# Supplementary material for: HIF-1α and HIF-2α differently regulate tumour development and inflammation of clear cell renal cell carcinoma in mice
Source: Nat Commun. 2020 Aug 17;11:4111. doi: 10.1038/s41467-020-17873-3 (PMC7431415; doi:10.1038/s41467-020-17873-3)
Supplement: Supplementary file 4 — Supplementary Data 1 [file 41467_2020_17873_MOESM4_ESM.xlsx]

## Sheet: Sheet 1
Supplementary Data 1. RNA sequencing
Datasets represent normalised reads (E-AQ) followed by log2 transformed normalised reads (AS-CE)						WT Cortex	VpR	VpRH1	VpRH2
				Normalised reads																																								log2 transformed normalised reads
ENTREZ	Symbol	Genename	ENSEMBL	20160322.A-2011-n.count	20160322.A-2014-n.count	20160322.A-2015-n.count	B_2540_WT_cortex_m.count	B_2528_WT_cortex_m.count	B_2326_WT_cortex_m.count	B_2518_WT_cortex_m.count	B_2517_WT_cortex_m.count	B_2549_WT_cortex_m.count	20160322.A-2009-t.count	20160322.A-2017-1t.count	20160322.A-2017-2t.count	20160322.A-2018-t.count	20160322.A-2020t.count	20160322.A-2028-t.count	B_2542_t1_m.count	B_2530_t1_m.count	B_2535_t1_m.count	B_3319_t1_m.count	B_2753_t1_m.count	B_2756_t1_m.count	C_2899_t1_-m.count	C_2899_t2_m.count	C_2899_t3_m.count	C_2907_t1_m.count	C_2908_t1_m.count	C_2909_t1_m.count	C_2612_t1_m.count	C_2941_t1_m.count	D-2795-t1-m.count	D-2341-t1-m.count	D-2797-t1-m.count	D-2833-t1-m.count	D-2871-t1-m.count	D-2869-t1-m.count	D-2779-t2-m.count	D-2820-t1-m.count	D-2875-t2-m.count	D-2869-t2-m.count		20160322.A-2011-n.rLog	20160322.A-2014-n.rLog	20160322.A-2015-n.rLog	B_2540_WT_cortex_m.rLog	B_2528_WT_cortex_m.rLog	B_2326_WT_cortex_m.rLog
233406	Prc1	protein regulator of cytokinesis 1	ENSMUSG00000038943	69.0666	42.4297	43.072	36.2684	75.9595	20.0685	27.2563	43.1812	29.2092	1952.57	2069.56	1641.04	2379.26	1887.91	2896.71	2323.29	2107.65	2148.11	2236.84	3068.31	2087.45	2402.61	3398.27	1948.26	1707.89	2357.98	2319.45	1854.83	4154.73	2276.33	3417.42	3256.45	3236.54	2251.36	2854.56	1816.53	3709.72	1566.33	2514.66		7.80879	7.54084	7.56673	7.47288	7.86144	7.24151
12534	Cdk1	cyclin-dependent kinase 1	ENSMUSG00000019942	89.5308	30.4624	45.0299	32.2386	73.214	38.8828	23.3625	59.7187	79.1474	3628.09	2478.41	2137.03	2566.32	2601.85	2612.06	3082.73	3614.99	2401.5	1640.91	3703.25	3434.74	3152.26	4539.48	3667.92	3592.78	4246.6	4632.13	2645.48	4646.38	2794.57	2312.47	3884.53	3200.88	2955.52	2643.87	3232.98	5621.64	1774.42	3855.73		8.17546	7.65152	7.82782	7.67871	8.0541	7.75073
11799	Birc5	baculoviral IAP repeat-containing 5	ENSMUSG00000017716	39.6494	23.9347	31.3251	20.1491	42.098	42.6456	36.9906	28.4812	48.996	1483.27	1106.14	1039.43	862.654	717.24	1578.44	1728.49	1138.45	1346.85	1283.5	1618.93	1302.54	1376.08	2155.55	1247.76	1392.49	1950.3	1896.85	910.404	2180.5	1101.15	1324.76	1405.8	1446.64	1556.9	1083.28	1829.24	1692.71	724.733	1549.7		7.06444	6.79929	6.95622	6.73399	7.09046	7.10594
268697	Ccnb1	cyclin B1	ENSMUSG00000041431	24.3012	16.3191	11.7469	12.0895	27.4552	20.0685	17.5219	18.375	14.1335	2276.74	1345.51	1359.37	717.333	939.832	1411.61	1901.64	1129.47	1138.35	1154.01	1159.22	1532.94	1542.21	909.837	1136.01	1099.68	1412.06	1429.04	835.557	2719.07	1150.15	1112.76	893.768	1032.04	1529.98	936.913	1409.51	1840.74	562.77	959.471		6.66161	6.47467	6.40125	6.37695	6.71095	6.57067
72119	Tpx2	TPX2, microtubule-associated	ENSMUSG00000027469	69.0666	27.1986	35.2408	22.8357	50.3346	15.0514	30.1766	41.3437	31.0936	2800.69	2274.73	1478.78	1586.17	1264.65	2717.06	3583.35	1933.57	1891.68	1561.4	2516.37	2676.44	2707.87	2781.76	1754.14	1668.35	1585.07	1789.12	2030.38	3589.41	1927	2810.73	3115.97	2371.68	2936.14	1733.99	2902.28	3730.06	1269.05	1858.55		7.73299	7.2519	7.38717	7.1921	7.54287	7.05371
16571	Kif4	kinesin family member 4	ENSMUSG00000034311	35.8123	14.1432	21.536	8.05965	25.6249	15.0514	14.6016	16.5375	26.3825	1151.56	773.11	789.905	522.54	661.18	925.129	513.991	701.169	649.836	676.202	891.05	515.816	906.084	1018.81	762.448	649.638	748.081	757.834	579.719	1005.12	769.551	1144.03	1049.52	970.74	1150.98	771.905	655.614	1209.08	475.638	860.641		6.57932	6.06698	6.308	5.87468	6.36261	6.10392
12442	Ccnb2	cyclin B2	ENSMUSG00000032218	35.8123	29.3744	60.6924	34.9251	71.3836	47.6627	31.15	46.8562	44.2849	1618.97	1727.6	1344.06	1241.42	1210.24	1133.95	2078.44	2136.67	892.573	1401.62	1254.99	2715.14	1857.85	2894.46	1994.88	1843.47	2571.03	2791.03	1670.43	3236.91	1651.72	1528.95	2030.83	1728.61	2146.92	1343.38	1448.83	2264.48	780.087	1906.59		7.21656	7.11644	7.52261	7.20578	7.60929	7.36814
21973	Top2a	topoisomerase (DNA) II alpha	ENSMUSG00000020914	188.015	62.0127	127.258	48.3579	119.888	50.1713	51.5922	81.7687	78.2052	7635	4344.28	3654.08	3993.25	3185.54	4443.65	6939.48	4669.86	3804.66	3094.78	4656.02	4471.82	4081.18	5632.93	3635.99	3873.35	5769.19	4615.56	4178.47	9652.9	3733.05	4574.15	5685.3	4382.26	5923.96	3613.41	5638.05	6609.25	2367.94	4201.63		8.96173	8.338	8.71866	8.23947	8.67486	8.25231
18140	Uhrf1	ubiquitin-like, containing PHD and RING finger domains, 1	ENSMUSG00000001228	111.274	130.553	80.2706	51.0444	91.5175	43.8999	54.5125	67.9875	49.9382	6006.6	2274.73	3565.29	2450.37	1706.54	3651.52	3539	2949.75	2316.28	3359.81	3454.95	2879.02	2196.34	3055.68	2334.6	2553.36	2281.89	1767.28	1345.19	3065.03	2351.4	3508.28	3172.98	2661.45	3552.01	2479.79	3098.85	5040.83	1659.61	1932.67		8.25992	8.36594	8.06501	7.8144	8.13139	7.74202
12428	Ccna2	cyclin A2	ENSMUSG00000027715	54.9975	41.3418	62.6502	40.2982	56.7408	43.8999	29.2031	51.45	49.9382	2706.46	1885.2	1664.01	1771.69	1256.41	1816.43	2642.25	1442.41	1615.46	1289.55	1899.16	2020.93	1865.47	1359.16	1416.98	1480.05	1856.59	1447.87	947.827	4095.8	1168.92	1804.45	1796.7	1252.71	2016.64	1169.98	1581.8	1804.58	733.959	1277.92		7.41656	7.24859	7.50794	7.24079	7.42908	7.28538
16881	Lig1	ligase I, DNA, ATP-dependent	ENSMUSG00000056394	231.501	189.302	215.36	193.432	188.526	223.262	171.325	160.781	212.002	2199.47	2032.39	2369.71	2158.18	2514.46	3399.53	2260.71	1421.68	2275.95	3480.21	3715.31	2556.1	2380.46	4052.84	3003.17	2961.97	2720.8	2402.32	2071.2	3408.8	2041.71	4212.67	2792.26	2619.1	2356.88	2281.22	2845.62	3856.62	2041.96	2639.57		8.87386	8.7217	8.82178	8.73888	8.71777	8.84598
20877	Aurkb	aurora kinase B	ENSMUSG00000020897	70.3456	28.2865	17.6204	24.1789	32.9463	25.0856	24.336	13.7812	36.747	1707.56	911.378	973.604	887.39	898.611	1068.62	1912.58	1428.59	843.112	995.751	1484.85	1392.04	1306.87	2001.79	1125.15	1480.99	1374.42	1453.14	1026.76	1752.69	922.835	994.55	1287.72	1084.42	1370.63	833.433	1543.64	1770.68	544.318	1113.21		7.33826	6.76916	6.5858	6.69938	6.84639	6.71404
17279	Melk	maternal embryonic leucine zipper kinase	ENSMUSG00000035683	15.3481	14.1432	17.6204	6.71637	10.9821	3.76285	9.73438	9.1875	7.53785	1093.14	672.011	569.466	666.315	633.15	702.305	1113.04	794.428	410.142	455.85	764.771	901.62	740.649	979.997	748.399	664.702	776.915	591.352	434.109	1689.94	593.326	722.954	903.947	684.31	1078.84	619.015	889.184	910.763	400.807	614.94		5.99343	5.94408	6.09398	5.68266	5.82165	5.53477
18452	P4ha2	procollagen-proline, 2-oxoglutarate 4-dioxygenase (proline 4-hydroxylase), alpha II polypeptide	ENSMUSG00000018906	900.424	801.813	814.453	757.607	836.47	1179.03	821.582	690.9	1042.11	11696.6	8083.46	8525.16	10313.2	15899.7	11859.8	14097.1	13991.6	12205.3	8850.45	12222.9	12633.6	5921.04	5479.92	4092.57	2878.18	3049.99	4907.09	5573.33	4796.44	10954.1	5385.03	8713.73	9364.13	9942.17	6293.63	14230.4	6119.96	11781.3	11478		10.7263	10.6344	10.6476	10.5907	10.6674	10.9481
17345	Mki67	antigen identified by monoclonal antibody Ki 67	ENSMUSG00000031004	306.963	87.0354	217.318	98.0591	214.151	82.7826	87.6094	143.325	177.139	6300.62	6986.24	7106.08	6607.5	6174.86	4926.63	7053.09	6268.38	5366.85	5643.6	8208.87	4379.3	7176.68	12301.8	8240.05	6392.82	12427.4	11796.9	8252.15	11346.1	8400.41	11175.5	12216.5	12230.6	7270.9	6373.81	8469.79	22205.2	4641.57	9686.67		9.71323	9.03685	9.49779	9.0882	9.48403	9.01877
19361	Rad51	RAD51 recombinase	ENSMUSG00000027323	12.7901	10.8794	37.1986	18.8058	25.6249	25.0856	14.6016	19.2937	28.2669	486.258	961.927	604.675	888.936	682.615	1116.45	1623.99	946.406	716.037	620.925	1142.19	1163.46	1099.9	885.207	775.219	700.479	611.92	666.683	602.853	1341.8	763.294	881.222	995.564	854.83	1083.15	716.902	1003.66	1453.15	446.936	742.594		6.10637	6.03254	6.678	6.27934	6.4243	6.42495
15366	Hmmr	hyaluronan mediated motility receptor (RHAMM)	ENSMUSG00000020330	53.7185	23.9347	45.0299	9.40292	38.4373	23.8314	15.575	22.05	18.8446	1747.14	1107.63	1278.24	1238.33	827.712	1111.79	1668.34	1382.31	1061.5	1021.5	676.801	1358.78	1381.62	1801.01	1037.67	1051.66	1146.95	1087.79	957.353	1770.7	1273.2	1295.45	1717.3	1091.11	1972.5	1202.61	1047.59	909.633	471.538	923.782		7.12932	6.65634	7.03004	6.31168	6.90959	6.66044
12449	Ccnf	cyclin F	ENSMUSG00000072082	37.0913	23.9347	39.1564	10.7462	26.5401	10.0343	18.4953	21.1312	14.1335	1291.03	820.686	782.251	643.126	502.893	961.294	1645.86	1338.09	931.38	845.821	1198.24	1213.65	1036.91	1325.57	971.259	944.329	925.89	989.855	595.369	1540.43	765.38	1355.05	1214.42	948.449	1416.93	665.628	1046.44	1344.67	516.641	771.42		6.75258	6.49612	6.80293	6.1651	6.5454	6.13677
12235	Bub1	BUB1, mitotic checkpoint serine/threonine kinase	ENSMUSG00000027379	12.7901	18.495	7.83128	2.68655	14.6428	5.01713	6.81407	13.7812	10.3645	748.234	900.97	716.425	678.683	445.184	1103.62	949.607	500.144	647.553	452.063	932.197	751.652	1129.66	687.416	529.371	621.393	545.442	548.413	423.222	1125.17	632.95	700.483	822.511	526.049	728.92	550.961	549.236	978.561	292.148	429.634		5.83089	6.00301	5.69197	5.39051	5.87249	5.50494
12189	Brca1	breast cancer 1, early onset	ENSMUSG00000017146	65.2296	16.3191	35.2408	30.8953	46.6739	18.8142	26.2828	31.2375	27.3247	1764.1	1012.48	947.58	1173.4	1071.74	1177.12	2014.65	1415.46	1636	627.74	1312.45	1017.12	1412.77	812.061	906.763	1076.14	765.701	739.001	866.857	1936.58	1006.26	1014.09	1427.18	838.113	1422.31	934.117	958.561	1232.81	553.544	661.609		7.22536	6.43693	6.84441	6.75356	6.9907	6.505
108912	Cdca2	cell division cycle associated 2	ENSMUSG00000048922	28.1383	4.35177	21.536	20.1491	26.5401	8.77998	22.3891	20.2125	19.7868	542.799	765.676	584.775	607.568	473.214	591.476	918.621	721.203	615.594	548.988	784.635	903.434	705.347	1300.19	749.676	699.538	738.469	1101.35	750.505	786.31	846.714	1035.58	1257.18	918.358	1158.52	732.75	1142.41	1941.3	451.036	866.131		6.43923	5.70841	6.31742	6.25793	6.39218	5.90632
12649	Chek1	checkpoint kinase 1	ENSMUSG00000032113	21.7432	28.2865	23.4938	20.1491	32.0311	17.56	17.5219	28.4812	27.3247	1125.18	554.558	604.675	598.293	549.06	722.137	633.071	408.267	440.579	455.092	358.265	585.962	444.39	424.69	384.417	577.142	380.448	420.349	290.54	875.8	445.255	409.348	479.459	440.232	438.213	385.952	296.009	376.283	285.998	399.436		5.97488	6.13325	6.04697	5.93305	6.21215	5.85182
110749	Chaf1b	chromatin assembly factor 1, subunit B (p60)	ENSMUSG00000022945	54.9975	30.4624	46.9877	44.3281	43.9284	72.7484	32.1235	50.5312	52.7649	2056.23	1532.84	947.58	983.24	1226.73	1992.59	1521.31	1130.16	1502.08	1337.26	2673.15	1306.17	1666.81	2207.05	1570.87	4121.91	2941.06	3113.45	1536.39	2909.51	1783.11	2157.14	1645.02	1682.91	1422.31	1169.04	2978.59	2820.43	1003.56	1504.41		7.47106	7.15534	7.39455	7.35003	7.33571	7.64463
269582	Clspn	claspin	ENSMUSG00000042489	10.2321	13.0553	31.3251	12.0895	23.7945	7.52569	7.7875	6.43125	8.48008	1236.38	924.758	528.134	610.66	497.946	913.463	1443.55	982.328	689.404	605.023	727.171	847.196	928.234	1305.42	957.849	744.73	912.274	778.927	491.264	1784.34	798.748	1033.63	1202.21	920.587	1329.71	762.582	1193.29	1136.76	484.864	800.245		5.99125	6.0727	6.54951	6.05737	6.35624	5.89034
12447	Ccne1	cyclin E1	ENSMUSG00000002068	25.5802	17.4071	21.536	13.4327	16.4731	27.5942	7.7875	27.5625	29.2092	610.649	712.153	734.795	1213.59	933.237	1359.11	620.92	664.556	967.905	952.589	1159.93	474.696	846.555	1089.71	547.251	571.493	1045.23	1551.83	691.308	1183.01	729.926	935.932	1510.65	1045.41	611.561	772.837	627.863	1031.67	579.171	746.712		6.43054	6.22352	6.3655	6.1228	6.18869	6.47262
102920	Cenpi	centromere protein I	ENSMUSG00000031262	15.3481	6.52765	11.7469	10.7462	14.6428	15.0514	3.89375	17.4562	8.48008	601.226	477.247	341.374	476.16	338.01	702.305	363.925	429.682	433.731	433.89	600.182	350.126	545.45	497.089	369.73	336.117	430.106	342.758	249.715	538.576	474.452	630.142	534.428	348.842	711.693	485.703	321.447	506.23	222.443	470.813		5.64728	5.25054	5.55478	5.47346	5.60061	5.63533
70466	Ckap2l	cytoskeleton associated protein 2-like	ENSMUSG00000048327	20.4642	16.3191	15.6626	10.7462	27.4552	7.52569	13.6281	18.375	16.9602	699.231	1095.73	964.419	743.614	567.197	1497.94	1834.81	924.991	647.553	814.774	1249.31	1356.36	1290.94	1162.11	802.039	705.187	615.925	565.739	705.597	1758.15	887.382	1596.36	1441.43	1124.54	1576.28	897.759	1038.34	1724.35	557.645	726.123		6.40431	6.29002	6.3158	6.14101	6.54511	6.02561
15277	Hk2	hexokinase 2	ENSMUSG00000000628	60.1136	51.1333	56.7768	10.7462	22.8794	25.0856	26.2828	17.4562	28.2669	4172.77	4412.67	1931.9	7221.25	8456.84	6142.25	5154.49	6539.18	9265.87	5414.92	8482.71	2958.84	6537.09	4514.85	2984.66	7452.95	612.721	6564.38	3300.72	9297.66	5154.32	3964.52	5465.42	4552.78	2729.41	2835.91	7644.21	1807.97	4230.51	3901.02		8.22114	8.14694	8.20591	7.73089	7.86962	7.90284
54392	Ncapg	non-SMC condensin I complex, subunit G	ENSMUSG00000015880	21.7432	16.3191	7.83128	6.71637	10.9821	2.50856	10.7078	4.59375	9.42231	1345.69	683.905	699.586	755.982	468.267	692.972	877.915	511.197	623.203	409.659	659.774	619.221	1134.51	494.85	533.202	533.833	573.475	485.134	371.51	1092.43	633.993	599.856	965.025	480.354	834.436	587.319	652.145	744.656	369.029	525.718		6.07605	5.90962	5.66124	5.5625	5.70982	5.334
218977	Dlgap5	DLG associated protein 5	ENSMUSG00000037544	31.9753	13.0553	21.536	6.71637	29.2856	5.01713	12.6547	17.4562	24.498	1260.88	789.464	757.758	449.879	519.381	734.97	931.988	840.712	632.334	686.046	1085.44	920.366	910.237	1212.87	768.833	697.655	904.265	650.11	615.781	1034.59	791.448	1168.45	1103.47	900.525	1162.83	676.815	1244.16	2019.27	544.318	781.028		6.55093	6.08462	6.35499	5.87972	6.4863	5.80248
80879	Slc16a3	solute carrier family 16 (monocarboxylic acid transporters), member 3	ENSMUSG00000025161	71.6247	92.4751	72.4394	29.552	41.1829	28.8485	32.1235	22.05	29.2092	13108.2	6226.51	6937.69	10474	16686.1	11478.4	11338.2	11858.4	15557.2	7775.95	18174.3	14511.2	834.788	83.5946	141.762	2023.29	292.344	475.341	122.476	655.349	11130.3	12060.6	10278.3	11387	10685.1	9265.65	14107.8	15451.3	12272.3	9962.57		8.42266	8.54775	8.43659	8.09213	8.18941	8.08343
18817	Plk1	polo like kinase 1	ENSMUSG00000030867	33.2543	42.4297	29.3673	25.5222	39.3525	35.1199	34.0703	19.2937	45.2271	784.043	642.276	857.261	448.333	366.04	806.134	862.119	694.952	572.221	904.884	1020.88	633.734	909.545	1562.92	756.7	867.126	1132.53	1195.51	765.474	1277.96	680.917	1057.08	930.414	962.938	725.69	647.915	979.374	1472.36	477.688	940.254		6.62413	6.77393	6.57183	6.47404	6.72029	6.65685
17216	Mcm2	minichromosome maintenance complex component 2	ENSMUSG00000002870	502.652	384.044	415.058	330.446	418.235	467.847	329.995	355.556	386.315	5752.16	2933.36	2669.76	5101.72	2644.72	4161.33	4755.32	3454.73	3232.44	4809.89	3881.32	3956.61	3229.78	3675.17	2848	3653.98	2877.79	3913.47	2252.19	6989.48	2724.71	3217.14	3064.06	3095	2788.63	2586.07	2857.18	3126.65	2657.01	2573.69		9.71066	9.48885	9.55344	9.37121	9.55739	9.65047
110033	Kif22	kinesin family member 22	ENSMUSG00000030677	71.6247	72.8921	58.7346	38.955	39.3525	52.6799	44.7781	27.5625	58.4183	1123.29	695.799	1050.14	788.448	791.438	1091.96	974.516	913.247	735.06	1306.21	1557.92	892.549	1278.49	2187.64	1060.02	1252.2	1589.87	1719.82	943.744	1120.81	883.211	1787.84	1296.88	1279.46	826.899	938.778	1160.91	1861.07	666.303	1282.04		7.36563	7.37558	7.23974	6.97286	6.96822	7.1563
22154	Tubb5	tubulin, beta 5 class I	ENSMUSG00000001525	2176.88	2059.47	2482.52	1685.81	1667.45	2299.1	1736.61	1674.88	2095.52	34575.2	15762.5	17296.8	16058	20109.1	22469.1	18455.7	17096.1	11158.3	20105.8	23469.5	19652.4	13778.2	18445.3	17294.9	20835.5	18919.9	13638	11863.1	18433.8	14377.5	19875.4	14921.2	14464.1	20256.9	12994.7	25728.5	26762.4	13808.9	16569.1		11.9298	11.8845	12.0393	11.7255	11.7168	11.9749
19366	Rad54l	RAD54 like (S. cerevisiae)	ENSMUSG00000028702	14.0691	9.79148	25.4517	12.0895	13.7276	13.7971	7.7875	9.1875	16.0179	646.459	407.369	427.1	326.201	230.836	327.82	590.542	355.766	267.848	286.231	409.344	403.945	398.705	327.661	340.356	361.538	360.424	284.753	311.633	611.696	280.5	558.824	488.62	316.521	455.441	357.053	423.201	498.321	234.744	329.432		5.51705	5.32304	5.89946	5.44252	5.48153	5.50511
18973	Pole	polymerase (DNA directed), epsilon	ENSMUSG00000007080	115.111	55.485	88.1019	47.0146	59.4864	75.2569	50.6188	55.125	46.1693	2508.56	1565.55	1585.93	1263.06	1421.29	1294.95	1417.42	1145.36	861.375	913.971	1035.77	1179.79	1074.98	1654.72	1081.73	2317.04	2233.03	2046	1228.84	1664.29	1382.69	1858.19	1864.9	1631.64	1459.99	1016.15	1404.89	1849.78	709.357	1196.94		7.86923	7.36028	7.67924	7.2659	7.40106	7.56142
70045	2610528A11Rik	RIKEN cDNA 2610528A11 gene	ENSMUSG00000096001	23.0222	19.583	21.536	8.05965	4.57587	13.7971	1.94688	2.75625	0.942231	9308.63	5810.22	3848.49	5242.4	8768.47	3453.19	6581.63	12679.8	11477.1	2856.25	5757.77	1610.94	4344.22	9413.34	9708.12	12117.2	3233.41	10834.9	2824.43	8098.28	1663.19	1077.59	574.129	1044.3	2924.29	874.453	5007.87	2429.45	1909.73	2569.57		7.65857	7.60753	7.65849	7.44294	7.3642	7.53021
72415	Sgo1	shugoshin 1	ENSMUSG00000023940	7.67407	8.70354	17.6204	1.34327	9.15175	5.01713	9.73438	4.59375	5.65339	678.499	408.856	393.422	337.023	286.896	470.147	541.938	420.011	345.463	315.763	502.28	480.138	525.376	776.235	493.611	499.939	536.632	482.121	341.571	727.378	423.357	457.219	552.752	454.721	627.711	398.072	445.17	962.742	187.59	425.516		5.32572	5.35945	5.75664	4.94994	5.36627	5.18018
107995	Cdc20	cell division cycle 20	ENSMUSG00000006398	106.158	57.6609	66.5659	45.6713	99.754	80.2741	51.5922	51.45	99.8765	3773.21	1684.49	1947.21	1306.35	1324.01	1751.09	2896.21	2920.73	1177.16	1737.83	2243.94	3594.39	2601.27	3731.9	2552.99	2042.12	2507.75	2408.35	1774.54	3809.32	1690.3	2923.08	2684.36	2153.24	2895.22	1521.44	3212.16	2780.88	1042.51	1614.22		8.08965	7.70923	7.80414	7.59128	8.04388	7.90681
13555	E2f1	E2F transcription factor 1	ENSMUSG00000027490	185.457	114.234	137.047	56.4175	92.4326	107.868	61.3266	79.9312	81.9741	1732.06	1806.4	1093.01	2045.33	1549.9	2845.38	2173.83	1868.63	3291.03	2039.21	2473.09	1306.17	2066.9	1736.08	1635.37	1806.75	1169.38	2231.32	1333.63	2023.89	1725.75	2325.18	1851.67	1984.95	2226.6	1532.62	1594.52	3661.13	1229.07	1520.88		8.43633	8.06817	8.20741	7.62055	7.9196	8.02914
52276	Cdca8	cell division cycle associated 8	ENSMUSG00000028873	54.9975	57.6609	33.2829	49.7012	68.6381	74.0027	42.8313	39.5062	69.7251	1517.2	945.573	904.717	748.252	806.277	985.793	1729.71	1168.15	961.818	1230.49	1299.68	1437.39	1027.91	1862.96	957.849	1436.74	1589.07	1220.37	761.391	2161.94	836.287	1394.13	1093.29	1155.75	1339.4	809.195	1964.53	1657.68	606.848	1194.19		7.22139	7.249	6.94254	7.15814	7.36492	7.42266
215387	Ncaph	non-SMC condensin I complex, subunit H	ENSMUSG00000034906	44.7654	15.2312	39.1564	16.1193	55.8257	40.137	17.5219	32.1562	27.3247	1509.66	1323.21	904.717	960.051	921.695	1541.1	2280.15	1058.32	835.503	770.855	1594.81	1506.33	1738.1	1850.28	1124.51	1282.33	1611.5	1697.22	1137.66	2004.24	1118.87	1540.67	1544.24	1364.16	1616.11	934.117	2489.48	2988.79	635.551	1212.03		7.12403	6.59913	7.06225	6.63177	7.25517	7.05928
52033	Pbk	PDZ binding kinase	ENSMUSG00000022033	25.5802	14.1432	19.5782	9.40292	43.9284	15.0514	36.9906	20.2125	31.0936	584.263	905.431	777.658	938.407	575.441	1055.79	784.352	799.955	1072.91	1150.23	776.122	1166.48	988.455	2103.3	1059.38	604.446	1409.66	1388.36	506.233	881.802	908.237	899.784	1113.65	861.517	1687.18	1071.16	1112.35	1310.78	478.713	985.551		6.52597	6.23762	6.41969	6.10692	6.84101	6.27221
108907	Nusap1	nucleolar and spindle associated protein 1	ENSMUSG00000027306	31.9753	43.5177	74.3972	55.0743	78.705	80.2741	50.6188	55.125	145.104	1485.16	2854.56	1708.4	1821.16	1454.27	2656.39	3748	2086.24	2128.33	1926.38	2698.69	3655.46	2899.61	2929.54	1909.31	1501.7	2503.75	1420.75	1652.06	3419.71	1695.51	2515.68	2033.88	2072.99	3071.8	1979.17	3132.38	4234.03	948.201	2392.5		7.41983	7.55573	7.86377	7.68246	7.88449	7.90121
71878	Fam83d	family with sequence similarity 83, member D	ENSMUSG00000027654	14.0691	10.8794	11.7469	2.68655	15.558	5.01713	8.76094	8.26875	11.3068	424.062	370.201	330.658	245.81	206.104	412.983	486.651	392.378	345.463	355.896	487.382	670.017	378.631	530.676	400.381	305.047	350.813	489.654	313.674	668.991	314.911	483.597	371.555	336.582	465.131	234.928	366.543	498.321	166.063	370.611		5.48795	5.34185	5.43794	4.90637	5.52374	5.04908
17215	Mcm3	minichromosome maintenance complex component 3	ENSMUSG00000041859	196.968	133.817	223.192	77.9099	172.968	146.751	113.892	167.212	145.104	3498.04	2120.11	2665.16	1875.27	1767.54	2293.57	2760.72	1904.56	1451.1	4044.34	2675.99	2103.78	3004.82	2937.01	1744.56	2607.97	1693.19	3063.73	2615.54	4299.33	2505.73	3242.54	3711.48	3657.83	3691.98	2580.47	5052.97	5315.42	2752.34	2829		8.74233	8.46675	8.83988	8.13739	8.64486	8.53083
56421	Pfkp	phosphofructokinase, platelet	ENSMUSG00000021196	2179.44	1990.93	1857.97	2407.15	1686.67	3109.37	1550.69	1690.5	2085.16	20113.7	22757.7	16307.9	29237.5	53191.2	24856	37727.3	40324.5	32913.3	27389.6	30393.6	34010	18538.4	14045.4	32539.4	25165.5	14011.7	13316.3	14141.2	29447.6	29192.9	24654.7	23278.7	23512.8	25895.5	21442.7	18231.2	13262.6	20506.8	20822.8		12.0833	12.013	11.9609	12.162	11.8881	12.372
106795	Tcf19	transcription factor 19	ENSMUSG00000050410	145.807	183.862	137.047	111.492	153.749	194.414	132.388	130.462	227.078	1918.64	1715.71	887.878	1748.5	1574.63	2390.4	1913.19	2026.14	1484.58	1895.33	2389.38	1967.72	1988.68	3506.49	2236.9	2212.54	2095.27	2290.83	1886.81	2424.41	2521.37	3562.99	3182.14	2938.97	2533.46	1909.25	2727.68	4831.79	1598.1	2256.61		8.39571	8.56666	8.35647	8.21037	8.43177	8.61039
236930	Ercc6l	excision repair cross-complementing rodent repair deficiency complementation group 6 like	ENSMUSG00000051220	17.9062	19.583	15.6626	17.4626	17.3883	6.27141	10.7078	11.9437	8.48008	842.47	578.346	440.877	499.35	328.117	661.473	391.265	390.997	544.066	361.196	555.488	290.865	765.568	693.387	461.683	663.761	530.224	891.171	469.491	655.349	803.961	510.952	1037.3	775.7	904.421	588.251	469.452	1371.79	384.406	549.053		5.93605	5.97636	5.90184	5.92584	5.90178	5.4974
21335	Tacc3	transforming, acidic coiled-coil containing protein 3	ENSMUSG00000037313	72.9037	68.5403	113.554	76.5667	107.991	121.665	125.574	91.875	160.179	1811.22	1140.34	946.049	827.097	926.642	1237.78	1823.88	1124.63	1134.55	1024.53	1549.41	1587.36	1808.71	2660.1	1368.45	1860.41	2303.51	2388.76	1498.97	2008.61	1654.85	1783.94	2088.85	1840.06	1983.27	1437.53	2438.61	2830.6	1182.94	1965.61		7.67984	7.6381	7.98914	7.71222	7.94355	8.03388
73804	Kif2c	kinesin family member 2C	ENSMUSG00000028678	26.8592	0	11.7469	20.1491	14.6428	13.7971	14.6016	23.8875	16.9602	1558.66	857.855	944.518	377.218	377.582	810.8	1589.97	931.208	693.97	752.682	1093.24	1020.75	990.532	1460.67	954.017	1055.43	941.909	935.616	640.276	1301.97	673.618	1152.82	1001.67	784.616	1104.69	628.338	1327.42	1367.27	430.534	816.717		6.47316	5.5682	6.12396	6.32267	6.15162	6.14547
68026	Pclaf	PCNA clamp associated factor	ENSMUSG00000040204	34.5333	31.5503	43.072	38.955	33.8615	32.6113	27.2563	25.725	29.2092	1641.59	1813.83	881.754	1406.84	1231.67	1343.94	1628.24	1099.07	961.057	531.572	867.639	1275.33	924.081	1088.97	876.751	801.22	1007.59	580.052	652.524	2664.5	632.95	1025.81	1095.32	738.921	1016.4	658.17	855.652	1890.45	447.961	767.302		6.77194	6.71421	6.92194	6.84573	6.75012	6.73806
12236	Bub1b	BUB1B, mitotic checkpoint serine/threonine kinase	ENSMUSG00000040084	21.7432	18.495	33.2829	8.05965	35.6918	12.5428	18.4953	14.7	44.2849	1072.41	1369.3	1264.46	672.499	542.465	1312.45	1918.05	1063.15	749.518	720.878	1674.27	1751.84	1578.9	1253.92	825.027	1110.98	844.995	635.044	693.349	1891.84	897.809	1490.85	1230.71	1154.63	1595.66	813.856	1225.66	1681.41	529.967	781.028		6.52957	6.44603	6.77448	6.16602	6.7863	6.29785
26934	Racgap1	Rac GTPase-activating protein 1	ENSMUSG00000023015	83.1358	73.9801	111.596	71.1936	75.0443	37.6285	41.8578	56.9625	63.1295	2583.95	1561.09	1452.75	1354.27	717.24	1609.93	2781.99	1990.91	1073.67	2470.07	1951.66	1413.2	2082.82	2811.61	1683.9	952.803	879.435	1620.38	1188.02	2366.57	1803.96	2485.4	2559.15	2278.06	2792.94	1662.21	2542.67	2447.53	1154.24	1857.17		7.77485	7.69571	7.98614	7.67469	7.70261	7.31295
270906	Prr11	proline rich 11	ENSMUSG00000020493	26.8592	20.6709	17.6204	5.3731	14.6428	5.01713	6.81407	10.1062	8.48008	652.113	472.786	411.792	418.959	253.92	482.98	688.358	529.158	384.271	303.647	455.457	451.717	525.376	513.509	430.393	426.502	456.537	383.437	368.788	895.444	462.982	687.783	798.08	498.187	709.54	412.055	363.074	665.557	263.446	399.436		6.03881	5.86532	5.81313	5.28212	5.65879	5.25318
14793	Cdca3	cell division cycle associated 3	ENSMUSG00000023505	85.6938	63.1006	72.4394	61.7906	126.294	104.105	98.3172	77.175	162.064	2109	1740.98	1546.13	1983.49	1688.4	1495.61	3179.33	2522.14	1499.8	2891.09	2734.16	2606.9	1994.91	6062.1	2835.87	2480.86	4447.64	6302.23	2629.83	3903.17	2239.83	2257.76	2968.37	2823.06	2540.99	1912.05	3503.55	4006.9	1188.07	3511.2		8.08347	7.90627	7.99441	7.89903	8.33046	8.20473
60530	Fignl1	fidgetin-like 1	ENSMUSG00000035455	11.5111	4.35177	37.1986	5.3731	23.7945	11.2885	15.575	14.7	14.1335	1044.13	670.524	460.778	633.85	499.595	706.971	659.196	406.885	481.67	236.254	626.431	517.025	587.674	813.554	550.444	922.675	611.119	699.829	674.297	1310.15	693.43	535.376	905.983	653.104	905.498	693.596	740.023	1294.96	434.635	656.119		5.81563	5.49007	6.48125	5.56672	6.1661	5.80584
68743	Anln	anillin, actin binding protein	ENSMUSG00000036777	60.1136	35.9021	46.9877	32.2386	52.165	20.0685	33.0969	56.0437	44.2849	1750.9	1094.25	927.679	1184.22	822.765	2372.9	2009.18	1525.3	1005.95	880.653	1115.23	1410.78	1053.52	1362.89	938.053	1103.44	1215.83	791.733	668.174	2636.13	999.999	1587.57	1518.79	1132.34	1879.9	1142.01	516.86	1349.19	821.091	768.675		7.25172	6.92711	7.10581	6.87483	7.15112	6.64314
208628	Kntc1	kinetochore associated 1	ENSMUSG00000029414	42.2074	21.7588	74.3972	21.4924	28.3704	10.0343	16.5484	23.8875	12.249	1436.16	804.332	1053.21	732.792	870.581	772.302	840.247	528.467	1058.46	469.48	632.816	609.546	835.48	606.807	503.19	547.014	623.935	515.267	453.841	799.406	629.822	722.954	1050.53	724.432	1040.08	640.457	667.177	363.853	422.334	599.841		6.63446	6.21624	7.06481	6.22023	6.36467	5.87061
13178	Dck	deoxycytidine kinase	ENSMUSG00000029366	149.644	106.618	148.794	157.163	162.901	117.903	141.149	169.05	114.01	1720.75	1581.9	725.61	1955.66	1556.49	1775.59	1963.61	1233.09	1612.41	915.485	1547.99	1794.77	1590.67	2001.04	1505.1	1499.82	1098.89	890.418	862.094	1951.31	1305.52	1481.08	2131.61	1512.39	2123.24	1534.49	1698.58	1232.81	1053.78	1291.65		8.1788	7.92252	8.17857	8.21772	8.24378	7.99734
68014	Zwilch	zwilch kinetochore protein	ENSMUSG00000032400	46.0444	17.4071	52.8611	14.776	37.5222	31.3571	23.3625	25.725	18.8446	667.191	541.177	424.038	454.517	479.809	492.313	445.945	363.365	379.705	332.422	392.317	448.693	495.612	668.756	316.09	485.816	547.044	574.026	403.49	786.31	498.435	393.717	589.398	517.133	565.263	379.427	278.665	607.929	258.321	485.912		6.49096	5.84849	6.60716	5.77626	6.33227	6.21569
70218	Kif18b	kinesin family member 18B	ENSMUSG00000051378	21.7432	11.9674	29.3673	5.3731	9.15175	0	5.84063	11.9437	13.1912	1004.56	529.283	535.788	494.712	260.515	699.971	1142.2	777.158	359.921	547.474	640.62	830.869	623.668	1183.01	621.324	590.323	581.485	644.084	642.998	1143.18	672.575	950.586	979.276	765.669	1016.4	558.419	740.023	1076.87	374.155	532.582		6.1306	5.82139	6.33215	5.568	5.69903	5.25308
107823	Nsd2	nuclear receptor binding SET domain protein 2	ENSMUSG00000057406	1392.84	1255.49	1260.84	969.844	1284.91	849.149	1107.77	1287.17	960.133	5591.96	4179.25	3787.26	4290.08	5088.28	4616.31	5231.65	4026.02	4588.42	3845.19	3986.31	3721.98	4710.39	3841.62	3438.68	4617.14	4045.56	4034.75	3201.38	3945.74	4071.94	4455.93	4682.61	3946.49	4673.92	3525.78	3624.96	4038.54	2864.08	3371.19		10.8163	10.7203	10.7246	10.4886	10.7415	10.3733
404710	Iqgap3	IQ motif containing GTPase activating protein 3	ENSMUSG00000028068	92.0888	29.3744	48.9455	20.1491	38.4373	18.8142	21.4156	22.05	17.9024	3743.05	1454.04	1777.29	1035.8	1338.85	2117.41	2825.73	1438.95	1300.43	2120.99	2274.45	1852.22	1925.69	4713.39	1300.12	1929.14	1881.42	1668.59	1005.66	2576.11	1571.43	3326.56	1742.75	2078.56	2335.34	1468.3	3602.99	2546.97	798.539	2282.69		7.82263	7.16032	7.43767	7.01519	7.28575	6.98735
54141	Spag5	sperm associated antigen 5	ENSMUSG00000002055	84.4148	58.7489	84.1863	57.7608	86.9416	68.9855	33.0969	67.9875	61.245	1462.54	866.775	818.991	657.04	728.782	797.967	1423.5	1021.7	531.891	881.41	1149.28	1197.32	969.074	1735.33	828.22	963.159	1161.37	1321.31	977.085	1662.66	1032.32	1428.32	1220.53	1181.38	1638.72	851.146	1467.33	1488.18	560.72	1114.58		7.48324	7.22401	7.48883	7.21697	7.50125	7.33704
272551	Gins2	GINS complex subunit 2 (Psf2 homolog)	ENSMUSG00000031821	71.6247	99.0027	58.7346	36.2684	45.7587	56.4427	39.911	46.8562	48.0538	1245.8	572.399	978.196	768.35	1058.55	521.479	1014.61	1017.56	938.99	804.93	1071.96	890.735	474.154	727.72	684.542	1554.42	904.265	455.755	547.059	1377.82	503.649	505.091	591.434	455.835	722.46	454.939	544.611	683.637	493.064	499.638		7.13132	7.38697	6.99368	6.6577	6.79993	6.95381
66949	Trim59	tripartite motif-containing 59	ENSMUSG00000034317	65.2296	27.1986	37.1986	63.1339	75.0443	62.7141	136.281	65.2312	84.8008	2256.01	1587.85	841.953	2107.16	1563.09	1789.59	2059	809.626	897.899	1678.01	1503.29	1679.88	1684.8	2216.75	1562.57	1810.51	2183.37	2736.79	1463.59	2707.07	2612.09	1985.19	2430.89	1628.3	2641.12	1423.55	1835.03	3504.06	1069.16	1365.77		7.61419	7.15444	7.31878	7.59515	7.69796	7.58967
50905	Il17rb	interleukin 17 receptor B	ENSMUSG00000015966	532.069	435.177	422.889	550.743	331.293	630.904	423.446	464.887	493.729	28864.5	14598.4	12656.8	26434.6	56170.6	6239.08	22221.9	26746.7	31941.6	11377.3	23248.9	27322.5	14259.9	25438.1	56870	43617.1	34848.2	36704.5	45899.2	7746.87	12306.6	12098.7	8894.92	10873.2	9231.55	6842.73	11961.8	19465	4941.92	12062.7		10.7544	10.6364	10.6225	10.7755	10.4906	10.8606
76464	Knl1	kinetochore scaffold 1	ENSMUSG00000027326	39.6494	19.583	43.072	17.4626	22.8794	6.27141	25.3094	26.6437	12.249	533.376	868.262	572.528	708.057	524.327	881.964	869.41	490.473	571.46	393	825.073	930.041	1119.28	750.858	459.129	471.694	622.333	785.707	659.328	1063.51	727.841	603.764	1019.99	705.486	928.108	593.845	723.835	1222.64	288.048	481.794		6.57392	6.13863	6.6456	6.09192	6.21704	5.69621
219114	Ska3	spindle and kinetochore associated complex subunit 3	ENSMUSG00000021965	8.95308	26.1106	13.7047	4.02982	18.3035	23.8314	6.81407	18.375	14.1335	320.402	361.28	398.014	275.184	212.699	366.318	354.811	331.587	329.483	245.341	362.521	493.442	401.473	591.879	369.091	379.426	454.135	408.296	234.065	512.929	359.749	422.049	454.01	390.079	569.57	309.508	490.265	735.616	214.242	343.158		5.30755	5.89509	5.55064	5.04522	5.6571	5.83952
22137	Ttk	Ttk protein kinase	ENSMUSG00000038379	3.83704	8.70354	5.87346	2.68655	18.3035	7.52569	11.6813	8.26875	3.76892	750.119	276.535	482.209	284.46	171.478	363.985	570.493	368.891	305.895	372.555	338.4	408.783	402.166	579.191	328.861	398.256	516.608	407.543	228.622	616.607	402.502	395.671	494.728	387.85	518.965	371.036	203.506	511.88	199.891	381.592		4.95875	5.22251	5.15363	4.8873	5.60956	5.17605
19362	Rad51ap1	RAD51 associated protein 1	ENSMUSG00000030346	33.2543	13.0553	15.6626	8.05965	18.3035	6.27141	5.84063	13.7812	17.9024	765.196	413.316	329.127	466.885	300.087	361.652	721.166	443.498	353.072	476.295	488.801	532.143	418.086	788.924	420.815	476.401	413.287	592.105	345.654	1154.09	359.749	484.574	539.518	432.43	554.496	300.185	549.236	423.742	234.744	439.243		6.18335	5.60833	5.75004	5.41537	5.78299	5.319
100502766	Kifc1	kinesin family member C1	ENSMUSG00000079553	70.3456	54.3971	54.819	40.2982	46.6739	45.1542	34.0703	34.9125	59.3605	917.859	539.69	600.083	542.637	357.796	619.475	1072.94	911.865	432.209	850.364	778.96	1069.73	755.185	1608.45	796.93	836.056	889.848	836.179	677.019	741.019	850.885	1123.51	1050.53	990.801	1323.25	785.889	1079.97	1351.45	540.218	846.915		7.172	6.9823	7.00271	6.78701	6.87353	6.85859
14235	Foxm1	forkhead box M1	ENSMUSG00000001517	198.247	119.674	164.457	102.089	94.263	76.5112	73.0079	101.981	78.2052	1948.8	1410.93	1239.97	2314.33	1093.17	1410.44	2562.05	1809.22	939.751	1859.75	1469.24	1627.27	1466.07	2779.52	1378.02	1377.42	1711.62	1858.43	1361.52	2938.98	1402.5	2092.66	1934.12	1894.67	2304.12	1329.39	1974.94	1923.22	913.348	1489.31		8.44362	8.04958	8.29697	7.93789	7.87811	7.74339
214901	Chtf18	CTF18, chromosome transmission fidelity factor 18	ENSMUSG00000019214	24.3012	33.7262	11.7469	12.0895	15.558	33.8656	8.76094	12.8625	15.0757	621.958	286.943	495.987	299.919	234.134	255.49	509.13	391.688	310.46	257.457	434.884	430.552	344.021	625.466	454.659	502.763	360.424	435.416	325.922	454.543	360.792	476.759	377.663	363.331	466.207	279.676	520.329	560.469	229.618	321.196		5.89217	6.11311	5.52243	5.49689	5.60356	6.12031
12615	Cenpa	centromere protein A	ENSMUSG00000029177	93.3679	88.1233	82.2285	60.4474	67.7229	58.9513	70.0875	73.5	64.0717	1483.27	1073.43	892.47	480.798	549.06	696.471	1171.36	957.459	719.841	895.04	1235.84	1396.27	1328.32	2307.06	1028.73	1176.88	1630.72	1466.7	914.486	1066.78	875.911	1288.62	1196.1	1045.41	1162.83	758.853	1385.23	1252.02	529.967	1173.6		7.56537	7.51972	7.47819	7.25441	7.32602	7.23615
112407	Egln3	egl-9 family hypoxia-inducible factor 3	ENSMUSG00000035105	509.047	392.747	603.009	427.161	342.275	201.939	642.469	417.112	520.111	8136.34	17744.4	6525.9	19896.7	36114.3	27303.5	19839.1	41135.5	24492.1	5065.84	27690	15871.2	17855.2	13355	31972.3	23667.5	12087.8	8738.45	11679.4	43189.7	5876.95	5410.43	4864.82	5786.54	6009.02	4884.07	5813.81	4022.72	5788.64	7314.76		10.4458	10.2794	10.5628	10.3323	10.1966	9.92179
105988	Espl1	extra spindle pole bodies 1, separase	ENSMUSG00000058290	57.5555	50.0453	39.1564	10.7462	33.8615	31.3571	31.15	35.8312	24.498	1967.65	918.811	1210.88	528.724	392.421	871.464	1823.27	966.439	545.588	1048.76	996.756	847.196	861.783	1475.59	671.771	663.761	799.341	1232.42	781.804	1171.01	747.653	1082.48	959.935	1038.72	1013.17	605.032	1336.67	1389.87	519.717	889.466		7.05266	6.95216	6.81239	6.18249	6.69695	6.66164
76843	Dtl	denticleless E3 ubiquitin protein ligase	ENSMUSG00000037474	16.6272	17.4071	37.1986	6.71637	33.8615	8.77998	11.6813	11.025	11.3068	1170.41	658.63	1114.44	451.425	448.481	751.303	718.129	502.908	541.022	650.456	605.857	554.517	1084.67	1375.58	434.225	547.014	470.954	962.736	502.151	993.119	796.662	632.096	1405.8	785.731	1300.64	955.559	1051.06	1018.11	502.29	428.262		6.07773	6.09064	6.55958	5.73664	6.47056	5.81303
20878	Aurka	aurora kinase A	ENSMUSG00000027496	80.5777	62.0127	46.9877	28.2088	45.7587	50.1713	42.8313	37.6687	48.996	1221.3	1000.58	693.463	714.241	469.916	1128.12	1533.47	1002.36	2268.34	712.549	1189.01	1275.33	1264.64	1044.93	743.291	735.315	466.95	1003.41	636.874	1395.28	725.755	1218.27	1282.63	1089.99	1356.63	797.076	1099.63	1414.73	515.616	743.967		7.36243	7.16819	6.99744	6.68464	6.95867	7.02594
20135	Rrm2	ribonucleotide reductase M2	ENSMUSG00000020649	223.827	206.709	229.065	80.5965	123.549	74.0027	88.5829	93.7124	88.5697	3151.25	3229.22	2141.62	3957.7	4880.53	4661.81	2476.39	4054.35	2718.05	1132.05	3395.36	2947.35	4080.49	5150.02	3273.29	7454.83	7962.97	3517.22	2135.84	6291.57	2664.23	2284.14	3725.73	2303.7	3290.37	1990.36	2740.4	2125.49	1830.8	2483.09		8.9035	8.84323	8.9239	8.23754	8.48633	8.19084
16551	Kif11	kinesin family member 11	ENSMUSG00000012443	65.2296	34.8141	56.7768	25.5222	83.2809	25.0856	35.0438	46.8562	44.2849	1409.77	1532.84	711.833	694.143	567.197	1618.1	1292.27	1109.44	1139.88	581.549	1069.83	1690.76	1300.64	995.671	885.691	653.404	764.901	923.563	642.998	1903.3	752.867	785.479	1003.71	940.648	1286.65	727.157	1140.1	1315.3	485.889	643.765		7.19634	6.78182	7.11018	6.61959	7.37328	6.6077
217216	BC030867	cDNA sequence BC030867	ENSMUSG00000034773	15.3481	10.8794	15.6626	9.40292	10.0669	18.8142	7.7875	8.26875	16.9602	640.805	231.933	319.942	230.35	232.485	253.156	421.035	271.487	206.213	164.318	292.287	290.865	310.796	470.219	313.536	474.518	430.907	412.816	325.241	425.077	328.467	392.74	335.926	297.575	451.134	273.15	556.173	497.191	164.013	367.866		5.47685	5.27887	5.52362	5.22847	5.22682	5.59794
209737	Kif15	kinesin family member 15	ENSMUSG00000036768	24.3012	13.0553	9.7891	6.71637	16.4731	10.0343	16.5484	15.6187	28.2669	533.376	441.565	422.507	244.264	387.475	379.151	254.565	279.086	282.306	252.156	261.072	371.291	347.482	509.778	273.945	377.543	478.163	500.201	249.034	619.335	362.878	309.698	444.848	343.27	542.653	239.589	245.133	575.159	201.941	385.71		5.82791	5.44498	5.36614	5.16803	5.56618	5.32571
270685	Mthfd1l	methylenetetrahydrofolate dehydrogenase (NADP+ dependent) 1-like	ENSMUSG00000040675	89.5308	88.1233	88.1019	63.1339	161.071	94.0712	90.5297	127.706	123.432	2346.48	1165.61	1494.08	1375.92	1169.02	2367.07	1234.55	1422.37	1615.46	582.306	1845.24	1613.97	714.346	456.038	734.351	732.491	647.963	415.83	426.624	1389.27	1156.41	1099.08	865.265	1157.98	1451.38	1009.63	1418.76	1410.21	1549.92	1439.89		7.60265	7.58897	7.59822	7.36013	8.06274	7.63889
66977	Nuf2	NUF2, NDC80 kinetochore complex component	ENSMUSG00000026683	20.4642	9.79148	19.5782	4.02982	23.7945	7.52569	4.86719	13.7812	6.59562	375.059	301.81	394.952	245.81	247.324	296.321	347.521	263.198	231.323	579.277	385.933	363.43	638.204	735.184	291.825	375.66	320.377	586.079	455.882	558.22	481.751	513.883	730.894	537.195	798.905	581.725	786.274	732.226	306.499	354.139		5.80508	5.40264	5.80782	5.12409	5.88622	5.30811
72391	Cdkn3	cyclin-dependent kinase inhibitor 3	ENSMUSG00000037628	3.83704	0	7.83128	9.40292	17.3883	12.5428	9.73438	18.375	16.9602	318.518	694.312	237.278	384.948	407.261	419.983	513.383	430.373	655.162	439.191	788.182	752.257	757.954	1208.39	735.628	689.181	1145.35	1351.45	677.019	716.464	698.644	700.483	784.846	611.867	647.092	537.91	978.218	1481.4	260.371	717.887		5.4154	5.14757	5.66412	5.68113	5.93666	5.79456
237436	Gas2l3	growth arrest-specific 2 like 3	ENSMUSG00000074802	35.8123	14.1432	25.4517	20.1491	26.5401	46.4084	22.3891	13.7812	33.9203	561.647	441.565	379.644	459.155	374.284	377.985	470.247	408.267	563.85	168.861	439.14	477.719	469.309	512.017	408.044	442.507	372.438	444.455	284.416	626.429	557.872	350.73	762.451	553.912	714.923	449.346	363.074	681.377	269.597	435.125		6.27382	5.69793	6.06684	5.90365	6.05791	6.46429
224171	Cip2a	cell proliferation regulating inhibitor of protein phosphatase 2A	ENSMUSG00000033031	115.111	75.068	84.1863	52.3877	64.9774	55.1884	94.4235	69.825	68.7829	1434.27	804.332	800.621	1083.73	689.21	947.295	1169.54	674.919	869.745	776.156	1025.84	795.191	854.862	1144.95	649.421	1768.15	1736.44	1047.86	557.945	1537.15	908.237	772.779	843.888	653.104	957.179	702.918	713.428	857.654	361.854	745.34		7.64363	7.30854	7.4042	7.0596	7.20101	7.09285
237175	Adgrg2	adhesion G protein-coupled receptor G2	ENSMUSG00000031298	38.3704	65.2765	144.879	55.0743	43.0132	56.4427	48.6719	56.9625	42.4004	2610.34	1803.43	1138.93	2425.64	1274.54	2160.58	1627.03	2204.37	1285.21	2313.32	1507.55	457.159	1656.42	1274.82	2263.72	1003.64	1480.14	1279.13	1532.31	1052.05	2187.69	3529.77	1258.2	3245.46	3152.55	2223.42	1095	2983.14	1081.46	2093.27		7.27426	7.5732	8.14456	7.47385	7.32565	7.48681
268930	Pkmyt1	protein kinase, membrane associated tyrosine/threonine 1	ENSMUSG00000023908	23.0222	16.3191	52.8611	17.4626	22.8794	27.5942	6.81407	14.7	25.4402	765.196	260.181	293.918	346.299	293.491	472.481	618.49	522.25	385.031	516.428	539.88	454.74	431.93	815.793	446.357	1014.94	714.441	741.261	542.296	556.583	462.982	582.271	539.518	728.891	565.263	410.191	926.185	523.18	345.453	606.704		6.05845	5.85591	6.64176	5.90488	6.04013	6.16988
22685	Zfp239	zinc finger protein 239	ENSMUSG00000042097	80.5777	64.1886	82.2285	89.9994	54.9105	86.5455	67.1672	78.0937	50.8805	2842.16	835.553	1112.91	2380.8	778.247	1461.77	1658.01	1086.64	661.25	1238.82	1092.53	972.371	1080.52	1068.82	1333.96	1775.68	1004.38	1862.19	1441.13	3330.77	1246.09	1821.06	1288.74	1461.12	1456.76	1206.33	1348.23	1442.98	926.674	940.254		7.58455	7.42724	7.60692	7.66405	7.32396	7.63491
218973	Wdhd1	WD repeat and HMG-box DNA binding protein 1	ENSMUSG00000037572	34.5333	54.3971	86.1441	45.6713	60.4015	45.1542	51.5922	80.85	81.0319	1170.41	883.129	592.429	559.643	466.618	904.13	830.526	592.713	728.212	424.046	591.669	737.744	574.522	601.582	662.831	697.655	635.949	827.892	735.535	1097.34	688.216	956.448	1036.28	764.555	892.577	596.641	652.145	1350.32	435.66	661.609		6.63543	6.93173	7.28822	6.81567	7.00476	6.80619
217653	Mis18bp1	MIS18 binding protein 1	ENSMUSG00000047534	25.5802	19.583	17.6204	6.71637	13.7276	7.52569	11.6813	17.4562	9.42231	697.346	508.468	492.925	262.816	277.003	394.317	255.78	288.757	324.157	165.075	314.28	422.086	542.681	651.59	360.151	410.496	563.063	691.543	289.859	759.026	506.777	300.905	444.848	324.323	577.107	352.391	566.58	507.36	226.543	400.809		5.92765	5.74914	5.72736	5.25157	5.53501	5.28492
75317	Parpbp	PARP1 binding protein	ENSMUSG00000035365	11.5111	3.26383	7.83128	1.34327	8.23657	6.27141	5.84063	5.5125	7.53785	303.44	188.817	235.747	227.258	125.311	227.491	244.844	227.276	200.886	99.9537	261.072	303.563	282.416	295.566	220.944	167.588	221.861	258.387	185.755	426.168	298.227	228.61	385.806	237.391	243.332	267.556	143.379	271.195	118.909	258.055		5.02814	4.48081	4.88755	4.34633	4.82087	4.72911
67849	Cdca5	cell division cycle associated 5	ENSMUSG00000024791	24.3012	19.583	23.4938	10.7462	23.7945	18.8142	14.6016	17.4562	29.2092	478.719	435.618	261.771	227.258	166.532	639.307	551.051	405.504	440.579	272.601	417.857	537.586	314.257	417.226	292.463	288.1	281.932	311.872	223.178	537.485	262.773	581.294	322.693	309.834	388.686	271.285	282.134	480.241	187.59	260.8		5.83749	5.69105	5.83939	5.37863	5.81023	5.67393
108961	E2f8	E2F transcription factor 8	ENSMUSG00000046179	21.7432	8.70354	23.4938	1.34327	3.6607	1.25428	0.973438	6.43125	5.65339	239.359	530.77	329.127	409.684	385.826	472.481	512.168	386.161	356.116	451.306	437.721	302.354	492.843	976.265	323.114	617.627	756.891	848.985	341.571	768.303	444.212	629.165	902.929	762.326	741.841	430.701	709.959	1010.2	276.772	664.354		5.90898	5.42867	5.98261	5.03236	5.13106	5.01217
268465	Eme1	essential meiotic structure-specific endonuclease 1	ENSMUSG00000039055	3.83704	6.52765	7.83128	1.34327	4.57587	3.76285	3.89375	6.43125	1.88446	341.134	170.976	172.983	125.224	128.609	137.661	372.43	193.426	187.189	217.324	350.461	228.58	224.964	280.639	219.667	273.978	218.657	244.827	217.735	348.683	173.097	246.195	308.441	261.91	254.099	171.534	249.758	311.874	116.859	164.716		4.49872	4.67576	4.83623	4.2837	4.50914	4.48926
69716	Trip13	thyroid hormone receptor interactor 13	ENSMUSG00000021569	23.0222	17.4071	15.6626	13.4327	10.9821	11.2885	8.76094	6.43125	16.9602	701.116	272.075	330.658	384.948	250.622	435.149	460.526	273.56	210.778	252.156	537.042	327.752	425.008	217.943	289.909	463.22	338.799	283.999	210.931	616.607	288.842	243.264	311.495	270.826	354.232	217.215	302.947	626.008	190.665	252.564		5.72942	5.5417	5.52343	5.40587	5.27059	5.30921
67052	Ndc80	NDC80 kinetochore complex component	ENSMUSG00000024056	10.2321	16.3191	5.87346	2.68655	30.2008	5.01713	16.5484	18.375	19.7868	850.009	553.071	471.494	471.523	552.358	768.802	998.211	670.774	523.521	842.792	1140.77	775.236	941.386	1549.48	798.207	830.407	2014.37	1747.69	762.752	1306.33	662.147	833.351	764.487	676.508	985.173	577.996	1888.21	2267.87	349.553	899.075		5.97822	6.15908	5.86791	5.67388	6.48527	5.7729
20460	Stil	Scl/Tal1 interrupting locus	ENSMUSG00000028718	17.9062	26.1106	19.5782	1.34327	4.57587	1.25428	6.81407	7.35	3.76892	753.888	572.399	350.559	239.626	319.873	576.31	578.391	346.785	512.868	249.127	485.963	456.555	427.085	460.516	266.92	354.947	336.396	312.625	220.456	768.303	378.519	484.574	499.818	455.835	680.469	367.307	623.238	518.66	229.618	487.285		5.68294	5.91556	5.76612	4.87995	5.04934	4.85859
77011	Ticrr	TOPBP1-interacting checkpoint and replication regulator	ENSMUSG00000046591	5.11605	11.9674	7.83128	4.02982	9.15175	3.76285	1.94688	9.1875	1.88446	363.751	289.916	479.148	117.494	189.615	374.485	245.452	207.242	310.46	187.792	317.117	178.994	301.797	299.298	228.607	244.791	271.52	293.039	111.589	370.51	183.524	302.859	313.531	273.055	184.114	177.128	144.536	387.583	142.486	262.173		4.69062	5.07134	4.92404	4.61899	4.91047	4.58643
23849	Klf6	Kruppel-like factor 6	ENSMUSG00000000078	1745.85	1300.09	1746.38	823.427	944.46	629.65	798.219	1058.4	673.695	8008.17	12386.1	6689.7	7875.2	13843.6	10666.4	10184.4	5949.23	11220.7	5609.52	10138.5	10303.6	6809.82	4262.58	6877.99	7921.82	6680.67	4574.12	5567.89	8613.39	7440.03	7699.46	5429.79	7652.24	7483.01	9278.71	7396.76	8054.49	7497.45	7456.14		11.2769	11.0164	11.2774	10.6385	10.7481	10.4329
228482	Arhgap11a	Rho GTPase activating protein 11A	ENSMUSG00000041219	158.597	105.53	148.794	42.9848	93.3478	37.6285	67.1672	66.15	38.6315	2446.37	1911.96	1676.25	1493.41	862.337	2538.56	2854.29	1671.06	2207.46	1054.06	1835.31	1877.62	2503.67	1669.65	1332.05	1050.72	1031.61	1209.07	869.578	2667.78	1174.14	1736.07	1561.55	1192.53	1885.29	1192.35	918.091	1410.21	766.761	756.321		8.1673	7.85089	8.12023	7.27602	7.75997	7.20359
27368	Tbl2	transducin (beta)-like 2	ENSMUSG00000005374	920.888	937.806	816.411	634.026	781.559	850.403	730.079	751.537	785.821	3130.52	2643.44	2510.55	2465.83	3142.67	3121.87	3438.15	2503.49	3208.09	1872.62	3024.32	2617.78	2006.67	1556.95	1199.23	2072.25	1265.49	1357.47	1539.79	1399.64	2216.89	2192.31	2783.1	2315.95	2233.06	1976.37	1899.78	2577.48	1900.5	2001.3		10.1425	10.1597	10.0296	9.79752	9.98833	10.0673
18538	Pcna	proliferating cell nuclear antigen	ENSMUSG00000027342	1012.98	1203.26	1435.08	1019.55	1057.94	1201.6	1104.85	1084.12	1162.71	4768.34	8533.94	4379.69	8235.41	9065.26	15553.4	9922.57	6232.46	7179.39	5762.48	10881.3	9669.28	9633.29	7402.6	6937.38	7849.32	5952.61	6883.79	7543.83	10353	6587.06	7194.37	8144.69	6915.54	7773.71	5520.8	10130.2	10659.1	4872.21	6856.3		10.8144	10.9578	11.1099	10.8198	10.8499	10.9567
59126	Nek6	NIMA (never in mitosis gene a)-related expressed kinase 6	ENSMUSG00000026749	528.232	497.189	552.105	627.309	349.597	630.904	516.896	519.093	746.247	3650.7	2691.02	2478.4	4806.44	5675.27	3123.04	3636.82	3423.64	4424.82	6070.67	5616.6	4304.31	3107.96	3719.96	2925.91	4573.83	3749.21	4217.81	4494.86	2388.4	3284.67	3483.85	3111.9	3249.92	2759.56	3179.91	4894.56	6890.61	3022.97	3770.62		9.83939	9.7893	9.87715	9.984	9.51255	9.98877
17133	Maff	v-maf musculoaponeurotic fibrosarcoma oncogene family, protein F (avian)	ENSMUSG00000042622	62.6716	58.7489	78.3128	83.283	78.705	87.7998	93.4501	89.1187	97.0498	855.663	1226.57	1129.75	708.057	1173.97	1900.42	2571.78	1163.32	2367.26	3293.93	2024.02	1164.67	1679.96	438.125	416.983	459.454	587.091	776.667	403.49	885.076	1190.82	1551.42	1326.4	1117.86	1119.76	990.052	2122.94	1758.25	1087.61	1201.05		7.33781	7.29196	7.49988	7.53646	7.49052	7.57399
17121	Mxd3	Max dimerization protein 3	ENSMUSG00000021485	25.5802	8.70354	9.7891	20.1491	32.0311	23.8314	28.2297	22.9687	24.498	322.287	368.714	324.535	459.155	275.354	386.151	999.426	580.278	294.481	966.219	906.658	852.034	647.203	1146.44	768.195	393.549	1030.81	815.839	525.285	505.836	572.471	727.838	670.835	735.578	644.938	502.484	634.801	914.153	283.948	643.765		6.1931	5.65856	5.76417	6.05738	6.32482	6.14967
66929	Asf1b	anti-silencing function 1B histone chaperone	ENSMUSG00000005470	33.2543	42.4297	31.3251	9.40292	27.4552	30.1028	21.4156	25.725	19.7868	623.842	597.673	309.226	511.718	375.933	397.817	973.909	760.579	528.087	368.011	439.14	892.549	443.697	716.525	450.189	683.532	1152.56	543.893	456.563	1823.63	337.852	320.444	460.117	398.995	424.216	280.608	629.019	489.281	294.198	361.002		6.30736	6.47449	6.28675	5.64077	6.16934	6.24027
71819	Kif23	kinesin family member 23	ENSMUSG00000032254	164.993	109.882	121.385	77.9099	74.1291	86.5455	69.1141	62.475	138.508	1558.66	1079.38	843.484	779.172	695.806	1065.12	1754.01	1110.13	758.649	1035.88	902.401	1473.67	908.161	1602.48	1023.62	1354.83	1530.6	1163.12	900.197	2170.13	1016.68	1341.37	1495.38	1344.1	1569.82	912.675	875.308	1793.28	649.902	1122.81		8.09642	7.76814	7.85217	7.51766	7.47742	7.59142
56454	Aldh18a1	aldehyde dehydrogenase 18 family, member A1	ENSMUSG00000025007	287.778	149.048	168.373	65.8205	102.5	178.108	104.158	97.3874	102.703	2911.89	3004.72	2377.37	2114.89	1858.23	2659.89	1814.16	2417.83	3100.8	2129.32	2244.65	4619.37	1021.68	638.155	634.096	1132.63	642.356	644.084	413.696	2239.43	1422.31	911.508	1036.28	969.625	1214.51	870.724	2180.76	672.337	1335.68	1240.86		8.7129	8.16031	8.26203	7.58652	7.87714	8.30389
26909	Exo1	exonuclease 1	ENSMUSG00000039748	8.95308	8.70354	5.87346	2.68655	10.9821	2.50856	5.84063	3.675	5.65339	610.649	233.42	495.987	219.529	141.799	236.824	382.151	239.019	143.055	227.168	329.178	271.514	384.861	341.096	191.57	269.27	183.416	412.816	187.116	541.304	246.089	312.629	378.681	250.765	482.358	266.624	508.766	510.75	215.267	141.381		5.03855	5.00867	4.9279	4.63859	5.11435	4.61047
71988	Esco2	establishment of sister chromatid cohesion N-acetyltransferase 2	ENSMUSG00000022034	26.8592	5.43971	19.5782	0	15.558	1.25428	10.7078	21.1312	10.3645	486.258	728.507	610.799	514.81	423.749	653.307	538.293	547.119	671.903	303.647	365.359	754.071	671.43	735.931	623.24	363.421	461.343	346.525	191.879	447.995	508.863	541.238	514.069	302.033	1077.77	495.026	358.449	682.507	180.414	251.192		6.03496	5.25026	5.86675	4.91925	5.6867	5.00153
212377	Mms22l	MMS22-like, DNA repair protein	ENSMUSG00000045751	81.8568	95.7389	90.0597	55.0743	99.754	72.7484	73.9813	121.275	104.588	929.167	615.514	499.048	653.948	436.94	724.47	902.217	449.025	649.836	430.104	578.189	429.947	634.051	608.3	518.515	645.872	510.201	604.158	437.511	1058.6	490.093	558.824	615.865	548.34	585.72	427.904	649.833	545.78	374.155	398.064		7.16982	7.29572	7.2529	6.8694	7.32862	7.07652
56419	Diaph3	diaphanous related formin 3	ENSMUSG00000022021	28.1383	9.79148	17.6204	1.34327	10.0669	10.0343	6.81407	9.1875	12.249	375.059	408.856	492.925	364.85	364.391	494.646	320.181	386.161	429.166	435.404	401.54	401.526	1358.09	321.69	360.151	366.245	375.642	171.002	172.827	542.396	381.647	706.345	443.83	396.766	641.708	407.394	326.073	497.191	230.643	286.88		5.96051	5.33942	5.69203	4.86549	5.33856	5.36364
22256	Ung	uracil DNA glycosylase	ENSMUSG00000029591	93.3679	51.1333	72.4394	60.4474	53.9953	62.7141	41.8578	60.6375	76.3207	1539.82	569.425	1119.03	417.413	456.725	831.799	673.17	565.08	668.859	1057.84	839.971	521.863	684.581	579.937	515.961	1069.55	631.143	705.856	351.778	466.548	431.699	553.939	591.434	445.805	321.931	306.711	597.8	694.937	356.728	348.649		7.25458	6.78237	7.05685	6.91028	6.81924	6.9369
108000	Cenpf	centromere protein F	ENSMUSG00000026605	58.8345	23.9347	31.3251	18.8058	49.4194	20.0685	28.2297	32.1562	23.5558	1025.29	1051.13	1388.46	592.109	356.147	666.139	1292.87	726.729	560.807	1540.2	693.827	839.335	1679.27	1881.62	644.951	562.078	830.578	2266.72	1095.48	1660.47	1359.75	1259.31	2089.87	1306.21	2477.47	1170.91	1952.97	2499.51	707.306	654.746		7.16177	6.62156	6.78932	6.51978	7.03732	6.54472
27214	Dbf4	DBF4 zinc finger	ENSMUSG00000002297	61.3926	91.3871	95.9332	106.119	125.379	125.428	97.3438	105.656	139.45	1078.06	897.997	506.703	513.264	552.358	797.967	877.915	541.593	661.25	599.722	833.586	650.666	923.389	767.279	521.07	880.307	734.465	1016.97	592.647	1165.55	572.471	653.589	798.08	688.768	840.896	570.538	1027.94	841.834	439.76	592.977		7.09388	7.39121	7.43754	7.51351	7.64915	7.65155
20133	Rrm1	ribonucleotide reductase M1	ENSMUSG00000030978	758.454	785.494	839.905	549.399	693.702	694.872	609.372	708.356	589.837	3217.22	2958.63	3689.28	4404.48	3657.1	4314.16	2891.96	2962.18	4073.27	2910.02	4245.26	2544.01	3568.27	4433.5	2883.76	2197.47	3651.5	1804.94	2490.34	4590.17	2673.61	3877.57	3699.26	3256.6	2299.81	2968.29	2706.87	3603.5	2239.8	3192.74		10.1014	10.1326	10.1936	9.82175	10.022	10.0238
80986	Ckap2	cytoskeleton associated protein 2	ENSMUSG00000037725	35.8123	7.61559	19.5782	9.40292	26.5401	15.0514	14.6016	13.7812	16.0179	785.928	2647.9	385.768	423.597	286.896	1515.44	789.212	875.253	366.008	929.115	1506.84	1333.38	2249.64	2286.91	996.163	772.034	671.991	2444.5	1610.56	1114.8	2323.25	3111.63	3419.32	2302.58	2699.27	1632.37	2260.54	3679.21	1099.91	1000.65		6.90841	6.27579	6.63253	6.3478	6.73456	6.49649
76044	Ncapg2	non-SMC condensin II complex, subunit G2	ENSMUSG00000042029	131.738	124.025	180.119	98.0591	113.482	66.477	77.875	113.006	70.6673	2073.19	1782.61	1145.06	1697.48	1358.63	2047.42	1868.84	1843.76	1811.02	555.046	1310.33	1719.79	1874.47	1863.71	1516.59	920.792	1288.72	961.982	764.113	3630.89	1294.05	983.803	1811.97	1143.49	2224.44	1501.86	1214.1	2041.87	1003.56	1203.8		8.04642	7.99888	8.29859	7.8281	7.93061	7.5653
229731	Slc25a24	solute carrier family 25 (mitochondrial carrier, phosphate carrier), member 24	ENSMUSG00000040322	189.294	124.025	160.541	123.581	146.428	70.2398	100.264	99.2249	70.6673	2257.89	2013.06	985.85	2887.88	3892.88	3289.87	2168.36	1507.34	2983.61	1093.43	2546.16	2296.08	2238.56	1009.11	1955.93	2316.1	2205	680.243	1040.36	3781.49	2144.94	2594.82	1822.15	1583.72	1418	2013.66	929.654	953.702	1632.96	1153.01		8.45878	8.13456	8.33325	8.13401	8.25655	7.75724
228421	Kif18a	kinesin family member 18A	ENSMUSG00000027115	24.3012	41.3418	29.3673	33.5819	50.3346	37.6285	36.0172	42.2625	34.8625	435.37	460.892	329.127	417.413	308.331	795.634	687.143	295.665	306.655	301.376	580.318	657.922	669.353	347.067	266.92	426.502	332.391	277.22	277.612	498.742	368.091	413.256	367.483	228.475	461.901	319.763	302.947	459.901	156.838	219.621		5.96157	6.32567	6.10546	6.18002	6.4748	6.25946
57442	Kcne3	potassium voltage-gated channel, Isk-related subfamily, gene 3	ENSMUSG00000035165	21.7432	19.583	27.4095	9.40292	30.2008	15.0514	16.5484	27.5625	30.1514	231.821	294.376	228.093	418.959	352.849	247.323	282.513	427.61	470.256	425.561	595.925	393.06	954.538	929.243	998.717	430.268	425.301	1190.24	1258.78	265.741	293.013	255.965	296.226	395.652	310.087	330.95	335.323	507.36	380.305	436.497		5.89487	5.8233	6.06461	5.46927	6.09773	5.68378
623474	Rad54b	RAD54 homolog B (S. cerevisiae)	ENSMUSG00000078773	14.0691	5.43971	17.6204	2.68655	3.6607	2.50856	2.92031	5.5125	1.88446	258.207	279.509	169.921	264.362	140.15	151.66	524.319	250.763	189.472	155.988	183.034	166.295	224.964	267.204	189.015	223.137	136.961	203.395	140.167	407.615	250.26	282.343	314.549	284.2	371.459	244.25	259.008	341.254	118.909	157.853		5.12511	4.62799	5.29842	4.44269	4.46224	4.41282
70472	Atad2	ATPase family, AAA domain containing 2	ENSMUSG00000022360	198.247	176.247	219.276	67.1637	137.276	50.1713	59.3797	110.25	81.9741	2804.46	2124.57	1249.15	2053.06	1108.01	2174.58	2604.58	1640.67	1932.01	1818.1	1788.49	1060.05	1953.38	2158.53	1022.98	838.881	1657.95	2502.51	1070.3	2229.06	1665.27	1598.31	2514.36	1691.83	2213.68	1561.52	2311.42	2746.98	1182.94	1523.62		8.47203	8.37642	8.55753	7.69822	8.18162	7.52948
66634	Mcm8	minichromosome maintenance 8 homologous recombination repair factor	ENSMUSG00000027353	104.879	110.97	152.71	100.746	100.669	96.5797	104.158	89.1187	84.8008	403.33	499.548	512.826	525.632	575.441	521.479	818.375	380.635	546.349	417.231	600.891	606.522	445.774	353.038	386.332	402.964	369.235	461.782	373.551	621.518	474.452	360.5	475.387	412.369	431.753	381.291	605.894	691.547	295.224	377.474		7.30538	7.35278	7.63976	7.27157	7.26796	7.23526
17220	Mcm7	minichromosome maintenance complex component 7	ENSMUSG00000029730	694.503	831.188	832.074	858.353	784.305	1063.63	806.007	802.068	851.777	9885.36	3300.58	4982.83	3759.81	3378.45	5315.12	5725.59	4409.42	3014.05	3876.99	4869.56	3994.7	4149.02	3981.94	4279.03	4742.36	3585.02	2948.47	2727.81	4029.77	3462.98	4235.14	3959.86	3212.02	4046.21	2980.41	4750.02	4280.36	3017.84	2697.22		10.1474	10.3018	10.3035	10.3302	10.2511	10.522
74107	Cep55	centrosomal protein 55	ENSMUSG00000024989	20.4642	14.1432	5.87346	1.34327	23.7945	7.52569	4.86719	6.43125	7.53785	339.25	446.025	220.439	282.914	141.799	530.812	336.585	353.002	331.766	207.48	297.963	497.675	272.725	396.328	190.293	246.674	191.425	204.901	138.126	674.993	249.218	274.527	357.304	245.193	331.621	243.318	171.13	230.516	182.465	189.423		5.51811	5.27462	4.93259	4.53011	5.60937	4.96179
13433	Dnmt1	DNA methyltransferase (cytosine-5) 1	ENSMUSG00000004099	1184.36	1193.47	1057.22	961.785	1010.35	812.775	732.999	1021.65	744.362	10333.9	4757.6	4845.06	5022.87	4570.55	6432.74	9041.01	5444.94	5261.08	4690.25	4292.08	5392.18	4543.57	4623.82	4335.22	6277.01	3677.93	3615.91	3570.85	7279.23	4851.92	5512.03	5372.79	5078.83	4102.2	2951.51	3273.45	5374.18	3970.14	4009.46		10.7241	10.7308	10.6235	10.5403	10.5829	10.3965
11814	Apoc3	apolipoprotein C-III	ENSMUSG00000032081	427.19	223.028	176.204	265.968	81.4505	433.982	233.625	109.331	342.03	1899.8	46400	5627.31	83847.5	269595	21495	52934.9	134333	88295.5	4407.81	45143.5	85178.6	37550.9	31540.5	87277.3	193011	90388.8	122600	39169.8	45473.4	22635	9127.78	7743.61	19341.2	13587.8	13078.6	11995.3	19225.5	4003.97	15851.2		10.975	10.7061	10.6337	10.7708	10.4514	10.9826
13419	Dnase1	deoxyribonuclease I	ENSMUSG00000005980	33998.7	42523.3	38520.1	53086.2	43655.7	128225	65516.3	50277.6	109304	557.877	1650.29	1259.87	678.683	361.093	922.796	1143.42	505.671	545.588	672.416	1401.13	886.502	363.403	264.219	545.974	331.41	663.181	845.219	229.982	505.29	1753.91	617.441	1647.06	998.602	1414.77	3715.03	2262.85	462.161	8134.02	6945.52		14.1981	14.4613	14.3446	14.7242	14.4923	15.7901
14056	Ezh2	enhancer of zeste 2 polycomb repressive complex 2 subunit	ENSMUSG00000029687	216.153	170.807	193.824	218.954	178.459	149.26	175.219	182.831	157.353	1586.93	1092.76	887.878	970.873	1111.31	1443.11	1318.39	1190.95	983.885	1622.73	1089.69	1419.25	1237.65	1653.23	915.703	955.627	958.729	1309.26	988.652	2829.84	1434.83	1489.87	1836.4	1494.56	1595.66	870.724	1276.54	1040.71	976.903	1013		8.43227	8.23555	8.34332	8.44346	8.27051	8.12859
12578	Cdkn2a	cyclin dependent kinase inhibitor 2A	ENSMUSG00000044303	5.11605	15.2312	13.7047	2.68655	0.915175	1.25428	1.94688	0.91875	1.88446	5659.81	1708.28	1518.58	1695.94	19.7859	2138.41	3261.35	3491.34	133.163	3354.51	3525.18	1187.65	2423.38	7638.45	4220.92	8984.78	1681.18	4212.53	4256.04	6188.44	3099.06	4552.65	3357.23	3147.38	2766.02	2304.53	5429.92	11019.6	2590.38	2408.97		6.88316	7.0896	7.09638	6.82608	6.74978	6.78222
22346	Vhl	von Hippel-Lindau tumor suppressor	ENSMUSG00000033933	1010.42	777.879	845.778	814.024	880.398	864.201	1028.92	862.706	836.701	86.6971	196.251	146.959	131.408	67.602	138.828	131.839	174.774	133.163	180.977	178.778	113.08	114.212	204.508	120.689	128.986	194.629	164.976	93.8981	105.86	200.208	253.034	184.251	144.886	213.185	220.944	145.692	163.847	372.105	237.466		9.4262	9.13831	9.22889	9.18769	9.27432	9.25346
20419	Shcbp1	Shc SH2-domain binding protein 1	ENSMUSG00000022322	23.0222	25.0227	45.0299	20.1491	36.607	27.5942	15.575	31.2375	22.6135	1111.98	1925.34	748.573	641.58	720.538	1873.59	479.968	960.913	728.973	341.509	2334.75	1711.93	4234.16	2319.75	1403.57	700.479	1275.9	2904.03	1151.95	1597.72	2441.08	2689.58	3467.17	1173.58	735.38	1772.21	3479.26	2927.77	1086.59	2039.73		6.8002	6.83142	7.16502	6.74533	7.0218	6.8839
76131	Depdc1a	DEP domain containing 1a	ENSMUSG00000028175	3.83704	0	7.83128	0	0.915175	1.25428	3.89375	3.675	5.65339	431.601	266.128	185.23	221.075	133.555	334.82	171.938	88.4233	145.338	153.717	174.521	187.46	188.277	161.964	132.822	141.226	164.994	120.53	112.95	294.662	201.251	159.245	196.466	110.337	278.863	176.196	164.193	211.306	68.6805	144.126		4.29027	3.82507	4.64737	3.89152	3.90767	4.02639
70004	1700028J19Rik	RIKEN cDNA 1700028J19 gene	ENSMUSG00000038782	282.662	407.978	330.872	287.461	214.151	279.705	204.422	227.85	307.167	9.4236	28.2482	21.4315	24.7356	28.0301	15.166	11.5435	7.59888	9.89211	10.6012	21.9925	16.3271	11.7673	43.29	12.1327	19.7716	31.2368	24.1061	19.0518	13.0961	13.5558	13.6775	10.1796	22.2902	13.997	27.9676	17.3443	12.4298	27.6772	45.2969		7.32727	7.7299	7.49886	7.3457	7.02015	7.31567
27221	Chaf1a	chromatin assembly factor 1, subunit A (p150)	ENSMUSG00000002835	69.0666	105.53	82.2285	37.6117	113.482	31.3571	45.7516	90.9562	36.747	1990.26	930.705	946.049	1280.07	690.859	1215.62	1686.57	1571.59	1188.58	788.271	1271.31	983.255	1070.13	757.576	972.536	857.711	297.15	345.771	474.254	1300.33	952.032	1446.88	1258.2	1072.16	1415.85	977.933	885.715	1533.38	656.052	557.289		7.28223	7.60178	7.41805	6.88584	7.65884	6.78021
15201	Hells	helicase, lymphoid specific	ENSMUSG00000025001	62.6716	38.078	68.5237	57.7608	74.1291	41.3913	34.0703	53.2875	69.7251	1835.72	1813.83	566.405	1110.01	802.979	2405.57	1281.94	889.76	1918.31	527.786	690.28	1338.22	824.405	771.01	579.179	731.549	649.565	901.717	419.82	2713.61	725.755	537.33	814.367	464.751	931.338	633.932	896.122	479.111	439.76	505.129		7.12128	6.78397	7.19552	7.0643	7.2403	6.84011
18641	Pfkl	phosphofructokinase, liver, B-type	ENSMUSG00000020277	3138.69	3731.64	3283.26	2329.24	1997.83	2509.82	2271.03	2016.66	2201.99	20356.9	12436.7	23890	15085.6	24353.2	15407.5	12806.6	20976.4	15660.7	9483.49	16317.7	19728.6	6975.95	5256.75	7192.17	5045.52	3010.74	3102.15	4296.18	3765.12	17821.7	10694.8	15296.9	14935.6	15916.7	14453.6	9010.94	13108.9	16605.3	11004.4		12.0658	12.2261	12.1073	11.799	11.6668	11.8646
12448	Ccne2	cyclin E2	ENSMUSG00000028212	81.8568	29.3744	78.3128	29.552	31.1159	18.8142	40.8844	24.8062	35.8048	970.631	1367.81	381.175	1989.67	953.023	1753.43	2195.09	1023.78	1979.18	534.601	1000.3	1127.18	877.704	500.821	641.12	375.66	386.055	557.453	330.004	1468.4	818.56	679.967	1288.74	696.57	1081	1155.99	341.104	546.91	502.29	454.342		7.25634	6.5462	7.22935	6.5579	6.57481	6.31684
12306	Anxa2	annexin A2	ENSMUSG00000032231	2153.86	1835.36	2398.33	1390.29	1316.94	1456.22	1218.74	1334.94	1745.95	17284.8	14985	4985.89	22361	27204	37215.1	35790.4	24698.4	19695.2	23269.5	25701.4	23812.2	12651.3	11385.3	18006.3	46649.7	28481.5	14699.4	15543.5	38477.9	24629.8	35444.3	21950.2	26377.1	22850.6	21863.2	23675	25398.5	27572.7	28357.2		12.018	11.8928	12.1047	11.6869	11.6481	11.7202
14211	Smc2	structural maintenance of chromosomes 2	ENSMUSG00000028312	244.291	233.908	234.938	139.701	211.405	77.7655	135.308	161.7	106.472	2806.35	1641.37	1549.19	1998.95	1299.28	1797.76	2531.68	1620.63	1411.53	1061.63	1596.23	1572.85	1502.76	1769.67	1219.02	1395.31	1404.85	936.37	713.762	2989.18	1241.92	1266.15	1896.46	1180.27	1930.51	1566.18	1271.91	1384.22	951.276	1062.42		8.60704	8.5694	8.5761	8.15465	8.48359	7.74103
22036	Traip	TRAF-interacting protein	ENSMUSG00000032586	29.4173	17.4071	27.4095	26.8655	17.3883	25.0856	22.3891	27.5625	32.9781	533.376	298.837	281.672	204.069	219.294	276.489	284.943	252.835	177.297	302.89	280.227	280.585	319.794	570.981	302.042	426.502	407.68	395.49	233.385	570.77	230.448	329.237	330.837	313.178	337.004	118.396	222.007	446.342	138.386	297.861		5.91336	5.55942	5.88336	5.8513	5.5503	5.80131
104732	Tedc1	tubulin epsilon and delta complex 1	ENSMUSG00000037466	20.4642	60.9248	29.3673	67.1637	51.2498	61.4598	35.0438	52.3687	44.2849	608.765	669.037	701.117	575.103	316.575	1030.12	999.426	793.047	917.684	672.416	1113.1	578.706	714.346	609.046	470.623	361.538	358.022	351.798	350.417	1097.34	656.933	833.351	928.378	1160.21	1119.76	923.862	1024.47	2548.1	616.074	874.367		6.30716	6.98717	6.52501	7.06409	6.85805	6.99618
70385	Spdl1	spindle apparatus coiled-coil protein 1	ENSMUSG00000069910	37.0913	17.4071	23.4938	26.8655	40.2677	45.1542	46.725	36.75	54.6494	499.451	273.562	323.004	298.373	222.592	354.652	614.237	403.431	244.259	376.341	241.208	510.978	321.179	607.553	392.718	363.421	446.926	366.111	360.623	753.024	356.621	448.427	550.716	376.705	578.183	378.494	497.203	483.631	233.719	362.375		6.26898	5.77725	5.98662	6.04937	6.32126	6.41441
24088	Tlr2	toll-like receptor 2	ENSMUSG00000027995	147.086	100.091	131.174	65.8205	103.415	52.6799	47.6985	88.2	73.494	1598.24	1632.45	956.765	2620.43	2272.09	2467.4	2964.26	924.991	3406.69	1876.4	5073.17	1505.12	1706.95	1653.23	530.648	418.97	837.786	733.728	917.208	1978.6	3009.38	2970.95	2705.73	4144.87	1400.78	3439.08	7034.84	3795.6	2157.8	2793.31		8.26467	7.98491	8.18424	7.71913	8.00574	7.59049
13857	Epor	erythropoietin receptor	ENSMUSG00000006235	127.901	122.937	113.554	141.044	89.6871	142.988	114.866	129.544	141.335	9.4236	14.8675	18.3699	9.27585	9.89297	16.3327	12.7586	14.507	8.37025	19.6879	14.1887	9.67533	17.3049	20.1523	17.2413	4.70752	11.2132	21.0928	16.3301	18.0071	7.29926	10.7466	3.05388	16.7177	9.69022	17.7128	18.5006	10.1698	25.627	27.4527		6.23451	6.19414	6.10074	6.33895	5.86385	6.35458
67196	Ube2t	ubiquitin-conjugating enzyme E2T	ENSMUSG00000026429	21.7432	7.61559	13.7047	6.71637	11.8973	13.7971	8.76094	13.7812	8.48008	263.861	178.41	247.993	154.598	105.525	135.328	200.493	184.446	159.796	417.231	210.702	224.951	369.632	510.524	203.702	210.897	324.382	585.325	283.736	236.821	402.502	303.836	551.734	388.965	538.346	364.511	470.608	461.031	253.195	193.541		5.5882	4.98725	5.33796	4.95941	5.19592	5.30167
67121	Mastl	microtubule associated serine/threonine kinase-like	ENSMUSG00000026779	83.1358	82.6836	84.1863	79.2532	98.8389	66.477	64.2469	91.875	57.4761	721.848	624.435	454.655	547.275	502.893	936.795	861.511	545.738	471.017	321.063	703.05	807.89	925.465	750.112	525.54	424.619	480.566	393.23	383.077	731.743	465.067	558.824	459.099	409.026	752.607	496.89	575.83	688.157	247.045	448.851		7.15327	7.14699	7.16986	7.1153	7.29352	6.97582
68298	Ncapd2	non-SMC condensin I complex, subunit D2	ENSMUSG00000038252	395.215	516.772	415.058	331.789	322.141	285.976	249.2	347.287	292.092	5887.86	2653.85	3176.46	2870.88	1782.38	2920.05	4259.56	2946.98	1847.54	2791.13	2600.79	3744.96	2670.49	4330.5	2557.46	2146.63	1959.11	3302.53	1682.68	4361.54	2186.65	4239.05	3233.04	2908.88	4218.48	2098.5	3523.2	3302.93	1572.48	2005.42		9.40845	9.63663	9.45076	9.26567	9.24083	9.14807
22143	Tuba1b	tubulin, alpha 1B	ENSMUSG00000023004	2981.38	3249.68	2400.29	1708.65	1324.26	2241.4	2076.34	1281.66	2046.53	21836.4	10584.2	14767.9	11233.1	12610.2	12505	12298.1	8695.88	6798.16	18280.2	12943.6	11105.5	7805.2	14551.4	10378.6	6952.07	10594.1	10566	9521.14	9614.15	8840.45	9595.74	10121.6	8600.69	9753.75	7863.55	9970.65	9703.13	6837.3	9219.98		11.9664	12.0464	11.7696	11.4733	11.2628	11.7084
67629	Spc24	SPC24, NDC80 kinetochore complex component, homolog (S. cerevisiae)	ENSMUSG00000074476	62.6716	75.068	58.7346	64.4772	45.7587	85.2912	88.5829	57.8812	114.952	938.59	460.892	531.196	449.879	628.204	619.475	747.291	568.534	621.681	534.601	652.68	875.013	832.019	1309.15	529.371	1012.12	1090.88	1264.81	520.522	841.423	590.197	505.091	723.769	820.28	583.567	628.338	631.332	1304	398.757	1109.09		7.05124	7.18462	7.01467	7.07308	6.82289	7.28626
66934	Dsn1	DSN1 homolog, MIS12 kinetochore complex component	ENSMUSG00000027635	163.714	152.312	174.246	150.447	140.937	87.7998	99.2907	147.919	120.606	1027.17	902.457	713.364	1020.34	667.775	1039.46	1362.74	798.573	1083.57	850.364	935.745	1179.79	1492.37	1004.63	793.737	566.786	611.119	1786.11	953.27	960.379	928.049	874.383	994.546	890.495	1060.54	807.33	1226.82	1387.61	486.914	750.83		8.03167	7.96981	8.08778	7.96085	7.90417	7.5353
237877	Atad5	ATPase family, AAA domain containing 5	ENSMUSG00000017550	80.5777	125.113	95.9332	65.8205	70.4685	57.697	69.1141	86.3625	53.7072	995.132	527.796	468.432	562.735	540.816	724.47	1267.96	524.323	476.343	327.879	595.925	582.334	632.667	697.865	593.866	866.184	505.395	688.529	585.843	1053.14	698.644	496.298	738.02	458.064	722.46	540.706	514.547	632.788	356.728	411.79		7.16954	7.53534	7.31666	7.01296	7.05985	6.91342
68612	Ube2c	ubiquitin-conjugating enzyme E2C	ENSMUSG00000001403	69.0666	95.7389	164.457	13.4327	44.8436	32.6113	22.3891	27.5625	72.5518	2689.5	1409.44	912.371	947.683	786.491	1959.92	2396.8	1594.38	3733.89	1583.36	2343.97	2543.4	1574.74	3309.45	1826.3	1921.61	3106.06	3885.6	1954.85	3092.86	1326.38	1794.68	1777.36	1629.42	1418	868.859	1828.09	3660	765.736	1997.18		7.65363	7.86867	8.27896	6.91857	7.3933	7.24091
71924	Tube1	epsilon-tubulin 1	ENSMUSG00000019845	17.9062	50.0453	17.6204	41.6415	41.1829	41.3913	32.1235	34.9125	45.2271	420.293	215.579	218.908	165.419	262.164	276.489	285.55	277.704	204.691	131	331.306	349.521	166.127	303.777	251.595	344.591	297.15	247.84	197.322	277.2	291.97	206.139	271.795	265.254	263.789	188.315	259.008	241.815	170.164	251.192		5.53173	6.27243	5.5521	6.1274	6.11117	6.12111
211651	Fancd2	Fanconi anemia, complementation group D2	ENSMUSG00000034023	46.0444	31.5503	17.6204	5.3731	18.3035	6.27141	6.81407	19.2937	8.48008	876.395	324.111	642.946	422.051	265.461	327.82	683.498	357.838	283.067	386.185	380.257	390.641	546.834	634.423	336.524	395.432	182.615	384.944	251.075	734.471	518.248	379.062	721.733	388.965	563.11	495.958	329.541	386.453	332.127	256.682		6.37524	6.08884	5.75231	5.20763	5.72437	5.24781
16319	Incenp	inner centromere protein	ENSMUSG00000024660	217.432	154.488	144.879	162.536	168.392	183.125	127.52	155.269	166.775	1275.96	1477.83	792.967	694.143	804.628	1279.78	1650.72	1514.25	1105.63	773.127	1063.44	1644.2	928.234	1774.15	1007.02	1084.61	1236.66	1122.44	821.949	1855.28	893.638	2198.17	1308.08	1239.34	1238.2	856.74	1563.3	1581.97	832.366	1107.71		8.40012	8.11436	8.0683	8.15682	8.18354	8.25455
18971	Pold1	polymerase (DNA directed), delta 1, catalytic subunit	ENSMUSG00000038644	225.106	264.37	211.445	275.371	192.187	333.639	174.245	170.887	277.958	2548.14	1641.37	2017.63	1161.03	1287.73	2987.71	2341.51	1307.7	1948.75	3389.34	3574.84	1618.8	1838.47	3024.33	2250.94	3816.86	2701.58	2977.1	1927.63	2170.13	1981.23	3791.6	1967.71	2436.32	1339.4	1312.61	2798.21	3001.22	1468.94	1988.95		8.7691	8.89666	8.72345	8.93073	8.64576	9.09044
11808	Apoa4	apolipoprotein A-IV	ENSMUSG00000032080	338.938	178.422	189.909	95.3725	29.2856	129.191	53.5391	45.0187	59.3605	384.483	34364.7	996.566	124392	231575	18469.9	52363.2	176423	113406	4388.88	53546.7	77362.7	39137.4	8634.87	74520.6	183156	53215.5	31911.9	19728.1	43325.1	5261.72	5483.7	1767.18	5176.91	3361.43	4996.87	1120.44	5015.98	1332.61	3828.27		10.2793	9.96189	9.99275	9.74058	9.50665	9.83763
20348	Sema3c	sema domain, immunoglobulin domain (Ig), short basic domain, secreted, (semaphorin) 3C	ENSMUSG00000028780	885.076	526.564	740.056	1280.14	955.442	766.367	1060.07	1221.02	781.109	15501.8	10686.8	5870.71	13385.1	8745.39	23310.2	17424.6	10580.4	4839.53	13299.9	11119	6496.38	8516.08	8799.07	10421.4	5751.65	7817.2	3896.14	13117.2	6417.07	12064.6	6373.72	11986.5	6709.36	4318.61	10113.1	7586.39	4178.66	10701.9	7346.33		10.7464	10.3594	10.6085	11.0497	10.8072	10.6342
20420	Shd	src homology 2 domain-containing transforming protein D	ENSMUSG00000039154	547.417	614.687	381.775	347.908	278.213	311.062	306.633	314.212	329.781	5.65416	16.3542	10.7158	3.09195	1.64883	9.33295	13.9737	10.3621	4.56559	5.30058	9.93209	13.9083	8.99854	6.71742	10.8556	8.47354	25.6302	26.366	4.76295	4.36536	18.7695	6.83875	11.1975	12.2596	11.8436	27.9676	17.3443	7.90985	64.5802	28.8253		8.03137	8.16931	7.60714	7.50365	7.25037	7.37558
78781	Zc3hav1	zinc finger CCCH type, antiviral 1	ENSMUSG00000029826	931.121	786.582	1076.8	809.995	899.617	862.946	881.935	915.993	930.924	2265.43	2490.31	2398.8	2852.32	2006.62	3144.04	2729.13	3446.44	3131.23	2134.62	3355.63	2304.54	4411.36	3407.22	3134.72	2745.43	3001.13	3405.73	2942.14	4925.21	2717.41	2799	2805.49	3098.34	2805.86	2903.03	2613.21	3752.66	2587.31	2551.72		10.2785	10.1254	10.4139	10.1519	10.2468	10.209
26886	Cenph	centromere protein H	ENSMUSG00000045273	5.11605	3.26383	9.7891	8.05965	13.7276	22.5771	11.6813	8.26875	15.0757	382.598	185.844	212.784	81.9367	138.502	209.991	254.565	196.88	149.904	210.509	281.646	175.97	278.263	141.812	190.931	270.212	205.041	341.251	136.084	347.046	211.679	156.314	116.047	196.154	289.63	166.873	364.23	256.505	120.96	238.838		4.63303	4.4625	4.96998	4.82974	5.09156	5.44193
12544	Cdc45	cell division cycle 45	ENSMUSG00000000028	84.4148	48.9574	56.7768	67.1637	105.245	84.0369	81.7688	67.0687	81.9741	925.397	448.998	358.213	568.919	425.398	512.146	933.203	621.726	595.049	478.566	647.005	531.538	561.371	659.053	539.588	1182.53	880.236	722.428	472.893	1441.66	502.606	721	686.104	541.653	678.316	425.107	682.209	675.727	376.205	435.125		7.21003	6.7963	6.91628	7.03171	7.38896	7.20618
12144	Blm	Bloom syndrome, RecQ like helicase	ENSMUSG00000030528	47.3234	40.2539	56.7768	48.3579	53.0801	50.1713	38.9375	51.45	51.8227	565.416	304.784	483.74	258.178	237.431	377.985	228.44	259.053	330.244	213.538	353.299	242.488	369.632	400.806	270.752	299.398	299.553	255.374	165.342	433.262	234.619	274.527	336.944	237.391	236.872	273.15	178.068	369.503	197.841	260.8		6.33717	6.2081	6.49229	6.35529	6.42427	6.38333
18392	Orc1	origin recognition complex, subunit 1	ENSMUSG00000028587	8.95308	7.61559	11.7469	5.3731	8.23657	11.2885	7.7875	10.1062	7.53785	346.788	141.241	120.935	71.1149	84.0902	155.16	191.987	107.766	164.361	101.468	141.887	126.384	131.517	91.8047	98.9777	154.407	103.322	141.623	85.0527	240.095	64.6506	99.6504	71.2571	74.6723	88.2887	61.5286	92.5029	99.4381	57.4046	53.5327		4.49484	4.3912	4.69242	4.2478	4.41986	4.63042
12531	Cdc25b	cell division cycle 25B	ENSMUSG00000027330	372.192	373.164	352.408	341.192	246.182	272.179	252.12	291.244	237.442	1477.62	4084.1	1996.19	2136.54	1309.17	3593.19	2989.16	2396.41	2947.09	4448.7	3595.42	4207.56	2332.7	2938.5	1860.14	1156.17	1676.37	1150.31	1851.43	2954.26	2424.4	5087.05	3066.09	3266.63	2647.58	2196.39	3466.54	4551.55	1557.1	2160.52		9.28456	9.28632	9.24054	9.21224	8.94988	9.02944
72080	Sapcd2	suppressor APC domain containing 2	ENSMUSG00000026955	0	2.17588	1.95782	4.02982	5.49105	6.27141	1.94688	5.5125	1.88446	214.858	142.728	131.651	94.3045	49.4649	205.325	204.746	210.005	103.487	163.561	180.196	338.032	272.033	381.4	153.256	80.0279	205.842	297.559	249.715	204.08	144.942	244.241	202.574	196.154	143.2	94.1575	166.505	213.566	93.2824	119.419		3.86985	4.09165	4.21347	4.31007	4.3777	4.47623
66468	Ska1	spindle and kinetochore associated complex subunit 1	ENSMUSG00000036223	0	0	13.7047	4.02982	10.9821	2.50856	5.84063	6.43125	13.1912	265.745	156.109	113.281	154.598	103.876	192.492	178.621	167.866	146.86	115.855	175.94	266.676	274.109	253.769	176.883	145.933	462.144	415.076	243.591	454.543	203.337	211.024	324.729	308.72	244.409	174.331	272.883	389.843	111.734	319.824		4.12235	4.07527	5.12245	4.524	4.92963	4.38126
106582	Nrm	nurim (nuclear envelope membrane protein)	ENSMUSG00000059791	76.7407	69.6283	60.6924	49.7012	51.2498	80.2741	50.6188	59.7187	51.8227	580.494	484.68	384.237	595.201	456.725	1350.94	905.255	638.997	459.603	797.358	1196.82	546.051	709.5	1155.4	660.916	1062.02	1122.12	1022.25	732.133	487.283	758.08	1043.4	869.337	1017.55	791.368	721.563	1615.33	2471.26	649.902	1176.35		7.25716	7.18141	7.09419	6.94586	6.95857	7.29135
242125	Mab21l3	mab-21-like 3	ENSMUSG00000044313	177.783	191.478	158.583	85.9696	38.4373	42.6456	59.3797	75.3375	46.1693	5167.9	3382.36	1647.17	2498.3	3571.36	4487.98	3328.18	3038.86	4226.98	517.942	2757.57	4615.13	2904.45	2530.97	5810.95	3364.94	1461.72	1957.86	487.182	3688.18	803.961	1024.84	460.117	1095.56	662.165	586.387	455.577	857.654	342.377	988.296		8.34688	8.40627	8.25981	7.80866	7.32815	7.38887
58186	Rad18	RAD18 E3 ubiquitin protein ligase	ENSMUSG00000030254	46.0444	47.8694	76.355	21.4924	56.7408	28.8485	30.1766	48.6937	33.9203	782.159	343.439	327.596	618.39	418.802	517.979	529.179	356.456	498.41	385.428	441.978	366.453	326.716	359.755	289.27	489.582	216.255	359.331	144.249	880.165	368.091	415.21	426.525	295.346	476.974	331.882	433.607	307.354	259.346	303.352		6.44105	6.46755	6.85555	5.92358	6.59936	6.10605
13836	Epha2	Eph receptor A2	ENSMUSG00000006445	364.518	402.539	415.058	306.267	275.468	240.822	358.225	217.744	185.619	1419.19	1642.86	1507.86	1015.71	1142.64	2539.73	2572.38	1040.36	1887.11	1361.49	2105.6	1504.51	1294.41	888.939	1054.27	1427.32	1126.13	1273.85	884.548	1317.79	1517.2	1995.94	1375.26	1852.32	1147.75	1223.11	1742.52	1499.48	1315.18	1605.98		9.00657	9.09595	9.12513	8.85273	8.7601	8.6477
66131	Tipin	timeless interacting protein	ENSMUSG00000032397	153.481	169.719	291.715	260.595	284.619	356.216	365.039	322.481	304.341	1543.59	1174.53	820.521	1195.04	1389.96	1516.6	1386.44	1105.98	894.095	1314.54	1020.88	1423.48	1416.92	1972.68	1506.38	1423.55	1960.71	1655.03	1402.35	2477.89	1257.56	1034.61	1497.42	1246.02	1114.38	1283.71	811.713	1429.42	929.749	1331.45		8.22931	8.30687	8.76271	8.66304	8.73855	8.93934
52679	E2f7	E2F transcription factor 7	ENSMUSG00000020185	31.9753	7.61559	15.6626	2.68655	7.3214	1.25428	2.92031	8.26875	11.3068	652.113	504.008	186.76	137.592	154.99	416.483	481.79	299.12	344.702	115.098	383.095	436.599	346.098	436.632	277.138	216.546	373.239	566.492	257.88	573.499	389.989	275.504	557.841	444.69	558.803	303.914	535.36	604.539	206.041	319.824		5.95857	5.1074	5.51963	4.82136	5.07372	4.69295
18824	Plp2	proteolipid protein 2	ENSMUSG00000031146	682.992	604.896	505.118	354.625	307.499	495.442	325.128	282.975	447.56	2972.2	3220.3	2023.75	2400.9	2654.61	4115.83	2298.38	2290.03	2330.73	2267.89	2975.37	3188.63	2239.25	1530.08	2620.04	3920.43	2341.16	1227.15	1569.05	2157.58	2105.32	2752.11	1543.23	2033.98	2634.66	1513.98	2422.42	2940.2	1826.7	2323.87		9.82335	9.71201	9.55172	9.24769	9.12992	9.53366
70984	4931406C07Rik	RIKEN cDNA 4931406C07 gene	ENSMUSG00000031938	25828.4	25833.2	36061.1	37830.6	38802.5	43751.9	43532.1	43309.9	53173.9	2043.04	7070.98	5077.74	5965.92	8816.29	3335.36	5077.33	4828.74	6954.16	4288.17	2995.23	6070.06	4843.29	5208.99	7858.19	4224.53	5556.14	6292.43	8636.59	5219.33	4898.85	2569.42	5080.63	5943.69	4724.52	4782.45	3212.16	3205.75	5612.32	6422.55		14.2194	14.2196	14.5902	14.644	14.6726	14.8086
70099	Smc4	structural maintenance of chromosomes 4	ENSMUSG00000034349	502.652	474.343	802.706	605.817	809.014	459.067	769.989	905.887	646.37	4321.66	4519.72	2709.56	4953.31	4832.72	3117.21	4087.62	3034.03	2996.55	1956.67	3131.45	4493.59	3532.27	4054.34	3918.88	3905.36	4704.74	5476.6	3638.21	7482.77	4582.89	3922.51	4459.68	3828.35	5029.23	3402.72	3273.45	5718.82	2462.25	3194.12		9.83703	9.79011	10.2339	9.99098	10.2398	9.76441
78733	Troap	trophinin associated protein	ENSMUSG00000032783	16.6272	1.08794	7.83128	1.34327	13.7276	5.01713	4.86719	8.26875	19.7868	490.027	246.8	264.832	197.885	120.364	227.491	627.603	373.036	165.122	500.526	324.921	252.768	326.716	859.083	368.452	218.429	333.993	786.46	406.212	368.873	369.134	520.722	491.674	513.79	497.432	212.554	654.458	731.096	192.715	539.445		5.54403	4.68229	5.22298	4.74872	5.41204	4.99992
51944	Knstrn	kinetochore-localized astrin/SPAG5 binding	ENSMUSG00000027331	60.1136	50.0453	25.4517	123.581	92.4326	86.5455	105.131	79.0125	131.912	591.802	981.255	696.525	627.666	455.077	1000.96	1697.51	969.893	624.725	864.751	1154.25	1431.34	1392.7	1415.88	860.148	851.12	804.147	1204.55	988.652	1785.98	1135.56	1511.36	1513.7	1214.82	1733.47	947.168	1622.27	2120.97	677.579	1136.54		7.26878	7.14628	6.8011	7.80178	7.57121	7.52548
252864	Dusp15	dual specificity phosphatase-like 15	ENSMUSG00000042662	404.168	379.692	415.058	298.207	210.49	272.179	223.891	211.312	266.651	0	11.894	15.3082	6.1839	1.64883	1.16662	1.21511	5.52646	0.760932	7.57225	1.41887	3.02354	0.692196	2.98552	1.9157	2.82451	6.40754	4.51989	3.40211	2.18268	9.38476	1.95393	3.05388	1.11451	4.30677	5.59351	1.15629	7.90985	19.4766	10.9811		7.43895	7.36673	7.46519	7.08011	6.67854	6.97395
14825	Cxcl1	chemokine (C-X-C motif) ligand 1	ENSMUSG00000029380	14.0691	14.1432	25.4517	34.9251	36.607	31.3571	33.0969	25.725	49.9382	1647.25	2980.93	525.072	1768.6	5376.83	2868.72	4074.86	857.982	1163.46	697.404	2539.78	1730.67	1229.34	356.023	1047.89	6029.4	3211.78	6832.56	622.585	3302.94	1963.5	2164.95	2312.8	2657	1631.19	1888.74	4050.47	8616.09	1785.69	4404.78		6.96182	6.95503	7.18613	7.30603	7.31781	7.25366
18705	Pik3c2g	phosphatidylinositol-4-phosphate 3-kinase catalytic subunit type 2 gamma	ENSMUSG00000030228	3403.45	3555.39	3161.88	1360.74	2854.43	1550.29	1701.57	2988.69	1573.53	49.0027	98.1255	116.343	47.9252	24.7324	37.3318	18.2266	26.9415	74.5713	21.9595	28.3774	35.0731	18.6893	13.4348	4.46996	11.2981	14.417	22.5994	7.48463	3.27402	33.368	21.4932	46.8261	32.3208	79.6752	105.345	85.5652	2.25996	120.96	108.438		10.6023	10.6549	10.5132	9.51176	10.3916	9.66524
70645	Oip5	Opa interacting protein 5	ENSMUSG00000072980	0	5.43971	13.7047	2.68655	17.3883	30.1028	26.2828	16.5375	26.3825	248.783	395.475	379.644	210.253	196.211	408.317	236.338	181.682	305.895	175.676	366.068	317.472	489.382	352.291	318.644	258.914	239.482	148.403	254.478	420.166	210.636	249.126	234.131	225.131	300.397	210.689	190.787	230.516	87.132	159.225		4.37801	4.8038	5.29525	4.63443	5.3843	5.78265
16765	Stmn1	stathmin 1	ENSMUSG00000028832	824.963	596.192	916.26	934.919	804.439	1274.35	802.113	568.706	748.131	4751.38	3820.95	3536.2	3534.1	4890.42	4704.97	6483.81	3762.83	2654.89	6533.34	4364.44	5245.24	3634.03	6166.59	5192.82	2656.93	3200.57	3392.93	5108.6	6568.77	4927	5731.85	5006.32	6002.76	6506.45	5025.77	7424.51	5255.53	3211.58	6025.86		10.3662	10.0954	10.4577	10.4748	10.3442	10.753
73254	Ccdc18	coiled-coil domain containing 18	ENSMUSG00000056531	7.67407	9.79148	9.7891	4.02982	6.40622	3.76285	3.89375	4.59375	21.6713	365.636	148.675	200.538	95.8505	164.883	114.329	152.496	131.253	104.248	160.532	169.555	181.412	191.046	332.139	138.569	182.652	249.093	404.53	159.899	196.441	251.303	132.867	308.441	201.727	284.247	218.147	250.914	239.555	84.0567	156.48		4.70526	4.81537	4.8778	4.4538	4.5838	4.41989
381293	Kif14	kinesin family member 14	ENSMUSG00000041498	17.9062	4.35177	9.7891	8.05965	7.3214	5.01713	2.92031	6.43125	1.88446	307.209	251.261	284.733	122.132	70.8996	174.993	277.045	187.209	120.227	182.491	135.502	192.902	366.864	307.509	130.906	117.688	124.146	290.026	173.507	361.233	283.628	306.767	462.153	276.399	494.201	267.556	307.572	381.933	159.913	131.773		5.27868	4.5422	4.96517	4.82348	4.73702	4.61436
223970	Rmi2	RecQ mediated genome instability 2	ENSMUSG00000037991	2.55802	5.43971	3.91564	2.68655	20.1338	5.01713	7.7875	3.675	3.76892	258.207	129.347	133.182	111.31	72.5484	155.16	93.5633	139.543	118.705	192.335	134.793	110.662	63.682	83.5946	113.026	204.307	163.392	129.57	60.5575	117.865	84.4629	132.867	57.0057	90.2754	97.9789	54.0706	93.6592	73.4486	76.8811	112.556		3.92482	4.17377	4.14232	3.9485	4.98035	4.15644
17217	Mcm4	minichromosome maintenance complex component 4	ENSMUSG00000022673	423.353	414.506	395.48	214.924	323.057	274.688	203.449	274.706	204.464	4715.57	2176.6	1910.47	2430.27	1869.77	2882.72	2812.97	1867.25	1694.6	1802.2	2370.93	1945.35	1949.91	1819.67	2126.42	4275.37	2355.57	1721.32	1435.01	5235.7	1860.27	2302.7	2308.73	1958.2	2013.41	1777.8	2020.03	2257.7	1338.76	1504.41		9.32214	9.30331	9.26405	8.76326	9.08937	8.95659
386463	Cdsn	corneodesmosin	ENSMUSG00000039518	25.5802	25.0227	70.4815	38.955	25.6249	16.3057	19.4688	28.4812	22.6135	2751.69	857.855	453.124	1848.99	2674.4	1611.1	1068.08	5009.73	499.932	854.15	1076.92	864.733	452.004	946.41	577.263	189.242	1123.72	530.333	2890.43	1205.93	430.656	333.145	440.776	481.469	277.786	418.581	595.487	210.176	1134.77	852.405		6.42764	6.40825	7.11369	6.68412	6.41521	6.19844
12316	Aspm	abnormal spindle microtubule assembly	ENSMUSG00000033952	63.9506	42.4297	52.8611	18.8058	32.0311	13.7971	21.4156	19.2937	30.1514	631.381	518.876	802.152	380.31	201.157	393.151	719.344	464.913	296.763	917.757	468.227	609.546	862.476	954.62	475.093	393.549	572.674	884.391	685.184	850.153	675.703	918.346	924.307	639.73	1314.64	616.219	1132	1504	324.951	402.181		6.90689	6.59921	6.77345	6.10935	6.40427	5.95587
18806	Pld2	phospholipase D2	ENSMUSG00000020828	524.395	475.431	514.907	439.251	343.191	427.71	322.208	312.375	426.831	1338.15	1523.92	1135.87	1943.29	2267.14	1784.93	2619.77	1689.02	1550.78	2420.09	2391.51	1768.17	1868.24	2865.35	2473.8	3025.05	2713.59	2891.97	3042.84	2579.38	2714.28	4687.47	2319.93	3356.91	2306.27	2296.14	3497.76	4240.81	2350.51	2527.02		9.58603	9.49936	9.57078	9.43103	9.22186	9.40796
229841	Cenpe	centromere protein E	ENSMUSG00000045328	37.0913	26.1106	35.2408	159.85	95.1782	141.734	88.5829	91.875	206.349	1270.3	1440.66	1123.62	844.103	826.063	1205.12	1991.56	948.478	1067.59	832.19	1430.93	1162.85	1689.65	1632.33	1723.49	1742.73	1824.55	1436.57	1541.15	3256.56	1314.91	2005.71	1837.42	1567	1657.03	1087.94	1617.64	2149.22	804.689	1188.7		7.17469	7.00223	7.16585	8.15845	7.75637	8.06144
71904	Paqr7	progestin and adipoQ receptor family member VII	ENSMUSG00000037348	5556.03	3659.84	4914.13	3589.23	4846.77	6582.47	5160.2	3138.45	5145.52	326.057	749.322	734.795	502.442	555.655	390.817	1087.52	487.71	721.363	938.202	796.695	520.049	753.801	785.938	722.218	396.373	333.993	968.762	557.945	433.807	896.766	633.073	688.14	1037.61	1149.91	1241.76	841.776	666.687	1354.13	1240.86		11.8494	11.3838	11.7109	11.3623	11.6957	12.0433
29870	Gtse1	G two S phase expressed protein 1	ENSMUSG00000022385	62.6716	47.8694	48.9455	5.3731	33.8615	35.1199	17.5219	31.2375	35.8048	642.689	426.697	376.583	295.281	163.234	391.984	805.009	411.721	323.396	546.717	446.944	349.521	404.934	750.112	328.223	232.552	227.468	436.169	329.324	521.66	408.759	589.11	548.68	549.454	559.88	490.365	571.205	641.828	320.851	480.422		6.70837	6.49208	6.52385	5.35286	6.23234	6.26694
71804	Mtfr2	mitochondrial fission regulator 2	ENSMUSG00000019992	28.1383	16.3191	3.91564	4.02982	8.23657	12.5428	6.81407	11.025	6.59562	258.207	120.427	107.158	131.408	79.1438	144.661	147.028	136.78	104.248	73.4508	161.751	144.525	137.055	187.341	173.051	196.774	205.041	188.329	132.682	296.299	172.054	178.784	213.771	166.062	231.489	136.109	123.723	281.365	115.834	145.499		5.47067	5.06328	4.44081	4.37624	4.63636	4.90121
171283	Havcr1	hepatitis A virus cellular receptor 1	ENSMUSG00000040405	1585.97	1184.77	2216.25	883.875	351.427	1019.73	366.986	505.312	378.777	66747.4	44623.3	3525.49	60979.5	39878.6	77721.3	75049.9	44584.7	49322.1	20719.2	43664.3	24089.8	30675.3	6841.32	50870.7	116877	53670.4	33909.7	41877.2	60185.7	63747.6	112562	56071.2	27673.3	30226	44694	32743.7	74896.1	94030.8	26708.7		12.1026	11.9166	12.3365	11.7479	11.3373	11.828
231655	Oasl1	2'-5' oligoadenylate synthetase-like 1	ENSMUSG00000041827	51.1605	92.4751	60.6924	28.2088	66.8078	21.3228	31.15	52.3687	46.1693	1617.09	1228.06	3179.52	1337.27	2336.39	3428.69	658.588	2597.43	3685.95	247.613	2362.42	1163.46	2885.07	1337.51	925.92	860.535	529.423	351.044	1598.99	3345.5	1299.27	2134.67	1506.58	5086.63	1793.77	1955.87	1907.87	1289.31	1040.46	2178.37		7.3456	7.73298	7.46163	7.03313	7.50664	6.91048
269437	Plch1	phospholipase C, eta 1	ENSMUSG00000036834	85.6938	130.553	170.33	89.9994	72.2988	58.9513	72.0344	90.9562	65.9562	1240.15	617.001	770.004	565.827	324.819	494.646	820.198	350.239	629.291	595.179	593.797	528.515	656.201	412.002	280.33	422.736	591.096	487.394	500.11	488.92	746.61	508.998	904.965	651.989	762.298	581.725	808.244	649.738	481.788	617.685		7.21723	7.57089	7.81159	7.25761	7.07812	6.9274
14284	Fosl2	fos-like antigen 2	ENSMUSG00000029135	851.822	894.288	736.14	400.296	525.31	349.945	386.455	547.575	402.333	5750.28	2882.81	2054.37	2730.19	4171.54	8670.31	5768.72	4400.44	4824.31	3208.36	5510.89	3992.28	3208.33	2117.48	2482.74	2587.25	3514.54	2535.66	3784.5	4662.75	3839.41	7464.98	3953.75	3536.35	3038.42	3290.85	4280.57	4019.33	4943.97	3701.99		10.2572	10.3008	10.1283	9.62091	9.839	9.51725
19240	Tmsb10	thymosin, beta 10	ENSMUSG00000079523	131.738	125.113	395.48	464.773	361.494	653.481	403.003	352.8	702.904	6389.2	7615.13	8306.25	3775.27	11855.1	5584.6	7183.11	6971.63	10086.9	21546.8	24662.8	17453.1	2754.25	7072.7	4143.65	13840.1	18643.5	13580	5103.84	7063.69	7688.21	13246.7	5270.99	7981.02	6470.92	6280.58	16604.3	14122.5	9413.33	14961.7		9.44843	9.42529	10.0591	10.1685	9.99659	10.4188
11746	Anxa4	annexin A4	ENSMUSG00000029994	3317.76	3326.93	3500.58	3262.81	2729.05	3369	3040.05	2782.89	3609.69	8522.7	10429.5	6506	10760	11423.1	9262.95	7003.88	8096.26	10954.4	9069.29	10562.8	7592.11	6529.48	7286.16	6289.87	9428.23	10549.2	9448.07	6842.32	10989.8	8169.96	7740.49	6840.68	8892.69	7137.39	7736.76	8672.14	10505.4	7992.56	8864.46		12.0334	12.0359	12.0838	12.0178	11.8535	12.0477
16513	Kcnj10	potassium inwardly-rectifying channel, subfamily J, member 10	ENSMUSG00000044708	6612.49	6268.72	5207.8	2477	3097.87	1687.01	2742.17	3699.8	2025.8	96.1207	312.217	289.326	114.402	41.2207	145.827	74.7291	107.766	113.379	49.2196	129.827	49.5861	58.8366	50.0075	67.0494	20.7131	129.753	49.7187	20.4126	32.1945	187.695	169.015	189.34	113.68	197.035	293.659	148.005	128.818	566.87	223.739		11.6416	11.5783	11.358	10.4868	10.7471	10.0457
381318	Nsl1	NSL1, MIS12 kinetochore complex component	ENSMUSG00000062510	14.0691	8.70354	21.536	24.1789	13.7276	8.77998	18.4953	11.025	12.249	237.475	172.463	231.154	109.764	74.1973	183.159	277.652	167.175	160.557	196.121	180.906	169.923	295.567	428.422	155.171	156.29	105.724	270.44	204.807	325.765	218.978	229.587	359.339	270.826	401.606	247.047	264.789	305.094	156.838	131.773		5.17216	4.8953	5.47311	5.5342	5.13642	4.91346
19075	Prim1	DNA primase, p49 subunit	ENSMUSG00000025395	193.131	274.161	338.703	263.282	255.334	461.576	363.092	350.962	332.608	4246.27	2117.13	1630.33	1253.79	2046.2	1713.76	3311.78	1739.45	1435.88	977.578	1880.71	2230.77	1598.97	1927.15	2330.77	2313.28	2816.92	1718.31	1860.27	3653.8	1867.57	1652.05	2042.03	1822.23	1730.24	1464.57	1737.9	2250.92	1196.27	1826.97		8.62445	8.90032	9.07974	8.86803	8.84169	9.34988
11910	Atf3	activating transcription factor 3	ENSMUSG00000026628	37.0913	108.794	86.1441	55.0743	45.7587	46.4084	41.8578	45.9375	94.2231	1421.08	712.153	171.452	1066.72	3645.56	792.134	2133.12	1727.71	983.124	723.15	1427.38	1763.93	1322.79	1561.43	1604.08	1466.86	1307.94	2324.73	2793.81	4141.63	1124.09	1233.91	2217.11	1583.72	893.654	1101.92	2089.41	899.463	1797.99	878.485		7.10225	7.80232	7.63945	7.33276	7.21188	7.22744
19348	Kif20a	kinesin family member 20A	ENSMUSG00000003779	101.042	26.1106	23.4938	28.2088	51.2498	42.6456	54.5125	54.2062	49.9382	1664.21	779.057	913.902	805.453	240.729	913.463	977.554	1199.24	581.352	405.115	649.133	1174.95	1220.34	501.567	829.497	338.942	366.031	417.336	508.955	1255.59	835.244	1428.32	1521.85	1055.44	1808.84	1021.75	854.495	1068.96	521.767	554.544		7.43119	6.48854	6.46417	6.54029	6.90826	6.79022
14061	F2	coagulation factor II	ENSMUSG00000027249	19.1852	10.8794	33.2829	4.02982	1.83035	8.77998	7.7875	2.75625	2.82669	22.6166	19528.5	52.048	48220.5	5916	7874.68	14257.5	56369.2	3596.16	1176.73	3853.65	21845.1	11028.8	2289.89	23160.1	6469.08	2691.97	10513.3	6749.78	15335.5	5505.73	169.015	1218.5	1233.76	4573.79	2315.71	30.0634	1932.26	3009.64	49.4148		7.42693	7.28472	7.63192	7.16547	7.09646	7.25364
234258	Neil3	nei like 3 (E. coli)	ENSMUSG00000039396	7.67407	4.35177	5.87346	0	8.23657	3.76285	1.94688	10.1062	9.42231	401.445	440.078	318.411	329.293	420.451	167.993	498.802	311.554	251.868	158.26	192.966	419.667	196.584	470.219	736.905	377.543	1000.38	393.23	347.015	577.864	180.396	803.065	215.807	241.849	311.164	173.399	423.201	1379.7	90.2072	281.39		5.07306	4.84413	5.0371	4.52215	5.07017	4.82411
12266	C3	complement component 3	ENSMUSG00000024164	946.469	498.277	2858.42	944.322	833.724	1783.59	403.977	715.706	1726.17	89103.9	30531.9	51526	62534.7	28716	30249.3	20426	42888.8	63369.6	28676.1	60199.8	11719.8	25842.4	22269.7	32035.6	96005.2	8590.91	10372.4	7034.88	18176.3	52043.7	83235.4	26040.4	35516.1	37752	43836.4	36306.2	48650.1	40339	34608.2		11.633	11.2961	12.411	11.6317	11.5588	12.0511
12545	Cdc7	cell division cycle 7 (S. cerevisiae)	ENSMUSG00000029283	43.4864	28.2865	48.9455	30.8953	22.8794	26.3399	22.3891	24.8062	18.8446	819.853	333.032	304.634	262.816	169.829	373.318	385.797	187.9	218.387	742.838	330.597	183.227	138.439	344.081	195.401	222.195	325.984	396.997	306.19	202.989	404.588	460.15	531.374	376.705	334.851	248.911	416.263	436.172	250.12	319.824		6.25404	5.92967	6.35798	5.9994	5.77888	5.88549
12532	Cdc25c	cell division cycle 25C	ENSMUSG00000044201	0	0	11.7469	1.34327	3.6607	1.25428	1.94688	2.75625	5.65339	186.587	147.188	148.49	85.0287	24.7324	164.493	131.232	153.359	92.0727	99.1965	148.272	199.554	211.812	303.777	173.69	88.5014	276.325	412.063	235.426	275.563	230.448	299.928	378.681	259.681	283.17	182.721	275.196	244.075	109.684	193.541		3.90053	3.85003	4.87817	4.07796	4.24206	4.05013
67749	Mgarp	mitochondria localized glutamic acid rich protein	ENSMUSG00000037161	1.27901	1.08794	1.95782	2.68655	1.83035	0	6.81407	0.91875	0.942231	567.301	217.065	465.37	984.786	1882.96	162.16	41.9212	230.039	1749.38	179.462	745.616	1116.9	2.76878	1.49276	3.19283	1.88301	1.60189	2.25994	6.80421	6.54804	964.545	786.456	797.062	1094.45	832.283	1364.82	212.757	265.545	2185.47	2797.43		4.04781	3.9792	4.24631	4.2128	4.03116	3.87684
16906	Lmnb1	lamin B1	ENSMUSG00000024590	184.178	190.39	178.162	150.447	168.392	129.191	159.644	237.956	198.811	2870.43	1291.99	1559.91	1009.52	595.227	1557.44	1364.57	1437.57	882.681	737.537	1117.36	1952.6	1394.08	920.286	1106.63	994.229	1158.16	799.266	802.217	2032.07	986.443	1690.15	1552.39	1405.4	1798.07	1082.34	2132.19	2015.88	1020.98	1073.4		8.30287	8.32953	8.27877	8.13956	8.22762	8.02049
18968	Pola1	polymerase (DNA directed), alpha 1	ENSMUSG00000006678	234.059	220.852	248.643	142.387	217.812	109.123	156.724	250.819	114.01	2689.5	1574.47	1709.93	1510.42	1079.98	1742.93	1019.48	1145.36	1474.69	1166.13	1560.76	778.259	1525.6	1079.27	1078.54	954.686	948.316	619.978	602.173	1772.33	1334.72	1245.63	1501.49	972.969	1604.27	1190.49	607.05	1090.43	814.94	711.024		8.47226	8.42128	8.52707	8.0589	8.40872	7.85422
12021	Bard1	BRCA1 associated RING domain 1	ENSMUSG00000026196	21.7432	27.1986	31.3251	25.5222	21.049	18.8142	13.6281	13.7812	21.6713	199.78	160.569	306.165	145.322	189.615	232.157	201.1	138.852	100.443	255.942	179.487	176.575	236.731	334.378	133.46	137.46	229.871	255.374	136.084	331.221	239.833	392.74	313.531	308.72	364.998	271.285	396.606	430.522	134.286	459.832		5.54939	5.7021	5.82842	5.66344	5.51342	5.45205
67177	Cdt1	chromatin licensing and DNA replication factor 1	ENSMUSG00000006585	124.064	199.093	129.216	268.655	195.847	270.925	239.466	249.9	330.723	3266.22	1367.81	1645.64	1331.08	1307.52	1138.62	1919.87	1708.37	1963.96	997.266	1481.3	2820.96	1389.24	1862.22	1409.31	3536.29	2661.53	1932.25	1403.71	3786.95	1015.64	1193.85	1066.82	1230.42	1242.5	878.182	1692.8	1680.28	873.37	1080.26		8.13462	8.49501	8.16907	8.7452	8.48096	8.75213
71643	Zgrf1	zinc finger, GRF-type containing 1	ENSMUSG00000051278	72.9037	48.9574	78.3128	29.552	48.5043	11.2885	35.0438	33.075	41.4582	759.542	337.492	349.028	318.471	517.732	389.651	605.731	317.08	291.437	275.63	395.865	371.895	393.859	609.792	323.114	440.624	576.679	646.344	517.801	774.851	709.071	466.989	519.159	509.332	385.456	351.459	634.801	529.96	187.59	576.506		6.87701	6.55719	6.9429	6.2051	6.54704	5.68006
21917	Tmpo	thymopoietin	ENSMUSG00000019961	2019.56	1681.96	2124.24	1841.63	1806.55	1544.02	1921.57	1731.84	1595.2	8669.71	6055.53	4878.73	5618.08	7263.09	6894.72	5761.43	5335.79	6151.37	2920.62	6089.08	6980.15	5685.69	7760.11	5790.51	6540.63	8600.53	6400.16	4615.98	7064.78	5173.09	3752.52	6412.12	5159.07	4624.39	4610.92	5130.44	6293.98	3867.63	4878.34		11.3436	11.1748	11.3911	11.258	11.2401	11.0976
69928	Cenps	centromere protein S	ENSMUSG00000073705	43.4864	48.9574	21.536	38.955	32.0311	91.5626	26.2828	25.725	64.0717	408.984	197.738	168.391	231.896	272.057	289.321	290.411	373.727	210.017	207.48	236.951	273.933	302.489	404.538	414.429	503.705	400.471	367.617	367.427	704.459	369.134	360.5	439.758	404.568	368.229	303.914	435.92	404.532	322.901	417.28		6.32226	6.41149	5.8605	6.24035	6.08715	6.94172
74041	Ddias	DNA damage-induced apoptosis suppressor	ENSMUSG00000030641	12.7901	4.35177	23.4938	14.776	23.7945	11.2885	13.6281	18.375	16.0179	120.622	166.516	154.613	165.419	125.311	125.995	91.7406	93.259	134.685	99.1965	155.366	94.9392	181.355	138.08	121.327	126.162	120.141	145.39	117.032	239.549	126.173	98.6734	196.466	156.032	122.743	210.689	69.3771	174.017	82.0065	145.499		4.87288	4.32597	5.30935	4.9677	5.29219	4.79594
11839	Areg	amphiregulin	ENSMUSG00000029378	2.55802	3.26383	1.95782	1.34327	3.6607	3.76285	0	0.91875	0	92.3513	2250.94	9.18494	853.379	3040.44	3517.36	5638.71	2319.73	4145.56	332.422	3594.71	2630.48	1655.73	35.0799	913.788	1749.32	294.747	1321.31	93.8981	9304.76	586.026	1404.87	336.944	911.67	832.283	194.841	1878.96	544.65	395.682	1129.68		5.53253	5.54816	5.57846	5.47204	5.54926	5.59316
72107	Dscc1	DNA replication and sister chromatid cohesion 1	ENSMUSG00000022422	0	6.52765	9.7891	2.68655	3.6607	3.76285	3.89375	8.26875	8.48008	273.284	93.6652	127.058	57.2011	47.816	127.161	170.115	76.6796	95.1165	256.699	164.589	66.5179	143.284	169.428	106.002	101.682	102.521	119.777	117.713	162.61	98.0186	144.591	98.742	76.9013	102.286	82.0382	175.755	175.147	72.7808	80.9854		3.62454	4.27938	4.55995	3.96751	4.00294	4.06163
14009	Etv1	ets variant 1	ENSMUSG00000004151	769.965	744.152	693.068	799.248	1527.43	778.909	1108.75	1515.94	693.482	22.6166	56.4965	75.0104	37.1034	8.24414	40.8317	19.4417	13.8161	34.2419	45.4335	19.8642	16.9318	17.9971	13.4348	8.93992	3.76602	15.2179	13.5597	4.76295	6.54804	63.6078	11.7236	45.8081	15.6032	66.7549	30.7643	26.5946	13.5597	143.511	57.6506		8.69797	8.6589	8.57362	8.74124	9.504	8.71148
242594	Fyb2	FYN binding protein 2	ENSMUSG00000078612	63.9506	89.2112	45.0299	126.268	108.906	139.225	84.6891	113.006	108.357	1624.63	2418.94	2208.98	1541.34	1752.7	2029.92	1708.44	688.044	2912.09	1808.25	2629.88	1401.11	2016.37	633.677	918.258	1347.29	574.276	497.187	1039.68	1513.69	734.097	1358.96	476.405	1846.75	713.847	1908.32	2459.42	4628.39	516.641	1946.39		7.4915	7.71284	7.29672	7.97236	7.85646	8.04795
12505	Cd44	CD44 antigen	ENSMUSG00000005087	80.5777	83.7715	178.162	111.492	137.276	63.9684	107.078	82.6875	136.623	1939.38	1394.57	593.96	4569.9	3043.74	14928.1	4613.16	2917.97	1406.96	3550.63	11402.7	1849.2	2904.45	1779.37	1980.19	5450.37	4431.62	1826.79	2466.53	9257.28	3315.95	4966.89	2139.75	4546.09	2304.12	3890.29	6598.92	8008.16	5493.41	6440.39		8.28217	8.30089	8.77878	8.46827	8.59571	8.1643
54124	Cks1b	CDC28 protein kinase 1b	ENSMUSG00000028044	43.4864	29.3744	80.2706	73.8801	109.821	122.92	90.5297	79.9312	153.584	1586.93	462.379	682.747	508.626	611.715	1012.63	1059.57	558.863	741.148	1151.74	1362.82	822.403	1000.22	1918.2	725.411	1807.69	1385.63	964.996	681.782	1482.04	832.116	866.567	874.427	904.983	750.454	686.138	1449.98	1232.81	609.924	1003.39		6.98048	6.75061	7.40651	7.33837	7.63791	7.73188
17768	Mthfd2	methylenetetrahydrofolate dehydrogenase (NAD+ dependent), methenyltetrahydrofolate cyclohydrolase	ENSMUSG00000005667	180.341	122.937	139.005	79.2532	112.566	551.884	95.3969	88.2	123.432	2073.19	2152.81	419.446	8419.38	5871.48	2447.57	2796.57	7898.69	2956.22	3774.77	2930.68	4406.51	4205.78	6321.09	5107.89	5397.65	3729.19	4172.61	2465.85	8557.19	4342.02	3395.93	3177.05	3574.24	4716.99	3082.03	3343.98	2306.29	2276.71	3382.17		8.82726	8.57509	8.65875	8.32925	8.52013	9.71163
56012	Pgam2	phosphoglycerate mutase 2	ENSMUSG00000020475	2174.32	2534.9	1781.62	1539.39	1270.26	2080.85	1973.16	1169.57	2291.51	64.0805	227.473	159.206	51.0172	26.3813	100.329	86.8802	101.549	43.3731	81.7803	53.9171	54.4237	66.4508	32.8407	33.844	38.6017	104.924	45.1989	51.0316	52.3843	74.0354	93.7886	38.6824	33.4353	65.6782	82.0382	62.4394	15.8197	235.769	124.91		10.1791	10.3609	9.94498	9.77597	9.55487	10.1275
235559	Topbp1	topoisomerase (DNA) II binding protein 1	ENSMUSG00000032555	723.921	652.765	871.23	582.981	802.608	474.119	508.135	784.612	487.133	5049.16	3761.48	2623.83	3919.05	2717.27	4490.32	5717.08	2576.02	3369.41	2895.63	2668.18	2659.51	3612.57	2118.23	2667.29	3026.94	1926.27	1807.2	1982.07	4528.51	2748.69	3146.8	3249.32	2706.03	3835.18	2620.56	1539.02	2676.92	2058.36	1991.69		10.0096	9.91722	10.1786	9.81865	10.1026	9.64308
13121	Cyp51	cytochrome P450, family 51	ENSMUSG00000001467	6585.63	4777.15	7688.36	14413.3	5530.4	8880.32	10007.9	7275.58	12536.4	1277.84	1024.37	871.039	677.137	1188.81	849.299	769.163	604.456	1234.23	1152.5	898.854	515.211	1306.17	333.632	1204.97	581.85	508.599	659.15	680.421	1530.06	787.277	430.841	847.96	475.896	616.944	1090.74	499.515	423.742	1101.96	665.727		12.111	11.7529	12.2856	13.0034	11.9156	12.4495
216188	Aldh1l2	aldehyde dehydrogenase 1 family, member L2	ENSMUSG00000020256	200.805	174.071	133.132	132.984	128.124	154.277	110.972	130.462	88.5697	6423.13	5487.59	869.508	5543.87	2519.41	7982.01	3292.33	12132.6	12034.1	2018.01	4566.63	7211.75	3897.75	358.262	957.849	1073.32	704.029	753.314	692.669	5648.23	1891.55	623.303	630.116	402.339	804.289	461.465	1221.04	571.769	1124.51	510.619		8.51992	8.40561	8.20927	8.20396	8.17373	8.31367
208647	Creb3l2	cAMP responsive element binding protein 3-like 2	ENSMUSG00000038648	5036.75	5466.91	4923.92	3444.16	4007.55	3103.09	3164.65	4829.87	3430.66	638.92	897.997	998.097	990.97	547.411	629.974	1053.5	761.96	1489.14	1208.53	795.277	549.68	772.49	890.431	756.7	860.535	666.385	635.797	674.978	841.423	1030.24	925.185	983.348	733.349	1210.2	968.61	593.175	661.038	1547.87	793.382		11.7699	11.8641	11.7441	11.3501	11.5154	11.2372
56150	Mad2l1	MAD2 mitotic arrest deficient-like 1	ENSMUSG00000029910	86.9728	133.817	137.047	265.968	291.941	336.148	311.5	237.956	372.181	1750.9	1067.49	1163.43	1746.95	1437.78	1441.94	1757.05	1368.49	1203.03	2663.16	2255.29	1728.26	1767.18	2880.28	1537.67	2272.79	3107.66	2367.67	1411.87	2387.85	1477.58	1430.28	1541.19	1390.91	1608.58	1358.29	1814.21	1998.93	785.213	1883.25		7.94408	8.23305	8.25651	8.77428	8.85242	8.97579
73710	Tubb2b	tubulin, beta 2B class IIB	ENSMUSG00000045136	532.069	607.072	426.805	466.116	227.878	201.939	388.402	245.306	390.084	6025.45	2931.87	5256.85	2100.98	6555.74	3020.38	3464.88	1674.52	4810.61	4546.38	7304.34	6077.32	3722.63	916.555	1113.66	2989.28	3629.87	1623.39	1278.51	1613.55	2602.71	2837.1	2526.57	2765.1	1551.51	3162.2	4987.06	2700.65	2530.93	3014.3		9.6827	9.79854	9.49563	9.56883	9.00067	8.91608
233199	Mybpc2	myosin binding protein C, fast-type	ENSMUSG00000038670	28.1383	36.99	27.4095	21.4924	25.6249	36.3742	12.6547	27.5625	23.5558	3104.13	1321.72	2092.64	1055.9	1198.7	6249.58	3548.11	518.796	3666.17	834.462	5977.7	868.966	775.951	1607.7	1330.77	1092.15	1578.66	207.915	344.974	5558.74	641.292	7440.56	456.046	3447.18	297.167	1555.93	3599.52	1687.06	1436.14	2850.96		6.94755	7.08246	6.95665	6.82883	6.89107	7.07772
237886	Slfn9	schlafen 9	ENSMUSG00000069793	47.3234	15.2312	37.1986	9.40292	18.3035	12.5428	13.6281	25.725	3.76892	1153.45	475.76	1278.24	1499.6	296.789	400.15	891.281	660.412	588.961	222.624	363.231	316.262	550.295	287.356	618.77	371.894	289.941	326.185	378.995	709.916	556.829	1157.7	1024.07	527.164	1035.78	644.186	470.608	2212.5	202.966	455.714		6.57039	5.8478	6.41248	5.65008	5.93634	5.76452
66953	Cdca7	cell division cycle associated 7	ENSMUSG00000055612	35.8123	16.3191	43.072	14.776	40.2677	8.77998	36.0172	22.9687	21.6713	1652.9	444.538	915.432	320.017	171.478	1282.11	990.92	512.579	254.912	445.248	1328.06	238.255	1401.7	598.597	463.599	933.031	249.894	498.694	479.017	509.11	478.623	776.687	609.757	575.088	485.588	333.746	714.585	1002.29	412.083	366.493		6.40166	5.92257	6.54554	5.88723	6.47496	5.66267
12813	Col10a1	collagen, type X, alpha 1	ENSMUSG00000039462	3.83704	2.17588	1.95782	1.34327	2.74552	1.25428	0.973438	0	0	1532.28	533.743	350.559	510.172	75.8461	955.461	685.321	170.629	201.647	113.584	599.472	1090.89	137.055	93.2975	226.691	287.159	289.941	234.281	3.40211	137.509	270.073	470.897	74.311	244.078	697.696	479.178	1478.89	261.025	475.638	649.255		4.64364	4.4705	4.5933	4.4383	4.49289	4.41245
66570	Cenpm	centromere protein M	ENSMUSG00000068101	15.3481	11.9674	13.7047	18.8058	6.40622	8.77998	3.89375	6.43125	22.6135	277.054	130.834	232.685	151.506	70.8996	142.328	276.437	310.863	229.04	249.127	216.378	136.664	179.971	617.256	337.163	333.293	414.088	651.617	237.467	235.184	228.363	320.444	327.783	254.109	192.728	190.179	237.039	544.65	120.96	428.262		5.2952	5.13739	5.26548	5.42724	4.81328	4.98846
77782	Polq	polymerase (DNA directed), theta	ENSMUSG00000034206	31.9753	31.5503	41.1142	42.9848	48.5043	45.1542	44.7781	34.9125	77.2629	497.566	294.376	333.72	233.442	201.157	262.489	455.665	281.159	264.804	171.89	243.336	339.846	276.878	344.828	215.835	370.953	413.287	524.307	209.57	656.986	296.141	258.896	337.962	306.491	352.078	278.743	333.01	353.683	167.088	241.583		6.05286	6.03829	6.25131	6.27384	6.36175	6.31053
213053	Slc39a14	solute carrier family 39 (zinc transporter), member 14	ENSMUSG00000022094	2552.91	2244.42	2682.21	1579.69	1626.27	1664.43	1209.01	1411.2	1098.64	7748.08	19301	10948.5	32266.1	58472.4	17095.6	23804.6	35631.1	37501	7576.8	23360.3	41077.2	18422.8	16715.2	31181.8	46909.5	32208.3	41104.6	27523	10733.3	28673.6	31888.1	15247	16278.6	25730.8	17305.4	17639.1	33857.5	12122.6	17852.5		12.1652	12.0608	12.2062	11.7908	11.812	11.8295
18746	Pkm	pyruvate kinase, muscle	ENSMUSG00000032294	14324.9	15434.6	10501.7	6133.39	5187.21	5227.85	6799.46	4983.3	5529.95	117156	45668.5	75330.3	76014.1	54577.9	93270	78966.2	115806	51839.2	64897.2	65981.7	64306.5	36527.9	21080	19341.5	59163.2	13960.4	18617.4	11034.4	26271.3	73317.9	73421.8	55312.8	57689.3	66423.3	51193.7	41637.9	54589.3	74727.4	53486		14.2035	14.2732	13.9208	13.4621	13.3285	13.3347
228026	Pdk1	pyruvate dehydrogenase kinase, isoenzyme 1	ENSMUSG00000006494	974.607	1071.62	1286.29	558.802	616.828	358.725	911.138	666.093	629.41	3705.36	7937.76	6582.54	7365.03	9195.52	8810.31	11143.8	8668.94	8596.25	4762.19	8547.27	8730.17	3169.56	1049.41	837.798	1450.86	575.878	1298.71	864.135	287.568	6715.32	4819.37	6892.6	6098.61	6940.35	6326.26	5636.89	5610.34	4661.05	5040.31		10.4498	10.5355	10.7042	9.97218	10.053	9.6278
72151	Rfc5	replication factor C (activator 1) 5	ENSMUSG00000029363	382.425	366.636	418.974	497.012	490.534	617.107	502.294	477.75	603.97	2719.65	1451.07	1475.71	1380.56	1233.32	1761.59	1676.24	1467.97	1375.76	1516.72	1646.6	1505.12	2004.6	1798.78	1554.27	1698.47	1431.29	1325.08	1055.33	2080.64	1547.44	2121.97	2062.38	1789.91	1928.35	1452.45	1943.72	1743.56	1110.16	1616.96		9.15917	9.12227	9.24034	9.39277	9.38032	9.593
58176	Rhbg	Rhesus blood group-associated B glycoprotein	ENSMUSG00000104445	121.506	113.146	117.469	331.789	136.361	206.957	239.466	152.512	279.843	1.88472	4.46025	6.12329	0	0	1.16662	3.03777	4.83565	1.52186	0.757225	3.54717	2.41883	2.07659	1.49276	1.27713	0	8.81037	6.02651	4.08253	6.00237	3.12825	0	3.05388	10.0306	6.46015	9.32252	2.31257	10.1698	29.7274	9.60843		5.93443	5.85737	5.88508	7.09363	6.07054	6.54304
240753	Plekha6	pleckstrin homology domain containing, family A member 6	ENSMUSG00000041757	10062	10454	8142.57	10692.5	12781.3	10130.8	9504.65	13626.9	10063	2966.55	2679.12	3759.7	2032.96	2728.81	1366.11	2876.77	2348.74	2154.2	2898.66	1716.83	2705.46	4121.33	4108.08	2821.18	2461.09	1927.87	3693.5	2295.74	2564.1	4470.28	4759.77	4251	5716.33	6902.67	4404.89	4869.12	4574.15	3958.87	2469.37		12.9544	12.9957	12.7273	13.02	13.2144	12.9617
18162	Npr3	natriuretic peptide receptor 3	ENSMUSG00000022206	1216.34	1031.37	1484.03	589.698	1017.67	486.662	897.51	1178.76	684.06	86.6971	139.754	97.9727	88.1206	85.7391	192.492	108.145	119.51	82.9416	118.884	138.34	75.5885	68.5274	74.638	54.2781	51.7828	100.919	51.2254	43.547	52.3843	57.3513	89.8807	61.0775	62.4126	102.286	153.822	67.0646	27.1195	181.439	137.263		9.49307	9.30601	9.71824	8.67987	9.29115	8.46941
121021	Cspg4	chondroitin sulfate proteoglycan 4	ENSMUSG00000032911	1062.86	1355.58	1057.22	905.367	742.207	1067.39	689.194	845.25	1075.09	5784.21	4568.78	4531.24	4988.86	2135.23	3272.37	4489.22	4592.49	4039.79	8102.31	4393.53	4115.04	3514.97	6376.32	3982.1	2520.41	3814.89	2348.83	3795.39	2883.32	5708.02	7591.99	4162.43	5759.8	4791.28	4341.5	4035.44	5258.92	5385.78	5631.91		10.5782	10.7999	10.5739	10.4365	10.266	10.582
67134	Nop56	NOP56 ribonucleoprotein	ENSMUSG00000027405	755.896	737.625	765.508	804.622	734.885	1007.19	685.3	627.506	1032.69	4387.63	3294.64	4382.75	3926.78	5434.54	4981.46	3895.03	2861.32	1938.09	3290.9	4849.7	3452.28	2543.82	2460.81	2009.57	4444.84	3803.68	4757.18	4995.65	4463.03	2167.88	2732.57	2745.43	2563.38	2144.77	1609.07	3768.34	4354.94	2248	2469.37		10.1243	10.1025	10.1361	10.1799	10.099	10.3839
244202	Nlrp10	NLR family, pyrin domain containing 10	ENSMUSG00000049709	24.3012	10.8794	9.7891	5.3731	3.6607	3.76285	2.92031	5.5125	8.48008	2355.9	1226.57	1363.96	655.494	1020.62	2270.24	76.5518	306.718	6094.3	113.584	1948.11	1584.94	310.796	955.366	1514.04	2324.57	430.106	53.4853	70.7638	104.223	586.026	1312.06	244.31	1032.04	583.567	529.519	379.262	531.09	323.926	786.519		6.09799	5.66313	5.68285	5.43539	5.29023	5.33826
12177	Bnip3l	BCL2/adenovirus E1B interacting protein 3-like	ENSMUSG00000022051	3184.74	2828.65	3727.69	3182.22	3099.7	3297.51	4454.45	2955.62	3456.1	6485.32	12146.7	8068.97	11641.2	16476.7	14609.6	9751.24	8660.65	14528.5	7400.36	10423	14820.8	4959.58	3933.42	5332.66	4974.91	4166.51	3592.56	3470.15	3883.53	9001.03	6206.65	6597.39	7244.32	9116.35	7941.86	8960.06	9016.1	7316.01	8605.04		11.9555	11.8451	12.1052	11.9548	11.9301	11.9883
102632	Acad11	acyl-Coenzyme A dehydrogenase family, member 11	ENSMUSG00000090150	8069.29	9175.7	8420.59	6802.34	7470.57	7126.83	8473.78	8333.98	6480.66	957.438	1693.41	1836.99	1731.49	2146.77	1014.96	1215.11	1188.88	2114.63	1304.7	783.216	1389.62	941.386	1141.96	1565.76	1162.76	1427.28	825.632	1435.69	1216.3	1437.95	828.466	1575.8	1211.47	1408.31	1774.08	423.201	768.385	1702.66	1148.89		12.4493	12.5935	12.4968	12.2594	12.3634	12.311
94071	Clec2h	C-type lectin domain family 2, member h	ENSMUSG00000030364	1846.89	2216.14	1497.73	4092.96	2949.61	3665.01	7257.95	4624.07	3767.04	1.88472	95.152	56.6405	6.1839	6.59531	30.3321	19.4417	29.0139	24.3498	3.0289	53.9171	17.5365	2.07659	4.47828	2.55426	1.88301	14.417	18.0795	5.44337	8.73071	49.0093	19.5393	70.2392	17.8322	43.0677	81.1059	46.2514	1.12998	269.597	90.5938		9.88539	10.1152	9.62562	10.9813	10.4904	10.8019
106344	Rfc4	replication factor C (activator 1) 4	ENSMUSG00000022881	98.4839	90.2992	154.668	115.522	165.647	185.634	225.838	147	195.984	1519.08	652.683	694.994	893.574	633.15	848.132	1169.54	583.041	655.923	714.821	1120.91	899.201	857.63	953.874	883.775	1368.95	1271.9	1111.14	704.916	1813.26	901.98	719.046	946.702	644.188	900.114	651.644	1157.44	1223.77	485.889	804.363		7.60635	7.53926	7.97186	7.73057	8.02488	8.12456
104384	Rhox9	reproductive homeobox 9	ENSMUSG00000068048	0	0	0	0	0	0	0	0	0	0	0	55.1096	10.8218	1.64883	0	0	6.21726	0	77.237	159.623	12.6989	1612.12	3971.49	279.053	0	0	56.4986	4901.07	0	649.634	0.976964	2111.25	3223.17	12.9203	2109.69	2.31257	11802.6	213.217	1586.76		2.81949	2.74436	3.02657	2.84269	2.66668	2.81031
20682	Sox9	SRY (sex determining region Y)-box 9	ENSMUSG00000000567	47.3234	26.1106	15.6626	24.1789	15.558	10.0343	3.89375	17.4562	20.7291	989.478	350.873	39.8014	1980.39	878.826	1545.77	1637.97	1597.84	216.105	1748.43	1071.96	366.453	1920.84	2452.6	3854.38	5130.26	793.734	2799.32	3085.71	1659.38	1151.2	3017.84	899.876	1053.21	973.329	765.379	1870.87	4349.29	1162.44	1003.39		7.06042	6.71409	6.52499	6.68509	6.47183	6.33906
71345	Ano9	anoctamin 9	ENSMUSG00000054662	363.239	277.425	446.383	314.326	127.209	171.837	149.909	145.162	115.894	1079.94	2806.98	2579.44	2674.54	3563.12	3392.53	1298.34	2364.63	2980.57	1452.36	3640.11	1953.21	3269.24	4609.64	3580.44	3226.54	3696.35	5028.37	4084.57	1432.93	2651.72	3912.74	2546.93	4440.21	1276.96	2269.1	1305.45	3700.68	1730.34	3474.13		9.25134	9.02963	9.42901	9.13146	8.45981	8.66766
19650	Rbl1	RB transcriptional corepressor like 1	ENSMUSG00000027641	332.543	364.461	417.016	290.147	314.82	178.108	181.059	315.131	260.998	1581.28	1729.09	818.991	2119.53	1295.98	2050.92	1697.51	1409.25	1830.8	1133.57	1467.11	1311.01	2345.85	1575.61	1100.25	886.897	1083.68	2059.56	1635.73	2172.31	1611.05	1561.19	2527.59	1899.13	1727.01	1529.83	1460.39	2109.67	1007.66	1137.91		8.95342	9.03423	9.15693	8.83504	8.90463	8.43508
16476	Jun	jun proto-oncogene	ENSMUSG00000052684	769.965	1066.18	787.044	787.159	744.037	539.341	493.533	558.6	805.607	3633.74	2176.6	1977.82	2550.86	3459.24	3483.52	6559.15	4129.65	5793.73	7094.44	6059.99	6649.98	5237.84	8449.77	5452.07	5224.41	5283.82	5988.1	8618.22	5991.45	4956.2	6863.17	6729.73	7069.35	4081.74	4443.11	9702.39	8223.98	6724.54	5976.44		10.3496	10.6306	10.3688	10.3683	10.3205	10.061
18972	Pold2	polymerase (DNA directed), delta 2, regulatory subunit	ENSMUSG00000020471	471.955	495.014	399.395	310.296	318.481	333.639	295.925	241.631	407.986	3667.66	1297.93	2256.43	1629.46	878.826	2088.25	2492.19	2081.4	1063.78	1775.69	2104.89	1698.63	1349.09	2013.73	1896.54	2171.11	1818.94	1816.99	1983.43	2226.88	1321.17	2159.09	1470.95	1384.22	1590.27	1059.97	2208.51	2092.72	979.978	1190.07		9.33742	9.3807	9.18879	8.96916	8.99017	9.03072
23834	Cdc6	cell division cycle 6	ENSMUSG00000017499	25.5802	67.4524	27.4095	10.7462	10.9821	7.52569	5.84063	12.8625	9.42231	512.644	291.403	229.624	306.103	207.752	381.484	539.508	348.858	168.927	196.121	283.065	252.768	341.252	431.408	415.068	358.713	257.103	378.917	319.798	928.73	323.253	476.759	589.398	421.285	582.49	321.627	474.077	501.711	243.969	251.192		5.86625	6.61514	5.93434	5.36869	5.34788	5.20738
60411	Cenpk	centromere protein K	ENSMUSG00000021714	21.7432	9.79148	15.6626	2.68655	17.3883	15.0514	31.15	11.9437	45.2271	269.515	283.969	156.144	134.5	293.491	298.654	292.841	149.905	267.087	286.231	341.238	295.702	229.809	176.892	227.329	257.031	562.262	451.235	200.044	333.404	336.809	212.978	117.065	137.085	216.415	215.35	336.479	261.025	75.8561	237.466		5.54368	5.05597	5.36466	4.63033	5.3789	5.30558
22629	Ywhah	tyrosine 3-monooxygenase/tryptophan 5-monooxygenase activation protein, eta polypeptide	ENSMUSG00000018965	2829.17	2335.81	2059.63	1684.47	1789.17	2422.02	1991.65	1775.94	2127.56	6206.38	6629.42	5184.9	6445.17	13228.6	7328.7	4892.63	4543.44	6649.02	5320.26	7058.17	5546.38	6964.18	5446.33	6486.55	6288.31	7025.87	5255.87	6618.46	6612.97	6161.62	6423.54	6135.24	7267.73	5632.17	6334.65	6835.96	6811.51	5183.84	6344.31		11.7192	11.5371	11.4203	11.2375	11.2915	11.5712
66311	Cenpw	centromere protein W	ENSMUSG00000075266	28.1383	9.79148	11.7469	21.4924	10.0669	16.3057	22.3891	14.7	31.0936	457.987	133.807	154.613	92.7585	143.448	191.325	170.723	175.465	248.064	155.231	326.34	207.415	152.283	291.835	229.884	321.995	394.064	251.607	103.424	131.506	173.097	199.301	155.748	146.001	152.89	152.889	138.754	157.067	98.4079	280.017		5.60833	4.91385	5.06789	5.41276	4.9156	5.22314
101202	Hepacam2	HEPACAM family member 2	ENSMUSG00000044156	922.167	819.22	751.803	646.115	452.096	313.571	677.513	608.212	490.902	39.5791	102.586	84.1953	52.5632	29.6789	18.6659	23.6946	42.1392	20.5452	13.6301	24.1208	18.746	15.9205	39.5581	19.7955	36.7187	47.2556	28.6259	14.9693	46.9276	50.0521	17.5854	46.8261	24.5193	60.2947	48.4771	54.3454	27.1195	115.834	59.0232		8.9427	8.80518	8.70337	8.53098	8.12717	7.71822
17865	Mybl2	myeloblastosis oncogene-like 2	ENSMUSG00000017861	58.8345	72.8921	45.0299	64.4772	29.2856	63.9684	41.8578	44.1	56.5339	1172.3	349.386	373.521	265.908	329.766	596.142	676.815	312.245	1425.23	293.803	524.272	276.956	339.868	300.791	227.968	420.853	247.491	485.888	317.076	514.566	222.106	376.131	263.651	270.826	343.465	189.247	304.103	364.983	189.64	253.937		6.6237	6.79918	6.4262	6.69924	6.09577	6.69171
20503	Slc16a7	solute carrier family 16 (monocarboxylic acid transporters), member 7	ENSMUSG00000020102	5266.97	4654.22	4011.57	1590.44	1935.59	820.301	1965.37	2094.75	1008.19	62.1958	138.268	188.291	77.2988	13.1906	25.6656	24.9097	33.8496	30.4373	69.6647	45.4038	16.9318	39.4551	62.6959	52.3624	124.279	73.6868	64.0317	16.3301	12.5504	81.3346	56.6639	100.778	17.8322	106.592	148.228	57.8143	53.109	208.092	83.7306		11.2187	11.0708	10.8922	9.79943	10.0293	9.03938
63954	Rbp7	retinol binding protein 7, cellular	ENSMUSG00000028996	5.11605	1.08794	25.4517	28.2088	0.915175	8.77998	60.3532	0	10.3645	604.995	1700.84	64.2946	4525.07	1254.76	2084.75	5782.7	1417.54	2518.68	441.462	6392.01	3804.82	1308.25	1051.65	3579.8	2559.01	10598.9	1578.19	4074.36	4379.54	1974.97	1389.24	1373.23	1569.23	2430.09	642.322	2109.07	691.547	1181.92	1306.75		6.48692	6.33864	6.97324	7.00008	6.31706	6.5897
15438	Hoxd9	homeobox D9	ENSMUSG00000043342	973.328	888.849	820.327	1208.95	863.01	980.849	954.943	733.162	1133.5	16.9625	96.6387	75.0104	21.6437	9.89297	36.1652	18.2266	53.1922	35.7638	64.3641	58.1737	16.3271	81.6791	26.1233	58.748	23.5376	103.322	109.231	27.2169	26.7378	41.7101	31.2629	67.1853	23.4047	74.2917	99.751	53.1891	24.8595	147.612	130.4		9.10483	9.00111	8.90721	9.35252	8.96769	9.11371
20977	Syp	synaptophysin	ENSMUSG00000031144	148.365	169.719	154.668	186.715	99.754	153.022	183.006	117.6	154.526	16.9625	41.629	19.9007	21.6437	8.24414	9.33295	15.1888	31.7771	13.6968	20.4451	24.1208	27.8166	22.1503	35.0799	32.5669	32.9527	68.8811	40.679	36.0623	15.8244	21.8978	34.1938	22.3951	24.5193	29.0707	41.9513	40.47	36.1593	60.4798	31.5706		6.63937	6.78294	6.67885	6.88323	6.22974	6.67213
52118	Pvr	poliovirus receptor	ENSMUSG00000040511	519.279	368.812	415.058	345.222	302.923	329.876	352.385	296.756	423.062	1430.5	1859.92	751.634	2952.81	3670.29	4492.65	1891.32	1186.81	4031.42	2284.55	2619.23	1835.89	1993.52	2200.33	1768.83	2282.21	2057.62	2414.37	1563.61	2314.18	2107.4	2693.49	1304.01	2292.55	1746.39	1783.4	3205.22	2317.59	1804.14	2958.02		9.51965	9.21935	9.32262	9.16399	9.0543	9.12571
110695	Aldh7a1	aldehyde dehydrogenase family 7, member A1	ENSMUSG00000053644	15940.3	17086.1	15905.3	17087.8	22096	22810.4	18609.2	22370.6	24085.3	2687.61	1937.23	7165.79	6106.6	3622.48	2033.42	2244.3	4454.32	4214.8	2407.98	2716.43	4150.11	2727.94	1413.64	3274.57	3288.68	2333.95	3282.19	3809	1990.6	3601.66	2927.96	3643.27	3488.42	4311.07	4282.77	3803.02	4310.87	4445.78	3840.63		13.5245	13.601	13.522	13.6011	13.8873	13.923
16924	Lnx1	ligand of numb-protein X 1	ENSMUSG00000029228	312.079	302.448	231.023	167.909	144.598	89.054	83.7157	141.487	92.3386	5.65416	13.3807	15.3082	7.72988	9.89297	4.66648	9.72086	11.0529	6.84839	13.6301	17.7359	12.6989	11.0751	24.6305	33.2054	9.41505	11.2132	8.28646	5.44337	5.4567	16.684	15.6314	23.4131	17.8322	21.5338	29.8321	13.8754	4.51991	25.627	19.2169		7.26069	7.22676	6.91748	6.56859	6.40923	5.88701
18406	Orm2	orosomucoid 2	ENSMUSG00000061540	7.67407	4.35177	5.87346	6.71637	12.8124	5.01713	1.94688	13.7812	2.82669	258.207	7084.36	13.7774	7632.48	1934.08	297.488	7897.59	6368.55	10241.4	767.069	9395.05	4154.95	4763	46.2756	665.386	26670.9	1633.12	4364.7	99.3415	1318.88	4246.08	4793.96	737.002	999.717	3915.93	610.625	1559.83	6150.47	1941.51	170.206		6.5007	6.38526	6.49207	6.47699	6.61757	6.41902
60455	Tmem8	transmembrane protein 8	ENSMUSG00000024180	13227.5	18905.2	9325.1	17345.7	20132	18603.5	18416.5	20582.7	16465.5	2802.58	5001.43	6261.07	3977.8	4211.11	3595.52	3188.44	4204.94	7329.29	3176.56	3134.99	3841.11	4402.36	2777.28	4555.53	2567.48	2730.41	3298.01	2734.61	2839.66	2301.35	2336.9	2044.06	2795.19	2992.13	3056.86	3996.12	2498.38	2520.68	2813.9		13.3063	13.699	12.9301	13.603	13.77	13.681
21781	Tfdp1	transcription factor Dp 1	ENSMUSG00000038482	1071.81	1053.13	1098.34	851.636	1061.6	861.692	993.88	994.087	717.98	8780.91	19833.2	5093.05	5594.89	5886.32	18091.9	7887.87	6631.75	3905.86	5542.89	14146.1	10127	16712.4	8487.09	8142.99	4787.55	2792.89	10511	7083.19	9280.2	12694.5	12089.9	22418.5	16637.4	16367.9	9228.36	13291.5	11955.2	9881.79	8717.59		10.9428	10.9284	10.9632	10.7612	10.9347	10.7702
74202	Fblim1	filamin binding LIM protein 1	ENSMUSG00000006219	353.007	326.383	362.197	319.699	356.918	239.568	185.927	305.025	300.572	1585.05	4189.66	956.765	1473.31	4072.61	5542.61	2841.53	3502.39	8879.31	2064.95	5864.19	3461.35	3879.06	911.33	1030.65	3304.68	2991.52	2346.57	1443.17	1482.58	4972.88	2617.29	2946.99	4824.72	3580	4188.61	5469.23	2977.49	2867.15	3118.62		9.3091	9.24504	9.3318	9.22917	9.31719	9.00526
226654	Tstd1	thiosulfate sulfurtransferase (rhodanese)-like domain containing 1	ENSMUSG00000103711	260.918	317.679	503.16	448.654	433.793	719.958	605.478	418.95	628.468	13.193	68.3905	50.5172	4.63793	6.59531	15.166	14.5813	20.7242	38.8075	24.9884	68.8152	27.2119	47.7615	17.9131	30.0126	40.4847	37.6443	77.5914	26.5364	28.9205	34.4108	18.5623	34.6106	60.1836	46.2977	42.8836	53.1891	37.2893	56.3795	86.4759		7.46263	7.68041	8.19256	8.06562	8.02933	8.59037
77022	2700099C18Rik	NDC80 homolog, kinetochore complex component pseudogene	ENSMUSG00000098090	10.2321	9.79148	15.6626	4.02982	4.57587	11.2885	21.4156	11.9437	12.249	167.74	138.268	81.1336	85.0287	158.288	222.824	181.659	160.267	170.449	230.196	260.363	211.648	246.422	768.771	219.667	309.755	688.811	724.688	262.643	273.38	269.03	240.333	241.256	276.399	272.403	202.299	539.985	558.209	116.859	443.36		5.06275	5.02519	5.3386	4.69367	4.67821	5.11295
68549	Sgo2a	shugoshin 2A	ENSMUSG00000026039	5.11605	6.52765	5.87346	4.02982	7.3214	2.50856	0.973438	1.8375	2.82669	114.968	96.6387	130.12	47.9252	47.816	87.4964	114.22	64.9359	62.3964	137.815	114.928	93.7298	149.514	303.03	70.2422	109.215	198.634	285.506	97.9807	180.071	115.745	172.923	186.286	160.49	214.262	151.957	242.82	367.243	87.132	262.173		4.24691	4.33865	4.37456	4.16097	4.38132	3.99902
16426	Itih3	inter-alpha trypsin inhibitor, heavy chain 3	ENSMUSG00000006522	11.5111	8.70354	21.536	20.1491	21.049	38.8828	58.4063	19.2937	25.4402	1366.42	447.512	437.816	1617.09	196.211	228.657	381.544	1663.46	623.964	2027.09	1633.83	298.726	1039.68	673.981	2457.2	725.9	1215.03	499.447	1275.11	705.551	1538.06	3540.52	1763.1	1539.14	1411.54	1323.8	1159.75	4667.94	721.658	831.816		6.20466	6.10176	6.4949	6.43824	6.44107	6.79741
230558	C8a	complement component 8, alpha polypeptide	ENSMUSG00000035031	1903.17	1692.84	2678.3	1449.39	2008.81	2120.99	1690.86	1595.87	2042.76	3.76944	35.682	24.4932	98.9424	54.4113	2.33324	8.50575	36.6128	38.8075	12.1156	11.351	24.793	4.84537	1.49276	1.9157	0	8.81037	25.6127	12.2476	7.0937	31.2825	13.6775	37.6645	22.2902	26.9173	149.16	43.9389	16.9497	93.2824	75.4948		9.80766	9.66771	10.2198	9.48201	9.87315	9.93798
15442	Hpse	heparanase	ENSMUSG00000035273	16.6272	7.61559	21.536	9.40292	27.4552	8.77998	14.6016	12.8625	30.1514	791.582	263.155	237.278	262.816	100.579	1238.95	1371.86	415.866	416.991	1678.01	802.371	267.886	773.875	309.001	545.335	1040.36	419.694	88.1378	219.776	490.011	644.42	2926.01	599.578	877.121	955.025	687.07	1026.78	1602.31	673.479	737.104		5.90451	5.55192	6.07518	5.65045	6.18251	5.61746
67141	Fbxo5	F-box protein 5	ENSMUSG00000019773	57.5555	63.1006	82.2285	110.149	104.33	112.885	121.68	89.1187	110.241	603.11	548.611	329.127	428.235	455.077	495.813	745.469	465.604	414.708	283.959	679.639	731.697	557.217	744.141	588.119	742.847	897.056	725.442	387.84	1124.63	502.606	428.887	646.404	481.469	760.144	406.462	684.521	821.494	290.098	507.874		6.89688	6.96229	7.17703	7.41245	7.3635	7.43281
15374	Jpt1	Jupiter microtubule associated homolog 1	ENSMUSG00000020737	936.237	953.037	648.039	815.368	841.961	1224.18	882.908	624.75	1080.74	6031.1	2948.22	3014.19	2821.41	3093.2	4939.46	5334.93	4350.01	3309.29	3770.22	5959.25	5116.44	3249.86	3690.1	3736.89	5115.19	5730.75	3246.03	3408.91	7710.31	4300.31	8415.57	4207.22	4822.49	3821.18	3815.71	6516.83	5025.01	4186.43	3582.57		10.4509	10.4665	10.1387	10.3307	10.358	10.6922
18974	Pole2	polymerase (DNA directed), epsilon 2 (p59 subunit)	ENSMUSG00000020974	70.3456	62.0127	76.355	75.2234	106.16	100.343	102.211	79.0125	98.9342	608.765	643.763	368.928	375.672	417.154	631.141	649.475	379.944	456.559	238.526	455.457	588.986	722.652	494.85	598.975	646.814	571.072	356.318	482.419	1312.88	453.597	373.2	414.309	406.797	584.644	346.798	891.496	570.639	377.23	435.125		6.98554	6.88521	7.05775	7.03941	7.32216	7.27624
100088	Rcc1	regulator of chromosome condensation 1	ENSMUSG00000028896	694.503	648.413	542.316	670.294	747.698	787.689	784.591	682.631	716.096	3286.95	1837.62	1637.98	1717.58	1576.28	2153.58	2704.83	2076.57	2005.82	2002.86	2585.18	2513.17	2189.41	2458.58	1984.66	2413.08	1751.66	2039.98	1873.88	3866.07	1335.76	1760.49	1538.14	1775.42	2106.01	1499.06	2102.13	2202.33	1428.96	1503.03		9.82879	9.76544	9.60519	9.79612	9.89715	9.94623
16181	Il1rn	interleukin 1 receptor antagonist	ENSMUSG00000026981	11.5111	10.8794	21.536	13.4327	1.83035	2.50856	2.92031	2.75625	54.6494	3288.84	1757.34	211.254	1147.11	1518.57	6732.56	332.939	1040.36	793.652	332.422	2295.73	754.071	850.708	54.4857	185.184	114.864	698.422	507.734	1195.5	1131.72	923.878	680.944	459.099	790.189	733.227	275.014	1918.28	1381.96	1247.52	473.558		5.88367	5.84752	6.21356	5.95349	5.40178	5.48522
12579	Cdkn2b	cyclin dependent kinase inhibitor 2B	ENSMUSG00000073802	7.67407	7.61559	25.4517	26.8655	11.8973	10.0343	20.4422	11.9437	36.747	697.346	341.952	205.13	429.781	34.6254	842.299	1349.98	594.785	116.423	1154.77	809.465	253.373	613.285	765.039	841.63	1319.05	361.225	489.654	796.093	1975.87	637.121	856.798	557.841	731.12	630.941	495.958	1443.04	899.463	726.783	638.274		5.60143	5.58234	6.19509	6.20665	5.74648	5.69823
19891	Rpa2	replication protein A2	ENSMUSG00000028884	260.918	303.536	309.336	413.729	323.057	433.982	369.906	271.95	391.026	1879.07	1129.93	927.679	1130.11	1035.46	1412.78	2294.12	1671.75	1249.45	1191.12	1536.64	1519.03	1282.64	1685.33	1564.49	1466.86	813.758	906.237	958.033	2059.9	890.51	1538.72	1144.19	1169.12	1531.06	1053.45	1468.48	1384.22	795.464	986.923		8.6788	8.80961	8.82822	9.08916	8.86437	9.13324
18218	Dusp8	dual specificity phosphatase 8	ENSMUSG00000037887	152.202	192.566	199.698	71.1936	118.973	48.917	66.1938	68.9062	73.494	523.952	1150.74	445.47	1324.9	2214.38	1227.28	975.124	1052.79	2179.31	720.878	1315.29	1281.38	1424.54	1028.51	1557.46	435.917	714.441	736.741	1068.94	1162.82	1026.07	2271.44	1186.94	1376.42	588.95	1150.4	724.991	923.193	1309.03	1015.75		7.99258	8.19208	8.22689	7.41093	7.78959	7.16472
69573	Hilpda	hypoxia inducible lipid droplet associated	ENSMUSG00000043421	98.4839	83.7715	64.6081	73.8801	65.8926	106.614	90.5297	96.4687	109.299	588.033	227.473	385.768	307.649	509.488	395.484	318.966	431.064	755.605	767.069	918.718	498.279	233.962	366.473	298.21	357.772	319.576	379.67	307.55	558.766	425.443	348.776	353.232	302.033	375.765	259.166	430.138	310.744	715.507	461.205		7.1691	7.0298	6.82824	6.92826	6.83136	7.23802
15398	Hoxa13	homeobox A13	ENSMUSG00000038203	0	0	0	0	0	0	0	0	0	0	4.46025	0	13.9138	0	2.33324	0	8.28969	0	280.931	0	0	42.2239	7.4638	6.38566	0	0	262.907	19.0518	0	51.0948	0	82.4547	88.0464	16.1504	13.9838	0	1.12998	15.3762	24.7074		1.27285	1.2104	1.43963	1.29192	1.14479	1.26527
69706	Lrr1	leucine rich repeat protein 1	ENSMUSG00000034883	0	0	1.95782	0	1.83035	1.25428	3.89375	0	1.88446	107.429	66.9037	65.8254	47.9252	70.8996	85.1632	148.243	62.1726	66.962	59.0636	87.2605	90.7062	120.442	155.247	127.713	155.348	159.388	104.711	58.5162	201.352	89.6766	47.8713	92.6342	82.4739	123.82	50.3416	89.034	80.2285	59.4547	98.8296		3.33294	3.27864	3.72423	3.35002	3.52848	3.51807
12826	Col4a1	collagen, type IV, alpha 1	ENSMUSG00000031502	8531.01	8205.26	9710.79	6235.48	8041.64	7316.23	6842.3	8157.58	6382.67	23432.7	170205	28741.2	37525.5	40244.6	70512.8	36786.8	51281.4	57944.2	59073.4	113172	62906.6	72427.9	49171.5	34934	42133.3	24319.8	40564.5	37108.1	21638	62411.8	49226.3	63921.7	82487.2	38471.3	54946	75478.9	54385.9	44754	53359.7		13.7384	13.705	13.8511	13.4765	13.6878	13.608
14841	Haspin	histone H3 associated protein kinase	ENSMUSG00000050107	104.879	103.354	115.511	123.581	110.736	96.5797	78.8485	147	113.068	612.534	429.671	404.137	474.615	267.11	407.15	659.196	473.894	399.489	374.069	453.329	495.256	519.839	821.018	424.646	570.552	832.981	846.725	797.454	892.715	472.366	633.073	540.536	555.027	502.815	410.191	574.674	942.402	274.722	529.836		7.36814	7.3545	7.45408	7.50858	7.41171	7.2993
399568	BC052040	cDNA sequence BC052040	ENSMUSG00000040282	92.0888	237.171	170.33	124.925	133.616	127.937	111.945	105.656	154.526	782.159	667.551	598.552	751.344	567.197	1479.27	861.511	618.963	614.833	536.115	1042.87	666.993	791.872	475.444	609.192	726.842	699.223	910.004	559.987	790.13	615.223	755.193	633.17	663.134	815.056	436.294	1608.39	801.155	438.735	624.548		7.42655	8.23876	7.94209	7.67349	7.72755	7.69288
78634	Spaca7	sperm acrosome associated 7	ENSMUSG00000010435	1.27901	1.08794	0	1.34327	0	2.50856	1.94688	2.75625	2.82669	186.587	506.982	13.7774	80.3907	151.692	946.128	295.271	107.075	92.8337	532.329	1134.39	273.328	357.173	380.654	480.84	428.385	261.107	919.797	907.682	315.397	438.998	468.943	97.724	544.996	283.17	31.6966	718.053	885.903	206.041	192.169		4.40003	4.3412	4.40462	4.41867	4.16975	4.51103
67155	Smarca2	SWI/SNF related, matrix associated, actin dependent regulator of chromatin, subfamily a, member 2	ENSMUSG00000024921	5081.51	4604.17	4869.1	11759	11395.8	10682.7	9565	11800.4	9383.68	1183.6	2294.05	1794.13	1776.33	2311.66	2010.08	1276.47	2715.56	1736.45	1217.62	959.156	1716.77	1015.45	1515.9	1572.79	955.627	1094.09	1664.82	1209.11	1037.86	1299.27	1230	1215.44	1476.73	1352.32	1437.53	748.117	1324.33	2154.72	1227.13		11.9799	11.8736	11.9337	12.906	12.8715	12.8001
213539	Bag2	BCL2-associated athanogene 2	ENSMUSG00000042215	570.439	422.121	387.648	378.803	262.655	331.131	338.756	332.587	282.669	2137.27	2496.25	2871.83	1502.69	3615.88	2455.73	2503.12	1935.64	3286.46	1906.69	2683.08	2205.37	2095.97	1254.66	842.907	1401.9	641.555	870.831	2808.1	3280.57	1644.42	1084.43	2370.83	2489.82	953.949	2185.2	2235.1	1459.93	1630.91	1789.91		9.54849	9.27528	9.2019	9.1806	8.87081	9.06464
69908	Rab3b	RAB3B, member RAS oncogene family	ENSMUSG00000003411	175.225	220.852	182.077	53.731	102.5	75.2569	86.636	90.9562	119.663	15.0778	11.894	4.59247	7.72988	1.64883	4.66648	4.25288	2.76323	1.52186	6.0578	9.93209	4.23296	7.61415	8.95656	4.46996	1.88301	11.2132	17.3262	8.16506	1.63701	16.684	17.5854	18.3233	17.8322	26.9173	29.8321	37.0011	14.6897	52.2792	56.278		6.49748	6.74992	6.53291	5.2421	5.91885	5.58866
11898	Ass1	argininosuccinate synthetase 1	ENSMUSG00000076441	87657.1	97809.3	82878.4	92242.7	124760	103025	98655	131652	132741	2208.89	14249	12390.5	10133.9	13536.9	7096.54	5255.95	5716.43	19599.3	7345.08	8402.55	13856.3	11228.8	5388.12	6127.04	4609.61	4923.4	5259.64	6852.52	3648.35	6980.18	5074.35	6953.68	6911.09	11425.9	9584.49	5516.64	1570.67	15260.4	9951.59		15.7669	15.8918	15.7031	15.825	16.1689	15.9511
78767	Efcab11	EF-hand calcium binding domain 11	ENSMUSG00000021176	2.55802	0	1.95782	1.34327	3.6607	10.0343	4.86719	2.75625	8.48008	82.9277	65.417	65.8254	46.3793	23.0836	55.9977	70.4762	64.9359	31.1982	42.4046	87.2605	108.243	164.743	169.428	88.1221	115.805	151.378	128.817	123.156	207.354	93.8476	104.535	178.143	117.024	185.191	132.38	128.348	102.828	94.3075	134.518		3.79698	3.40511	3.83535	3.66252	3.86267	4.40899
66809	Krt20	keratin 20	ENSMUSG00000035775	11.5111	1.08794	1.95782	6.71637	5.49105	6.27141	1.94688	3.675	14.1335	229.936	514.415	1354.78	4398.3	2748.6	1899.26	1219.97	172.011	793.652	1078.29	1259.96	75.5885	47.0693	2.23914	9.57849	120.513	163.392	60.2651	102.744	156.062	2684.04	1513.32	157.784	3332.39	3799.64	4801.1	9027.12	107.348	1504.82	8690.14		5.61657	5.02515	5.21279	5.40706	5.29547	5.37539
107815	Scml2	Scm polycomb group protein like 2	ENSMUSG00000000037	15.3481	7.61559	1.95782	8.05965	4.57587	10.0343	3.89375	6.43125	13.1912	201.665	102.586	241.87	194.793	125.311	40.8317	113.005	219.677	52.5043	129.486	148.272	94.9392	182.74	350.799	228.607	82.8524	95.3122	90.3977	240.189	210.083	312.825	222.748	437.722	315.407	415.603	231.199	153.786	213.566	132.236	215.503		5.04621	4.62513	4.29804	4.67632	4.37794	4.78528
69885	Aunip	aurora kinase A and ninein interacting protein	ENSMUSG00000078521	20.4642	7.61559	1.95782	6.71637	4.57587	10.0343	8.76094	11.9437	14.1335	309.094	71.364	82.6645	97.3965	113.769	166.826	303.777	143.688	92.0727	96.9248	227.019	142.106	90.6776	182.863	125.797	162.88	159.388	181.549	76.8876	233.001	101.147	192.462	94.6702	187.238	220.722	126.786	267.102	265.545	52.2792	233.348		5.187	4.55895	4.22185	4.52169	4.3086	4.72088
20492	Slbp	stem-loop binding protein	ENSMUSG00000004642	484.745	406.89	683.279	511.788	481.382	603.31	667.778	525.525	592.663	1909.22	1846.54	970.542	1411.48	1990.14	2083.58	2111.86	1389.9	1358.26	1365.28	1613.25	1762.72	2000.45	1935.36	1580.45	2540.18	1800.52	2144.69	1660.91	2213.24	1699.69	1827.9	2296.51	1826.68	2071.55	1517.71	2211.97	3057.72	1470.99	1677.36		9.43078	9.27692	9.7457	9.47947	9.42409	9.62932
208836	Fanci	Fanconi anemia, complementation group I	ENSMUSG00000039187	23.0222	25.0227	17.6204	4.02982	15.558	10.0343	3.89375	20.2125	0.942231	322.287	206.658	388.829	275.184	118.716	177.326	190.164	216.223	135.446	131	163.17	156.015	295.567	200.03	181.353	110.156	84.099	100.191	108.867	305.029	226.277	265.734	442.812	217.33	213.185	269.421	122.566	271.195	160.938	116.674		5.4283	5.48434	5.26929	4.52055	5.14116	4.89891
11576	Afp	alpha fetoprotein	ENSMUSG00000054932	6.39506	7.61559	39.1564	22.8357	8.23657	27.5942	51.5922	30.3187	36.747	4161.46	344.926	1621.14	1142.48	2151.72	874.964	3753.47	3031.95	2020.27	3928.48	5531.46	825.427	129.441	15.674	367.814	370.953	297.951	187.575	182.353	2794.92	82.3774	576.409	46.8261	67.9852	227.182	74.5802	256.695	102.828	154.787	141.381		5.39616	5.43815	6.37096	5.99321	5.45226	6.11066
107435	Hat1	histone aminotransferase 1	ENSMUSG00000027018	511.605	488.486	779.212	834.174	811.76	879.252	1042.55	882	875.333	2702.69	2612.22	2164.58	3042.48	2774.98	3687.68	2932.66	1693.86	2212.03	2144.46	2468.12	2310.59	2961.9	1790.57	2002.54	1773.79	1619.51	1392.12	2180.07	3091.76	2069.86	1908.01	2311.78	1864.58	2158.77	2008.07	2245.51	2591.04	1606.3	1870.9		9.61053	9.57053	9.9882	10.0512	10.0255	10.1006
19363	Rad51b	RAD51 paralog B	ENSMUSG00000059060	1.27901	2.17588	3.91564	2.68655	0.915175	0	4.86719	3.675	1.88446	77.2735	56.4965	101.034	68.0229	41.2207	81.6633	51.0345	72.5348	60.1136	24.2312	41.1472	69.5414	59.5288	23.8842	48.531	66.8468	52.0613	46.7055	37.4232	103.132	99.0614	54.71	88.5624	59.0691	76.4451	77.3769	46.2514	45.1991	64.5802	43.9243		3.30715	3.39874	3.7017	3.50201	3.17251	3.09648
13605	Ect2	ect2 oncogene	ENSMUSG00000027699	422.074	157.752	309.336	71.1936	140.022	74.0027	91.5032	92.7937	60.3028	2981.63	2222.69	1481.84	2243.21	1736.22	2348.4	2929.62	1617.87	1230.43	1319.09	1515.35	1826.22	2231.64	1150.92	1291.82	886.897	917.881	806.8	606.936	2731.08	1490.09	1410.74	2183.52	1324.04	2311.66	1485.08	1212.94	1228.29	619.149	646.51		9.0715	8.2168	8.7888	7.64704	8.12216	7.67065
20563	Slit2	slit guidance ligand 2	ENSMUSG00000031558	2682.09	2002.9	1861.89	953.725	973.746	533.07	778.75	1292.68	724.576	39.5791	117.453	116.343	41.7413	11.5418	136.494	38.8834	91.1865	26.6326	59.0636	82.2944	60.4708	43.6083	47.0219	34.4826	27.3036	46.4547	45.1989	17.0105	14.1874	132.429	48.8482	118.083	63.5272	151.814	169.67	72.846	16.9497	226.543	131.773		10.3657	10.0229	9.93626	9.16256	9.18711	8.50703
66761	4933417A18Rik	RIKEN cDNA 4933417A18 gene	ENSMUSG00000021415	93.3679	108.794	150.752	217.611	102.5	178.108	153.803	124.95	265.709	3.76944	7.43375	13.7774	4.63793	13.1906	8.16633	10.3284	11.0529	13.6968	2.27168	2.1283	10.8847	5.53756	15.674	17.8798	2.82451	8.00943	3.01326	8.84548	4.36536	12.513	3.90786	5.08979	7.80158	22.6105	10.2548	15.0317	1.12998	18.4515	21.9621		5.79695	5.96423	6.31113	6.72784	5.9021	6.50437
17869	Myc	myelocytomatosis oncogene	ENSMUSG00000022346	666.365	397.099	530.569	137.014	123.549	224.517	118.759	245.306	124.374	29650.4	3590.5	42172.7	2458.1	5152.59	3910.51	5788.77	4966.9	2447.92	3863.36	5224.28	4112.62	2823.47	1935.36	1645.58	4728.24	3100.45	4405.38	3377.61	4953.04	2367.05	1810.31	2015.56	2353.85	1724.86	1607.2	4102.5	2409.11	3390.97	2498.19		9.94219	9.50111	9.7444	8.74306	8.67868	9.06677
192201	Wfdc15b	WAP four-disulfide core domain 15B	ENSMUSG00000018211	4541.77	3376.97	3762.93	4469.07	2670.48	3790.44	4248.08	2524.72	4301.28	7.53888	72.8507	104.096	15.4598	6.59531	25.6656	7.8982	23.4874	60.8745	49.9769	51.7887	22.3742	1.38439	9.70294	1.9157	1.88301	51.2603	24.8594	19.0518	5.4567	66.7361	2.93089	36.6465	13.3741	79.6752	196.705	38.1574	12.4298	329.051	91.9664		10.8989	10.5921	10.7108	10.884	10.3187	10.7191
12566	Cdk2	cyclin-dependent kinase 2	ENSMUSG00000025358	512.884	478.694	528.611	552.086	404.507	457.813	422.472	438.244	460.751	3545.16	1913.45	1474.18	831.735	2192.94	1986.75	3174.47	1810.61	1626.11	983.636	2028.98	2006.42	1513.14	1736.83	1827.58	2212.54	1588.27	1421.5	1807.88	3015.92	1606.88	1620.78	1928.01	2012.81	1685.02	1480.42	1823.46	2296.12	1275.2	1604.61		9.4619	9.39928	9.49016	9.52924	9.24949	9.35954
320495	Ipcef1	interaction protein for cytohesin exchange factors 1	ENSMUSG00000064065	744.385	833.364	929.965	537.31	436.538	262.145	575.302	532.875	335.434	26.3861	65.417	87.2569	30.9195	6.59531	52.4978	24.9097	48.3565	30.4373	14.3873	50.3699	14.513	28.38	17.9131	28.0969	10.3566	53.6632	50.4721	6.80421	16.9158	38.5818	54.71	35.6286	22.2902	58.1413	57.7996	46.2514	41.8092	102.508	54.9053		8.6683	8.7988	8.9229	8.2951	8.06166	7.49395
320718	Slc26a9	solute carrier family 26, member 9	ENSMUSG00000042268	1.27901	1.08794	0	0	0	3.76285	1.94688	0.91875	1.88446	194.126	1347	45.9247	80.3907	283.598	474.814	414.959	145.07	140.772	48.4624	327.759	185.645	710.885	69.4133	332.054	678.825	124.947	286.259	423.222	486.737	154.327	22.4702	63.1134	102.535	35.5308	54.0706	97.128	206.786	16.4013	24.7074		3.84214	3.77227	3.83077	3.68364	3.55251	4.11155
75939	4930579G24Rik	RIKEN cDNA 4930579G24 gene	ENSMUSG00000027811	37.0913	28.2865	62.6502	22.8357	37.5222	31.3571	38.9375	18.375	27.3247	316.633	224.499	165.329	273.638	158.288	370.985	293.448	120.891	213.061	275.63	288.031	149.363	182.047	641.887	260.535	224.078	314.771	194.355	171.466	536.393	253.389	326.306	316.585	252.994	378.995	262.895	232.413	298.314	226.543	178.442		6.03984	5.83318	6.47457	5.69307	6.04145	5.91273
219148	Fam167a	family with sequence similarity 167, member A	ENSMUSG00000035095	31.9753	15.2312	19.5782	10.7462	8.23657	10.0343	2.92031	8.26875	3.76892	1230.72	1290.5	264.832	337.023	220.943	295.155	1359.1	149.905	1292.82	1414.5	3276.17	333.194	2253.1	282.132	109.195	802.162	97.715	176.276	283.736	533.119	2266.94	3426.21	1706.1	2360.54	441.444	2165.62	5877.4	3804.64	920.524	1685.59		6.47462	6.05799	6.22243	5.92577	5.7976	5.89386
16580	Kifc5b	kinesin family member C5B	ENSMUSG00000024301	94.6469	94.651	60.6924	67.1637	44.8436	70.2398	43.8047	40.425	75.3785	414.638	273.562	335.25	253.54	173.127	291.655	334.762	357.838	356.877	240.798	439.14	434.18	366.171	770.264	313.536	353.064	371.638	431.649	279.653	342.135	347.236	377.108	330.837	352.186	412.373	244.25	403.544	454.251	151.712	319.824		7.02116	7.02007	6.65185	6.7276	6.39984	6.76402
68054	Serpina12	serine (or cysteine) peptidase inhibitor, clade A (alpha-1 antiproteinase, antitrypsin), member 12	ENSMUSG00000041567	3.83704	0	1.95782	0	0	0	0	0.91875	0.942231	9.4236	8.9205	48.9864	6312.22	1167.37	1185.28	413.744	11276.7	10326.6	75.7225	11016.1	564.193	3.46098	2.23914	0.638566	15.0641	4.80566	6.77983	0	0	473.409	54.71	182.215	512.675	161.504	131.448	37.0011	200.006	12.301	140.009		3.87341	3.27163	3.7815	3.3625	3.20102	3.3324
399548	Scn4b	sodium channel, type IV, beta	ENSMUSG00000046480	4266.78	3592.38	3340.04	1472.23	2241.26	787.689	1451.4	2150.79	792.416	18.8472	92.1785	108.688	26.2816	8.24414	11.6662	12.7586	26.2507	18.2624	6.81503	26.9585	18.1412	6.92196	1.49276	3.19283	17.8886	25.6302	2.25994	6.12379	8.18504	51.0948	20.5163	23.4131	15.6032	71.0616	130.515	15.0317	5.64989	231.669	50.7874		10.8839	10.6154	10.5192	9.51954	10.0264	8.78147
14623	Gjb6	gap junction protein, beta 6	ENSMUSG00000040055	162.434	107.706	74.3972	116.865	129.955	86.5455	83.7157	122.194	141.335	0	8.9205	4.59247	1.54598	1.64883	4.66648	1.21511	9.6713	0	0	0	1.81412	0.692196	2.23914	1.9157	0.941505	1.60189	0	0.680421	0	2.0855	1.95393	1.01796	1.11451	3.23007	5.59351	2.31257	2.25996	11.2759	4.1179		6.01285	5.55011	5.11652	5.63704	5.76533	5.30166
235323	Usp28	ubiquitin specific peptidase 28	ENSMUSG00000032267	278.825	425.385	403.311	280.744	294.686	294.756	264.775	334.425	265.709	853.778	725.534	904.717	584.379	801.331	807.3	639.754	819.297	724.407	1025.28	575.352	728.673	575.907	597.104	623.24	708.953	613.522	631.277	524.605	572.953	644.42	640.889	746.164	648.646	641.708	610.625	372.324	716.406	577.121	749.458		8.45647	8.85923	8.80772	8.46293	8.50738	8.5081
240087	Mdc1	mediator of DNA damage checkpoint 1	ENSMUSG00000061607	1016.81	820.308	931.922	734.771	801.693	657.244	580.169	857.193	506.92	4466.79	3431.42	3253	2373.07	2443.56	1770.93	3918.11	3683.38	2632.06	2069.5	1935.34	3196.49	2369.39	2602.63	2247.75	2889.48	2246.64	1932.25	2038.54	2823.29	2927	2756.02	3610.7	3009.18	3541.24	2293.34	3642.3	4517.65	1823.62	1788.54		10.3138	10.1139	10.2324	10.0139	10.0927	9.91408
74094	Tjap1	tight junction associated protein 1	ENSMUSG00000012296	680.434	761.559	583.43	764.323	710.176	735.009	643.443	707.437	687.829	2092.04	1303.88	1233.84	1405.29	1696.64	1642.6	2199.34	1973.64	1858.2	1790.08	2010.54	1931.44	1401	1868.94	1528.73	2258.67	1516.99	1856.92	1902.46	1449.3	1611.05	2173.75	1573.76	2290.32	1877.75	1609.07	2381.95	2707.43	1390.01	1774.81		9.76313	9.8684	9.62308	9.87197	9.8027	9.8351
20753	Sprr1a	small proline-rich protein 1A	ENSMUSG00000050359	10.2321	7.61559	9.7891	12.0895	8.23657	11.2885	7.7875	1.8375	16.0179	931.052	1440.66	163.798	327.747	468.267	2861.72	66.2234	942.952	3144.17	169.618	1224.48	1539.59	760.031	79.1163	354.404	1674.94	512.603	707.362	1087.99	170.249	1122	5553.07	394.968	754.524	246.562	388.749	183.849	162.717	582.246	798.872		5.62261	5.49143	5.65413	5.70015	5.50515	5.66322
68738	Acss1	acyl-CoA synthetase short-chain family member 1	ENSMUSG00000027452	20147	26984.2	20982	7491.44	13143.7	4600.71	8188.56	13603	5338.68	578.609	1005.04	1097.6	225.712	103.876	170.326	108.752	341.95	268.609	68.1503	222.763	150.572	83.0635	93.2975	97.7006	49.8997	204.24	122.037	27.8973	69.3	181.439	128.959	200.538	117.024	282.093	607.828	191.943	66.6687	809.815	392.573		13.17	13.5279	13.2192	11.9889	12.6558	11.4211
65100	Zic5	zinc finger protein of the cerebellum 5	ENSMUSG00000041703	0	0	1.95782	0	0	0	0	0	0	67.8499	1195.35	589.367	415.867	814.521	8.16633	32.2004	551.264	7.60932	729.208	210.702	357.987	2736.25	979.25	298.21	19.7716	565.466	991.362	949.188	234.092	924.921	389.809	951.791	839.227	445.75	669.357	336.479	397.752	499.215	613.567		4.42474	4.37963	4.72047	4.43914	4.33547	4.4191
319155	Hist1h4c	histone cluster 1, H4c	ENSMUSG00000060678	24.3012	26.1106	31.3251	94.0292	101.584	155.531	142.122	128.625	93.2809	5.65416	7.43375	1.53082	4.63793	0	2.33324	1.82266	4.14484	2.2828	3.0289	2.1283	3.62825	6.92196	5.22466	7.66279	11.2981	11.2132	15.8196	2.04126	3.81969	5.21376	0	7.12571	5.57256	7.53684	6.52577	2.31257	9.03983	10.2508	4.1179		4.11123	4.18342	4.33984	5.48445	5.57398	6.06544
68294	Mfsd10	major facilitator superfamily domain containing 10	ENSMUSG00000001082	571.718	611.423	464.003	620.593	414.574	826.572	408.844	365.662	748.131	2595.26	1785.59	2109.47	1682.02	1790.63	2538.56	2210.89	2257.56	1325.54	2110.39	3342.15	2232.58	2592.96	2333.18	2030.64	3839.46	2756.85	3480.31	2810.14	1510.41	2263.81	1976.4	1514.72	2016.15	1574.12	1401.18	3132.38	2006.84	1839	2411.72		9.65714	9.71766	9.47351	9.73146	9.37481	9.9976
15507	Hspb1	heat shock protein 1	ENSMUSG00000004951	354.286	298.096	366.112	151.79	161.986	324.859	167.431	158.025	257.229	8158.95	2175.11	471.494	4568.36	7259.79	5203.12	9293.75	5710.9	2314.75	5658.74	4979.52	7251.05	3491.43	1344.98	4842.88	4222.65	14683.7	4359.43	9282.31	10584.9	6526.58	15973.4	3143.46	5193.62	1523.52	4425.4	10175.3	3291.63	8824.93	6651.78		9.57561	9.4477	9.60227	9.00843	9.04388	9.51095
14114	Fbln1	fibulin 1	ENSMUSG00000006369	171.388	179.51	260.39	63.1339	100.669	90.3083	29.2031	67.0687	51.8227	7734.89	402.909	1380.8	6913.6	1751.06	1902.76	1776.49	6199.99	1881.78	1338.02	1233	3374.88	516.378	2330.2	1614.29	3005.28	2194.58	2601.95	1062.82	2119.93	1187.69	1263.21	1425.14	1631.64	768.758	1276.25	3293.1	485.891	1037.38	2618.98		8.3419	8.37788	8.69002	7.64255	7.9408	7.86965
15982	Ifrd1	interferon-related developmental regulator 1	ENSMUSG00000001627	594.74	594.016	700.9	475.519	457.587	604.564	661.938	562.275	560.627	2254.12	2230.12	1103.72	3228	3434.51	2787.05	2128.26	2182.95	2215.83	1832.48	3166.92	2523.45	2661.49	2366.02	1552.99	2255.85	3113.27	3066.74	1674.52	5386.3	1796.66	1338.44	2306.69	1881.3	2025.26	1827.21	3078.03	2411.37	2545.28	2105.62		9.72502	9.72372	9.87478	9.528	9.49418	9.73972
243963	Zfp473	zinc finger protein 473	ENSMUSG00000048012	28.1383	19.583	19.5782	9.40292	9.15175	5.01713	4.86719	13.7812	11.3068	139.469	136.781	114.812	61.839	47.816	150.494	110.575	76.6796	98.1602	73.4508	125.57	79.8215	122.519	126.138	49.8081	106.39	102.521	151.416	83.6918	132.052	83.4201	101.604	134.371	110.337	91.5188	70.8512	94.8154	168.367	67.6554	100.202		5.28559	4.99771	5.02179	4.52414	4.47882	4.20842
72655	Snhg5	small nucleolar RNA host gene 5	ENSMUSG00000097195	104.879	60.9248	97.891	92.686	66.8078	107.868	102.211	74.4187	104.588	593.687	324.111	292.387	238.08	336.361	597.309	408.884	346.094	474.06	278.659	295.125	604.103	274.802	371.697	374.838	739.081	615.925	464.795	314.355	706.096	312.825	327.283	234.131	278.628	321.931	222.808	290.228	306.224	294.198	354.139		7.18279	6.72504	7.12643	7.07525	6.79692	7.20754
381822	Lockd	lncRNA downstream of Cdkn1b	ENSMUSG00000098318	1.27901	3.26383	7.83128	30.8953	14.6428	25.0856	20.4422	10.1062	27.3247	371.29	341.952	125.528	248.902	168.18	197.159	553.482	501.526	144.577	717.849	539.88	855.057	241.576	1070.31	415.068	365.304	697.621	1035.81	256.519	530.937	342.023	586.179	329.819	478.125	501.738	302.05	1380.61	661.038	191.69	719.26		4.92563	5.04035	5.38218	6.07929	5.59201	5.93463
15437	Hoxd8	homeobox D8	ENSMUSG00000027102	3558.21	3085.4	3919.56	3628.18	2735.46	2597.62	3489.78	2952.86	3087.69	43.3486	368.714	270.956	112.856	65.9531	110.829	73.514	120.2	133.924	365.74	156.785	94.3345	528.837	106.732	185.823	92.2675	258.705	485.134	124.517	83.4875	404.588	127.982	370.537	103.65	431.753	509.01	134.129	64.4088	522.792	347.276		11.0071	10.8432	11.118	11.0295	10.7052	10.6458
80861	Dhx58	DEXH (Asp-Glu-X-His) box polypeptide 58	ENSMUSG00000017830	74.1827	47.8694	60.6924	49.7012	60.4015	28.8485	61.3266	66.15	84.8008	356.212	364.254	950.641	324.655	601.822	835.299	973.301	1283.52	2730.98	195.364	739.941	451.112	517.762	370.951	909.956	977.282	363.628	474.588	846.444	1229.39	338.894	808.926	290.118	641.959	595.41	344.933	462.514	594.369	279.847	334.922		7.04491	6.70932	6.89803	6.74115	6.87929	6.37832
107817	Jmjd6	jumonji domain containing 6	ENSMUSG00000056962	1075.65	842.067	875.146	1352.68	936.224	1409.81	1115.56	913.237	1480.24	3075.86	2243.51	2539.64	2450.37	3635.67	2265.57	3399.87	2620.23	2401.5	3072.82	2444.71	3173.51	1475.07	1994.33	1479.56	1876.42	1671.57	1611.34	2108.63	1752.15	2423.35	3675.34	2811.6	2869.87	2224.44	2064.01	2351.89	3255.47	2837.43	2675.26		10.361	10.1335	10.1692	10.5813	10.2307	10.6216
233064	Wdr62	WD repeat domain 62	ENSMUSG00000037020	76.7407	79.4198	86.1441	68.507	68.6381	117.903	47.6985	51.45	110.241	267.63	362.767	451.593	452.971	507.839	472.481	244.844	453.169	586.678	358.168	510.793	250.349	465.848	1364.38	280.969	556.429	813.758	635.044	737.577	415.255	411.887	428.887	497.782	616.325	426.37	429.768	468.296	545.78	464.362	646.51		7.01608	7.04222	7.11695	6.92579	6.92224	7.38025
20937	Suv39h1	suppressor of variegation 3-9 1	ENSMUSG00000039231	244.291	256.754	283.884	325.072	264.485	411.405	269.642	269.194	395.737	1488.93	945.573	978.196	791.539	901.909	1063.96	610.592	793.047	808.87	1010.14	1071.96	1093.92	672.122	1302.43	859.51	1386.84	1044.43	912.264	904.96	931.458	727.841	1183.1	889.696	931.732	933.492	712.241	814.025	1378.57	647.852	1021.24		8.47124	8.51464	8.60628	8.72838	8.5406	8.9486
102637555	Gm34333	predicted gene, 34333	ENSMUSG00000105907	24.3012	32.6383	21.536	12.0895	25.6249	36.3742	40.8844	41.3437	44.2849	0	0	0	0	0	0	0	0	0	0	0	0	0	0	0	0	0	0.753314	0	0	0	0	2.03592	0	0	0	0	0	0	1.37263		2.55367	2.69996	2.46548	2.07357	2.58548	2.74672
64051	Sv2a	synaptic vesicle glycoprotein 2 a	ENSMUSG00000038486	1209.95	1468.72	1078.76	654.175	588.457	421.439	547.072	569.625	510.689	33.925	72.8507	90.3186	24.7356	16.4883	24.499	26.7324	26.9415	23.5889	125.699	14.8981	22.9789	8.99854	19.4059	15.9641	17.8886	44.0519	25.6127	22.4539	43.1079	20.855	76.2032	16.2873	30.0918	51.6812	42.8836	33.5323	18.0797	118.909	50.7874		9.25966	9.4902	9.12304	8.54403	8.4241	8.04435
74480	Samd4	sterile alpha motif domain containing 4	ENSMUSG00000021838	173.946	206.709	248.643	64.4772	164.731	55.1884	72.0344	110.25	46.1693	1490.81	725.534	439.346	871.93	547.411	1082.62	688.358	817.225	711.471	532.329	836.424	709.323	638.896	403.792	435.502	531.009	398.87	455.002	791.33	506.381	864.441	804.042	729.876	636.386	572.8	703.85	698.397	764.996	976.903	619.058		7.91442	8.07051	8.24389	7.10352	7.86447	6.99133
67826	Snap47	synaptosomal-associated protein, 47	ENSMUSG00000009894	3186.02	3321.49	2525.59	3051.92	3329.41	3470.6	3756.5	3340.57	3464.58	1560.55	1284.55	1246.09	1637.19	1182.21	1205.12	1514.02	1274.54	945.077	1700.73	1171.28	1537.77	1074.29	1124.79	1321.19	1587.38	1049.24	1163.87	1313.21	1627.73	1831.07	1518.2	2056.28	1375.31	1573.05	1618.39	1527.45	1047.49	1846.17	1107.71		11.3668	11.4088	11.1321	11.3235	11.4112	11.4531
218877	Sema3g	sema domain, immunoglobulin domain (Ig), short basic domain, secreted, (semaphorin) 3G	ENSMUSG00000021904	4865.36	5367.91	5176.48	1781.18	2599.1	1496.36	2471.56	2522.89	1723.34	182.818	670.524	474.555	384.948	239.08	279.989	271.577	326.752	381.227	184.006	623.593	210.438	242.961	248.545	252.872	205.248	379.647	184.562	348.376	210.628	294.056	212.001	311.495	251.88	327.314	578.929	359.605	251.985	956.401	513.365		11.4785	11.5932	11.5504	10.3424	10.763	10.1515
225600	Pde6a	phosphodiesterase 6A, cGMP-specific, rod, alpha	ENSMUSG00000024575	194.41	73.9801	48.9455	775.069	1508.21	496.696	1115.56	1040.94	616.219	13.193	1.48675	36.7398	4.63793	14.8395	0	3.64532	8.28969	15.9796	3.78613	9.22265	3.02354	10.3829	11.1957	10.2171	7.53204	15.2179	20.3395	2.72169	2.18268	12.513	6.83875	42.7543	13.3741	17.2271	39.1546	9.25029	10.1698	62.53	42.5516		6.87442	5.81374	5.37544	8.48526	9.32089	7.95786
13199	Ddn	dendrin	ENSMUSG00000059213	702.177	780.054	834.031	377.46	519.819	342.419	395.216	406.087	363.701	24.5014	31.2217	42.8631	7.72988	4.94649	6.99971	10.3284	6.90807	8.37025	23.474	26.9585	7.86121	53.2991	3.7319	5.10853	8.47354	59.2698	52.732	4.76295	12.0047	30.2398	13.6775	46.8261	21.1757	47.3744	38.2223	28.9071	12.4298	69.7056	71.3769		8.47877	8.60179	8.67682	7.76337	8.13183	7.65321
18861	Pms2	PMS1 homolog2, mismatch repair system component	ENSMUSG00000079109	236.617	169.719	193.824	147.76	173.883	136.717	128.494	162.619	114.01	716.194	478.733	448.531	358.666	286.896	425.816	552.266	408.958	332.527	405.115	467.518	513.397	483.152	438.871	380.585	429.326	337.197	406.79	350.417	418.529	451.511	534.4	504.908	390.079	471.591	411.123	417.419	459.901	310.6	387.083		8.05709	7.74351	7.86883	7.61795	7.76546	7.54802
74770	Hhatl	hedgehog acyltransferase-like	ENSMUSG00000032523	529.511	737.625	428.763	267.312	201.338	339.911	433.18	207.637	340.145	0	8.9205	24.4932	0	0	1.16662	0.607554	2.07242	3.04373	0	4.96604	4.23296	1.38439	0.74638	0	0	7.20849	4.51989	2.04126	1.09134	5.21376	3.90786	5.08979	2.22902	10.7669	7.45802	9.25029	1.12998	27.6772	15.099		7.90249	8.6372	7.59922	7.01383	6.67984	7.30933
16509	Kcne1	potassium voltage-gated channel, Isk-related subfamily, member 1	ENSMUSG00000039639	718.805	932.366	630.418	539.996	487.788	486.662	418.578	494.287	879.101	11.3083	28.2482	47.4555	6.1839	1.64883	3.49986	6.68309	11.7437	6.84839	2.27168	13.4793	3.02354	15.9205	20.8986	3.19283	24.4791	34.4405	6.77983	2.04126	6.54804	9.38476	5.86179	11.1975	4.45805	21.5338	10.2548	5.78143	4.51991	80.9815	12.3537		8.40471	8.71623	8.24622	8.06649	7.94941	7.94492
231296	Lrrc66	leucine rich repeat containing 66	ENSMUSG00000067206	906.819	1016.14	1035.69	620.593	518.904	346.182	451.675	557.681	363.701	0	35.682	33.6781	1.54598	0	1.16662	1.82266	5.52646	7.60932	3.0289	6.38491	6.04708	2.07659	6.71742	3.83139	1.88301	7.20849	10.5464	2.04126	1.63701	10.4275	3.90786	13.2335	8.91609	21.5338	42.8836	12.7191	1.12998	69.7056	20.5895		8.62685	8.7641	8.7839	8.17313	7.96315	7.4856
11987	Slc7a1	solute carrier family 7 (cationic amino acid transporter, y+ system), member 1	ENSMUSG00000041313	548.696	480.87	499.244	165.223	222.387	114.14	144.069	248.981	93.2809	5477	3184.62	3482.62	3685.61	1975.3	5448.11	5164.21	2584.31	5134.01	1381.94	3396.06	2709.09	4024.42	515.749	1165.38	1270.09	1183.79	1078.75	952.59	3916.27	1903.02	1093.22	1579.87	1419.89	2080.17	1519.57	2066.28	734.486	1629.88	1312.24		9.50924	9.38839	9.42353	8.50587	8.73094	8.24685
30939	Pttg1	pituitary tumor-transforming gene 1	ENSMUSG00000020415	70.3456	70.7162	109.638	142.387	135.446	188.142	106.105	119.437	185.619	701.116	486.167	296.98	398.862	473.214	528.478	727.849	697.024	435.253	814.017	368.197	827.241	729.574	1556.95	729.242	913.259	971.544	1630.17	1151.27	1219.03	977.058	1159.66	1167.6	1132.34	932.415	919.201	1314.7	931.102	745.235	1115.95		7.27465	7.27589	7.61844	7.82937	7.78478	8.07074
76441	Daam2	dishevelled associated activator of morphogenesis 2	ENSMUSG00000040260	1248.32	1559.02	1366.56	416.415	612.252	491.679	599.638	881.081	351.452	98.0054	168.003	179.106	136.046	77.4949	132.995	125.156	162.34	122.51	65.8786	73.0718	81.0309	80.9869	104.493	125.797	69.6713	83.2981	98.6842	85.7331	50.7473	109.489	48.8482	96.7061	106.993	120.589	161.28	90.1903	81.3585	179.389	186.678		9.55176	9.80786	9.65452	8.33483	8.75417	8.51415
108671	Dnajc9	DnaJ heat shock protein family (Hsp40) member C9	ENSMUSG00000021811	475.792	447.144	540.358	705.219	631.471	790.198	689.194	593.512	791.474	1858.33	1816.81	1019.53	1729.95	1805.47	1658.93	2303.24	1990.91	1626.87	1801.44	2122.63	3020.52	1911.84	3481.86	2635.36	2717.18	3010.74	2280.28	2197.08	2456.06	1795.62	2223.57	1977.89	2109.77	1526.75	1703.22	2725.37	2440.75	1439.21	2337.59		9.48885	9.43505	9.60136	9.84235	9.74043	9.94855
22030	Traf2	TNF receptor-associated factor 2	ENSMUSG00000026942	919.609	1073.8	835.989	787.159	685.466	1067.39	674.593	613.725	991.227	3260.57	3070.14	1702.28	2872.42	2692.54	3917.51	5360.45	2446.84	2910.56	4007.24	5462.65	3483.72	2711.33	3613.23	2237.53	2764.26	2435.67	3058.46	3576.97	2668.87	3090.72	4721.67	3334.83	3779.31	2406.41	2340.89	4589.3	6392.29	2502.22	3030.77		10.3002	10.443	10.2144	10.16	10.0377	10.4376
66336	Cenpp	centromere protein P	ENSMUSG00000021391	33.2543	40.2539	45.0299	38.955	53.9953	61.4598	69.1141	33.075	59.3605	301.555	199.224	212.784	160.781	169.829	223.991	198.67	108.457	178.819	208.994	226.31	244.907	251.267	231.378	205.618	178.886	426.903	216.955	180.992	263.558	209.593	176.831	231.077	148.23	206.725	170.602	153.786	305.094	112.759	229.23		5.89932	6.04333	6.1459	6.02185	6.28289	6.39732
94352	Loxl2	lysyl oxidase-like 2	ENSMUSG00000034205	135.575	118.586	187.951	68.507	108.906	62.7141	63.2735	132.3	93.2809	2617.88	584.293	465.37	2708.55	2687.59	2885.05	2803.86	2602.27	2773.6	993.479	3120.8	1861.29	312.18	665.025	402.296	4491.92	2641.51	671.203	1356.76	1717.22	2361.83	4095.43	1569.69	1046.53	1023.93	723.428	2788.96	1191	3689.27	2054.83		8.11742	8.01526	8.37909	7.64212	7.95128	7.5862
12737	Cldn1	claudin 1	ENSMUSG00000022512	1059.02	1198.91	1254.96	914.77	961.849	1023.49	1445.56	1048.29	970.498	14380.4	6464.39	7700.04	9291.31	5541.71	13434.8	3378	4768.64	2745.44	12966.7	7764.76	5247.66	2996.51	5084.34	2601.52	5064.35	12455.5	3884.84	5373.97	5540.18	5231.48	7542.16	3979.2	5360.8	3260.22	6162.19	5971.06	8256.75	5981.35	7353.2		10.7241	10.8318	10.8726	10.5999	10.6418	10.6949
69183	C1qtnf2	C1q and tumor necrosis factor related protein 2	ENSMUSG00000046491	185.457	244.787	191.866	53.731	118.973	106.614	108.052	164.456	64.0717	9.4236	19.3277	16.8391	9.27585	1.64883	16.3327	19.4417	20.0334	14.4577	7.57225	21.9925	16.9318	13.8439	20.8986	17.8798	6.59053	25.6302	21.0928	10.2063	14.1874	11.4703	14.6545	16.2873	22.2902	23.6872	38.2223	37.0011	23.7296	48.1788	31.5706		6.72015	7.01891	6.75169	5.43023	6.24578	6.12701
77522	Tmem213	transmembrane protein 213	ENSMUSG00000029829	908.098	920.399	569.726	1324.47	588.457	1125.09	1055.21	506.231	1566.93	15.0778	60.9567	33.6781	18.5517	6.59531	12.8328	6.68309	8.98049	22.067	13.6301	33.3434	10.8847	7.61415	3.7319	3.19283	6.59053	92.9094	24.8594	4.76295	12.0047	30.2398	18.5623	13.2335	10.0306	41.991	68.0544	42.7826	16.9497	152.737	96.0843		8.85411	8.87049	8.3078	9.3002	8.34912	9.10699
93695	Gpnmb	glycoprotein (transmembrane) nmb	ENSMUSG00000029816	26.8592	3.26383	35.2408	56.4175	16.4731	21.3228	19.4688	14.7	122.49	341.134	2157.27	1103.72	5022.87	4606.83	3461.36	199.885	939.498	8008.81	1545.5	7509.37	1779.66	373.786	912.076	813.533	5522.87	9212.45	2072.37	3979.78	3637.43	4126.17	1540.67	5735.18	2333.79	1016.4	2152.57	627.863	228.256	6543.1	1525		7.13474	6.62912	7.2769	7.5156	6.93581	7.04073
60534	Fancg	Fanconi anemia, complementation group G	ENSMUSG00000028453	269.871	285.041	219.276	264.625	241.606	232.042	231.678	213.15	197.868	774.62	460.892	528.134	545.729	534.22	534.311	898.572	563.008	547.11	598.965	475.321	621.035	611.901	925.511	574.709	547.014	502.191	720.922	670.215	554.4	673.618	771.802	808.259	832.54	633.095	666.56	842.932	758.216	514.591	672.59		8.37523	8.42642	8.18505	8.35696	8.27155	8.23505
11504	Adamts1	a disintegrin-like and metallopeptidase (reprolysin type) with thrombospondin type 1 motif, 1	ENSMUSG00000022893	1868.64	1826.65	1899.09	1184.77	1106.45	1051.09	1087.33	1187.94	1011.01	28253.8	12435.2	3655.61	12350.8	16405.8	29093.1	21438.8	14762.5	6868.93	7585.12	14469.6	15180	7529.01	7138.38	13623.8	36231	9399.87	9159.55	11194.3	31323.1	12662.1	26910.5	11186.3	8476.97	7893.23	7979.15	12994.3	15097.6	19671.3	7306.53		11.5961	11.5768	11.6102	11.2261	11.1734	11.1349
27204	Syn3	synapsin III	ENSMUSG00000059602	232.78	341.614	231.023	534.623	528.971	489.17	549.019	560.437	484.307	96.1207	120.427	172.983	64.931	69.2508	96.8294	74.7291	83.5877	84.4634	112.069	51.0793	119.732	111.443	81.3554	98.9777	69.6713	82.4971	94.1643	113.63	99.3119	166.84	71.3184	204.61	173.864	139.97	138.906	68.2209	116.388	113.784	137.263		7.65512	8.05607	7.64628	8.53604	8.52526	8.43934
233813	Vwa3a	von Willebrand factor A domain containing 3A	ENSMUSG00000030889	28.1383	44.6056	60.6924	22.8357	31.1159	22.5771	25.3094	41.3437	32.9781	3.76944	1.48675	4.59247	0	3.29766	2.33324	2.43022	1.38161	0.760932	0.757225	1.41887	0.604708	2.07659	11.1957	3.83139	1.88301	3.20377	9.03977	6.80421	3.81969	2.0855	2.93089	3.05388	3.34353	2.15338	4.66126	4.62514	9.03983	5.12541	2.74527		3.84077	4.28435	4.5692	3.64952	3.94441	3.64187
217887	Clba1	clathrin binding box of aftiphilin containing 1	ENSMUSG00000037594	2274.08	2157.39	1621.08	4596.69	3366.93	3860.68	3949.24	3327.71	4757.32	763.312	704.719	818.991	720.425	593.578	934.462	966.618	814.462	1147.49	864.751	1316	862.314	636.82	689.655	565.769	529.126	630.342	523.553	670.895	379.24	1007.3	783.525	746.164	1018.66	694.466	866.062	1305.45	588.719	1495.59	936.136		10.8611	10.8048	10.5025	11.6314	11.2875	11.4383
170677	Cdhr1	cadherin-related family member 1	ENSMUSG00000021803	1.27901	5.43971	0	1.34327	2.74552	0	0.973438	1.8375	2.82669	431.601	187.33	59.7021	497.804	171.478	290.488	653.12	338.496	102.726	134.786	220.634	81.6356	185.508	568.742	344.826	1108.15	316.372	94.1643	108.867	417.437	124.087	1586.59	43.7722	80.2448	146.43	115.599	220.851	474.591	160.938	67.259		4.14191	4.49706	4.14	4.16201	4.22837	3.98177
20856	Stc2	stanniocalcin 2	ENSMUSG00000020303	159.876	189.302	195.782	108.805	93.3478	168.074	69.1141	111.169	93.2809	3377.42	431.157	2274.8	704.965	550.709	1455.94	1523.14	701.86	2400.74	5146.1	1134.39	1115.08	1185.73	603.075	283.523	1439.56	991.567	1044.85	1548.64	768.303	1151.2	1821.06	1349.81	1204.79	1130.53	756.989	2503.36	1637.34	1576.58	1232.62		8.12894	8.2687	8.30077	7.82721	7.71009	8.16995
108664	Atp6v1h	ATPase, H+ transporting, lysosomal V1 subunit H	ENSMUSG00000033793	4505.96	4643.34	3804.04	5835.19	5248.53	7804.14	7885.82	5569.46	7973.16	1147.79	1801.94	2167.65	1709.85	2051.14	1297.28	980.592	1400.27	1687.75	2801.73	1274.85	1638.15	2107.04	1827.14	1370.36	1242.79	2375.6	3173.71	2397.8	2028.8	2105.32	1919.73	2184.54	1837.83	2244.9	2337.16	2174.97	1667.85	2286.96	2363.67		11.8902	11.9222	11.7111	12.1671	12.0532	12.4839
237911	Brip1	BRCA1 interacting protein C-terminal helicase 1	ENSMUSG00000034329	51.1605	84.8595	92.0176	44.3281	83.2809	50.1713	74.9547	91.875	71.6096	448.563	297.35	310.757	344.753	247.324	360.485	524.319	272.869	362.964	177.191	305.057	290.865	310.104	310.494	310.343	283.393	332.391	321.665	266.725	749.204	283.628	413.256	460.117	274.17	422.063	329.085	253.227	450.861	211.167	222.367		6.5011	6.91825	6.99458	6.3922	6.90064	6.48549
58200	Ppp1r1a	protein phosphatase 1, regulatory inhibitor subunit 1A	ENSMUSG00000022490	3994.35	4027.56	3757.06	4645.04	3130.81	4062.62	3921.98	2760.84	5410.29	139.469	255.721	177.576	18.5517	6.59531	17.4993	15.1888	49.0473	24.3498	43.1618	52.4982	35.0731	13.1517	106.732	45.9767	8.47354	186.62	41.4323	56.475	15.8244	127.216	39.0786	88.5624	46.8095	134.586	344.933	82.0963	35.0293	536.118	260.8		10.9454	10.9549	10.8746	11.1133	10.6628	10.9646
212442	Lactb2	lactamase, beta 2	ENSMUSG00000025937	15634.6	16360.5	19862.1	35310.7	33846.8	34609.4	40496	34607.5	39751.8	2804.46	6324.63	7223.96	5231.58	4898.67	3023.88	2868.26	3468.54	4542.76	5233.94	2557.51	5438.14	8293.89	4877.59	4554.89	1869.83	3076.42	7249.14	5663.83	4322.25	5417.09	1610.04	5705.66	5096.66	7913.68	7169.95	4547.67	2745.85	5230.99	5205.02		13.6193	13.6683	13.8793	14.5194	14.4715	14.4967
106861	Abhd3	abhydrolase domain containing 3	ENSMUSG00000002475	3151.48	3160.47	2891.7	4882.8	5304.35	4827.73	4953.83	5001.67	6627.65	49.0027	291.403	355.151	273.638	181.371	120.162	54.6798	354.384	610.267	197.636	175.23	82.845	434.007	373.936	173.69	96.975	217.856	372.891	344.974	65.4804	430.656	41.0325	491.674	338.812	306.857	582.658	83.2526	155.937	509.466	413.163		10.9386	10.9419	10.8402	11.4419	11.5374	11.4288
56722	Litaf	LPS-induced TN factor	ENSMUSG00000022500	862.054	908.432	790.959	762.98	563.748	635.921	653.177	572.381	685.944	5895.4	3702.01	2066.61	2623.52	2067.63	8781.14	4517.77	2647.17	6025.82	5070.38	7958.44	3712.91	5071.02	1555.46	2406.75	5707.4	3950.25	3324.38	3925.35	5574.02	4455.68	5717.2	3904.89	5098.89	4389.67	4135.47	11240.3	6794.56	4657.97	4598.32		10.3542	10.4002	10.2799	10.2482	9.99475	10.0941
229699	Slc16a4	solute carrier family 16 (monocarboxylic acid transporters), member 4	ENSMUSG00000027896	7143.28	5227.56	9139.11	3695.35	3956.3	3658.74	5718.95	4477.99	5219.96	150.778	697.286	549.566	929.131	557.304	152.827	281.905	160.958	1130.74	561.861	226.31	198.949	183.432	182.117	176.883	254.206	449.329	550.673	508.955	301.755	395.203	182.692	272.813	264.139	359.615	596.641	393.137	268.935	561.745	422.771		11.9887	11.6286	12.2737	11.2332	11.3106	11.2219
333654	Ppp1r13l	protein phosphatase 1, regulatory subunit 13 like	ENSMUSG00000040734	180.341	207.797	217.318	244.476	196.763	273.434	183.006	171.806	244.038	465.526	425.21	638.353	635.396	987.648	1053.46	786.782	453.86	707.667	1062.39	1126.58	932.46	347.482	421.705	422.092	643.048	571.072	546.906	421.861	523.843	855.056	1244.65	730.894	1176.92	698.773	785.889	1095	1143.54	1255.73	1305.37		8.05374	8.17855	8.2212	8.32656	8.12931	8.42984
50883	Chek2	checkpoint kinase 2	ENSMUSG00000029521	84.4148	87.0354	193.824	197.461	195.847	195.668	164.511	191.1	239.327	912.204	544.15	600.083	638.488	436.94	548.311	800.756	439.353	748.757	537.63	671.125	564.193	746.187	632.184	365.898	521.594	435.713	516.02	405.531	766.12	621.48	651.635	865.265	655.333	667.549	629.27	760.836	559.339	419.258	616.312		7.30117	7.32298	8.00605	8.0213	8.01265	8.01274
327900	Ubtd2	ubiquitin domain containing 2	ENSMUSG00000044949	25.5802	41.3418	56.7768	16.1193	35.6918	2.50856	23.3625	39.5062	16.9602	420.293	294.376	321.473	292.189	441.886	313.82	168.292	332.969	236.65	112.069	148.272	275.747	162.666	116.435	165.389	260.797	108.928	72.3182	167.384	293.025	263.816	259.873	358.321	228.475	242.256	261.031	102.909	146.897	266.521	104.32		5.64172	6.00827	6.28456	5.3349	5.88633	4.58629
12969	Crygf	crystallin, gamma F	ENSMUSG00000025945	0	0	0	0	0	0	0	0	0	0	0	0	0	0	29.1655	0	299.12	0	3.0289	7.80378	0	133.594	199.283	81.0979	16.0056	194.629	604.158	185.755	1.09134	0	0	0	0	0	0	0	0	0	0		1.13119	1.05538	1.3291	1.15415	0.974544	1.12205
58810	Akr1a1	aldo-keto reductase family 1, member A1 (aldehyde reductase)	ENSMUSG00000028692	54583.1	62964.6	55641.3	111218	132378	160774	132024	115213	157616	17314.9	19723.2	23955.9	25230.3	34709.5	21401.6	25562.8	29369.7	46208.3	28809.4	30766.8	30687.7	22399.4	30323.2	32375.9	24363.3	24328.6	17155.2	23360.2	25448.4	18811.2	22973.3	18179.7	19800.4	25433.6	24469.8	23410.2	17405.1	30026.7	27216.6		15.5532	15.7046	15.5734	16.3221	16.515	16.7302
212555	Pqlc2	PQ loop repeat containing 2	ENSMUSG00000028744	1098.67	1170.63	761.592	1058.5	1195.22	1401.03	1075.65	1266.04	1583.89	241.244	559.018	379.644	337.023	314.926	426.983	511.56	556.1	553.197	389.971	429.918	449.298	409.088	551.575	602.168	780.507	776.915	571.012	657.287	659.715	391.032	431.818	412.273	575.088	374.689	428.836	452.108	532.22	538.168	450.224		9.84745	9.9148	9.46433	9.80805	9.93698	10.1066
12394	Runx1	runt related transcription factor 1	ENSMUSG00000022952	51.1605	30.4624	39.1564	18.8058	22.8794	20.0685	24.336	31.2375	31.0936	1341.92	437.104	122.466	289.097	270.408	1704.43	1554.73	297.047	136.207	487.653	813.012	515.816	400.089	222.421	175.606	1047.89	252.297	984.582	173.507	648.256	430.656	975.987	508.979	421.285	504.968	313.237	1222.19	642.958	1047.63	441.988		6.59997	6.22206	6.41659	5.93697	6.03233	5.96931
653016	Mymx	myomixer, myoblast fusion factor	ENSMUSG00000079471	49.8815	44.6056	46.9877	83.283	48.5043	80.2741	75.9282	42.2625	103.645	0	0	3.06165	0	0	0	0	0.690807	0	0.757225	4.25661	0.604708	0.692196	1.49276	1.27713	0.941505	5.6066	3.01326	0	0	2.0855	1.95393	0	0	3.23007	1.8645	1.15629	0	5.12541	4.1179		4.3678	4.25694	4.28199	4.9055	4.35041	4.86965
16870	Lhx2	LIM homeobox protein 2	ENSMUSG00000000247	0	2.17588	0	12.0895	21.9642	11.2885	1.94688	11.025	20.7291	0	1034.78	26.024	2199.92	667.775	1159.62	3348.84	1896.96	1985.27	574.734	1425.25	850.22	2779.86	3296.01	2707.52	16.9471	1462.52	2757.13	3853.23	2636.68	2011.47	980.872	2774.96	2567.83	1730.24	1577.37	1950.65	2579.74	1482.27	1999.93		5.86804	5.94895	5.94086	6.31989	6.54886	6.29118
52626	Cdkn2aipnl	CDKN2A interacting protein N-terminal like	ENSMUSG00000020392	661.249	614.687	749.845	815.368	669.908	935.695	851.758	589.837	910.195	2148.58	1729.09	1575.22	1657.29	1172.32	1902.76	2204.21	1687.64	1236.51	2136.89	2070.84	1646.02	1770.64	2576.5	2042.77	2044.95	2277.88	1957.86	1961.65	2346.93	1871.74	2374.02	1820.11	1792.13	1706.56	1749.84	2222.38	2393.29	1441.27	1811.88		9.76767	9.70123	9.88424	9.96253	9.77928	10.0938
17035	Lxn	latexin	ENSMUSG00000047557	98.4839	109.882	109.638	92.686	85.1112	104.105	107.078	102.9	147.93	418.408	340.466	315.35	401.954	695.806	386.151	511.56	453.86	515.912	360.439	881.828	519.444	444.39	503.806	574.709	1065.78	1070.06	458.768	695.391	867.069	603.753	1013.11	485.566	604.065	572.8	524.858	1140.1	1162.75	596.598	831.816		7.36439	7.4541	7.45816	7.31541	7.24279	7.41009
21886	Tle2	transducin-like enhancer of split 2	ENSMUSG00000034771	1225.29	1560.11	1192.31	607.16	353.257	433.982	383.535	377.606	466.404	128.161	84.7447	82.6645	40.1954	24.7324	62.9974	42.5288	82.2061	38.8075	29.5318	46.1133	38.7013	40.1473	67.1742	57.4709	51.7828	103.322	79.8513	177.59	33.2858	56.3086	46.8943	37.6645	63.5272	53.8346	62.4609	67.0646	126.558	194.766	107.065		9.40051	9.67985	9.36786	8.60115	8.00427	8.22843
407790	Ndufa4l2	Ndufa4, mitochondrial complex associated like 2	ENSMUSG00000040280	125.343	133.817	156.626	67.1637	121.718	105.36	107.078	148.837	99.8765	540.915	188.817	609.268	5772.67	5642.29	2685.56	15747.2	26147.1	1458.71	1381.94	12055.4	24935.1	124.595	502.314	2056.18	223.137	808.952	277.22	172.147	151.696	16195	18465.6	11272.9	13388.6	12973.1	5958.96	5299.26	5775.32	17522.7	13867.7		8.44861	8.4904	8.60397	8.08264	8.42636	8.33777
332397	Nanos1	nanos C2HC-type zinc finger 1	ENSMUSG00000072437	19.1852	2.17588	7.83128	10.7462	8.23657	2.50856	7.7875	8.26875	7.53785	152.662	365.74	41.3322	74.2068	23.0836	419.983	267.931	80.1336	203.169	118.884	132.664	65.9132	61.6054	34.3335	74.0736	61.1978	68.0802	78.3447	37.4232	97.6749	91.7621	52.7561	88.5624	64.6417	81.8286	38.2223	77.4712	102.828	42.0284	41.179		4.84121	3.69232	4.28924	4.43401	4.24142	3.76021
13653	Egr1	early growth response 1	ENSMUSG00000038418	277.546	297.008	205.571	110.149	120.803	76.5112	85.6625	148.837	139.45	3058.9	1046.67	1063.92	1430.03	1294.33	1894.59	1459.34	1666.23	421.556	538.387	654.099	1251.75	1137.97	773.25	1879.3	848.296	1259.88	1943.55	1620.08	2377.48	2147.03	3190.77	2652.8	2011.69	3038.42	1759.16	1874.34	3236.26	1836.95	1666.38		8.72226	8.78125	8.46985	7.98507	8.04842	7.73766
77619	Prelid2	PRELI domain containing 2	ENSMUSG00000056671	84.4148	71.8042	99.8488	108.805	66.8078	56.4427	63.2735	53.2875	60.3028	976.285	1015.45	920.025	508.626	412.207	646.307	260.641	569.225	1310.32	328.636	639.91	742.582	53.2991	8.21018	38.9525	62.1393	19.2226	87.3845	9.5259	18.0071	610.01	526.584	606.703	520.477	568.493	653.509	579.299	255.375	577.121	529.836		6.86217	6.71905	7.01624	7.09187	6.65534	6.51768
12514	Cd68	CD68 antigen	ENSMUSG00000018774	76.7407	126.201	166.415	92.686	130.87	160.548	79.8219	105.656	208.233	603.11	1027.34	1210.88	1329.54	1413.05	1873.59	615.452	1214.44	1320.98	1013.92	2586.6	572.659	983.61	405.284	799.484	3253.84	2190.58	3259.59	708.319	2381.85	1412.93	1685.26	1462.81	1204.79	1302.8	804.534	2230.48	1948.08	2369.99	1357.53		7.62018	7.97692	8.20116	7.75089	8.00379	8.16831
16535	Kcnq1	potassium voltage-gated channel, subfamily Q, member 1	ENSMUSG00000009545	1602.6	1742.88	1411.59	1004.77	706.515	701.144	837.157	787.368	897.004	60.311	301.81	189.822	86.5746	77.4949	199.492	94.7784	131.253	107.291	73.4508	166.008	83.4497	195.891	99.2685	154.533	70.6128	113.734	146.896	110.909	55.6583	110.532	94.7655	115.029	111.451	161.504	199.502	80.94	97.1782	357.754	205.895		9.90311	9.99868	9.7582	9.37577	8.98613	8.97726
105785	Kdelr3	KDEL (Lys-Asp-Glu-Leu) endoplasmic reticulum protein retention receptor 3	ENSMUSG00000010830	46.0444	36.99	50.9033	33.5819	59.4864	47.6627	24.336	63.3937	35.8048	1004.56	193.277	172.983	418.959	506.19	562.31	787.997	589.259	197.842	2741.16	640.62	389.432	1086.05	311.987	409.321	162.88	306.761	471.575	529.368	728.469	1543.27	2046.74	1403.77	1110.05	1155.29	1303.29	520.329	1200.04	1783.64	866.131		6.72893	6.57559	6.81252	6.52011	6.90934	6.75276
18105	Nqo2	N-ribosyldihydronicotinamide quinone reductase 2	ENSMUSG00000046949	1386.45	1174.98	1235.38	1473.57	1688.5	1685.76	1759	1635.37	1734.65	546.569	773.11	716.425	692.597	717.24	550.644	887.029	752.289	784.521	575.491	881.118	636.153	1279.18	980.743	1139.2	1193.83	1244.67	1061.42	1009.06	1025.31	864.441	613.534	1088.2	1068.82	1030.39	945.304	768.93	1096.08	828.266	848.287		10.2955	10.1244	10.1759	10.359	10.5021	10.5003
67951	Tubb6	tubulin, beta 6 class V	ENSMUSG00000001473	457.886	376.428	420.931	349.251	386.204	560.664	423.446	350.044	492.787	5282.87	2228.64	2290.11	2286.5	583.685	3337.7	2271.04	4389.39	1346.85	4132.18	3098.1	4355.11	3103.8	2556.35	2025.53	1553.48	4531.74	4769.23	3172.12	1412.74	3105.31	3385.18	3802.08	3572.01	3872.86	2502.16	3434.17	7341.47	2456.1	2944.3		9.56318	9.40057	9.4941	9.34091	9.42104	9.73724
12234	Btrc	beta-transducin repeat containing protein	ENSMUSG00000025217	1170.3	1168.45	926.049	947.009	1052.45	1300.69	925.74	1193.46	1321.95	337.365	466.839	335.25	221.075	268.759	545.978	250.312	354.384	320.352	352.11	277.389	452.322	331.562	285.864	379.947	244.791	234.676	222.228	287.138	437.627	306.569	245.218	268.741	407.911	498.508	334.679	484.484	250.855	441.81	303.352		9.80301	9.80144	9.55182	9.57605	9.68915	9.91743
13710	Elf3	E74-like factor 3	ENSMUSG00000003051	396.494	460.199	438.552	530.594	289.195	579.478	382.561	337.181	556.858	1728.29	2887.27	1766.57	1422.3	2570.52	3579.19	3435.72	1757.41	2696.74	2445.84	2072.26	3272.68	3634.72	3240.78	2573.42	1990.34	1882.22	6440.84	2237.91	4530.69	1907.19	2805.84	2601.9	3441.61	2860.77	2604.71	7769.08	2645.28	2334.11	1957.37		9.41245	9.53741	9.49811	9.66075	9.15856	9.73821
20965	Syn2	synapsin II	ENSMUSG00000009394	569.16	589.665	418.974	298.207	253.503	168.074	343.624	271.95	252.518	15.0778	29.735	36.7398	1.54598	9.89297	9.33295	6.68309	11.0529	12.1749	27.2601	12.7698	9.07062	24.2268	18.6595	13.4099	2.82451	12.8151	27.8726	7.48463	2.18268	33.368	3.90786	48.862	13.3741	25.8406	61.5286	11.5629	19.2096	72.7808	12.3537		8.12629	8.16869	7.76704	7.38172	7.20116	6.74168
11676	Aldoc	aldolase C, fructose-bisphosphate	ENSMUSG00000017390	415.679	396.011	317.167	279.401	244.352	216.991	234.599	255.412	228.962	900.896	1351.46	1140.46	1918.56	3393.29	1205.12	2404.09	2042.03	871.267	1215.35	1496.91	3032.01	602.902	526.944	924.643	331.41	160.99	471.575	802.897	377.058	2533.89	2733.55	2126.52	2552.23	2530.23	2270.03	2523.02	4029.5	2780.02	1972.47		9.1041	9.05933	8.86125	8.74891	8.63279	8.53463
18176	Nras	neuroblastoma ras oncogene	ENSMUSG00000027852	1111.46	1102.09	1327.4	1202.23	1203.45	1199.09	1179.81	1149.36	1175.9	3763.79	3087.98	3037.15	3314.57	4135.26	3228.03	3068.75	1972.25	3207.33	2603.34	2712.88	2754.45	2296.01	1825.65	2160.27	3398.83	3055.6	2330	2162.38	4611.45	2102.19	2560.62	2036.94	2019.49	2198.6	2174.01	3384.45	2214.76	2182.4	2267.59		10.4379	10.4299	10.6069	10.5121	10.5129	10.5095
67187	Zmynd19	zinc finger, MYND domain containing 19	ENSMUSG00000026974	520.558	444.968	418.974	507.758	472.23	501.713	503.267	393.225	541.783	2210.78	1205.75	1483.37	1440.85	1117.91	1951.75	1623.38	1235.16	1080.52	1278.2	1768.62	1339.43	1331.78	897.895	1118.77	1585.49	1158.96	1148.8	1650.02	2488.8	789.363	964.264	1063.77	1061.01	906.574	769.108	1152.82	1585.36	819.04	903.193		9.33253	9.18709	9.13356	9.30929	9.24152	9.29804
70549	Tln2	talin 2	ENSMUSG00000052698	15522.1	16452.9	9945.73	7280.55	8063.6	6316.57	6086.91	10943.2	6950.84	961.207	1204.27	2588.62	1510.42	1434.48	348.819	1963.61	1271.78	950.404	825.375	824.363	1516.61	661.739	970.294	1159.64	972.574	945.113	913.017	1393.5	957.105	2037.54	972.08	1890.35	1480.07	1929.43	2344.61	785.118	435.042	2962.49	1534.6		13.1724	13.2326	12.6886	12.3398	12.4538	12.1824
23939	Mapk7	mitogen-activated protein kinase 7	ENSMUSG00000001034	382.425	340.526	362.197	294.177	277.298	282.214	241.413	279.3	265.709	1032.83	740.401	748.573	587.471	634.799	929.795	1189.59	987.163	846.156	1128.27	836.424	1144.71	644.434	1125.54	910.595	1207.01	1057.24	889.664	1175.09	1268.68	732.012	1415.62	916.163	1093.34	838.743	681.476	1337.82	1253.15	741.134	890.839		8.88156	8.77295	8.83149	8.63932	8.58513	8.60166
624219	Angptl8	angiopoietin-like 8	ENSMUSG00000047822	89.5308	102.267	64.6081	29.552	20.1338	35.1199	21.4156	24.8062	37.6892	640.805	396.962	246.463	493.166	735.377	610.142	1415.6	706.696	2124.52	259.728	1411.07	828.45	969.074	529.93	657.084	4143.56	795.336	611.691	560.667	648.801	436.913	337.053	344.07	582.89	396.223	254.505	351.511	364.983	269.597	743.967		7.18842	7.29942	6.93422	6.37844	6.13983	6.48586
67200	Ccdc77	coiled-coil domain containing 77	ENSMUSG00000030177	216.153	186.038	215.36	174.626	145.513	141.734	152.83	154.35	163.948	676.614	515.902	424.038	482.344	408.909	361.652	509.13	536.757	463.407	565.647	443.397	618.012	507.379	908.344	431.032	612.92	568.669	925.07	602.173	843.605	669.446	568.593	783.828	673.165	683.699	464.262	671.802	654.258	333.152	554.544		8.08781	7.94971	8.08585	7.8934	7.7306	7.70935
20271	Scn5a	sodium channel, voltage-gated, type V, alpha	ENSMUSG00000032511	65.2296	41.3418	82.2285	13.4327	10.9821	16.3057	6.81407	12.8625	12.249	1515.31	431.157	189.822	1102.28	1088.23	1847.92	1159.21	1438.95	2062.89	321.063	1975.78	672.435	1587.2	75.3844	415.068	265.504	215.454	1172.91	635.513	24.0095	1962.46	379.062	764.487	860.403	993.786	1025.48	489.109	673.467	636.576	554.544		6.92232	6.57977	7.11514	5.94378	5.82991	6.02901
56384	Letm1	leucine zipper-EF-hand containing transmembrane protein 1	ENSMUSG00000005299	6484.59	7416.5	5115.78	8070.39	8102.04	9976.56	8880.68	8732.71	11859.9	2853.47	3425.47	3032.56	3665.51	4961.32	3148.7	3452.73	3782.86	3251.46	3386.31	2837.74	3406.32	2989.59	3066.13	2972.52	3246.31	4365.14	3988.05	3962.09	3135.42	2724.71	2447.3	3159.74	3134.01	2686.35	3162.2	2952	1889.32	3544.73	3236.67		12.467	12.6093	12.219	12.6993	12.7035	12.9273
231872	Aimp2	aminoacyl tRNA synthetase complex-interacting multifunctional protein 2	ENSMUSG00000029610	257.081	303.536	231.023	255.222	258.994	351.199	334.863	263.681	317.532	1066.75	554.558	863.384	564.281	712.294	671.972	750.329	622.417	658.967	973.034	910.914	965.114	546.834	386.625	509.575	654.346	421.296	247.087	444.315	581.684	421.272	632.096	454.01	434.659	423.14	482.907	479.859	435.042	513.566	446.106		8.30527	8.46195	8.20779	8.29861	8.31161	8.60273
18400	Slc22a18	solute carrier family 22 (organic cation transporter), member 18	ENSMUSG00000000154	16462.2	22620.5	14200.1	24466.4	16450.3	38768.6	24906.4	17761.3	44799.3	450.448	1803.43	2365.12	4732.23	3709.86	1606.43	789.212	1986.76	2759.14	3072.06	2573.83	1678.07	1436.31	3089.27	4880.56	1025.3	3074.02	2589.14	2621.66	692.455	2152.24	2401.38	1593.11	2140.98	1762.54	3163.13	2096.35	1641.86	4179.26	5010.11		13.4706	13.829	13.3058	13.9182	13.4699	14.4451
433938	Mn1	meningioma 1	ENSMUSG00000070576	67.7876	88.1233	86.1441	312.983	353.257	332.385	208.316	273.787	406.102	13.193	29.735	41.3322	41.7413	21.4348	29.1655	14.5813	31.7771	24.3498	19.6879	36.8906	16.9318	40.1473	38.8118	41.5068	19.7716	41.649	30.8859	28.5777	12.0047	21.8978	26.378	28.5028	31.2063	21.5338	27.0353	30.0634	27.1195	63.5551	59.0232		5.90295	6.16616	6.1387	7.5173	7.65386	7.58454
193796	Kdm4b	lysine (K)-specific demethylase 4B	ENSMUSG00000024201	1175.41	1401.27	1145.32	883.875	854.773	859.183	809.9	855.356	791.474	2697.03	1842.08	2365.12	1695.94	2788.17	2377.57	2182.94	2855.11	2284.32	2386.77	1810.48	3057.4	917.159	1439.02	1358.23	1314.34	1108.51	1042.59	1134.94	900.355	2164.75	2832.22	2112.26	2379.48	2446.24	2109.69	1876.65	2995.57	1994.81	2035.61		10.347	10.521	10.3217	10.072	10.0401	10.0451
104263	Kdm3a	lysine (K)-specific demethylase 3A	ENSMUSG00000053470	1391.56	1287.04	1489.9	1226.41	1249.21	1096.24	1418.3	1561.87	1064.72	3712.9	3281.26	2649.86	3193.99	3469.13	2612.06	3834.27	3015.37	2377.15	4007.24	2299.28	3580.48	1854.39	2689.21	2421.44	2906.42	1713.22	2692.35	1814.68	3440.45	2769.55	2609.47	2421.72	2470.87	3234.38	2079.85	2649.05	2387.64	2131.15	2021.89		10.6657	10.5907	10.732	10.5448	10.5622	10.4392
67138	Herc6	hect domain and RLD 6	ENSMUSG00000029798	221.269	297.008	305.42	218.954	257.164	153.022	215.13	277.462	253.46	946.129	728.507	2355.94	2110.26	1266.3	599.642	738.178	2173.28	1186.29	1403.14	1057.77	862.314	1094.36	1403.19	813.533	643.048	1058.05	1049.37	1492.16	714.827	1737.22	2058.46	1872.03	2191.13	1618.27	1838.4	1018.69	1026.02	825.191	1221.64		8.4729	8.72903	8.75587	8.46421	8.60131	8.17086
16647	Kpna2	karyopherin (importin) alpha 2	ENSMUSG00000018362	638.227	526.564	628.46	400.296	783.39	632.158	504.241	535.631	633.179	3366.11	2143.89	1853.83	2519.94	2077.52	2823.22	2388.9	1908.7	1861.24	1942.28	1837.44	1769.98	1536.67	1790.57	1424	1889.6	1677.98	1536.76	2363.1	5262.98	1914.49	1960.77	2640.58	1945.94	2366.57	1962.39	1475.42	2193.29	1388.99	1562.06		9.73626	9.56246	9.72277	9.32589	9.92667	9.72749
15484	Hsd11b2	hydroxysteroid 11-beta dehydrogenase 2	ENSMUSG00000031891	11984.3	11503.9	6351.17	5550.41	3750.39	5908.92	5938.95	4133.45	6643.67	82.9277	481.707	469.963	115.948	28.0301	85.1632	39.491	100.167	62.3964	60.578	204.317	73.1697	40.1473	19.4059	16.6027	24.4791	238.681	123.544	23.1343	115.136	164.755	91.8346	72.2751	125.94	296.09	344.001	154.942	40.6792	1138.87	433.752		12.4064	12.3574	11.6458	11.4862	11.0252	11.5604
70152	Mettl7a1	methyltransferase like 7A1	ENSMUSG00000054619	17260.3	17227.6	18060.9	19118.8	21799.5	25731.6	23158.1	19579.5	30339.8	3155.02	2958.63	2163.05	4316.36	2870.61	1690.43	2805.08	4583.51	3319.18	7505.62	3754.33	3585.31	4061.11	7913.87	5502.52	2107.09	5467.24	4181.65	9995.39	1593.9	5961.41	3430.12	5270.99	6416.24	5985.33	6074.56	4396.2	2704.04	6932.63	6815.12		13.6806	13.6785	13.7302	13.7927	13.9376	14.1222
16211	Kpnb1	karyopherin (importin) beta 1	ENSMUSG00000001440	5289.99	5038.26	4878.89	4032.51	4738.77	4114.05	3831.45	4854.67	3934.76	16169	9617.78	11080.1	11511.3	12034.8	11436.4	12930.6	9855.75	9899.72	8282.53	9660.37	9267.15	8818.57	6449.47	7692.8	9989.36	8265.73	6374.55	8795.13	15160.9	7528.67	7236.38	8181.33	6893.25	9168.03	6894.01	9623.77	8390.09	7747.57	7082.79		12.542	12.4944	12.4632	12.2806	12.435	12.2996
230936	Phf13	PHD finger protein 13	ENSMUSG00000047777	487.303	424.297	464.003	436.564	366.985	280.959	452.649	384.037	304.341	1049.79	1222.11	754.696	1007.98	1546.6	1359.11	2011.61	1241.38	1164.23	1659.08	1164.18	1106.01	1123.43	1012.84	992.97	1482.87	949.918	862.545	586.523	1578.08	915.536	1640.32	1164.54	1085.53	1167.13	923.862	1061.47	1319.82	1050.71	798.872		9.21061	9.08035	9.16497	9.10722	8.94638	8.70895
230603	Ttc39a	tetratricopeptide repeat domain 39A	ENSMUSG00000028555	52.4395	22.8468	46.9877	42.9848	38.4373	56.4427	12.6547	40.425	17.9024	422.177	361.28	137.774	238.08	257.217	460.814	730.28	156.813	232.845	296.075	215.668	215.276	762.107	396.328	797.569	235.376	394.865	510.747	349.737	926.001	222.106	547.1	162.873	267.483	346.695	210.689	364.23	300.574	220.393	222.367		6.43545	5.82201	6.35845	6.27902	6.18469	6.49525
434175	Ccnb1-ps	cyclin B1, pseudogene	ENSMUSG00000048574	0	3.26383	3.91564	0	0.915175	0	0.973438	0.91875	0	58.4263	47.576	48.9864	24.7356	36.2742	44.3315	120.296	70.4623	72.2885	57.5491	71.6529	80.4262	88.601	31.348	58.748	58.3733	49.6585	45.9522	36.0623	139.146	42.7528	51.7791	50.8979	52.382	90.4421	47.5449	58.9706	87.0084	36.9029	38.4337		3.01762	3.46631	3.63321	3.03421	3.09175	3.01108
66065	Hsd17b14	hydroxysteroid (17-beta) dehydrogenase 14	ENSMUSG00000030825	219.99	245.875	262.348	141.044	128.124	180.617	182.033	100.144	163.006	1.88472	7.43375	13.7774	7.72988	8.24414	0	3.64532	18.6518	5.32652	3.78613	2.83774	3.02354	4.15317	10.4493	1.27713	2.82451	4.00471	12.8063	8.84548	1.09134	13.5558	2.93089	14.2514	2.22902	7.53684	31.6966	2.31257	11.2998	24.602	37.0611		6.7302	6.85297	6.91453	6.23033	6.12892	6.5094
16543	Mdfic	MyoD family inhibitor domain containing	ENSMUSG00000041390	594.74	613.599	767.466	240.446	335.869	229.534	278.403	379.444	207.291	1554.89	1782.61	1164.96	2877.06	1483.95	2742.72	1441.73	2167.06	1419.9	1462.96	1520.32	1953.81	1142.12	1011.34	1038.95	1414.14	1486.55	682.503	902.239	1558.98	1092.8	906.623	895.804	770.127	1068.08	967.678	773.555	714.146	1084.54	746.712		9.42919	9.45927	9.67873	8.60687	8.89647	8.56763
11852	Rhob	ras homolog family member B	ENSMUSG00000054364	1671.67	2309.7	1662.19	976.561	1286.74	1041.05	924.766	1019.81	1124.08	6291.19	5646.68	4756.27	5531.5	6577.18	3532.52	6718.33	5637.68	6119.41	3357.54	6025.94	13831.5	5046.8	7580.98	12281.5	8700.44	8976.17	6889.06	7483.27	14919.2	6871.73	8227.99	7067.69	9920.27	5317.78	8137.63	9230.63	9160.74	12812.5	10602.2		11.2394	11.5358	11.2346	10.7787	11.0094	10.831
140475	Bsnd	barttin CLCNK type accessory beta subunit	ENSMUSG00000025418	4297.48	3473.8	2318.06	2356.1	2040.84	1532.73	2353.77	1915.59	1716.74	11.3083	196.251	166.86	26.2816	9.89297	19.8325	13.3662	47.6657	35.7638	15.9017	48.2416	36.2825	7.61415	6.71742	5.10853	2.82451	60.0707	22.5994	11.5672	20.7354	58.3941	14.6545	29.5208	28.9773	104.439	125.854	45.0951	7.90985	260.371	91.9664		10.8823	10.627	10.1408	10.161	9.99048	9.65119
20310	Cxcl2	chemokine (C-X-C motif) ligand 2	ENSMUSG00000058427	0	4.35177	1.95782	10.7462	0.915175	1.25428	0	6.43125	3.76892	292.132	362.767	35.2089	100.488	64.3043	1083.79	358.457	177.537	152.947	121.156	614.371	182.622	414.625	34.3335	85.5678	408.613	113.734	386.45	66.0009	872.526	326.381	202.232	461.135	557.256	333.774	346.798	960.874	2389.9	628.375	498.266		4.23419	4.6137	4.54752	5.03872	4.25451	4.36487
23827	Bpnt1	bisphosphate 3'-nucleotidase 1	ENSMUSG00000026617	12595.7	12201.3	9381.87	11260.7	13508	10967.4	12151.4	12441.7	9867.98	1741.48	2390.69	5504.84	2181.37	1845.04	1278.61	1266.75	1680.04	1904.61	1747.68	1156.38	1468.23	2349.31	1608.45	1588.11	900.078	720.048	1270.09	2139.92	2374.21	1939.52	1215.34	2768.85	2040.67	2882.3	3153.81	1741.37	1082.52	2895.86	1312.24		13.0672	13.0316	12.7393	12.9419	13.146	12.9125
14527	Gcgr	glucagon receptor	ENSMUSG00000025127	2020.84	2427.2	1354.81	1515.21	818.166	1225.43	918.926	789.206	1023.26	43.3486	69.8772	48.9864	20.0977	4.94649	9.33295	4.86043	17.2702	63.1573	8.32948	69.5246	15.7224	44.9927	3.7319	66.4108	24.4791	53.6632	146.896	34.7015	7.63937	101.147	9.76964	116.047	30.0918	76.4451	116.532	18.5006	6.77987	137.361	70.0043		9.93223	10.153	9.4569	9.59	8.87118	9.34038
216825	Usp22	ubiquitin specific peptidase 22	ENSMUSG00000042506	2409.66	2557.75	2149.69	1528.65	1655.55	1462.49	1353.08	1732.76	1498.15	6607.83	4452.82	5786.51	3659.32	5413.1	5994.09	5008.07	4110.3	3648.67	3724.03	4387.85	4927.16	3661.02	3173.61	3267.54	3004.34	2547.8	1830.55	3455.86	4495.23	3702.81	4025.09	3544.53	3524.09	4125.88	3536.96	3912.87	3357.17	3330.49	2942.93		11.3654	11.4244	11.2535	10.9282	11.0027	10.8871
76074	Gbp8	guanylate-binding protein 8	ENSMUSG00000034438	20.4642	29.3744	41.1142	52.3877	70.4685	46.4084	59.3797	49.6125	61.245	316.633	3415.06	125.528	935.315	1114.61	2890.88	589.327	934.662	1022.69	170.376	943.548	2662.53	1313.09	520.973	2340.98	680.708	688.811	2091.2	2276.69	1005.67	507.82	1323.79	143.532	716.631	264.866	129.583	904.216	598.889	290.098	340.413		6.31783	6.50765	6.73894	6.89068	7.10419	6.80434
13717	Eln	elastin	ENSMUSG00000029675	286.499	291.568	276.053	154.477	190.356	230.788	223.891	176.4	158.295	1743.37	7954.11	537.319	1697.48	4504.6	13549.1	7335.6	4945.49	14759	3296.2	2659.67	32200.1	935.848	2281.68	924.643	1126.98	6392.33	433.156	549.78	4637.65	392.075	196.37	1438.38	404.568	195.958	678.68	426.669	500.581	502.29	996.532		8.8338	8.84838	8.80396	8.33287	8.49328	8.65132
217682	Plekhd1	pleckstrin homology domain containing, family D (with coiled-coil domains) member 1	ENSMUSG00000066438	809.614	830.1	442.467	607.16	377.052	338.656	443.888	438.244	383.488	3.76944	40.1422	42.8631	6.1839	4.94649	1.16662	7.8982	9.6713	5.32652	7.57225	8.51322	8.46591	0.692196	0.74638	5.10853	0.941505	18.4217	6.77983	1.36084	6.00237	5.21376	3.90786	9.16163	15.6032	19.3804	19.5773	8.094	2.25996	58.4297	37.0611		8.48698	8.5179	7.7662	8.14321	7.58549	7.45826
545192	Baiap3	BAI1-associated protein 3	ENSMUSG00000047507	213.595	332.91	219.276	114.178	140.937	63.9684	137.255	160.781	89.5119	3.76944	16.3542	16.8391	10.8218	3.29766	8.16633	6.68309	17.961	2.2828	27.2601	4.25661	10.8847	38.0708	20.1523	20.4341	7.53204	49.6585	36.1591	46.2686	7.0937	12.513	15.6314	41.7363	37.8934	25.8406	19.5773	24.282	53.109	33.8277	21.9621		6.91159	7.40462	6.93553	6.23355	6.46178	5.63647
15430	Hoxd10	homeobox D10	ENSMUSG00000050368	411.842	427.561	399.395	347.908	254.419	253.365	282.297	263.681	265.709	1.88472	37.1687	27.5548	6.1839	1.64883	16.3327	7.29065	9.6713	13.6968	2.27168	18.4453	8.46591	4.84537	8.21018	4.46996	2.82451	47.2556	20.3395	11.5672	10.3677	36.4963	7.81571	9.16163	17.8322	27.994	49.4094	26.5946	7.90985	58.4297	68.6317		7.71766	7.76031	7.67965	7.527	7.17497	7.1679
231760	Rimbp2	RIMS binding protein 2	ENSMUSG00000029420	0	0	0	1.34327	0.915175	0	0	0	0	0	0	0	37.1034	0	0	0	0	0	0	0	0	0	362.741	1.27713	0	0	14.313	200.724	0	6.25651	0.976964	4.07183	1.11451	1.07669	3.72901	2.31257	0	1.02508	10.9811		0.386814	0.327068	0.539786	0.936569	0.728535	0.379634
228775	Trib3	tribbles pseudokinase 3	ENSMUSG00000032715	69.0666	42.4297	33.2829	30.8953	29.2856	43.8999	21.4156	40.425	29.2092	435.37	530.77	65.8254	711.149	288.545	881.964	1120.33	1867.94	2052.23	597.451	1127.29	1751.84	1154.58	116.435	466.153	722.134	514.205	1115.66	647.761	2695.61	697.601	238.379	330.837	449.148	895.807	212.554	1977.25	292.664	881.57	764.557		7.00367	6.63936	6.50118	6.4373	6.3906	6.66674
74492	Kbtbd13	kelch repeat and BTB (POZ) domain containing 13	ENSMUSG00000054978	7.67407	1.08794	1.95782	1.34327	3.6607	0	0.973438	3.675	1.88446	145.123	346.413	257.178	94.3045	49.4649	169.16	74.1216	35.2312	117.183	24.9884	68.8152	101.591	567.6	122.406	170.497	289.983	102.521	217.708	30.619	89.4898	99.0614	107.466	176.107	108.108	100.132	106.277	48.564	247.465	38.9531	65.8864		4.28506	3.59903	3.86861	3.69039	3.88916	3.47582
27205	Podxl	podocalyxin-like	ENSMUSG00000025608	14897.9	13474.2	16255.8	3814.9	6927.87	3415.41	5427.89	7376.64	3704.85	968.746	1853.98	1388.46	1244.51	699.103	1473.44	586.897	891.141	944.316	542.173	1374.18	614.383	1567.82	832.214	966.15	700.479	882.639	858.025	647.081	526.571	1082.38	767.894	1065.8	870.434	1141.29	1623.05	719.21	524.31	2300.28	1059.67		13.0823	12.9654	13.1843	11.5489	12.2072	11.4294
75104	Mmd2	monocyte to macrophage differentiation-associated 2	ENSMUSG00000039533	84.4148	121.85	56.7768	53.731	55.8257	33.8656	68.1407	65.2312	51.8227	0	7.43375	4.59247	1.54598	0	0	0	3.45404	0.760932	0	2.83774	0	0	0.74638	0	0	1.60189	1.50663	0	0	1.04275	0	3.05388	1.11451	0	0.932252	0	0	3.07525	1.37263		4.63298	4.74551	4.32182	4.28549	4.32979	3.84559
68775	Atp6v1c2	ATPase, H+ transporting, lysosomal V1 subunit C2	ENSMUSG00000020566	1720.27	1483.95	1258.88	1577	1047.88	1258.05	1445.56	1273.39	1960.78	3.76944	104.072	88.7878	9.27585	9.89297	9.33295	9.72086	19.3426	7.60932	5.30058	29.0868	10.8847	8.99854	2.23914	2.55426	2.82451	60.8717	23.3527	2.72169	14.1874	30.2398	9.76964	17.3053	20.0612	39.8376	40.0868	21.9694	14.6897	167.088	68.6317		9.6395	9.46323	9.26523	9.53536	9.05029	9.2661
12224	Klf5	Kruppel-like factor 5	ENSMUSG00000005148	37.0913	14.1432	5.87346	37.6117	32.0311	15.0514	15.575	16.5375	15.0757	139.469	102.586	38.2706	221.075	252.271	647.473	343.875	321.916	152.947	146.144	363.94	212.253	207.659	186.595	246.486	437.8	83.2981	103.957	132.002	194.804	149.113	179.761	155.748	180.551	174.424	151.957	100.597	112.998	179.389	116.674		5.81034	5.1046	4.73848	5.82278	5.68479	5.15237
19360	Rad50	RAD50 double strand break repair protein	ENSMUSG00000020380	583.229	560.29	597.135	631.339	584.797	556.901	457.516	626.587	611.508	1809.33	1397.54	1256.81	1038.9	1226.73	1325.28	1721.2	1147.43	1192.38	989.693	1547.28	1154.39	1610.74	1162.11	1213.27	1765.32	1089.28	1402.67	1403.71	1951.31	1314.91	1308.16	1509.63	1402.06	1412.62	1118.7	1646.55	1440.72	1035.33	1010.26		9.48418	9.44634	9.50689	9.55932	9.48645	9.44079
19309	Pygm	muscle glycogen phosphorylase	ENSMUSG00000032648	720.084	919.311	698.942	137.014	324.887	229.534	257.961	374.85	220.482	56.5416	80.2845	64.2946	63.385	49.4649	79.3301	74.1216	51.8105	62.3964	43.9191	73.0718	61.6802	37.3786	52.2466	61.3023	31.0697	33.6396	94.9176	35.3819	45.2906	43.7956	60.5718	36.6465	51.2675	58.1413	55.0029	115.629	47.4591	84.0567	89.2211		8.71031	8.99236	8.67456	6.91277	7.82486	7.45006
20540	Slc7a7	solute carrier family 7 (cationic amino acid transporter, y+ system), member 7	ENSMUSG00000000958	10569.8	12949.8	9824.34	7973.68	13907.9	8905.4	8202.19	13196.9	7294.75	431.601	1211.7	1962.52	333.931	463.321	577.476	564.417	502.217	2697.5	440.705	699.503	573.868	833.403	147.037	664.747	305.989	305.159	159.703	463.367	798.315	592.283	530.492	702.392	549.454	964.716	1431.01	1127.38	862.174	1967.13	940.254		12.63	12.8601	12.5463	12.3082	12.9398	12.4343
215928	Mfsd4b5	major facilitator superfamily domain containing 4B5	ENSMUSG00000038528	15117.9	13680.9	12122.8	22763.1	18194.6	26783.9	25500.2	20025.1	31773	912.204	1480.8	3289.74	4214.33	4061.06	836.466	2336.65	3735.89	3710.3	838.248	2710.75	3993.49	2688.49	3779.67	4822.45	3929.84	4942.62	2810.62	4449.27	971.292	2920.75	2271.44	4023.99	3706.87	5613.87	4398.37	3342.82	5909.79	3339.72	3951.81		13.4446	13.3348	13.2027	13.9005	13.6498	14.0839
56318	Acpp	acid phosphatase, prostate	ENSMUSG00000032561	408.005	551.587	540.358	427.161	551.85	416.422	523.71	475.912	378.777	79.1582	83.258	50.5172	30.9195	8.24414	59.4976	22.4795	22.7966	19.0233	14.3873	45.4038	21.1648	96.9074	18.6595	29.374	14.1226	47.2556	32.3925	9.5259	26.7378	62.5651	28.332	131.317	133.741	152.89	119.328	56.658	48.5891	156.838	65.8864		8.03192	8.3704	8.34453	8.0828	8.37146	8.05473
277753	Cyp4a12a	cytochrome P450, family 4, subfamily a, polypeptide 12a	ENSMUSG00000066071	4204.11	7735.27	4136.87	26101.2	27155.1	33903.3	34459.7	25998.8	39473.8	139.469	352.36	304.634	824.005	49.4649	919.296	1029.8	430.373	122.51	347.566	384.514	185.645	69.2196	11.1957	171.136	59.3148	367.633	171.756	50.3512	441.992	398.331	127.982	313.531	66.8707	500.662	905.217	391.981	64.4088	1617.58	1288.9		11.4254	12.125	11.4069	13.5672	13.6152	13.8847
18476	Pafah1b3	platelet-activating factor acetylhydrolase, isoform 1b, subunit 3	ENSMUSG00000005447	558.928	614.687	381.775	562.832	366.985	688.601	506.188	304.106	769.803	1764.1	1355.92	2037.53	2218.47	3312.5	2208.41	1874.3	1377.47	2373.35	3306.8	3445.02	1923.58	1322.09	2104.79	1904.84	2426.26	3092.44	2271.24	1584.7	1139.36	1822.73	2636.83	1766.16	2353.85	1721.63	1926.03	2772.77	4439.69	2146.52	3043.13		9.62618	9.71211	9.29568	9.63252	9.26036	9.81666
208084	Pif1	PIF1 5'-to-3' DNA helicase	ENSMUSG00000041064	11.5111	7.61559	5.87346	25.5222	16.4731	31.3571	20.4422	18.375	27.3247	288.362	196.251	179.106	63.385	46.1672	148.161	266.716	243.164	131.641	195.364	115.638	283.003	229.809	517.241	160.919	257.031	362.026	375.904	244.952	434.899	172.054	389.809	295.208	271.941	254.099	122.125	164.193	164.977	68.6805	167.461		5.05476	4.8295	4.80546	5.57279	5.25135	5.72646
71706	Slc46a3	solute carrier family 46, member 3	ENSMUSG00000029650	782.755	840.979	530.569	1380.89	1245.55	1536.5	1138.92	1111.69	1964.55	24.5014	52.0362	68.8871	74.2068	49.4649	50.1646	35.8457	48.3565	51.7434	420.26	58.8831	24.793	46.3771	46.2756	68.9651	31.0697	79.2934	76.0847	39.4644	32.7402	66.7361	55.687	69.2212	51.2675	47.3744	87.6317	37.0011	63.2788	178.364	107.065		8.92973	9.01152	8.49187	9.58039	9.46183	9.70431
15467	Eif2ak1	eukaryotic translation initiation factor 2 alpha kinase 1	ENSMUSG00000029613	2639.88	2964.64	2421.82	2196.25	2691.53	3150.76	2181.47	2738.79	3094.29	1424.85	1474.86	1541.54	1590.81	1836.79	1558.6	1545.01	1496.98	1524.15	1491.73	1340.12	1420.46	1848.16	1694.28	1586.84	1439.56	1409.66	1165.38	1434.33	1293.24	1448.38	1600.27	1837.42	1772.07	1639.8	1725.6	1656.96	1237.33	1781.59	1557.94		11.1974	11.3203	11.1069	11.0053	11.2178	11.3854
229588	Gm128	predicted gene 128	ENSMUSG00000068860	8.95308	53.3092	39.1564	106.119	124.464	174.345	87.6094	90.0375	126.259	7.53888	10.4072	4.59247	1.54598	4.94649	2.33324	6.68309	3.45404	6.84839	3.78613	3.54717	2.41883	2.07659	2.23914	2.55426	7.53204	8.81037	5.2732	2.04126	4.36536	9.38476	2.93089	3.05388	3.34353	2.15338	3.72901	3.46886	1.12998	15.3762	6.86317		3.22204	4.87233	4.53552	5.60337	5.78589	6.15842
66528	Smim5	small integral membrane protein 5	ENSMUSG00000048442	579.392	665.821	597.135	1227.75	710.176	940.712	1214.85	601.781	1735.59	37.6944	78.7977	90.3186	72.6609	105.525	24.499	121.511	40.7576	27.3935	51.4913	33.3434	29.026	24.2268	237.349	380.585	204.307	524.618	82.8646	83.6918	43.6536	90.7194	85.9729	60.0596	62.4126	124.896	82.0382	33.5323	40.6792	119.935	104.32		8.63066	8.78559	8.66268	9.4778	8.858	9.1742
18113	Nnmt	nicotinamide N-methyltransferase	ENSMUSG00000032271	10.2321	6.52765	27.4095	16.1193	11.8973	28.8485	16.5484	22.05	56.5339	699.231	117.453	405.668	618.39	70.8996	257.823	383.974	762.651	79.1369	789.029	1333.03	806.076	184.124	232.871	151.979	1390.6	1056.44	317.899	483.78	539.667	860.27	1248.56	505.925	433.545	326.238	577.064	363.074	788.725	586.347	783.773		5.53687	5.34885	6.09724	5.76014	5.57937	6.10858
64008	Aqp9	aquaporin 9	ENSMUSG00000032204	1.27901	7.61559	1.95782	6.71637	2.74552	1.25428	0	2.75625	7.53785	1034.71	108.533	87.2569	97.3965	28.0301	192.492	290.411	67.6991	37.2857	511.127	241.917	78.6121	272.725	219.436	517.877	138.401	27.2321	116.01	90.496	301.755	130.344	545.146	58.0236	142.657	181.961	110.006	261.321	296.054	166.063	196.287		3.94793	4.49344	4.14036	4.45464	4.04501	3.93974
27401	Skp2	S-phase kinase-associated protein 2 (p45)	ENSMUSG00000054115	191.852	109.882	162.499	132.984	118.973	92.8169	92.4766	109.331	91.3964	861.317	443.051	465.37	564.281	290.194	432.816	588.72	554.027	392.641	670.902	483.835	288.446	494.92	485.147	275.86	820.051	369.235	662.917	342.932	415.255	496.35	486.528	699.338	505.988	476.974	316.034	500.672	572.899	282.923	422.771		7.86549	7.36306	7.7137	7.53117	7.431	7.22154
320709	Tmem117	transmembrane protein 117	ENSMUSG00000063296	643.343	638.622	589.304	402.982	365.155	309.808	422.472	467.643	340.145	11.3083	38.6555	29.0856	3.09195	0	12.8328	2.43022	19.3426	8.37025	24.9884	9.93209	3.02354	2.76878	4.47828	14.0484	0.941505	24.0283	6.02651	0.680421	4.36536	15.6413	12.7005	7.12571	4.45805	15.0737	38.2223	12.7191	5.64989	57.4046	24.7074		8.23081	8.22294	8.12345	7.68084	7.56909	7.37708
432466	Gm5424	argininosuccinate synthase pseudogene	ENSMUSG00000046687	8112.77	8826.47	7841.07	19476.1	26518.1	21729.2	21283.2	29341.2	30081.7	207.319	1333.61	1175.67	955.413	1342.15	647.473	1181.08	1204.08	4314.48	1639.39	1962.3	3051.36	2444.83	1142.71	1347.37	1033.77	1237.46	1407.19	1538.43	833.237	1567.26	1104.95	1584.96	1531.34	2591.6	2085.45	1239.54	354.813	3404.3	2139.93		12.5508	12.6439	12.5133	13.5367	13.8927	13.6626
16956	Lpl	lipoprotein lipase	ENSMUSG00000015568	14074.2	10915.3	17843.6	25168.9	17808.4	24136.2	25563.5	23697.3	31965.2	403.33	871.235	696.525	977.057	2854.12	1528.27	1318.39	4815.62	560.807	794.329	1299.68	1066.71	993.993	4025.23	1525.53	632.691	5115.62	1536.76	3947.8	1404.55	552.658	824.558	2977.53	782.387	733.227	1251.08	901.903	936.752	2357.69	1091.24		13.1666	12.8805	13.4367	13.8339	13.4346	13.7851
74137	Nuak2	NUAK family, SNF1-like kinase, 2	ENSMUSG00000009772	10610.7	4722.76	8381.43	6543.09	5006.92	3473.11	3802.25	5133.97	4715.87	169.625	1244.41	1206.29	678.683	600.174	517.979	374.861	525.704	613.311	1003.32	853.45	419.667	374.478	271.682	245.848	124.279	707.233	561.219	229.982	269.561	999.999	651.635	1268.38	1165.78	1490.14	2038.84	687.99	679.117	2425.34	1525		12.5732	11.6619	12.3092	12.0292	11.7274	11.3207
104079	Nxph3	neurexophilin 3	ENSMUSG00000046719	90.8098	124.025	95.9332	59.1041	74.1291	46.4084	70.0875	54.2062	63.1295	1.88472	1.48675	10.7158	3.09195	0	2.33324	1.21511	4.83565	0.760932	1.51445	7.80378	0.604708	5.53756	1.49276	4.46996	0.941505	10.4123	6.02651	0	10.9134	6.25651	17.5854	2.03592	3.34353	4.30677	6.52577	8.094	4.51991	15.3762	6.86317		5.38937	5.73221	5.43634	4.93261	5.17954	4.68551
19130	Prox1	prospero homeobox 1	ENSMUSG00000010175	397.773	220.852	252.559	110.149	124.464	66.477	61.3266	123.112	72.5518	0	10.4072	7.65412	3.09195	3.29766	3.49986	4.25288	6.21726	3.04373	9.84393	2.83774	4.23296	8.99854	3.7319	2.55426	0.941505	12.0141	7.53314	1.36084	4.36536	7.29926	0.976964	6.10775	10.0306	19.3804	14.916	0	0	20.5016	10.9811		7.31014	6.63239	6.77745	5.84445	5.98678	5.29514
13645	Egf	epidermal growth factor	ENSMUSG00000028017	115965	110754	85799.5	33791.4	38512.4	20319.4	24374.9	39908.6	23273.1	216.743	2808.47	3262.19	350.936	217.645	277.655	169.508	228.657	520.477	108.283	292.287	250.349	62.9898	97.7758	87.4835	117.688	614.323	171.756	185.755	119.502	528.675	111.374	254.49	228.475	626.635	1707.89	432.451	49.7191	4184.38	1054.18		16.3311	16.225	15.6295	14.0791	14.251	13.4409
215632	Psd4	pleckstrin and Sec7 domain containing 4	ENSMUSG00000026979	71.6247	81.5957	80.2706	95.3725	152.834	76.5112	72.0344	106.575	82.9163	565.416	460.892	284.733	836.373	296.789	1790.76	699.902	768.178	659.728	649.699	1377.72	394.27	346.79	100.761	287.993	103.566	265.913	479.861	265.364	187.71	746.61	1399.99	750.236	841.456	654.629	490.365	848.714	1350.32	645.802	409.045		7.02281	7.12484	7.12022	7.25563	7.66572	7.07476
74152	Stra6l	STRA6-like	ENSMUSG00000028327	493.699	379.692	520.78	913.427	758.68	1515.17	1379.36	842.493	1025.15	4762.69	4958.31	1821.68	3515.55	3002.52	2362.4	4212.17	3348.34	5717.64	4098.1	3733.76	5816.08	5943.88	5802.36	6349.26	5888.17	3490.51	7472.88	6261.24	6883.62	6592.28	6732.26	5520.39	7646.66	4867.72	4768.47	8245.47	6957.28	3295.64	5648.39		9.97054	9.77438	10.0132	10.4764	10.3171	10.9334
69263	Rfc3	replication factor C (activator 1) 3	ENSMUSG00000033970	205.921	245.875	248.643	184.029	165.647	323.605	246.28	184.669	267.594	1334.38	715.127	578.651	624.574	647.99	1016.13	1215.11	580.278	607.984	1053.3	1170.57	722.626	885.318	1191.22	925.92	1165.58	963.534	1147.3	761.391	1014.4	700.729	1036.56	812.331	787.96	861.353	613.422	1817.68	1153.71	579.171	823.58		8.26049	8.41702	8.42922	8.1637	8.07273	8.66921
14013	Mecom	MDS1 and EVI1 complex locus	ENSMUSG00000027684	2882.89	2605.62	2629.35	1079.99	1189.73	598.293	967.597	1406.61	714.211	58.4263	301.81	180.637	80.3907	42.8695	53.6645	54.0723	96.713	73.8104	37.8613	100.74	47.7719	69.2196	64.9351	46.6153	17.8886	114.535	78.3447	48.9903	40.3796	114.703	37.1246	67.1853	50.153	146.43	198.57	74.0023	29.3794	341.352	104.32		10.5158	10.3958	10.4056	9.37264	9.48381	8.70926
74568	Mlkl	mixed lineage kinase domain-like	ENSMUSG00000012519	35.8123	81.5957	64.6081	36.2684	46.6739	46.4084	25.3094	57.8812	45.2271	343.019	315.191	379.644	221.075	305.033	247.323	452.02	416.557	683.317	109.798	429.208	270.909	407.011	220.182	181.991	655.287	383.652	304.339	538.213	1120.81	295.099	375.154	210.717	289.773	268.096	265.692	542.298	297.184	265.496	215.503		6.19236	6.85143	6.6607	6.20302	6.38505	6.3864
17850	Mmut	methylmalonyl-Coenzyme A mutase	ENSMUSG00000023921	10599.2	11699.7	11901.6	12499.2	14974.1	10065.6	13277.7	16869.2	10806.4	2312.55	2860.51	4447.04	5149.64	5606.02	1795.43	2403.48	3465.09	2977.53	2641.2	2076.52	3819.94	2246.17	2752.65	3438.68	2023.29	2673.55	1719.82	1808.56	1252.86	2156.41	1592.45	2393.22	1837.83	2815.55	3138.89	1711.3	1402.3	2551.43	2057.58		12.9634	13.072	13.0907	13.1449	13.3458	12.9069
22171	Tyms	thymidylate synthase	ENSMUSG00000025747	602.415	510.245	612.798	566.862	530.801	965.797	652.203	520.931	714.211	2127.85	1312.8	1344.06	1562.98	1170.67	1604.1	1955.11	1469.35	1187.05	2017.25	2433.36	1421.06	2013.6	2088.37	1978.28	1513	2426.86	1902.87	1775.9	1699.76	1785.19	1739.97	2010.47	1713	1845.45	1486.01	2353.04	2298.38	1232.15	1846.19		9.62778	9.47619	9.64417	9.57195	9.51165	10.077
320311	Rnf152	ring finger protein 152	ENSMUSG00000047496	2445.47	3183.32	3026.79	2391.03	2327.29	1967.97	2469.61	2760.84	1920.27	135.7	634.842	1066.98	398.862	634.799	257.823	315.928	355.075	617.116	738.295	297.253	574.473	251.959	238.095	204.98	210.897	228.269	288.519	184.394	251.008	472.366	277.458	494.728	421.285	574.953	550.961	227.788	314.134	575.071	336.295		10.7165	11.0137	10.9559	10.6914	10.6615	10.4758
11828	Aqp3	aquaporin 3	ENSMUSG00000028435	3280.67	3759.93	3363.54	5424.14	4045.07	4550.54	5450.28	4805.06	5508.28	9.4236	123.4	235.747	51.0172	13.1906	59.4976	34.023	121.582	109.574	38.6185	68.8152	52.6096	4.84537	0.74638	3.83139	4.70752	68.0802	40.679	10.8867	26.1921	71.9499	19.5393	34.6106	25.6338	202.418	130.515	43.9389	11.2998	637.601	126.282		10.6679	10.831	10.697	11.2724	10.9188	11.0601
16538	Kcns1	K+ voltage-gated channel, subfamily S, 1	ENSMUSG00000040164	34.5333	40.2539	33.2829	47.0146	33.8615	13.7971	25.3094	38.5875	24.498	0	2.9735	3.06165	0	0	0	0	0.690807	3.80466	0	0.709435	0.604708	1.38439	0	0.638566	0	0.800943	0	0	0	2.0855	0.976964	1.01796	0	0	0	0	0	0	2.74527		3.51143	3.66192	3.44973	3.79149	3.50628	2.65598
100034748	A930017K11Rik	RIKEN cDNA A930017K11 gene	ENSMUSG00000025727	246.849	342.702	264.306	170.596	151.919	191.905	140.175	126.787	268.536	3.76944	26.7615	33.6781	1.54598	4.94649	8.16633	0.607554	8.98049	15.9796	9.0867	8.51322	5.44237	22.8425	8.21018	7.66279	2.82451	25.6302	33.1458	6.80421	2.18268	11.4703	7.81571	24.431	12.2596	15.0737	16.7805	13.8754	27.1195	31.7775	24.7074		7.01323	7.38478	7.08514	6.59948	6.47569	6.73107
74338	Slc6a19	solute carrier family 6 (neurotransmitter transporter), member 19	ENSMUSG00000021565	12045.7	20104.1	14476.1	19120.2	31754.7	14865.8	20304	32354.7	13152.6	450.448	1595.28	1281.3	977.057	554.006	743.136	1303.81	799.264	6843.06	362.711	643.457	929.436	595.98	197.791	711.362	433.092	402.874	359.331	531.409	635.705	696.558	559.801	789.936	432.43	1004.55	1043.19	518.016	529.96	2101.42	652.001		12.8554	13.4486	13.0668	13.39	13.9852	13.0976
27984	Efhd2	EF hand domain containing 2	ENSMUSG00000040659	973.328	1117.32	1133.58	1105.52	1127.5	1322.01	874.147	972.956	1357.75	5269.68	3733.23	2890.19	2003.58	2324.85	3858.01	4131.97	2823.33	3875.43	4338.14	5034.15	2544.01	3093.42	3952.08	2567.03	2575.02	2913.83	2131.88	2896.55	2370.39	2628.78	3765.22	2503.16	3920.85	2333.19	4071.15	5632.27	5241.97	4114.68	4561.26		10.3987	10.5248	10.5386	10.5151	10.5331	10.6821
320916	Wscd2	WSC domain containing 2	ENSMUSG00000063430	542.301	484.134	373.944	323.729	226.963	214.482	236.545	279.3	222.367	3.76944	20.8145	24.4932	1.54598	1.64883	2.33324	1.82266	12.4345	7.60932	6.0578	19.1547	5.44237	4.15317	2.98552	0	0.941505	11.2132	3.76657	0	2.72835	11.4703	6.83875	6.10775	4.45805	8.61353	17.7128	9.25029	0	41.0033	20.5895		7.88165	7.74749	7.4367	7.27252	6.86514	6.79683
17864	Mybl1	myeloblastosis oncogene-like 1	ENSMUSG00000025912	56.2765	31.5503	68.5237	12.0895	30.2008	11.2885	23.3625	19.2937	21.6713	207.319	283.969	143.897	140.684	164.883	251.99	190.164	154.741	114.901	314.248	116.347	154.201	233.962	317.211	110.472	182.652	225.866	308.106	206.848	262.467	323.253	264.757	397.004	260.796	535.116	354.256	286.759	301.704	138.386	282.762		6.30431	5.83114	6.48113	5.21565	5.79364	5.1737
242705	E2f2	E2F transcription factor 2	ENSMUSG00000018983	62.6716	90.2992	58.7346	149.103	152.834	164.311	172.299	193.856	149.815	827.392	777.57	613.86	1116.19	441.886	562.31	1755.22	1427.9	833.22	729.965	605.857	930.041	905.392	1247.95	1213.27	362.479	1778.09	848.985	623.946	2357.84	851.928	1146.96	1209.33	987.457	1069.15	833.433	781.649	840.704	467.437	613.567		7.25247	7.51266	7.21982	7.91644	7.93513	7.99858
52850	Sgsm1	small G protein signaling modulator 1	ENSMUSG00000042216	521.837	648.413	326.956	276.715	192.187	130.445	199.555	214.987	163.006	16.9625	37.1687	26.024	7.72988	1.64883	18.6659	7.8982	18.6518	12.9358	10.6012	20.5736	9.07062	71.9883	30.6016	12.1327	1.88301	15.2179	12.053	16.3301	7.0937	21.8978	12.7005	21.3771	21.1757	46.2977	32.6288	12.7191	6.77987	49.2039	26.08		8.00842	8.25978	7.4687	7.28371	6.88016	6.45469
353169	Slc2a12	solute carrier family 2 (facilitated glucose transporter), member 12	ENSMUSG00000037490	763.57	911.695	781.17	404.326	785.22	336.148	542.205	770.831	426.831	3.76944	28.2482	93.3802	6.1839	4.94649	5.83309	7.8982	10.3621	12.1749	63.6069	16.317	5.44237	13.8439	5.97104	3.19283	0.941505	5.6066	3.01326	3.40211	4.36536	18.7695	7.81571	29.5208	17.8322	22.6105	39.1546	9.25029	2.25996	54.3293	30.1979		8.50589	8.71798	8.53036	7.76002	8.54048	7.54734
23920	Insrr	insulin receptor-related receptor	ENSMUSG00000005640	2770.34	2702.45	1601.5	1191.48	931.648	994.646	1281.04	1193.46	1353.04	3.76944	102.586	111.75	9.27585	1.64883	5.83309	8.50575	13.8161	12.1749	4.54335	14.1887	4.83766	1.38439	6.71742	0.638566	1.88301	18.4217	18.0795	4.76295	18.0071	28.1543	10.7466	12.2155	21.1757	21.5338	34.4933	19.6569	9.03983	123.01	65.8864		10.225	10.1873	9.5233	9.16813	8.87597	8.95273
22329	Vcam1	vascular cell adhesion molecule 1	ENSMUSG00000027962	437.422	352.493	790.959	428.505	630.555	454.05	351.411	492.45	646.37	10901.2	2738.59	6010.01	14495.1	1060.2	15254.7	17558.9	8032.01	3640.3	20952.4	12640.7	2003.4	3942.05	1255.41	849.931	2793.44	5660.26	615.458	5882.92	8938.61	9840.45	40105.4	14911.1	15458.3	11515.2	16036.6	16842.5	24313.8	9917.67	18364.5		10.0452	9.89565	10.4989	10.0307	10.317	10.0718
75188	1700009J07Rik	RIKEN cDNA 1700009J07 gene	ENSMUSG00000096573	71.6247	64.1886	84.1863	38.955	38.4373	22.5771	42.8313	36.75	27.3247	1.88472	8.9205	6.12329	3.09195	0	5.83309	3.03777	1.38161	0.760932	5.30058	3.54717	1.81412	0.692196	0	1.27713	0	1.60189	0	0	3.27402	4.17101	3.90786	1.01796	2.22902	2.15338	3.72901	1.15629	0	3.07525	2.74527		4.76546	4.65485	4.92154	4.13365	4.13373	3.60541
245666	Iqsec2	IQ motif and Sec7 domain 2	ENSMUSG00000041115	2537.56	2801.45	2449.23	3234.61	2950.52	2991.46	2545.54	2874.77	3016.08	399.561	953.007	779.189	643.126	1335.55	575.143	611.807	987.163	1432.07	898.826	768.318	596.847	773.182	738.17	1015.32	755.087	595.101	779.68	704.916	527.663	1094.89	1241.72	914.127	1044.3	1228.51	1023.61	522.641	575.159	954.351	1147.52		10.9779	11.0845	10.9397	11.2405	11.1407	11.1555
74091	Npl	N-acetylneuraminate pyruvate lyase	ENSMUSG00000042684	2138.51	2320.58	2762.48	1348.65	3128.07	1769.79	2101.65	2617.52	1853.37	82.9277	191.791	237.278	81.9367	19.7859	86.3298	85.0575	63.5543	359.921	220.353	240.498	50.1908	46.3771	29.1088	28.7355	12.2396	124.947	63.2784	21.0931	68.7544	75.0781	88.9038	96.7061	70.2142	151.814	240.521	142.223	79.0985	396.707	284.135		10.2474	10.3418	10.5413	9.71813	10.683	10.0292
11601	Angpt2	angiopoietin 2	ENSMUSG00000031465	141.97	172.983	164.457	40.2982	101.584	90.3083	72.0344	124.031	32.9781	348.673	402.909	300.041	576.649	476.511	416.483	1208.42	1090.78	941.273	689.075	763.352	474.091	401.473	191.073	413.791	331.41	256.302	355.564	410.974	364.507	619.394	551.985	425.507	359.987	369.305	465.194	425.513	388.713	808.79	476.304		7.56422	7.74498	7.70049	6.55455	7.26694	7.1696
75216	Cep128	centrosomal protein 128	ENSMUSG00000061533	184.178	109.882	154.668	87.3129	153.749	111.631	104.158	155.269	99.8765	623.842	475.76	537.319	522.54	311.629	474.814	499.409	536.066	385.792	265.029	399.412	468.044	456.849	538.886	346.741	266.446	224.264	263.66	295.983	748.113	464.024	489.459	671.853	599.607	554.496	615.286	571.205	462.161	454.111	476.304		7.81552	7.3499	7.65656	7.15796	7.64774	7.36454
12036	Bcat2	branched chain aminotransferase 2, mitochondrial	ENSMUSG00000030826	5057.21	6369.9	4131	3613.41	2753.76	3409.14	3516.06	2691.94	3926.28	216.743	735.941	736.326	728.154	957.969	204.158	238.161	412.412	728.212	616.381	866.929	316.262	652.74	1349.45	1253.5	524.418	549.447	907.744	642.318	240.095	592.283	465.035	526.285	812.479	417.756	640.457	370.011	981.951	803.664	877.113		11.6837	11.9436	11.4562	11.3069	11.007	11.2423
170720	Card14	caspase recruitment domain family, member 14	ENSMUSG00000013483	213.595	251.315	201.655	123.581	186.696	174.345	133.361	158.944	113.068	801.006	578.346	538.85	330.839	458.374	594.976	701.725	473.894	694.731	674.688	667.578	547.261	577.983	708.315	530.648	718.368	341.202	442.196	549.78	767.757	460.896	847.028	583.29	573.973	611.561	315.101	637.113	494.931	407.983	333.55		8.06288	8.2154	8.01124	7.57505	7.9379	7.87672
56379	Kcnj1	potassium inwardly-rectifying channel, subfamily J, member 1	ENSMUSG00000041248	12664.8	10340.9	10521.3	7197.27	7293.03	4559.32	7016.54	7495.16	5201.11	45.2333	495.088	450.062	91.2126	16.4883	61.8308	41.3137	116.746	110.335	54.5202	176.649	71.3556	15.2283	5.97104	10.8556	11.2981	191.425	67.045	38.1036	66.026	249.218	56.6639	86.5265	82.4739	301.474	583.59	113.316	12.4298	1071.21	229.23		12.4604	12.2128	12.2334	11.7762	11.7922	11.2333
73420	Ccsap	centriole, cilia and spindle associated protein	ENSMUSG00000031971	11.5111	8.70354	3.91564	16.1193	22.8794	18.8142	15.575	8.26875	17.9024	67.8499	101.099	105.627	88.1206	107.174	45.4981	35.2381	91.8774	98.1602	51.4913	87.2605	117.313	87.9088	100.761	67.688	126.162	177.809	76.0847	85.7331	174.614	67.7789	52.7561	75.3289	63.5272	64.6015	71.7834	32.376	47.4591	43.0534	60.3959		4.51407	4.33253	4.04792	4.74431	4.99943	4.85495
74211	1700017B05Rik	RIKEN cDNA 1700017B05 gene	ENSMUSG00000032300	959.259	1012.87	783.128	721.339	598.524	824.064	656.097	469.481	622.815	3383.07	1981.84	2314.61	2094.8	1756	3670.18	4268.07	2041.34	1720.47	3112.2	2043.17	2317.85	2688.49	3247.5	2940.6	2784.03	1224.64	2601.19	1516.66	2869.13	2396.24	3666.55	2199.81	2720.52	2727.26	2146.04	2786.65	3492.76	2396.64	2257.98		10.2211	10.2726	10.0324	9.95679	9.7889	10.079
114141	Cldn16	claudin 16	ENSMUSG00000038148	746.943	751.768	501.202	480.892	343.191	352.453	362.119	348.206	402.333	3.76944	38.6555	27.5548	10.8218	3.29766	4.66648	3.03777	15.8886	18.2624	13.6301	13.4793	10.28	3.46098	2.98552	1.9157	0.941505	29.6349	11.2997	8.84548	4.36536	41.7101	7.81571	16.2873	8.91609	51.6812	120.261	20.8131	3.38994	116.859	52.1601		8.46774	8.47615	7.99554	7.9504	7.56329	7.59183
13648	Klk1b9	kallikrein 1-related peptidase b9	ENSMUSG00000059042	58.8345	73.9801	46.9877	49.7012	38.4373	38.8828	46.725	34.9125	58.4183	0	2.9735	1.53082	0	0	0	1.21511	1.38161	1.52186	3.78613	2.1283	0	0	0	0	0.941505	4.00471	0	0	0.54567	5.21376	1.95393	3.05388	0	1.07669	4.66126	2.31257	0	8.20065	13.7263		4.50949	4.76027	4.25122	4.32966	4.07848	4.07848
28200	Dhrs4	dehydrogenase/reductase (SDR family) member 4	ENSMUSG00000022210	5405.1	5636.63	6300.27	10074.6	9538.87	11701.2	12007.4	9147.07	12515.7	670.96	1480.8	2591.68	2710.1	2489.73	1228.45	1373.07	1726.33	3915.75	1649.24	1839.56	2164.25	1246.64	2127.18	3036.38	949.037	1438.49	1380.83	1909.94	1342.89	1484.88	1502.57	1929.03	1838.94	2041.41	2126.47	1693.96	2073.51	1976.36	1927.18		12.111	12.1562	12.2764	12.793	12.7323	12.9593
12870	Cp	ceruloplasmin	ENSMUSG00000003617	1446.56	1504.62	2605.86	639.399	1185.15	1138.89	681.407	1212.75	834.817	15051.4	8468.53	2738.64	35398.2	3770.87	21288.5	14764.2	24071.9	5847	6978.59	14012	7656.81	12645	16179.3	29979.4	51683.9	22025.1	25155.4	24897.3	32002.4	62018.7	68387.5	32768.1	24663	41381.6	29989.6	29011.2	43726.8	30902.1	20224.4		11.6141	11.6438	12.0868	11.0629	11.4671	11.4389
98193	Dcaf8	DDB1 and CUL4 associated factor 8	ENSMUSG00000026554	8484.96	9511.88	10319.7	13037.8	12030	10450.7	11165.3	13272.3	11359.5	3650.7	4091.54	5484.94	3091.95	2770.03	3064.71	3017.11	3925.86	3638.78	4280.59	2877.47	4558.89	5187.31	4274.52	3370.35	2221.95	2120.1	4669.8	4798.33	3121.23	4642.33	3897.11	4975.78	3932	6613.04	5262.56	6024.25	3997.86	5418.58	2753.5		12.8376	12.9589	13.0459	13.2979	13.2108	13.0595
17876	Myef2	myelin basic protein expression factor 2, repressor	ENSMUSG00000027201	260.918	257.842	272.137	330.446	336.784	308.553	312.474	286.65	297.745	1000.79	535.23	743.98	946.137	1076.68	1991.42	2337.26	990.617	989.211	1126.75	1377.72	1361.2	935.848	1051.65	969.343	1037.54	804.147	711.129	1234.96	1958.41	994.785	1764.4	831.672	781.273	939.952	736.479	1082.28	1306.26	747.285	849.66		8.57486	8.56391	8.61376	8.78724	8.80393	8.7247
68226	Efcab2	EF-hand calcium binding domain 2	ENSMUSG00000026495	463.002	594.016	659.785	650.145	695.533	499.204	725.211	780.018	526.707	75.3888	182.87	235.747	120.586	123.662	72.3304	60.1478	103.621	88.2681	286.231	65.9774	113.685	158.513	202.269	125.797	123.337	114.535	148.403	161.94	139.691	159.541	117.236	189.34	139.314	230.412	252.64	114.472	107.348	223.468	107.065		8.50145	8.77005	8.88304	8.86791	8.94236	8.5821
54648	Ccdc120	coiled-coil domain containing 120	ENSMUSG00000031150	262.197	286.129	303.462	271.341	231.539	232.042	240.439	182.831	212.002	1266.53	2069.56	448.531	623.028	1352.04	2091.75	1168.33	773.704	1855.91	574.734	2024.02	1736.12	2009.44	740.409	1653.25	1432.03	836.985	1777.82	985.25	1007.31	1115.74	958.402	743.11	1506.82	1218.81	715.037	1441.89	1255.41	690.905	1382.24		8.60115	8.67786	8.73228	8.63146	8.49216	8.49512
20358	Sema6a	sema domain, transmembrane domain (TM), and cytoplasmic domain, (semaphorin) 6A	ENSMUSG00000019647	752.059	642.974	783.128	648.802	530.801	736.264	575.302	551.25	629.41	2184.39	1793.02	1555.32	2199.92	2601.85	1905.09	1614.27	1804.39	1168.03	1596.23	2158.81	2611.73	1639.81	916.555	1831.41	1786.98	1859.79	1466.7	2520.96	1796.89	2425.44	2826.36	2726.09	3344.65	1422.31	2122.74	2655.99	2637.37	1457.67	1814.62		9.88274	9.73687	9.92127	9.7454	9.56296	9.8628
98256	Kmo	kynurenine 3-monooxygenase (kynurenine 3-hydroxylase)	ENSMUSG00000039783	7260.95	8258.57	9235.04	7009.21	8523.94	9001.98	9489.07	10473.7	9132.1	24.5014	508.468	920.025	304.557	827.712	74.6636	72.2989	134.017	218.387	81.7803	135.502	117.313	96.9074	64.9351	294.379	32.0112	240.283	78.3447	93.2177	52.3843	227.32	106.489	264.669	380.048	896.884	1198.88	174.599	98.3081	938.975	731.613		11.9395	12.0905	12.221	11.8981	12.1277	12.1914
21853	Timeless	timeless circadian clock 1	ENSMUSG00000039994	227.664	162.103	213.402	145.074	171.138	176.854	132.388	136.894	147.93	2214.55	599.16	900.124	418.959	469.916	666.139	1554.12	874.562	378.183	393	730.008	870.78	670.045	947.156	905.486	940.563	842.592	1068.2	766.154	843.06	807.09	670.198	920.235	767.898	851.663	695.46	945.842	1287.05	723.708	700.043		8.27105	7.97107	8.2147	7.87849	8.017	8.04686
21950	Tnfsf9	tumor necrosis factor (ligand) superfamily, member 9	ENSMUSG00000035678	31.9753	7.61559	7.83128	10.7462	10.9821	5.01713	14.6016	6.43125	10.3645	137.585	75.8242	73.4795	66.477	245.675	298.654	94.7784	134.017	259.478	28.0173	227.729	154.201	12.4595	2.23914	2.55426	2.82451	11.2132	9.03977	3.40211	7.0937	160.584	152.406	132.335	149.345	135.663	92.293	245.133	159.327	244.995	263.546		5.20784	4.1231	4.20431	4.3562	4.34709	3.91709
13685	Eif4ebp1	eukaryotic translation initiation factor 4E binding protein 1	ENSMUSG00000031490	308.242	332.91	350.45	507.758	354.173	1043.56	402.03	260.925	685.944	3541.39	7936.27	2164.58	1570.71	2244.06	12267	3674.49	3214.33	5312.06	3315.13	11013.3	4191.23	7303.36	2251.08	3331.4	3759.43	2710.39	10574.3	2386.92	3782.04	5281.54	2975.83	2177.41	2877.67	1539.67	2117.14	2432.83	4949.31	4722.55	4495.37		9.38062	9.43815	9.47994	9.77574	9.48522	10.4121
14859	Gsta3	glutathione S-transferase, alpha 3	ENSMUSG00000025934	3962.38	4853.31	4945.45	2581.77	3218.67	3466.84	4183.84	3337.82	2631.65	11.3083	289.916	241.87	327.747	82.4414	82.8299	41.3137	132.635	315.787	115.855	347.623	61.6802	260.958	20.8986	159.641	167.588	87.3028	163.469	355.86	48.0189	312.825	114.305	264.669	144.886	831.206	770.973	98.2843	539	545.344	299.234		11.1347	11.3702	11.3916	10.6412	10.8945	10.98
11941	Atp2b2	ATPase, Ca++ transporting, plasma membrane 2	ENSMUSG00000030302	409.284	402.539	276.053	154.477	111.651	130.445	116.813	124.95	141.335	1.88472	17.841	16.8391	4.63793	0	4.66648	3.64532	6.90807	6.84839	3.78613	4.25661	0.604708	1.38439	4.47828	1.27713	1.88301	9.61132	8.28646	0	1.63701	5.21376	1.95393	3.05388	6.68707	8.61353	10.2548	6.93771	0	28.7023	8.2358		7.39513	7.37719	6.92816	6.26614	5.90678	6.07602
80891	Fcrls	Fc receptor-like S, scavenger receptor	ENSMUSG00000015852	1.27901	8.70354	41.1142	6.71637	10.9821	13.7971	14.6016	6.43125	26.3825	130.046	179.897	251.055	412.775	64.3043	67.6639	379.721	788.902	165.122	274.116	195.804	210.438	105.214	88.0728	128.99	37.6602	100.118	103.204	18.3714	33.8315	528.675	665.313	653.53	358.873	306.857	333.746	482.171	745.786	1104.01	269.036		4.31529	4.85604	5.93779	4.7582	4.96878	5.1273
17218	Mcm5	minichromosome maintenance complex component 5	ENSMUSG00000005410	313.358	233.908	199.698	79.2532	210.49	145.497	92.4766	130.462	102.703	5878.44	1864.38	2844.27	1913.92	1465.81	1548.1	3529.28	2171.9	1854.39	1169.91	1451.5	1939.3	1227.26	1402.45	3136	2259.61	1199.81	667.436	994.096	4776.79	912.408	5141.76	1355.92	1173.58	1500.91	1064.63	1098.47	6107.53	1014.83	862.014		8.89943	8.64957	8.52408	7.85688	8.56205	8.27463
66805	Tspan1	tetraspanin 1	ENSMUSG00000028699	2293.27	2434.81	2161.43	1302.98	1177.83	870.472	1772.63	1451.62	740.594	32.0402	165.029	151.552	41.7413	4.94649	25.6656	18.2266	62.1726	33.481	33.3179	60.302	23.5836	17.3049	4.47828	9.57849	2.82451	30.4358	24.8594	6.12379	26.1921	49.0093	26.378	42.7543	15.6032	99.0556	158.483	39.3137	5.64989	213.217	79.6127		10.0945	10.166	10.0232	9.42556	9.30813	8.95577
231630	Ficd	FIC domain containing	ENSMUSG00000053334	570.439	571.17	520.78	468.803	514.328	471.61	363.092	426.3	459.809	192.241	211.118	145.428	255.086	95.632	190.159	207.176	201.025	222.192	267.3	175.94	164.481	122.519	200.776	217.751	240.084	221.06	219.214	223.178	144.057	259.645	271.596	225.987	260.796	212.108	240.521	191.943	167.237	265.496	256.682		8.81737	8.81895	8.72016	8.61016	8.70816	8.61652
78725	Ly6g6g	lymphocyte antigen 6 complex, locus G6G	ENSMUSG00000101026	149.644	141.432	93.9754	84.6263	86.0264	104.105	101.238	88.2	107.414	0	5.947	4.59247	3.09195	1.64883	0	0.607554	3.45404	0.760932	1.51445	1.41887	1.20942	0.692196	0.74638	0	0	6.40754	11.2997	0	0.54567	5.21376	0	1.01796	2.22902	0	6.52577	1.15629	2.25996	8.20065	5.49053		5.89427	5.83302	5.35235	5.2491	5.2773	5.48276
14313	Fst	follistatin	ENSMUSG00000021765	44.7654	26.1106	45.0299	17.4626	21.049	26.3399	27.2563	22.9687	31.0936	3106.02	3336.27	287.795	992.516	7005.87	18304.3	3839.13	2415.06	994.538	355.139	5180.29	4630.25	129.441	55.2321	641.759	1457.45	6321.84	103.957	680.421	12797	642.335	88.9038	119.101	631.928	65.6782	1583.9	398.919	6.77987	1048.66	1799.52		6.86419	6.53106	6.88284	6.34078	6.41032	6.54189
170484	Nphs2	nephrosis 2, podocin	ENSMUSG00000026602	4237.37	3681.6	4040.94	1217.01	2323.63	1251.77	2686.69	1781.46	1477.42	49.0027	243.827	163.798	78.8448	6.59531	40.8317	25.5173	46.9749	59.3527	40.1329	117.057	36.8872	58.8366	36.5726	45.9767	26.3621	181.814	140.116	0	70.937	72.9926	41.0325	149.64	33.4353	165.811	222.808	194.256	45.1991	249.095	192.169		10.998	10.8316	10.9413	9.53926	10.2888	9.57161
72787	Ndc1	NDC1 transmembrane nucleoporin	ENSMUSG00000028614	548.696	548.323	593.22	429.848	364.24	462.83	427.339	331.669	413.639	1654.78	1048.16	1411.42	1300.17	1007.43	1497.94	1142.2	878.707	1053.89	990.451	1008.11	977.208	1069.44	1149.43	927.197	1243.73	971.544	958.969	638.235	1507.69	1041.71	1108.85	839.816	917.243	1447.07	994.713	1100.78	892.683	821.091	879.858		9.31348	9.31271	9.3892	9.08254	8.93013	9.15156
620592	Tmem28	transmembrane protein 28	ENSMUSG00000071719	226.385	166.455	140.963	390.893	394.44	372.522	344.597	303.187	461.693	1.88472	17.841	18.3699	13.9138	54.4113	5.83309	11.5435	15.1978	11.414	18.1734	5.67548	12.0942	96.2152	26.8697	34.4826	12.2396	12.0141	39.1723	152.414	5.4567	14.5985	6.83875	20.3592	8.91609	21.5338	41.0191	12.7191	19.2096	15.3762	9.60843		7.08796	6.75027	6.56302	7.70327	7.7158	7.64903
72181	Nsun4	NOL1/NOP2/Sun domain family, member 4	ENSMUSG00000028706	1032.16	1168.45	1053.31	1037.01	1012.18	1315.74	1075.65	1140.17	1221.13	480.604	456.432	704.179	762.166	807.926	576.31	515.206	563.699	604.941	648.185	471.065	438.413	582.829	621.735	551.082	591.265	558.257	525.813	506.233	466.002	493.221	507.045	544.608	657.562	609.407	525.79	613.988	465.551	595.573	623.175		9.82701	9.95741	9.84801	9.83189	9.8067	10.0831
216835	Usp43	ubiquitin specific peptidase 43	ENSMUSG00000020905	139.412	130.553	135.09	127.611	147.343	127.937	112.919	170.887	143.219	650.228	566.452	367.398	582.833	572.143	1171.29	1113.04	444.88	693.209	579.277	1010.94	620.431	524.684	520.973	671.133	847.354	590.295	788.72	430.707	1420.38	397.288	1263.21	448.92	936.19	783.831	468.923	1470.8	682.507	436.685	794.755		7.74952	7.69278	7.72639	7.67511	7.79524	7.67672
100503265	Gm19619	predicted gene, 19619	ENSMUSG00000107198	1.27901	0	0	0	0	1.25428	0.973438	0	0	13.193	578.346	0	75.7528	107.174	636.974	952.037	372.345	804.305	13.6301	442.687	357.382	278.955	2.23914	340.994	78.1449	20.8245	157.443	20.4126	281.02	101.147	59.5948	40.7183	72.4432	60.2947	13.9838	201.194	48.5891	26.6521	34.3158		3.40105	3.12445	3.36989	3.20813	3.05994	3.39142
170736	Parvb	parvin, beta	ENSMUSG00000022438	500.094	418.858	526.654	233.73	249.843	289.739	202.475	212.231	193.157	505.105	4055.85	586.305	5565.51	8629.97	1037.12	11147.4	8379.49	9965.92	2101.3	3779.87	7151.28	6813.97	4471.56	3068.31	2958.21	1579.46	7371.93	3907.66	4310.24	4226.27	964.264	4959.49	4832.52	4142.03	3147.28	7473.08	2021.53	2233.65	2539.37		9.69837	9.55028	9.74343	9.10183	9.14829	9.25984
216456	Gls2	glutaminase 2 (liver, mitochondrial)	ENSMUSG00000044005	10.2321	0	19.5782	4.02982	9.15175	13.7971	4.86719	11.025	6.59562	480.604	150.162	81.1336	34.0115	61.0067	136.494	244.844	226.585	211.539	47.7052	160.332	81.6356	78.9103	99.2685	77.905	61.1978	83.2981	447.469	129.96	156.607	176.225	127.982	307.424	251.88	171.194	127.719	174.599	176.277	174.264	175.697		4.68549	3.76034	5.13599	4.25857	4.59354	4.86937
71562	Afmid	arylformamidase	ENSMUSG00000017718	1060.3	1388.21	1033.73	1394.32	1461.53	1286.89	1115.56	1437.84	1573.53	150.778	359.793	333.72	340.115	349.552	198.325	400.378	343.331	413.947	550.503	374.582	579.915	328.101	350.799	480.84	227.844	232.273	229.008	419.14	242.277	240.876	303.836	307.424	426.858	450.057	348.662	571.205	453.121	256.27	371.984		9.72223	10.0126	9.6947	10.0172	10.0688	9.9304
14680	Gnal	guanine nucleotide binding protein, alpha stimulating, olfactory type	ENSMUSG00000024524	226.385	199.093	195.782	236.416	151.919	288.485	237.519	164.456	326.012	82.9277	89.205	62.7638	69.5689	62.6555	54.8311	38.2759	69.7715	51.7434	38.6185	51.0793	75.5885	128.056	149.276	83.0135	90.3844	212.25	186.069	127.919	80.7591	122.002	87.9268	114.011	81.3593	107.669	93.2252	189.631	89.2683	91.2323	118.046		7.51197	7.37929	7.36012	7.55707	7.10426	7.7672
18793	Plaur	plasminogen activator, urokinase receptor	ENSMUSG00000046223	97.2049	146.872	135.09	87.3129	119.888	86.5455	91.5032	104.737	135.681	476.834	420.75	376.583	530.27	436.94	2216.58	854.828	551.264	701.579	761.011	1475.62	484.371	544.066	305.269	616.855	949.978	809.753	967.256	610.338	1102.8	354.536	352.684	330.837	294.231	380.072	377.562	641.739	223.736	881.57	461.205		7.33866	7.69149	7.62181	7.25191	7.51288	7.24398
75116	4930520O04Rik	RIKEN cDNA 4930520O04 gene	ENSMUSG00000074039	16.6272	22.8468	33.2829	55.0743	45.7587	46.4084	52.5657	33.075	74.4362	386.368	886.103	345.966	197.885	283.598	249.656	174.975	156.813	463.407	684.532	323.502	202.577	419.471	453.799	180.076	322.936	242.686	266.673	325.922	196.441	273.201	613.534	282.993	392.308	220.722	240.521	245.133	539	82.0065	290.998		5.61282	5.79719	6.07828	6.45347	6.29722	6.31401
227197	Ndufs1	NADH:ubiquinone oxidoreductase core subunit S1	ENSMUSG00000025968	10784.6	11328.7	10125.8	14597.4	17156.8	12102.6	15743.4	17457.2	14018.5	2029.84	3759.99	6098.8	3667.05	3342.18	2026.42	2848.21	3470.62	3638.01	4027.68	1963.72	4671.97	5624.78	2990	2791.81	1617.5	2385.21	3756.78	2124.28	3257.65	3185.61	1972.49	3692.14	2943.42	4906.48	4492.52	4130.25	2290.47	3911.71	3340.99		13.0569	13.1101	12.989	13.3862	13.5659	13.1816
269132	Colgalt2	collagen beta(1-O)galactosyltransferase 2	ENSMUSG00000032649	777.639	718.042	857.525	376.117	446.605	327.368	498.4	523.687	331.665	77.2735	92.1785	225.031	69.5689	28.0301	39.665	35.2381	47.6657	81.4197	81.7803	65.268	28.4213	70.6039	81.3554	64.4951	30.1281	78.4924	99.4375	55.7945	26.7378	51.0948	31.2629	69.2212	60.1836	51.6812	59.6641	46.2514	36.1593	94.3075	35.6885		8.81756	8.73483	8.91524	8.02247	8.21354	7.87091
227656	Rexo4	REX4, 3'-5' exonuclease	ENSMUSG00000052406	1218.9	1244.61	1251.05	1140.44	1060.69	1020.99	1148.66	1020.73	909.253	2649.92	2473.95	1697.68	2484.38	2600.2	3158.04	2509.2	2356.34	2084.95	1649.24	3440.05	2716.35	2977.83	2284.67	2902.28	2106.15	1777.29	2155.23	2821.03	2276.53	2229.4	2926.01	2231.37	2584.55	2146.92	2107.82	2603.96	3059.98	2018.39	1803.64		10.4783	10.4984	10.5036	10.4145	10.3454	10.3096
26401	Map3k1	mitogen-activated protein kinase kinase kinase 1	ENSMUSG00000021754	1988.86	1763.55	1705.26	1315.07	1204.37	785.181	1056.18	1182.43	1036.45	7514.38	4802.2	5872.24	2379.26	5568.09	6547.07	7367.81	3887.17	5384.35	5092.34	4029.59	4387.76	5124.32	2931.03	3559.37	3004.34	4719.16	5001.25	2225.66	7574.44	5547.44	5638.06	3647.35	5767.6	5432.99	5578.6	5722.46	8540.38	4048.05	4434.98		11.23	11.1158	11.0844	10.8444	10.765	10.3966
108030	Lin7a	lin-7 homolog A (C. elegans)	ENSMUSG00000019906	452.77	473.255	456.172	165.223	210.49	203.194	183.98	249.9	231.789	1.88472	56.4965	32.1473	10.8218	34.6254	18.6659	26.7324	10.3621	21.3061	41.6474	19.1547	9.67533	2.76878	3.7319	15.3256	20.7131	4.00471	8.28646	7.48463	3.81969	21.8978	9.76964	18.3233	7.80158	13.997	24.2386	12.7191	5.64989	27.6772	37.0611		7.81158	7.86343	7.81664	6.67315	6.94475	6.90283
20533	Slc4a1	solute carrier family 4 (anion exchanger), member 1	ENSMUSG00000006574	2519.65	2525.11	1850.14	1718.05	914.26	770.129	1155.47	1129.14	750.016	22.6166	121.913	110.219	12.3678	6.59531	4.66648	21.2644	14.507	15.2186	10.6012	22.7019	10.28	8.99854	14.1812	20.4341	4.70752	21.6255	12.053	12.928	25.6465	16.684	6.83875	6.10775	3.34353	50.6045	21.4418	13.8754	2.25996	176.314	19.2169		10.0935	10.0964	9.71766	9.62964	8.87954	8.67687
106766	Stap2	signal transducing adaptor family member 2	ENSMUSG00000038781	264.755	268.722	293.673	382.833	213.236	293.502	243.36	188.344	312.821	1958.22	1852.49	782.251	700.327	877.177	2057.92	2534.71	911.175	1982.23	1618.95	2807.23	1277.75	2098.04	3952.08	3275.2	2610.79	2465.3	1431.3	2858.45	1998.24	2135.56	3956.71	1674.54	3631.08	2160.92	2243	4769.68	7584.42	1682.16	3236.67		8.91022	8.92163	8.99694	9.21949	8.73773	8.99438
104080	Nxph4	neurexophilin 4	ENSMUSG00000040258	28.1383	13.0553	25.4517	157.163	73.214	91.5626	50.6188	97.3874	171.486	742.58	159.082	237.278	1263.06	6146.83	839.966	4025.65	3713.78	2140.5	411.173	1529.54	3825.38	306.643	936.707	3765.62	1657.99	2876.19	1740.16	736.216	1541.52	2779.98	2071.16	1667.42	2916.68	3205.31	2521.74	1625.74	2422.67	2307.46	3021.17		7.10615	6.8196	7.08422	8.19379	7.63018	7.78699
51797	Ctps	cytidine 5'-triphosphate synthase	ENSMUSG00000028633	680.434	646.238	871.23	1242.53	1326.09	1291.91	1164.23	1317.49	1207.94	5710.7	3330.32	2662.1	4382.84	4712.35	4687.47	3444.83	3069.26	4371.55	3572.59	5290.26	2761.1	3559.27	1350.2	1477	4004.22	2547.8	2676.53	2367.19	4993.97	2671.53	4329.91	3680.94	3149.61	2401.02	3407.38	3502.39	3101.79	3331.52	2374.66		10.0716	10.0279	10.2872	10.612	10.6734	10.6488
72103	Aplf	aprataxin and PNKP like factor	ENSMUSG00000030051	139.412	140.345	195.782	177.312	166.562	179.362	165.484	190.181	174.313	663.421	336.005	433.223	395.77	305.033	463.148	664.056	444.189	384.271	812.503	544.846	437.809	445.082	529.183	544.058	526.301	297.951	425.623	286.457	630.794	428.571	515.837	417.363	372.247	493.125	361.714	427.826	432.782	343.402	303.352		7.58765	7.59278	7.89887	7.8056	7.74693	7.81599
17688	Msh6	mutS homolog 6	ENSMUSG00000005370	863.333	706.074	896.682	846.263	1049.71	762.604	964.677	1142.92	786.763	3825.98	2353.52	2720.27	2298.87	1831.85	2750.89	2509.8	2255.49	2086.47	2232.3	1980.74	1659.92	2828.31	2654.13	2379.3	2092.96	1514.58	2063.33	1771.14	3399.52	1631.91	2079.96	2031.85	1704.09	1898.21	1593.22	1704.37	2832.86	1426.91	1302.63		10.08	9.89483	10.1159	10.0614	10.2654	9.96507
100169874	Gm11110	predicted gene 11110	ENSMUSG00000079414	0	2.17588	5.87346	16.1193	10.9821	0	11.6813	7.35	5.65339	128.161	56.4965	52.048	46.3793	59.3578	160.993	85.0575	125.036	76.0932	39.3757	129.827	96.1486	17.3049	1.49276	3.19283	2.82451	1.60189	3.01326	6.80421	5.4567	130.344	128.959	109.94	91.3899	127.05	89.4962	90.1903	137.857	197.841	152.362		2.97564	3.29508	3.79857	4.42326	4.11967	2.96848
230145	Galnt12	polypeptide N-acetylgalactosaminyltransferase 12	ENSMUSG00000039774	86.9728	138.169	115.511	83.283	76.8747	50.1713	64.2469	37.6687	60.3028	327.941	282.482	419.446	320.017	174.776	319.654	394.302	386.852	468.734	455.092	366.068	214.067	221.503	347.067	323.753	128.045	203.44	213.941	217.735	102.04	291.97	355.615	388.86	303.147	255.176	275.014	157.255	306.224	276.772	193.541		6.87692	7.30091	7.1359	6.83914	6.76614	6.41486
226527	Cryzl2	crystallin zeta like 2	ENSMUSG00000033488	14601.2	16336.5	14767.8	22874.6	18935.9	25509.6	21061.3	20408.2	23233.5	1837.6	5670.46	6723.38	4004.08	5205.35	1734.76	2862.19	4260.9	3262.11	5159.73	2247.49	6990.43	3650.64	4379.01	3379.29	2173.93	2623.89	5093.16	6933.49	2098.1	5436.91	4747.07	7112.48	5149.04	6781	6450.25	7119.25	3672.43	6504.14	3902.4		13.4944	13.6165	13.5067	13.9871	13.7782	14.1088
192734	Lrrc75b	leucine rich repeat containing 75B	ENSMUSG00000046807	370.913	216.5	373.944	143.73	141.852	122.92	70.0875	159.862	97.992	580.494	1341.05	863.384	2536.95	3401.53	870.298	1655.58	6628.99	1409.25	1006.35	1783.52	2054.8	2023.98	3728.91	2839.7	3091.9	1158.96	1671.6	2940.78	1143.18	1690.3	781.571	1549.33	1922.53	1313.56	1421.68	708.803	549.17	932.824	922.409		8.99531	8.52554	9.00381	8.19997	8.18708	8.08252
329977	Fhad1	forkhead-associated (FHA) phosphopeptide binding domain 1	ENSMUSG00000051435	2.55802	4.35177	9.7891	8.05965	5.49105	10.0343	4.86719	5.5125	5.65339	135.7	264.641	114.812	49.4712	82.4414	26.8322	81.4122	89.8049	50.9824	342.266	54.6265	185.041	69.9118	119.421	34.4826	9.41505	13.616	73.8248	48.9903	48.0189	167.883	92.8116	236.166	237.391	153.967	170.602	489.109	378.543	116.859	190.796		3.84922	4.00772	4.48852	4.33654	4.09266	4.45934
79456	Recql4	RecQ protein-like 4	ENSMUSG00000033762	48.6024	36.99	45.0299	12.0895	16.4731	17.56	8.76094	9.1875	7.53785	361.866	110.019	182.168	120.586	70.8996	138.828	349.951	165.794	133.163	121.156	157.495	120.942	121.134	248.545	118.773	189.242	147.374	268.18	202.085	280.474	169.969	171.946	231.077	219.559	199.188	131.448	203.506	276.845	150.687	144.126		6.02938	5.79667	5.9715	5.01788	5.18658	5.24435
22321	Vars	valyl-tRNA synthetase	ENSMUSG00000007029	1486.21	1990.93	1485.99	1730.14	1515.53	2279.03	1461.13	1465.41	2069.14	11142.5	4794.77	9120.65	3854.12	3995.11	6198.25	6207.38	5973.41	5414.03	4906.82	6887.19	5318.41	4778.92	4639.5	3293.08	7076.35	4660.69	4653.98	3828.73	3687.09	3554.74	6697.09	3488.54	5896.88	4067.74	4161.57	9377.48	7516.62	3474	5738.98		11.0203	11.2901	11.0204	11.1591	11.0378	11.4185
208194	Exog	endo/exonuclease (5'-3'), endonuclease G-like	ENSMUSG00000042787	109.995	149.048	162.499	75.2234	129.04	104.105	104.158	87.2812	94.2231	344.904	303.297	212.784	414.321	298.438	310.321	264.893	328.133	272.414	207.48	255.397	299.935	264.419	285.864	298.849	429.326	284.335	365.357	297.344	400.521	298.227	373.2	436.704	373.361	386.532	294.592	198.881	2012.49	341.352	377.474		7.20837	7.48603	7.56908	6.87955	7.35175	7.1592
239096	Cdh24	cadherin-like 24	ENSMUSG00000059674	12.7901	13.0553	23.4938	13.4327	17.3883	13.7971	7.7875	13.7812	9.42231	71.6194	217.065	44.3939	95.8505	42.8695	265.989	447.16	203.788	206.973	127.214	161.751	225.556	323.948	137.334	116.219	96.975	198.634	450.482	436.83	306.121	342.023	218.84	387.842	308.72	319.777	204.163	592.018	761.606	259.346	104.32		5.10789	5.10832	5.52757	5.14052	5.28157	5.15138
21927	Tnfaip1	tumor necrosis factor, alpha-induced protein 1 (endothelial)	ENSMUSG00000017615	2705.11	2675.25	2840.8	2291.63	2495.68	2598.87	2346.96	2496.24	2240.63	5427.99	5176.86	4071.99	5277.96	7597.8	7101.21	6999.63	4610.45	6325.63	4613.02	6488.49	6688.68	5297.37	3841.62	5586.81	5455.08	4062.38	3126.25	5313.41	7706.49	4674.66	6353.2	4186.86	4872.64	4405.82	4547.53	6275.16	5143.66	4113.65	4540.67		11.6235	11.6127	11.671	11.4649	11.5459	11.5848
110877	Slc18a1	solute carrier family 18 (vesicular monoamine), member 1	ENSMUSG00000036330	3168.11	4052.58	2909.32	4443.55	5742.72	4146.66	6999.99	5831.3	6280.91	49.0027	508.468	269.425	197.885	242.378	129.495	399.77	168.557	1125.42	108.283	229.857	264.257	470.001	47.7683	1300.76	1103.44	404.476	243.321	588.564	377.603	119.916	221.771	137.424	124.825	295.014	313.237	145.692	407.922	454.111	269.036		10.9974	11.278	10.9007	11.3835	11.6788	11.3042
21942	Tnfrsf9	tumor necrosis factor receptor superfamily, member 9	ENSMUSG00000028965	10.2321	14.1432	3.91564	8.05965	0.915175	3.76285	0	2.75625	4.71115	393.906	135.294	134.712	83.4827	37.9231	216.991	82.6273	35.2312	297.524	1345.59	160.332	26.0024	241.576	84.3409	24.9041	109.215	52.0613	66.2917	70.0834	110.225	184.567	226.656	353.232	413.484	201.341	319.763	391.981	739.006	225.518	153.735		4.67645	4.87128	4.31064	4.54765	3.81467	4.20438
214944	Mob3b	MOB kinase activator 3B	ENSMUSG00000073910	1199.71	1393.65	1423.34	1660.29	1702.22	1952.92	1685.99	1632.62	2271.72	450.448	490.627	615.391	837.919	948.076	479.48	474.5	531.231	564.611	334.694	389.48	471.672	633.359	606.807	680.073	624.218	621.532	606.418	387.16	474.187	433.785	451.358	370.537	485.927	576.03	467.058	412.794	189.836	405.932	555.916		9.98772	10.1469	10.1691	10.3345	10.3615	10.5103
19277	Ptpro	protein tyrosine phosphatase, receptor type, O	ENSMUSG00000030223	1470.86	1306.62	1527.1	377.46	647.028	339.911	563.621	709.275	467.347	69.7346	142.728	137.774	120.586	37.9231	124.828	73.514	147.142	140.011	130.243	155.366	65.3085	89.9854	79.8627	79.1822	54.6073	246.69	147.65	42.1861	60.5693	178.311	173.9	200.538	115.909	173.347	230.266	160.724	145.767	310.6	214.131		9.76979	9.63591	9.8115	8.2702	8.85165	8.15992
13806	Eno1	enolase 1, alpha non-neuron	ENSMUSG00000063524	30003.1	27947.1	20976.1	12143.2	9542.53	21548.6	12104.7	10471.9	16637	88777.8	59737.6	65061.5	61919.4	150833	69767.3	56772.3	80406.5	58396.9	38013.5	79368.7	79345.6	22025.7	18513.2	17367.7	30512.3	28997.3	12559.3	17102.4	12946	68669.4	52899.7	53360.4	57404	59540	47730.4	57091.6	36852	55523.6	50600.7		14.9603	14.8896	14.6092	14.1005	13.8889	14.6351
269400	Rtel1	regulator of telomere elongation helicase 1	ENSMUSG00000038685	699.619	840.979	687.195	752.234	689.127	711.178	532.471	709.275	624.699	2176.85	2004.14	1513.98	1657.29	2084.12	2110.41	3408.98	1465.2	3307.77	970.005	1938.18	2449.67	1975.53	1809.97	1715.19	2303.86	1960.71	2673.51	2457	2097.55	1643.38	2014.5	1739.69	1832.26	1791.61	1054.38	2179.6	2453.18	1154.24	1527.74		9.81572	9.98897	9.79958	9.88356	9.80139	9.83096
108657	Rnpepl1	arginyl aminopeptidase (aminopeptidase B)-like 1	ENSMUSG00000026269	5657.07	5812.87	4898.47	6923.24	6405.31	7298.67	6436.37	5324.15	8908.79	1596.36	2914.03	2724.87	1893.82	2517.76	1851.42	2751	2949.75	3026.99	3007.7	2513.53	3573.22	2879.53	3687.86	3139.19	2471.45	2828.13	4341.35	2677.46	2649.23	2932.22	4039.75	2896.09	4437.98	3557.39	3120.25	4272.48	3000.09	3239.26	2531.14		12.2721	12.3008	12.121	12.4864	12.4036	12.5428
70572	Ipo5	importin 5	ENSMUSG00000030662	3452.05	3663.1	3547.57	2747	2867.24	3026.58	2829.78	2971.24	2617.52	12245	36126.5	11083.2	12870.2	24292.2	21934.8	12468.2	17183.1	15397.5	7682.81	15245	19477	54202.4	8746.83	16740.6	16492.3	11030.6	9400.61	7128.09	18625.9	5501.56	5228.71	5816.62	4839.21	5683.86	4289.29	6113.28	6290.59	5409.36	4450.08		12.1629	12.2178	12.1882	11.9566	11.9946	12.0431
16667	Krt17	keratin 17	ENSMUSG00000035557	0	0	0	0	0	0	0	0	0	82.9277	66.9037	33.6781	72.6609	16.4883	43.1649	6.07554	163.721	13.6968	50.7341	336.272	81.6356	107.29	8.95656	17.2413	24.4791	47.2556	94.9176	8.16506	24.5551	52.1376	89.8807	48.862	215.101	275.633	57.7996	56.658	369.503	95.3326	332.177		2.89861	2.83674	3.07365	2.9179	2.77384	2.891
72649	Tmem209	transmembrane protein 209	ENSMUSG00000029782	679.155	656.029	720.478	587.011	542.699	509.239	572.382	592.593	510.689	2122.19	1709.76	1618.08	2332.88	1365.23	1941.25	1852.43	1282.14	1127.7	1656.81	1543.73	1512.98	1781.71	1395.73	1519.79	1332.23	1003.58	784.2	1153.99	2931.34	1644.42	1491.82	1505.56	1403.17	1545.05	1256.68	1303.13	1471.23	1362.33	1095.36		9.67438	9.64141	9.73107	9.53733	9.46442	9.40669
381290	Atp2b4	ATPase, Ca++ transporting, plasma membrane 4	ENSMUSG00000026463	1771.43	1660.2	1536.89	464.773	846.537	349.945	638.575	893.943	369.355	169.625	209.632	209.723	156.144	70.8996	118.995	171.33	198.262	158.274	129.486	151.819	88.2874	151.591	103	103.448	82.8524	144.971	139.363	98.6611	76.3937	126.173	135.798	209.699	134.856	153.967	262.895	174.599	122.038	437.71	237.466		10.0373	9.96397	9.87555	8.55832	9.20883	8.26006
383766	Tldc2	TBC/LysM associated domain containing 2	ENSMUSG00000074628	452.77	404.714	258.432	201.491	188.526	194.414	313.447	255.412	265.709	0	23.788	21.4315	1.54598	0	17.4993	2.43022	3.45404	3.04373	4.54335	1.41887	1.20942	0.692196	0.74638	1.27713	0	9.61132	0.753314	1.36084	2.72835	3.12825	3.90786	1.01796	3.34353	3.23007	4.66126	4.62514	2.25996	24.602	10.9811		7.54873	7.41761	6.88046	6.59689	6.52525	6.55654
54631	Nphs1	nephrosis 1, nephrin	ENSMUSG00000006649	2556.74	2590.39	2643.06	636.712	1096.38	516.764	789.458	909.562	667.1	13.193	99.6122	76.5412	58.7471	4.94649	16.3327	17.0115	35.922	21.3061	15.1445	45.4038	12.6989	30.4566	8.21018	16.6027	14.1226	111.331	115.257	0	19.6441	49.0093	29.3089	54.9698	18.9467	57.0647	123.99	74.0023	13.5597	134.286	140.009		10.2051	10.221	10.2439	8.57385	9.20336	8.33647
239134	Gucy1b2	guanylate cyclase 1, soluble, beta 2	ENSMUSG00000021933	0	1.08794	5.87346	4.02982	10.0669	7.52569	4.86719	1.8375	7.53785	9.4236	358.307	21.4315	143.776	427.047	38.4984	82.6273	88.4233	436.014	50.7341	200.061	227.975	206.274	28.3624	56.1938	137.46	42.45	96.4242	72.8051	33.8315	203.337	114.305	228.023	90.2754	79.6752	52.2061	194.256	155.937	109.684	97.4569		3.47129	3.588	4.20124	3.97834	4.41193	4.26253
16828	Ldha	lactate dehydrogenase A	ENSMUSG00000063229	18338.5	19192.4	18109.8	36500.8	28662.4	36805.7	40462.9	27670.9	35072.7	61685	94981	95443.8	118205	164027	103322	64302.9	99354	124517	105306	105301	86542.2	106546	71549.5	80417.1	51079.5	37114.9	41483.5	70376	69081.2	82702.7	83785.4	94244.7	90885.1	77423.8	93806.9	39749.6	66221.3	85753.2	75014.4		14.7764	14.816	14.7656	15.4083	15.1791	15.4163
68339	Ccdc88c	coiled-coil domain containing 88C	ENSMUSG00000021182	979.723	904.08	698.942	436.564	483.212	178.108	179.113	531.956	169.602	3107.9	3175.7	2700.37	2843.05	4016.55	2283.07	5029.33	2900.7	3428.76	727.693	2717.14	3731.65	2511.29	3537.09	3525.52	4456.14	2914.63	2403.07	5234.48	3929.37	2544.31	2352.53	2088.85	3653.37	2096.32	2683.95	2194.63	2523.24	1987.63	2639.57		10.2428	10.1669	9.93023	9.51792	9.60338	8.83131
320209	Ddx11	DEAD/H (Asp-Glu-Ala-Asp/His) box helicase 11	ENSMUSG00000035842	248.128	174.071	178.162	123.581	135.446	166.82	107.078	124.031	103.645	1074.29	457.919	682.747	513.264	461.672	624.141	872.447	527.777	491.562	477.809	715.82	547.866	487.306	594.118	429.755	886.897	643.157	846.725	643.679	1048.23	628.779	805.996	822.511	779.044	763.374	424.175	1054.53	1395.52	365.954	528.464		8.25785	7.93318	7.95687	7.63852	7.71345	7.89604
68097	Dynll2	dynein light chain LC8-type 2	ENSMUSG00000020483	5516.38	5693.2	7954.62	9993.96	10632.5	10548.5	8361.83	9532.94	10987.4	2159.89	3245.57	2588.62	4415.31	4001.71	3097.37	3947.88	4147.61	4837.24	3441.59	3362.01	3338.59	3502.51	4356.62	5111.08	4345.99	3035.57	3967.71	5082.75	5732.26	2764.33	2973.88	3183.16	3485.08	3592.92	3092.28	3168.22	2452.05	3667.74	3151.57		12.3339	12.3667	12.7181	12.9622	13.029	13.0204
319636	Fsd1l	fibronectin type III and SPRY domain containing 1-like	ENSMUSG00000054752	189.294	147.96	207.529	80.5965	89.6871	85.2912	128.494	99.2249	72.5518	1023.4	747.835	757.758	647.764	435.291	629.974	502.447	313.626	300.568	1315.3	336.982	409.387	691.503	726.974	549.805	402.022	808.952	800.773	415.057	860.521	684.045	801.111	643.35	610.752	727.844	669.357	885.715	826.014	341.352	550.426		7.95582	7.73381	8.042	7.22982	7.31008	7.27329
381218	4430402I18Rik	RIKEN cDNA 4430402I18 gene	ENSMUSG00000064202	235.338	187.126	256.474	357.311	341.36	454.05	531.497	289.406	497.498	73.5041	83.258	50.5172	47.9252	24.7324	72.3304	61.9705	43.5209	71.5276	81.0231	28.3774	145.735	14.5361	51.5002	60.0252	41.4262	72.8858	35.4058	40.8253	38.1969	36.4963	82.065	42.7543	49.0385	58.1413	62.4609	67.0646	82.4884	67.6554	70.0043		7.44943	7.20791	7.53902	7.90064	7.85211	8.16497
74499	Sost	sclerostin	ENSMUSG00000001494	20.4642	27.1986	27.4095	21.4924	50.3346	65.2227	28.2297	36.75	34.8625	0	1.48675	1.53082	0	3.29766	0	0.607554	0	1.52186	0	1.41887	0	0.692196	0	0	0	0	1.50663	0	0	0	0	1.01796	1.11451	0	0	2.31257	0	4.10033	5.49053		2.98292	3.23656	3.21293	3.02305	3.65337	3.69979
72480	Tspyl4	TSPY-like 4	ENSMUSG00000039485	589.624	479.782	462.046	257.909	320.311	196.922	381.588	308.7	174.313	75.3888	78.7977	123.997	26.2816	51.1137	59.4976	26.1248	31.7771	34.2419	30.289	38.3095	40.5154	25.6112	20.8986	27.4583	32.9527	41.649	18.0795	19.0518	83.4875	42.7528	73.2723	26.4669	35.6644	49.5278	50.3416	34.6886	32.7694	76.8811	34.3158		8.35272	8.14424	8.10156	7.46425	7.70404	7.17343
67628	Anp32b	acidic (leucine-rich) nuclear phosphoprotein 32 family, member B	ENSMUSG00000028333	1030.88	956.301	2288.69	2826.25	2174.46	3057.94	3019.6	2413.55	3004.77	8102.41	6338.01	7553.08	6677.07	8273.82	7634.35	7659.43	6961.95	4766.48	7113.37	8173.4	7878.74	6010.33	6368.86	5885.66	7468.96	4597.41	4399.36	5238.56	9641.44	4739.31	6146.08	5406.38	5647.23	6154.37	4743.3	8631.67	7556.17	5922.92	5818.59		10.8288	10.7678	11.5306	11.7302	11.4827	11.806
74253	Klrg2	killer cell lectin-like receptor subfamily G, member 2	ENSMUSG00000071537	63.9506	44.6056	60.6924	26.8655	31.1159	38.8828	37.9641	19.2937	45.2271	951.784	477.247	313.819	151.506	298.438	718.637	860.904	301.192	767.019	131.757	490.929	618.616	296.26	143.305	353.765	243.85	718.446	95.6709	312.994	1240.31	254.431	353.661	134.371	407.911	180.884	241.453	616.3	125.428	248.07	411.79		6.63513	6.34105	6.59943	5.98004	6.06838	6.23951
13076	Cyp1a1	cytochrome P450, family 1, subfamily a, polypeptide 1	ENSMUSG00000032315	145.807	151.224	68.5237	53.731	56.7408	43.8999	122.653	65.2312	72.5518	0	7.43375	9.18494	0	0	0	1.21511	3.45404	0	0	2.83774	1.20942	6.92196	0.74638	3.83139	8.47354	4.00471	3.01326	2.72169	5.4567	4.17101	2.93089	2.03592	0	9.69022	0.932252	1.15629	0	14.3511	2.74527		5.84061	5.88538	4.98815	4.74231	4.81153	4.53197
12450	Ccng1	cyclin G1	ENSMUSG00000020326	7239.21	6319.86	7071.65	8819.94	11365.6	10862.1	10268.8	11193.1	9888.71	2009.11	3410.6	2224.29	3735.08	3906.07	1840.92	2243.7	3197.75	3459.96	2964.54	1550.12	3122.11	2444.14	3488.58	3536.38	2286.91	3336.73	1962.38	3276.91	2707.07	3130.34	2237.25	3337.89	2439.67	2617.44	4351.75	1661.58	1445.24	3324.34	2671.14		12.5443	12.3997	12.5192	12.7564	13.0327	12.9829
68255	Tmem86b	transmembrane protein 86B	ENSMUSG00000045282	574.276	1077.06	514.907	249.849	327.633	346.182	298.845	275.625	346.741	75.3888	111.506	111.75	78.8448	79.1438	59.4976	43.7439	37.9944	24.3498	74.2081	34.0529	51.4002	51.9147	107.479	50.4467	78.1449	99.3169	141.623	157.177	46.3819	63.6078	61.5488	89.5804	91.3899	51.6812	65.2577	34.6886	42.9392	89.1821	134.518		8.50964	9.2258	8.38644	7.60319	7.89426	7.95287
56708	Clcf1	cardiotrophin-like cytokine factor 1	ENSMUSG00000040663	200.805	176.247	166.415	257.909	130.87	164.311	149.909	135.056	158.295	1095.02	1064.51	345.966	936.861	2364.42	1108.29	2126.44	1737.38	865.179	653.485	1250.73	2052.38	481.076	1309.15	1323.75	2348.11	2297.1	2013.61	2066.44	3652.71	1376.43	4175.55	1128.92	1499.02	680.469	887.504	2501.05	1453.15	1362.33	1767.95		8.41884	8.31111	8.26964	8.63145	8.07699	8.25573
21933	Tnfrsf10b	tumor necrosis factor receptor superfamily, member 10b	ENSMUSG00000022074	194.41	258.93	209.487	111.492	168.392	209.465	143.095	153.431	130.97	356.212	619.975	610.799	564.281	610.067	1544.6	501.232	520.178	528.087	1005.6	743.488	493.442	409.088	426.183	398.465	255.148	379.647	387.204	404.17	748.659	636.078	809.903	684.068	699.913	618.021	615.286	963.186	1029.41	785.213	951.235		8.01482	8.28046	8.08474	7.53259	7.88425	8.08296
78709	Spink8	serine peptidase inhibitor, Kazal type 8	ENSMUSG00000050074	581.95	567.906	469.877	762.98	481.382	555.647	1204.14	480.506	862.141	9.4236	65.417	41.3322	6.1839	0	4.66648	4.86043	13.1253	9.13118	6.81503	27.668	10.8847	6.22976	2.98552	7.66279	2.82451	56.066	9.03977	2.72169	13.6417	20.855	17.5854	8.14367	5.57256	47.3744	33.5611	15.0317	3.38994	101.483	48.0422		8.21199	8.18424	7.95909	8.53048	7.99234	8.15798
68453	Gpihbp1	GPI-anchored HDL-binding protein 1	ENSMUSG00000022579	194.41	293.744	407.227	304.923	545.444	344.928	414.685	544.818	628.468	878.279	1379.7	901.655	2832.23	2209.43	2426.57	1177.44	2290.72	2212.79	1689.37	3103.07	1919.95	2812.39	2872.07	2888.23	2720.95	1388.84	1595.52	3227.24	890.533	1288.84	1395.11	1194.07	1714.12	1368.48	1486.94	1225.66	1711.92	2241.85	1777.56		8.61756	8.947	9.22991	8.97904	9.49264	9.08375
327766	Tmem26	transmembrane protein 26	ENSMUSG00000060044	420.795	502.629	464.003	1316.41	1225.42	1071.16	1621.75	1485.62	1396.39	47.118	124.887	107.158	154.598	97.2809	85.1632	33.4155	93.9498	81.4197	349.838	78.0378	26.6072	151.591	229.885	215.197	55.5488	70.483	173.262	100.022	44.1992	89.6766	74.2493	93.6522	79.1303	86.1353	112.803	63.5957	109.608	155.812	85.1032		8.34861	8.541	8.45274	9.60653	9.52997	9.38128
20208	Saa1	serum amyloid A 1	ENSMUSG00000074115	0	0	1.95782	0	0	2.50856	0	0	0.942231	15.0778	1516.48	30.6165	222.62	21.4348	254.323	253.35	173.393	6033.43	87.0809	1779.26	198.344	948.308	2.23914	68.3265	4079.54	42.45	899.457	10.8867	1937.13	265.902	457.219	314.549	240.734	1671.03	138.906	78.6274	16923.7	336.227	21.9621		4.06504	4.0114	4.40786	4.08199	3.95807	4.33926
11867	Arpc1b	actin related protein 2/3 complex, subunit 1B	ENSMUSG00000029622	1504.12	1718.95	1585.83	1387.6	1538.41	1434.9	1216.8	1201.72	1703.55	7974.25	5240.79	3655.61	3398.05	2489.73	9274.62	7691.63	5689.49	8832.13	7689.62	9525.58	5538.52	12049.7	5370.2	4238.8	11960.9	8280.95	8922.25	5478.75	6069.48	6113.65	8225.06	5620.15	6732.76	6425.7	6265.67	15125.4	10976.6	6672.26	6115.08		11.1274	11.2466	11.1747	11.0567	11.1472	11.0859
23957	Nr0b2	nuclear receptor subfamily 0, group B, member 2	ENSMUSG00000037583	97.2049	75.068	76.355	49.7012	45.7587	61.4598	28.2297	44.1	61.245	0	1.48675	6.12329	0	0	0	0	0	0	0	0	0.604708	0	1.49276	0.638566	0	3.20377	2.25994	2.04126	0	4.17101	0	1.01796	0	1.07669	4.66126	4.62514	0	10.2508	5.49053		5.06348	4.79771	4.79311	4.34866	4.27597	4.57827
329384	Ptrh1	peptidyl-tRNA hydrolase 1 homolog	ENSMUSG00000053746	60.1136	77.2439	62.6502	88.6561	95.1782	139.225	103.184	75.3375	83.8586	354.327	276.535	251.055	221.075	338.01	975.293	326.864	421.392	1194.66	745.11	1091.82	562.983	234.654	238.842	222.859	476.401	428.504	259.14	393.964	511.838	196.037	411.302	202.574	268.597	138.893	232.131	419.732	290.405	360.829	363.748		6.70401	6.90626	6.74494	7.02539	7.08405	7.42849
629203	Sult2a3	sulfotransferase family 2A, dehydroepiandrosterone (DHEA)-preferring, member 3	ENSMUSG00000074375	61.3926	20.6709	50.9033	25.5222	45.7587	21.3228	120.706	43.1812	34.8625	0	0	1.53082	3.09195	0	0	0.607554	0	0	0	0	0.604708	0	0	0	0	2.40283	0	0	0	0	0	0	0	0	0	0	0	1.02508	2.74527		5.35048	3.45256	4.80484	3.70139	4.71638	3.47811
72039	Mccc1	methylcrotonoyl-Coenzyme A carboxylase 1 (alpha)	ENSMUSG00000027709	4080.05	5750.86	6210.21	10101.4	10059.6	10784.3	8467.94	8585.71	15271.7	914.089	1657.73	2023.75	2148.91	3154.21	471.314	1362.74	1829.95	1601	2339.83	1452.21	3111.83	1367.09	1684.58	2439.32	2159.81	2550.2	2009.09	1967.78	1602.09	1623.56	914.439	1468.91	1171.35	1835.76	1505.59	1836.18	804.545	1643.21	1634.81		11.7847	12.1522	12.2355	12.7725	12.7679	12.8452
15372	Hmx2	H6 homeobox 2	ENSMUSG00000050100	212.316	207.797	97.891	210.894	304.753	240.822	354.331	239.794	364.643	0	14.8675	15.3082	0	0	1.16662	1.21511	4.14484	4.56559	0	2.83774	1.81412	0	0	0	0	5.6066	3.76657	0	1.63701	2.0855	3.90786	4.07183	2.22902	2.15338	4.66126	3.46886	1.12998	26.6521	8.2358		6.57754	6.55483	5.67097	6.56882	7.00884	6.72596
56620	Clec4n	C-type lectin domain family 4, member n	ENSMUSG00000023349	10.2321	16.3191	27.4095	21.4924	23.7945	20.0685	21.4156	19.2937	27.3247	237.475	145.701	160.736	238.08	54.4113	1256.45	394.91	297.047	216.105	231.711	945.677	142.106	110.751	103	109.833	129.928	279.529	201.888	19.7322	203.535	159.541	116.259	141.496	92.5045	179.807	93.2252	210.444	266.675	607.874	129.028		4.96836	5.22578	5.61265	5.42055	5.47943	5.36994
211468	Kcnh8	potassium voltage-gated channel, subfamily H (eag-related), member 8	ENSMUSG00000035580	0	0	1.95782	0	0	1.25428	0	0.91875	1.88446	75.3888	44.6025	3.06165	242.718	115.418	79.3301	247.274	112.602	3.04373	202.936	131.955	70.1461	125.287	217.197	185.184	239.142	76.0896	154.429	212.291	213.357	199.166	182.692	58.0236	106.993	87.212	89.4962	306.416	202.266	55.3544	185.305		3.43573	3.37904	3.82833	3.45355	3.32221	3.61693
18407	Orm3	orosomucoid 3	ENSMUSG00000028359	0	2.17588	0	0	0	0	0	0	0	13.193	1467.42	4.59247	755.982	389.123	50.1646	1348.16	482.183	766.258	34.0751	966.96	873.803	209.043	80.609	31.9283	11554.1	121.743	624.498	10.2063	164.792	1174.14	3232.78	117.065	324.323	285.323	171.534	287.915	238.425	188.615	150.99		4.06484	4.27345	4.22152	4.08167	3.95877	4.05823
17067	Ly6c1	lymphocyte antigen 6 complex, locus C1	ENSMUSG00000079018	1802.13	1994.2	2096.83	1225.07	1486.24	1426.12	1438.74	1401.09	1308.76	141.354	505.495	523.542	335.477	408.909	244.99	143.383	349.548	380.466	349.081	385.223	200.763	345.406	400.806	321.199	252.323	403.675	308.106	558.626	132.052	406.673	831.397	456.046	357.758	347.771	624.609	337.635	296.054	840.567	697.298		10.3356	10.4478	10.5031	9.91475	10.1245	10.0793
21815	Tgif1	TGFB-induced factor homeobox 1	ENSMUSG00000047407	578.113	414.506	610.84	631.339	506.092	714.941	513.975	482.343	623.757	2452.02	1718.68	1221.6	1570.71	1917.59	3372.7	2898.03	1860.34	1338.48	1656.81	2769.63	1990.09	1700.72	2057.02	1200.5	3326.34	1738.05	2873.14	1837.82	3080.3	2384.77	2300.75	1887.3	2301.47	1897.13	1577.37	5027.53	2610.25	2120.89	2356.81		9.66108	9.36837	9.71168	9.74118	9.54168	9.85581
20238	Atxn1	ataxin 1	ENSMUSG00000046876	1487.49	1871.26	1615.2	1946.41	2034.43	1028.51	1543.87	2105.77	1011.96	476.834	428.184	292.387	432.873	483.107	474.814	446.552	290.139	694.731	617.139	405.087	356.778	296.952	465.741	438.056	745.672	342.003	338.238	246.313	713.19	518.248	325.329	602.632	524.935	682.622	591.048	460.202	358.203	829.291	532.582		10.1898	10.4382	10.2781	10.4811	10.53	9.79746
56470	Rgs19	regulator of G-protein signaling 19	ENSMUSG00000002458	89.5308	177.335	131.174	95.3725	119.888	142.988	120.706	127.706	145.104	1164.76	295.863	722.549	623.028	369.338	743.136	1149.49	674.919	349.268	845.821	876.862	362.22	935.156	739.663	332.054	544.19	800.943	1279.88	892.032	429.442	486.965	661.405	837.78	500.416	506.045	449.346	1149.35	1226.03	786.238	509.247		7.35728	7.93441	7.67473	7.40798	7.59252	7.745
230376	Haus6	HAUS augmin-like complex, subunit 6	ENSMUSG00000038047	321.032	256.754	330.872	208.208	268.146	216.991	256.014	305.944	246.865	1279.72	753.782	714.895	604.476	517.732	750.136	789.82	516.724	748.757	537.63	688.861	644.014	652.048	647.858	570.239	619.51	541.437	611.691	463.367	1126.26	861.313	632.096	822.511	753.41	924.878	768.176	740.023	717.536	502.29	706.906		8.58271	8.37336	8.61215	8.18398	8.41319	8.22066
20520	Slc22a5	solute carrier family 22 (organic cation transporter), member 5	ENSMUSG00000018900	22116.7	20775.3	15271	9711.88	11844.2	11539.4	12031.7	12917.6	10683	1196.8	3431.42	4560.32	2561.68	3693.38	1880.59	1135.52	1929.42	4364.7	3237.89	2465.29	2654.06	1640.5	2867.59	2832.68	1487.58	1602.69	1069.71	3687.2	990.936	1899.89	1372.63	1743.76	1501.25	1770.08	2372.58	988.624	1350.32	2705.19	1965.61		13.7355	13.6688	13.33	12.8268	13.0464	13.0174
654824	Ankrd37	ankyrin repeat domain 37	ENSMUSG00000050914	12.7901	13.0553	9.7891	45.6713	21.049	37.6285	38.9375	31.2375	38.6315	1089.37	569.425	424.038	862.654	910.153	604.309	1608.8	663.866	1760.8	746.624	626.431	558.146	128.056	160.472	3017.86	4750.83	1810.93	221.474	253.797	5616.03	225.234	1167.47	152.694	188.352	398.376	99.751	478.702	929.972	175.289	247.074		5.85712	5.85447	5.79556	6.60495	6.08814	6.46571
20706	Serpinb9b	serine (or cysteine) peptidase inhibitor, clade B, member 9b	ENSMUSG00000021403	0	0	1.95782	0	0	0	0	0	0.942231	62.1958	41.629	10.7158	32.4655	174.776	292.821	24.9097	145.76	214.583	43.1618	461.133	70.7508	155.744	14.1812	12.7713	67.7883	383.652	86.6311	45.5882	236.275	282.586	92.8116	82.4547	150.459	105.516	55.0029	218.538	15.8197	520.742	216.876		3.24654	3.18616	3.66465	3.26545	3.1252	3.23909
113868	Acaa1a	acetyl-Coenzyme A acyltransferase 1A	ENSMUSG00000036138	5421.73	6679.96	4692.9	7516.97	6639.59	8741.09	7608.39	6548.85	9072.74	2442.6	2937.82	2850.39	2758.02	2705.73	3019.21	1983.66	2964.94	2756.09	4899.25	2952.67	3757.05	3025.59	4779.07	4077.24	4311.15	3078.02	2751.1	3821.93	3447.54	3481.75	3393	3098.67	3414.86	2985.67	3077.36	2319.51	2661.1	3539.61	3107.64		12.254	12.4656	12.1064	12.5847	12.4595	12.7387
20495	Slc12a1	solute carrier family 12, member 1	ENSMUSG00000027202	41616.5	39560.8	38946.9	14875.4	14504.6	6183.61	8651.92	15685.8	6871.69	79.1582	1213.19	1233.84	230.35	65.9531	177.326	91.1331	393.069	595.049	391.485	517.178	201.368	42.2239	12.6885	54.9167	49.8997	203.44	146.143	223.859	75.8481	1117.83	105.512	357.304	205.07	1359.86	2942.19	206.975	36.1593	2781.05	573.761		14.1275	14.0665	14.0475	12.8892	12.8593	11.8614
13479	Dpep1	dipeptidase 1	ENSMUSG00000019278	6163.56	7637.35	6067.29	5249.52	9305.5	7080.42	6824.77	8026.2	8532.84	30.1555	447.512	672.032	177.787	29.6789	90.9963	143.99	255.599	983.124	212.78	175.94	90.7062	537.144	217.197	118.135	26.3621	124.947	247.087	95.9394	41.4709	295.099	81.088	291.136	215.101	299.32	406.462	160.724	50.849	786.238	679.453		11.7201	11.9721	11.7014	11.5326	12.2049	11.883
14912	Nkx6-2	NK6 homeobox 2	ENSMUSG00000041309	8.95308	6.52765	15.6626	4.02982	0	1.25428	0.973438	1.8375	2.82669	269.515	37.1687	68.8871	98.9424	349.552	1160.79	227.833	89.8049	6337.04	184.006	7136.21	1154.99	1137.28	41.0509	65.1337	3280.2	184.217	187.575	85.7331	0.54567	449.426	533.423	207.664	780.158	103.362	233.063	1423.39	111.868	366.979	1019.87		5.01312	4.85184	5.35943	4.71216	4.27144	4.47137
243910	Nfkbid	nuclear factor of kappa light polypeptide gene enhancer in B cells inhibitor, delta	ENSMUSG00000036931	48.6024	26.1106	48.9455	34.9251	39.3525	47.6627	20.4422	40.425	40.5159	150.778	153.135	145.428	154.598	174.776	240.323	267.324	96.0222	328.723	259.728	284.483	143.316	310.796	303.777	146.87	177.944	197.032	188.329	229.302	214.994	188.738	373.2	168.981	375.59	160.427	235.86	476.39	670.077	194.766	370.611		6.21733	5.73536	6.23185	5.95568	6.04034	6.20089
71934	Car13	carbonic anhydrase 13	ENSMUSG00000027555	108.716	159.927	113.554	73.8801	161.071	90.3083	111.945	104.737	76.3207	723.732	727.021	407.199	606.022	476.511	1783.76	944.139	480.111	2014.95	838.248	1359.28	602.289	820.252	223.914	402.935	831.349	491.779	282.493	571.554	2465.34	784.149	1043.4	907.001	698.799	878.58	652.577	869.527	1103.99	579.171	527.091		7.549	7.87531	7.58953	7.24772	7.88084	7.40027
18108	Nmt2	N-myristoyltransferase 2	ENSMUSG00000026643	841.59	773.527	853.61	564.175	567.408	563.173	748.574	605.456	555.916	1762.21	2478.41	1230.78	1519.69	2064.33	3145.2	1590.58	1182.66	1455.66	1693.91	2032.53	1944.14	1904.23	1140.47	1121.32	1683.41	1214.23	1371.79	1573.13	1958.95	1649.63	1392.17	1565.62	1288.38	1620.42	1114.97	1614.18	1647.51	1096.84	951.235		9.90711	9.82562	9.9211	9.52946	9.5343	9.52775
68774	Ms4a6d	membrane-spanning 4-domains, subfamily A, member 6D	ENSMUSG00000024679	23.0222	15.2312	13.7047	32.2386	28.3704	13.7971	24.336	11.025	60.3028	194.126	126.374	278.61	262.816	89.0367	397.817	143.383	347.476	213.061	241.555	459.004	80.4262	205.582	124.645	156.449	81.9109	395.666	236.541	77.568	90.5812	284.671	295.043	273.831	164.948	172.271	208.824	248.601	479.111	598.648	240.211		5.54631	5.26477	5.24911	5.79674	5.68844	5.21436
236266	Alms1	ALMS1, centrosome and basal body associated	ENSMUSG00000063810	319.753	314.415	389.606	267.312	254.419	232.042	200.528	307.781	252.518	1654.78	1147.77	1016.47	981.694	1131.1	551.811	945.961	826.205	639.944	1407.68	612.242	865.337	864.552	1442.75	782.882	1009.29	1114.91	1346.93	2012.01	1250.67	1606.88	981.849	1459.75	1397.6	1096.07	784.024	1230.29	1253.15	593.522	1018.49		8.75213	8.73645	8.93552	8.59122	8.54643	8.46703
12576	Cdkn1b	cyclin-dependent kinase inhibitor 1B	ENSMUSG00000003031	1413.31	1396.92	1840.35	1677.75	1492.65	1258.05	1388.12	1420.39	1504.74	3260.57	3887.85	2103.35	4732.23	3432.86	3221.03	4566.98	3433.31	2868.71	3387.83	3113	4692.53	2681.57	6245.71	3879.29	5330.8	3336.73	4238.15	2999.3	3530.48	3632.95	3081.35	3672.8	3126.2	3554.16	2595.39	3195.97	3747.01	2765.67	2815.27		10.795	10.784	11.047	10.9576	10.8462	10.687
18828	Plscr2	phospholipid scramblase 2	ENSMUSG00000032372	18078.8	17155.8	17686.9	19791.8	20847.7	22978.5	25191.6	23015.6	31302.8	3735.51	6244.35	5798.76	9268.12	10110.6	6871.39	7752.39	5388.3	7837.6	7320.85	6387.75	8383.67	4325.53	6797.28	7263.05	7438.83	10807.1	7052.53	7339.02	5911.78	6256.51	5064.58	4354.83	6782.92	7307.51	7628.62	5176.69	3935.72	6798.34	11506.8		13.8571	13.8011	13.8336	13.9542	14.0102	14.1155
57436	Gabarapl1	gamma-aminobutyric acid (GABA) A receptor-associated protein-like 1	ENSMUSG00000030161	28062.8	29446.2	30377.5	34271	37331.8	40949.8	37932.9	35546.4	37525.3	5848.29	7686.5	9700.83	11531.4	7063.58	7509.53	7512.4	11283.6	11963.4	19874.9	8711.86	10421.5	7576.08	14685.8	13095.7	8397.28	6519.68	8898.15	11420.2	4822.08	9575.59	9974.81	7285.53	6486.46	10970.4	7976.35	8114.81	4699.58	12360.4	7132.2		14.452	14.5039	14.5375	14.6683	14.7618	14.8636
320394	Cenpt	centromere protein T	ENSMUSG00000036672	94.6469	199.093	170.33	155.82	117.142	180.617	118.759	124.95	126.259	770.85	560.505	864.915	364.85	774.949	345.319	821.413	422.774	449.711	543.688	420.695	618.616	224.964	468.727	287.355	699.538	756.09	407.543	567.471	775.397	357.664	526.584	367.483	425.743	387.609	327.221	768.93	579.679	348.528	490.03		7.2833	7.93825	7.79656	7.71398	7.46042	7.84827
19384	Ran	RAN, member RAS oncogene family	ENSMUSG00000029430	2679.53	2586.04	2752.7	3527.44	3498.71	4692.27	4826.31	3441.64	3597.44	14276.8	7163.16	8866.53	7412.95	7897.89	8989.97	8321.66	6814.12	7409.95	8313.58	9209.88	7523.17	7847.42	5619.49	6072.12	7828.61	5760.38	4227.6	4263.52	7696.67	5082.37	5475.89	5723.98	5026.45	6165.14	4915.77	6798.96	4358.33	5010.6	4844.02		11.738	11.705	11.7633	11.9995	11.9915	12.2802
17285	Meox1	mesenchyme homeobox 1	ENSMUSG00000001493	289.057	232.82	221.234	123.581	209.575	140.48	209.289	252.656	163.948	24.5014	56.4965	90.3186	40.1954	36.2742	33.8319	41.3137	75.9888	48.6996	53.0058	62.4303	78.6121	44.9927	66.4278	81.0979	60.2563	83.2981	48.9654	117.032	46.9276	45.8811	64.4796	60.0596	55.7256	60.2947	77.3769	74.0023	63.2788	110.709	91.9664		7.63207	7.40275	7.34615	6.75037	7.2932	6.87994
21419	Tfap2b	transcription factor AP-2 beta	ENSMUSG00000025927	1701.09	1574.25	1636.74	1059.84	934.393	737.518	860.519	1084.12	964.844	9.4236	141.241	85.7261	9.27585	1.64883	20.9991	10.936	37.3036	29.6763	28.0173	43.2755	18.746	3.46098	4.47828	4.46996	5.64903	61.6726	35.4058	8.16506	22.9181	78.2064	20.5163	25.449	26.7483	85.0586	149.16	47.4077	12.4298	215.267	98.8296		9.68271	9.59145	9.6359	9.12488	8.97872	8.70318
70747	Tspan2	tetraspanin 2	ENSMUSG00000027858	308.242	434.089	328.914	68.507	145.513	67.7312	185.927	170.887	97.992	15.0778	29.735	21.4315	18.5517	14.8395	40.8317	12.7586	19.3426	22.828	46.1907	28.3774	19.3507	22.8425	20.1523	20.4341	21.6546	51.2603	30.8859	14.9693	18.0071	36.4963	23.4471	42.7543	20.0612	37.6842	51.2739	13.8754	22.5996	79.9564	35.6885		7.45124	7.83393	7.51992	5.85833	6.63607	5.8475
56711	Plag1	pleiomorphic adenoma gene 1	ENSMUSG00000003282	159.876	104.442	117.469	60.4474	51.2498	27.5942	52.5657	56.0437	24.498	1.88472	10.4072	1.53082	3.09195	0	0	1.82266	3.45404	4.56559	3.78613	3.54717	1.20942	1.38439	2.23914	1.9157	1.88301	7.20849	7.53314	0.680421	0.54567	15.6413	0.976964	4.07183	3.34353	1.07669	7.45802	2.31257	4.51991	11.2759	4.1179		5.91592	5.44462	5.55821	4.84971	4.68738	4.05305
69454	Clic3	chloride intracellular channel 3	ENSMUSG00000015093	633.111	563.554	491.413	179.999	267.231	237.059	268.669	250.819	322.243	96.1207	86.2315	90.3186	86.5746	44.5184	100.329	91.7406	50.4289	32.7201	143.873	58.1737	56.2379	94.8308	93.2975	43.4225	86.6184	84.9	143.13	91.1765	67.663	81.3346	131.89	105.868	127.054	91.5188	114.667	86.7214	75.7086	130.185	119.419		8.6491	8.52448	8.37339	7.30828	7.71925	7.59268
53374	Chst3	carbohydrate sulfotransferase 3	ENSMUSG00000057337	231.501	280.689	454.214	269.998	266.316	274.688	242.386	346.369	209.175	2107.12	1635.42	916.963	1618.64	3483.97	1327.61	1055.93	2590.53	935.185	593.665	1263.5	3586.52	629.898	847.888	2722.21	1342.59	1130.93	1888.56	2548.86	2022.25	993.742	726.861	1015.92	883.808	1077.77	922.93	1437.26	453.121	658.103	612.194		8.54465	8.70966	9.14813	8.67647	8.66339	8.69121
142681	Slc34a3	solute carrier family 34 (sodium phosphate), member 3	ENSMUSG00000006469	3374.03	4437.72	2584.32	1434.62	2902.02	2464.66	1677.23	2580.77	2406.46	1.88472	60.9567	252.586	10.8218	6.59531	5.83309	21.2644	20.0334	47.9387	202.936	21.9925	21.1648	9.69074	1.49276	1.9157	1.88301	16.8198	23.3527	16.3301	4.91103	29.197	10.7466	33.5926	18.9467	39.8376	99.751	34.6886	16.9497	150.687	124.91		10.5535	10.8848	10.2308	9.52946	10.3718	10.1748
76478	Haus8	4HAUS augmin-like complex, subunit 8	ENSMUSG00000035439	49.8815	118.586	64.6081	52.3877	58.5712	61.4598	47.6985	44.1	64.0717	608.765	447.512	345.966	482.344	491.351	352.319	806.224	464.222	391.119	343.78	393.736	812.728	321.179	426.183	985.946	563.961	638.352	411.31	415.737	1092.43	362.878	1522.11	539.518	406.797	452.21	360.782	450.951	2389.9	491.014	312.96		6.70518	7.40571	6.90985	6.74239	6.81981	6.86187
229776	Cdc14a	CDC14 cell division cycle 14A	ENSMUSG00000033502	528.232	499.365	736.14	333.132	416.404	283.468	348.491	420.787	349.568	199.78	190.304	176.045	159.235	164.883	197.159	109.36	127.109	128.597	138.572	120.604	154.805	202.121	230.631	201.148	119.571	201.838	247.087	172.827	126.05	227.32	146.545	183.233	154.917	139.97	213.486	142.223	164.977	234.744	219.621		8.66664	8.60711	9.02537	8.18226	8.41541	8.0165
16624	Klk1b8	kallikrein 1-related peptidase b8	ENSMUSG00000063089	28.1383	35.9021	23.4938	24.1789	26.5401	11.2885	24.336	20.2125	37.6892	1.88472	2.9735	1.53082	0	0	0	2.43022	0	0.760932	0	0	0	0	0	1.27713	0.941505	0.800943	0	0.680421	0	1.04275	0	2.03592	2.22902	0	4.66126	1.15629	0	3.07525	0		3.2663	3.51106	3.06503	3.11925	3.22607	2.45072
228889	Ddx27	DEAD (Asp-Glu-Ala-Asp) box polypeptide 27	ENSMUSG00000017999	1005.3	1068.36	1114	1235.81	1154.04	1254.28	1185.65	1153.95	1307.82	5126.44	2637.49	2486.06	2558.59	2023.11	3856.84	4538.43	2954.58	5335.65	2173.24	3549.3	3347.06	3096.88	1877.89	2282.23	2570.31	1849.38	2950.73	2827.83	3867.71	1800.83	2372.07	2174.36	2288.09	2365.49	1627.71	3279.23	3239.65	2191.63	1888.74		10.3511	10.4074	10.4468	10.5445	10.4795	10.5586
26432	Plod2	procollagen lysine, 2-oxoglutarate 5-dioxygenase 2	ENSMUSG00000032374	906.819	1065.1	1969.57	1869.84	1448.72	2489.75	2236.96	1770.43	2014.49	5814.36	6523.86	4007.7	8441.03	9479.11	6869.05	8563.47	4720.98	10201.8	8352.19	4875.95	6281.1	3756.55	3033.29	3031.91	4469.32	1783.7	6619.37	3671.55	2745.26	7082.37	3153.64	5991.71	4499.28	5872.28	5030.43	2674.49	3835.15	7455.42	5541.32		10.5745	10.7109	11.2679	11.2189	10.9831	11.4923
140579	Elmo2	engulfment and cell motility 2	ENSMUSG00000017670	1809.8	2056.21	1895.17	1628.05	1694.9	1432.39	1312.19	1557.28	1495.32	5629.66	6654.69	2515.14	6281.3	5155.89	8215.33	7646.06	7520.82	19229.5	4085.99	6687.13	6558.06	7122	6050.9	7395.23	4090.84	4840.1	6644.23	12338.1	4466.85	3375.39	3669.48	3077.29	3397.03	2178.15	2464.87	1811.9	3861.14	3302.81	2779.58		11.1757	11.2961	11.2192	11.0775	11.1145	10.9606
20689	Sall3	spalt like transcription factor 3	ENSMUSG00000024565	608.81	547.235	407.227	261.939	262.655	139.225	225.838	271.031	165.833	9.4236	29.735	16.8391	0	0	10.4996	3.64532	7.59888	2.2828	3.78613	6.38491	4.23296	6.22976	0.74638	0	0.941505	13.616	4.51989	0	2.18268	6.25651	3.90786	3.05388	1.11451	6.46015	18.645	6.93771	1.12998	26.6521	8.2358		7.97643	7.84858	7.49055	6.97686	6.98421	6.25093
20872	Stk16	serine/threonine kinase 16	ENSMUSG00000026201	3168.11	3636.99	2850.59	4432.81	4109.13	5076.08	4536.22	3725.53	4181.62	1183.6	1516.48	2133.97	1481.04	1653.77	1118.79	1573.56	1444.48	1426.75	2763.87	1419.58	1537.77	2377.69	2272.73	1720.3	1494.17	1060.45	2105.51	1800.39	1639.19	1932.22	2112.2	2723.04	2629.13	2303.04	2435.98	2427.04	2368.44	1792.87	2425.44		11.4787	11.6237	11.3687	11.8338	11.753	11.9791
20319	Sfrp2	secreted frizzled-related protein 2	ENSMUSG00000027996	718.805	594.016	507.075	60.4474	188.526	119.157	92.4766	226.012	81.9741	5.65416	7.43375	12.2466	9.27585	1.64883	19.8325	15.7964	17.2702	6.08745	10.6012	6.38491	6.04708	74.7571	33.5871	4.46996	10.3566	2.40283	14.313	8.84548	11.4591	4.17101	6.83875	10.1796	8.91609	5.38346	9.32252	27.7509	1.12998	26.6521	20.5895		8.26716	8.04082	7.84954	5.47564	6.7176	6.20399
68354	Plekhd1os	pleckstrin homology domain containing, family D (with coiled-coil domains) member 1, opposite strand	ENSMUSG00000044062	39.6494	30.4624	37.1986	34.9251	21.9642	20.0685	45.7516	11.9437	29.2092	1.88472	0	1.53082	0	0	1.16662	0	2.07242	0	0	0.709435	1.20942	0	0	0	0	3.20377	0	0	0.54567	2.0855	1.95393	3.05388	0	0	4.66126	3.46886	0	5.12541	1.37263		3.73306	3.47869	3.64302	3.60337	3.17346	3.07434
240549	Gm4952	predicted gene 4952	ENSMUSG00000071633	42.2074	64.1886	74.3972	103.432	147.343	151.768	186.9	216.825	94.2231	15.0778	14.8675	35.2089	23.1896	13.1906	2.33324	7.29065	12.4345	5.32652	21.9595	8.51322	6.65179	1.38439	3.7319	7.66279	2.82451	2.40283	3.01326	6.80421	3.81969	7.29926	6.83875	3.05388	5.57256	6.46015	11.187	8.094	11.2998	14.3511	6.86317		4.89525	5.32466	5.46553	5.82597	6.21718	6.24571
72240	1600014C23Rik	RIKEN cDNA 1600014C23 gene	ENSMUSG00000094690	0	0	0	0	0	1.25428	0	0	1.88446	65.9652	77.311	44.3939	58.7471	34.6254	15.166	18.8342	355.766	126.315	148.416	50.3699	195.321	49.8381	175.399	100.893	17.8886	25.6302	64.785	29.9385	3.27402	79.2491	140.683	86.5265	70.2142	85.0586	48.4771	191.943	115.258	61.5049	105.693		3.02928	2.97072	3.19648	3.0476	2.91153	3.2387
20174	Ruvbl2	RuvB-like protein 2	ENSMUSG00000003868	726.479	762.647	749.845	873.129	802.608	1093.73	836.183	722.137	1135.39	2763	1442.15	3435.17	1848.99	2281.98	2476.73	1554.12	1997.81	1677.09	2790.37	3385.42	1841.34	1624.58	1653.98	1325.66	2480.86	1944.69	1577.44	1556.8	1706.31	1517.2	2187.42	1670.47	1874.61	1508.44	1551.27	2081.31	2864.5	1880	2123.46		9.88402	9.92878	9.91368	10.0557	9.97625	10.2722
70238	Rnf168	ring finger protein 168	ENSMUSG00000014074	644.622	592.928	785.086	597.757	779.729	516.764	677.513	741.431	528.592	1796.14	1543.25	1076.17	1770.14	1455.92	1569.1	2231.55	1543.95	1802.65	1211.56	1440.86	1732.49	1739.49	1397.97	1460.4	2237.01	1409.66	1319.05	1180.53	2795.47	1519.29	1300.34	1791.61	1424.35	1546.13	1521.44	1033.72	1253.15	1136.82	1166.74		9.63938	9.56117	9.82747	9.56891	9.82044	9.43528
17183	Matn4	matrilin 4	ENSMUSG00000016995	109.995	109.882	76.355	77.9099	48.5043	66.477	82.7422	66.15	89.5119	0	5.947	3.06165	0	0	9.33295	1.21511	3.45404	17.5014	0	8.51322	5.44237	4.15317	11.1957	0.638566	5.64903	4.00471	3.76657	0.680421	5.4567	3.12825	2.93089	2.03592	4.45805	7.53684	9.32252	3.46886	3.38994	6.15049	5.49053		5.60491	5.60704	5.19758	5.23143	4.74444	5.06477
218454	Lhfpl2	lipoma HMGIC fusion partner-like 2	ENSMUSG00000045312	456.607	528.74	420.931	153.133	183.035	173.091	164.511	239.794	197.868	2727.19	2166.19	1374.68	1295.53	913.451	3466.02	3435.11	1409.25	6293.67	759.497	2766.8	1242.07	1074.98	363.487	1694.11	1204.18	1195.01	859.532	763.433	1774.52	1607.92	2422.87	918.199	1835.6	1972.5	1193.28	2400.45	3593.33	1608.35	2194.84		9.24814	9.38421	9.1747	8.32971	8.46409	8.42237
246316	Lgi2	leucine-rich repeat LGI family, member 2	ENSMUSG00000039252	24.3012	6.52765	39.1564	13.4327	11.8973	17.56	12.6547	7.35	8.48008	2220.2	984.228	2553.41	253.54	41.2207	541.311	165.862	227.966	217.626	171.89	182.325	110.662	338.484	309.001	389.525	9.41505	163.392	158.196	481.738	214.448	691.344	804.042	328.801	257.452	69.985	306.711	163.036	170.627	314.7	137.263		5.64184	4.88684	6.01769	5.26251	5.16496	5.4205
266620	Defb36	defensin beta 36	ENSMUSG00000044863	7.67407	3.26383	1.95782	9.40292	4.57587	1.25428	0.973438	2.75625	8.48008	1782.94	157.595	136.243	146.868	26.3813	365.152	740.001	89.8049	6.08745	3073.58	653.39	121.546	748.263	988.953	3393.34	12.2396	40.0471	607.171	484.46	440.355	506.777	2232.36	374.609	424.629	485.588	315.101	2669.86	3109.7	525.867	410.417		5.13522	4.82894	4.85875	5.23068	4.90091	4.69202
56190	Rbm38	RNA binding motif protein 38	ENSMUSG00000027510	162.434	169.719	109.638	222.984	240.691	232.042	318.314	185.587	247.807	748.234	425.21	880.224	1012.61	957.969	531.978	1086.31	1046.57	2141.26	2061.92	992.499	889.526	1011.99	582.923	319.921	1311.52	558.257	1160.86	649.122	850.699	561	629.165	831.672	834.769	577.107	737.412	497.203	1089.3	734.984	407.672		7.9993	8.03585	7.68522	8.2762	8.34412	8.3118
20502	Slc16a2	solute carrier family 16 (monocarboxylic acid transporters), member 2	ENSMUSG00000033965	12384.7	12860.6	12741.5	14496.6	15189.2	13654.1	16524.1	18526.6	15068.2	1522.85	1620.56	2991.23	2674.54	2382.56	2407.9	1412.56	1734.62	3961.41	7372.34	1922.57	1269.89	1784.48	868.04	2683.89	953.744	1447.3	1004.17	1192.1	777.579	2644.42	2802.91	1917.83	2434.09	5856.13	4122.42	1969.15	2000.06	4588.27	3356.09		13.1114	13.1533	13.1429	13.2868	13.3391	13.2199
56365	Clcnkb	chloride channel, voltage-sensitive Kb	ENSMUSG00000006216	9549.1	10447.5	7142.13	6608.91	3215.01	4515.42	5323.73	3652.03	5725.94	64.0805	536.717	483.74	102.034	29.6789	54.8311	41.3137	95.3314	88.2681	84.8092	178.068	55.6331	19.3815	12.6885	17.8798	15.0641	324.382	137.103	17.0105	49.6559	163.712	70.3414	118.083	67.9852	174.424	376.63	135.285	27.1195	909.248	533.954		12.1068	12.2146	11.7583	11.6658	10.8152	11.2136
19125	Prodh	proline dehydrogenase	ENSMUSG00000003526	12895	22536.7	13941.6	12503.2	14126.6	19935.6	12987.6	15177.7	19252.6	1504.01	2170.65	5249.19	2431.82	1441.08	976.46	444.729	1584.71	2444.87	3009.21	1313.87	1326.12	1791.4	3045.23	1818	420.853	3311.9	3275.41	2548.86	871.98	1910.32	984.78	1549.33	1662.85	2504.38	2573.95	835.995	1387.61	2792.32	3416.48		13.1179	13.7482	13.2054	13.0834	13.2203	13.6096
18005	Nek2	NIMA (never in mitosis gene a)-related expressed kinase 2	ENSMUSG00000026622	53.7185	46.7815	54.819	184.029	167.477	173.091	275.483	152.512	247.807	902.781	1156.69	1288.95	819.367	519.381	899.463	1428.97	914.629	1043.24	1525.81	904.529	1226.95	2635.19	2218.24	1090.03	771.092	700.024	1597.03	973.002	1863.46	1282.58	1307.18	1956.52	1363.05	3085.8	1418.89	2355.35	1623.78	729.858	624.548		7.35723	7.27203	7.38153	8.25513	8.17463	8.20362
240084	Cchcr1	coiled-coil alpha-helical rod protein 1	ENSMUSG00000040312	400.331	360.109	305.42	322.386	215.981	267.162	229.731	167.212	342.03	1667.98	1094.25	747.042	728.154	920.046	1130.45	2032.27	1365.73	662.011	1634.85	1367.08	1312.22	890.856	2003.28	1616.21	1997.87	1882.22	2139.41	1924.91	1397.46	1532.84	3072.55	1665.38	2021.72	1553.67	1151.33	2923.09	3959.45	1201.4	1663.63		9.11108	9.01549	8.87243	8.91811	8.57763	8.75577
227095	Hibch	3-hydroxyisobutyryl-Coenzyme A hydrolase	ENSMUSG00000041426	1938.98	2121.49	1713.09	2365.51	2114.05	3769.12	2717.84	3711.75	4443.56	495.681	564.965	1066.98	868.838	1012.38	288.155	541.938	621.036	397.206	909.427	409.344	645.828	739.265	859.83	494.25	428.385	664.783	924.317	922.651	540.213	801.876	391.763	814.367	599.607	810.749	988.187	841.776	457.641	626.325	1158.5		10.6248	10.7216	10.4923	10.8394	10.7179	11.352
257632	Nod2	nucleotide-binding oligomerization domain containing 2	ENSMUSG00000055994	158.597	260.018	105.722	315.67	420.065	312.316	362.119	373.012	385.372	30.1555	38.6555	58.1713	40.1954	21.4348	61.8308	24.9097	80.8244	110.335	71.1792	48.951	19.3507	62.2976	38.8118	43.4225	25.4206	52.0613	85.8778	24.4952	47.4733	51.0948	55.687	55.9877	82.4739	62.4481	47.5449	53.1891	44.0692	86.1069	32.9432		6.97614	7.50042	6.56068	7.70964	8.02706	7.69832
13608	Edar	ectodysplasin-A receptor	ENSMUSG00000003227	92.0888	50.0453	50.9033	18.8058	19.2187	13.7971	13.6281	38.5875	12.249	1291.03	362.767	122.466	174.695	347.903	649.807	913.153	375.799	754.844	106.769	556.197	175.365	136.363	315.719	388.887	881.248	352.415	142.376	526.646	380.332	480.708	455.265	389.878	306.491	155.044	180.857	146.848	344.643	290.098	251.192		6.90933	6.38404	6.41039	5.69548	5.68909	5.51611
52502	Carhsp1	calcium regulated heat stable protein 1	ENSMUSG00000008393	2233.15	2084.5	2032.22	1938.35	1988.67	1822.47	1697.68	1854.96	2316.95	7636.88	3250.03	3689.28	6309.13	4375.99	7447.69	9448.68	5237.01	8380.9	4661.48	7358.97	4860.04	5546.56	8915.51	8186.41	10136.2	9615.32	7269.48	5241.29	13716.5	7383.72	11969.8	6110.81	7672.3	6129.61	6150.07	7181.69	6603.6	6677.38	7211.81		11.5217	11.4582	11.4352	11.392	11.4152	11.3364
109900	Asl	argininosuccinate lyase	ENSMUSG00000025533	7159.91	10807.6	7214.57	11529.3	12876.5	16135.1	10364.2	12163.3	17859	1690.59	2078.48	5913.57	1951.02	2763.44	1854.92	1337.83	1715.96	3138.84	4474.44	2839.16	2319.06	2392.23	3293.03	3716.45	1748.37	2754.44	2537.16	2684.26	1216.3	1783.11	2543.04	1605.32	1856.78	2179.22	2076.13	2486.01	3793.34	3450.43	2634.08		12.5231	12.971	12.5312	13.0423	13.1648	13.4151
12894	Cpt1a	carnitine palmitoyltransferase 1a, liver	ENSMUSG00000024900	24158	22750	23223.7	18918.7	21277.8	17745.6	20088.8	25884.8	18801.3	3190.83	7163.16	6020.73	5687.64	4341.37	6536.57	4647.79	6087.39	9606.76	5473.22	4546.06	7580.02	2907.22	3056.43	5443.13	1200.42	2189.78	1664.07	2652.28	2433.69	3010.42	4680.64	2676.21	2945.65	4990.47	5091.03	4058.56	2693.87	6594.35	3936.71		14.0445	13.9776	14.0005	13.7736	13.9033	13.7033
19215	Ptgds	prostaglandin D2 synthase (brain)	ENSMUSG00000015090	182.899	91.3871	115.511	81.9398	70.4685	63.9684	72.0344	52.3687	117.779	10643	1776.67	8263.39	11369.1	141.799	1012.63	1575.39	307.409	7053.84	44346.9	1584.17	842.963	498.381	579.937	57.4709	429.326	2022.38	902.471	357.221	88.9441	821.688	12725	767.541	1612.7	1769	1032	14384.2	1087.04	1612.45	2001.3		8.31014	7.77466	7.95312	7.70171	7.59459	7.53715
18605	Enpp1	ectonucleotide pyrophosphatase/phosphodiesterase 1	ENSMUSG00000037370	2637.32	2785.13	2827.09	1955.81	2212.89	1996.82	2070.5	2409.88	1795.89	331.711	307.757	195.945	374.126	207.752	165.66	49.2119	295.665	95.8774	47.7052	138.34	113.685	175.125	401.552	412.513	51.7828	296.349	290.026	670.895	82.3961	556.829	105.512	465.207	295.346	371.459	424.175	136.442	68.9287	672.454	236.093		10.6723	10.7346	10.7511	10.3336	10.4733	10.357
216881	Wscd1	WSC domain containing 1	ENSMUSG00000020811	386.262	394.923	391.564	220.297	285.534	203.194	232.652	285.731	186.562	60.311	59.47	64.2946	80.3907	57.709	68.8305	93.5633	116.746	70.0057	54.5202	125.57	80.4262	120.442	58.2176	84.9292	70.6128	73.6868	73.8248	83.6918	39.2882	76.1209	83.042	75.3289	63.5272	64.6015	85.7672	61.2831	42.9392	148.637	50.7874		8.04307	8.06802	8.05608	7.44635	7.71977	7.36264
57444	Isg20	interferon-stimulated protein	ENSMUSG00000039236	47.3234	27.1986	39.1564	38.955	59.4864	80.2741	42.8313	53.2875	53.7072	250.668	224.499	482.209	1491.87	122.013	2122.08	137.915	2049.62	2720.33	787.514	2434.78	482.557	486.613	156.74	860.787	2939.38	584.688	1055.39	276.931	624.792	410.844	1245.63	326.765	473.667	304.704	298.321	342.261	1324.33	437.71	538.072		6.70754	6.33817	6.59189	6.5739	6.87081	7.11204
12416	Cbx2	chromobox 2	ENSMUSG00000025577	212.316	196.918	231.023	380.147	334.954	430.219	429.286	512.662	357.106	774.62	1037.75	662.847	836.373	840.902	1068.62	1454.48	1383.69	733.538	695.133	850.612	1231.19	1045.22	1305.42	1160.91	895.371	1045.23	1300.97	826.712	1252.31	966.631	992.596	1110.59	1035.38	1108.99	797.076	988.624	936.752	685.78	866.131		8.37959	8.31581	8.45364	8.89965	8.78173	9.01614
13047	Cux1	cut-like homeobox 1	ENSMUSG00000029705	8568.1	9104.99	7968.33	8406.21	9788.71	10143.4	7745.65	10243.1	9339.39	4789.07	5978.22	3632.64	5247.04	4776.66	4631.48	4956.42	4453.63	5097.48	3321.19	3426.57	4687.7	4594.1	3180.32	2713.27	4199.11	4085.61	3025.31	3928.07	3988.3	6123.04	6417.68	5963.2	5840.04	5964.87	6011.16	7957.56	4335.73	7349.84	5888.6		12.8849	12.949	12.8087	12.8648	13.0256	13.0634
211378	6720489N17Rik	RIKEN cDNA 6720489N17 gene	ENSMUSG00000072066	23.0222	46.7815	29.3673	28.2088	20.1338	22.5771	38.9375	18.375	40.5159	335.48	120.427	146.959	258.178	92.3344	116.662	151.281	98.0946	101.965	66.6358	149.691	223.137	209.735	219.436	167.304	178.886	202.639	143.883	87.0939	206.263	247.132	114.305	210.717	118.138	171.194	158.483	119.097	160.457	105.583	82.358		5.41043	5.97174	5.60722	5.56328	5.30249	5.39559
71998	Slc25a35	solute carrier family 25, member 35	ENSMUSG00000018740	1007.86	1036.81	808.58	593.727	678.144	683.584	586.01	586.162	790.532	26.3861	196.251	56.6405	81.9367	31.3277	111.995	145.205	97.4038	58.5917	42.4046	18.4453	79.2168	76.1415	137.334	211.365	66.8468	236.278	277.22	387.16	573.499	80.2919	69.3645	157.784	117.024	64.6015	130.515	31.2197	55.369	128.135	123.537		9.29631	9.32873	9.04732	8.70604	8.85345	8.86168
52670	Cpsf4l	cleavage and polyadenylation specific factor 4-like	ENSMUSG00000018727	327.427	359.021	191.866	212.237	102.5	142.988	100.264	127.706	146.988	56.5416	44.6025	45.9247	15.4598	23.0836	10.4996	36.4532	24.8691	8.37025	23.474	21.283	15.7224	8.30635	17.9131	14.687	24.4791	18.4217	28.6259	60.5575	15.8244	32.3253	45.9173	31.5567	34.5499	20.4571	32.6288	31.2197	30.5094	41.0033	35.6885		7.51402	7.61644	6.92352	7.03695	6.26741	6.61314
232313	Gxylt2	glucoside xylosyltransferase 2	ENSMUSG00000030074	10.2321	10.8794	7.83128	8.05965	3.6607	0	2.92031	10.1062	8.48008	942.36	165.029	58.1713	128.316	29.6789	1060.46	209.606	46.9749	53.2652	494.468	560.454	108.847	182.74	88.8192	85.5678	208.073	48.8575	53.4853	232.704	81.3048	247.132	271.596	224.969	403.453	305.78	263.827	2147.22	1658.81	114.809	253.937		4.85625	4.87717	4.77521	4.73556	4.35661	4.03497
381511	Pdp1	pyruvate dehyrogenase phosphatase catalytic subunit 1	ENSMUSG00000049225	303.126	294.832	348.492	131.641	158.325	137.971	226.811	189.262	160.179	686.038	707.693	427.1	907.488	913.451	1269.28	946.569	712.222	372.857	731.48	564.71	576.287	371.017	504.553	451.466	696.713	705.631	395.49	528.007	500.925	498.435	359.523	504.908	378.934	362.845	424.175	282.134	450.861	405.932	385.71		8.40589	8.37891	8.54227	7.64348	7.80174	7.68318
668940	Myh7b	myosin, heavy chain 7B, cardiac muscle, beta	ENSMUSG00000074652	0	28.2865	19.5782	8.05965	1.83035	6.27141	4.86719	1.8375	18.8446	62.1958	127.86	105.627	148.414	69.2508	62.9974	246.667	243.164	156.752	93.1387	229.857	206.205	201.429	241.081	118.773	127.103	161.79	707.362	287.818	233.001	816.474	498.252	1213.41	1524.65	373.612	618.083	778.18	805.675	587.372	374.729		4.31262	5.70789	5.47804	4.94972	4.42901	4.83261
20148	Dhrs3	dehydrogenase/reductase (SDR family) member 3	ENSMUSG00000066026	7612.68	6953.04	7398.6	7402.79	4256.48	8016.12	6543.45	4664.49	8689.25	618.188	1601.23	1999.26	1525.88	1686.75	818.966	997.603	1608.89	2067.45	1673.47	1665.04	2456.93	1653.66	1836.84	3690.91	1709.77	1638.73	3043.39	1680.64	916.179	1557.87	1160.63	1529.99	2125.37	2320.27	1406.77	2267.48	726.576	2609.86	2082.28		12.4398	12.34	12.4082	12.4089	11.8093	12.4968
58243	Nap1l5	nucleosome assembly protein 1-like 5	ENSMUSG00000055430	299.289	273.073	428.763	69.8503	98.8389	80.2741	90.5297	84.525	119.663	5.65416	35.682	13.7774	12.3678	18.1371	4.66648	10.3284	15.8886	11.414	17.4162	8.51322	7.86121	6.22976	7.4638	3.19283	4.70752	2.40283	9.03977	21.0931	4.36536	13.5558	3.90786	39.7004	23.4047	6.46015	18.645	9.25029	10.1698	21.5267	19.2169		7.16583	7.06297	7.57712	5.5709	5.94257	5.71761
100502933	Gm19461	predicted gene, 19461	ENSMUSG00000101693	138.133	84.8595	92.0176	56.4175	118.058	23.8314	61.3266	146.081	32.9781	9.4236	17.841	15.3082	6.1839	9.89297	1.16662	11.5435	12.4345	7.60932	5.30058	9.93209	9.07062	14.5361	2.23914	7.66279	9.41505	4.00471	6.77983	5.44337	6.54804	16.684	11.7236	6.10775	16.7177	23.6872	10.2548	9.25029	6.77987	8.20065	2.74527		6.07564	5.5593	5.6318	5.13624	5.91058	4.31466
98758	Hnrnpf	heterogeneous nuclear ribonucleoprotein F	ENSMUSG00000042079	3778.2	3759.93	3911.72	3111.02	3778.76	3815.53	3793.49	3562.91	4119.43	10437.6	7646.35	7044.85	12592	10728.9	8844.14	6838.63	5668.07	5953.53	7744.9	7843.51	7591.51	5926.58	7292.88	5180.05	7770.24	7991.81	8452.19	5263.06	9816.05	4768.5	4482.31	5125.42	5007.5	5207.96	4541	6631.3	5580.96	4235.64	5251.69		12.0784	12.0737	12.1123	11.8915	12.0785	12.088
11727	Ang	angiogenin, ribonuclease, RNase A family, 5	ENSMUSG00000072115	56.2765	175.159	111.596	134.327	285.534	405.133	284.244	520.012	295.861	26.3861	5.947	73.4795	12.3678	1.64883	10.4996	12.7586	12.4345	18.2624	19.6879	17.7359	6.04708	44.9927	32.8407	47.8924	43.3092	22.4264	27.1193	24.4952	3.27402	37.5391	94.7655	39.7004	34.5499	35.5308	39.1546	33.5323	97.1782	73.8059	52.1601		5.70103	6.87175	6.38766	6.58633	7.40821	7.79824
70325	Pigw	phosphatidylinositol glycan anchor biosynthesis, class W	ENSMUSG00000045140	168.83	155.576	185.993	170.596	190.356	139.225	172.299	189.262	147.93	578.609	386.555	332.189	398.862	415.505	583.309	468.424	283.231	481.67	252.156	401.54	344.684	356.481	258.247	268.198	396.373	384.453	257.633	431.387	405.433	232.534	211.024	280.957	239.62	202.418	139.838	253.227	247.465	211.167	225.112		7.62715	7.55013	7.7199	7.63708	7.74064	7.44805
50779	Rgs6	regulator of G-protein signaling 6	ENSMUSG00000021219	431.027	491.75	522.738	276.715	277.298	169.328	201.502	316.05	184.677	5.65416	55.0097	30.6165	27.8276	4.94649	6.99971	9.11331	37.3036	17.5014	8.32948	7.80378	5.44237	7.61415	26.8697	10.8556	4.70752	16.8198	11.2997	12.928	3.81969	5.21376	21.4932	11.1975	8.91609	33.3774	70.8512	18.5006	4.51991	61.5049	39.8064		7.78036	7.93443	8.00167	7.27337	7.27861	6.72561
76589	Unc5cl	unc-5 family C-terminal like	ENSMUSG00000043592	14.0691	6.52765	9.7891	8.05965	14.6428	13.7971	2.92031	6.43125	11.3068	529.606	47.576	108.688	245.81	4.94649	485.313	162.824	40.7576	171.971	1862.02	639.201	57.4473	373.786	256.008	594.505	200.54	25.6302	144.636	514.398	227.544	271.115	366.362	184.251	263.025	357.462	291.795	564.267	348.033	205.016	229.23		5.13918	4.71588	4.98168	4.83836	5.14358	5.12571
12190	Brca2	breast cancer 2, early onset	ENSMUSG00000041147	184.178	154.488	262.348	100.746	126.294	144.242	98.3172	138.731	117.779	1100.68	634.842	665.908	358.666	586.983	296.321	702.94	493.927	498.41	388.457	489.51	436.599	357.865	447.828	707.531	669.41	473.357	595.118	299.385	671.174	624.608	817.719	490.656	505.988	551.266	462.397	587.393	753.696	300.349	522.973		7.89174	7.73169	8.22505	7.36469	7.55328	7.67129
56066	Cxcl11	chemokine (C-X-C motif) ligand 11	ENSMUSG00000060183	20.4642	23.9347	11.7469	34.9251	34.7766	51.4256	13.6281	15.6187	47.1115	229.936	667.551	731.734	555.005	821.117	633.474	246.059	835.186	531.13	31.0462	1868.65	281.794	1697.26	148.53	248.402	348.357	399.671	372.891	679.741	211.174	2481.75	782.548	3314.47	4080.23	307.934	557.487	909.997	2454.31	1797.99	546.308		6.1241	6.20511	5.89969	6.45068	6.43606	6.72195
50497	Hspa14	heat shock protein 14	ENSMUSG00000051396	1004.02	851.859	839.905	1043.72	1190.64	1118.82	1224.59	1056.56	1135.39	2615.99	2390.69	1536.95	2388.53	2412.24	2767.22	2610.05	1972.95	1957.12	1834	3015.81	2753.24	3271.32	1977.91	1975.08	2777.44	1722.83	1838.84	2276.69	3095.58	1673.62	2016.45	2169.27	1894.67	1784.08	1705.09	1991.12	2633.98	1475.09	1614.22		10.2476	10.0932	10.0806	10.2846	10.4113	10.3512
14191	Fgr	FGR proto-oncogene, Src family tyrosine kinase	ENSMUSG00000028874	76.7407	60.9248	115.511	146.417	112.566	90.3083	102.211	59.7187	158.295	882.049	906.917	240.339	735.884	486.404	1423.28	2738.85	695.643	725.168	461.15	1730.31	1358.78	1137.28	1203.91	1830.77	157.231	418.893	574.026	760.711	1706.85	724.712	2773.6	915.145	882.693	1231.74	948.101	1621.11	1981.98	773.937	671.218		7.38483	7.21901	7.70383	7.89447	7.67521	7.50584
21877	Tk1	thymidine kinase 1	ENSMUSG00000025574	496.257	599.456	618.671	721.339	653.435	797.724	457.516	607.293	832.932	1894.14	1540.27	3179.52	1598.54	1727.97	2080.08	2548.69	1866.56	1854.39	3250.01	2645.48	2175.14	1803.86	2890.73	1979.55	1851.94	3114.07	2278.78	1675.88	1789.8	1475.49	2264.6	1858.79	2206.73	2439.78	1684.58	3507.01	4370.76	1015.86	3030.77		9.54793	9.71454	9.74384	9.88352	9.7924	9.97717
12739	Cldn3	claudin 3	ENSMUSG00000070473	121.506	119.674	125.3	318.356	94.263	267.162	143.095	110.25	288.323	2821.43	1204.27	347.497	794.631	966.213	5662.77	5424.85	4828.05	4016.96	833.705	9365.25	2904.41	2334.08	1499.48	2800.11	1839.7	3261.44	6553.08	3803.56	2278.17	2304.48	1841.58	1101.43	4142.64	1353.4	1319.14	14040.8	1872.37	2214.18	3693.76		8.34646	8.33473	8.37256	9.07493	8.18045	8.93017
234396	Ankle1	ankyrin repeat and LEM domain containing 1	ENSMUSG00000046295	7.67407	3.26383	7.83128	9.40292	17.3883	20.0685	21.4156	12.8625	13.1912	444.794	358.307	480.679	193.247	359.445	103.829	396.733	290.83	209.256	224.896	229.857	435.39	134.286	220.182	412.513	635.516	984.359	501.707	542.976	541.304	165.797	1361.89	190.358	265.254	108.746	151.025	205.819	3014.78	73.8059	251.192		5.08798	4.78118	5.15577	5.18384	5.4952	5.60343
379043	Raet1e	retinoic acid early transcript 1E	ENSMUSG00000053219	1.27901	2.17588	1.95782	1.34327	3.6607	10.0343	6.81407	6.43125	1.88446	99.8902	179.897	26.024	27.8276	112.12	41.9983	24.3022	218.986	65.4401	6.81503	176.649	473.486	192.43	155.247	181.353	351.181	185.819	247.087	170.105	354.685	177.268	51.7791	298.262	98.077	188.421	82.0382	187.318	158.197	63.5551	57.6506		3.74784	3.82135	3.94533	3.7693	3.96033	4.50316
74164	Nfx1	nuclear transcription factor, X-box binding 1	ENSMUSG00000028423	2559.3	2520.76	2629.35	2129.09	2291.6	1910.27	2128.91	2572.5	1724.28	5493.96	4875.05	4379.69	4470.96	6329.85	4200.99	6231.07	3946.58	4175.99	3167.47	3799.02	5276.68	4574.72	3576.65	3808.41	5138.73	3379.98	3859.98	3619.16	5678.78	3678.83	3648.96	4424.05	4222.88	4626.54	3640.44	4768.52	3983.17	3410.45	3619.63		11.4848	11.4699	11.5114	11.3063	11.3771	11.203
20474	Six4	sine oculis-related homeobox 4	ENSMUSG00000034460	283.941	153.4	172.288	114.178	102.5	79.0198	109.025	109.331	118.721	13.193	25.2747	10.7158	0	1.64883	1.16662	2.43022	6.21726	6.84839	3.78613	7.09435	3.62825	2.07659	2.98552	1.27713	8.47354	13.616	7.53314	0	2.72835	9.38476	5.86179	3.05388	4.45805	10.7669	18.645	8.094	3.38994	27.6772	2.74527		6.91011	6.21578	6.33528	5.88436	5.77255	5.48501
217558	G2e3	G2/M-phase specific E3 ubiquitin ligase	ENSMUSG00000035293	369.634	356.845	452.256	243.133	211.405	183.125	232.652	250.819	211.06	2165.54	1415.39	1190.98	895.12	1190.45	1053.46	973.909	846.93	990.733	417.988	642.039	1011.68	877.012	1176.29	692.844	760.736	1018	980.062	595.369	1524.06	990.614	550.031	1026.1	780.158	1391.09	854.875	1063.78	892.683	789.313	948.489		8.83918	8.8059	9.03167	8.4567	8.333	8.21178
217316	Slc16a5	solute carrier family 16 (monocarboxylic acid transporters), member 5	ENSMUSG00000045775	1628.18	934.542	1143.37	405.669	461.248	269.671	631.761	424.462	271.363	3.76944	95.152	53.5788	27.8276	0	16.3327	6.07554	13.8161	18.2624	11.3584	7.80378	12.0942	20.7659	1.49276	15.9641	3.76602	21.6255	3.76657	7.48463	2.18268	22.9405	8.79268	3.05388	11.1451	19.3804	38.2223	11.5629	5.64989	50.229	30.1979		9.42279	8.75943	8.99766	7.77773	7.92897	7.30943
12575	Cdkn1a	cyclin-dependent kinase inhibitor 1A (P21)	ENSMUSG00000023067	369.634	901.904	550.148	274.028	298.347	559.41	289.111	253.575	215.771	2412.44	4302.65	1213.94	2408.63	4075.9	4496.15	4207.92	2747.34	11467.2	1357.7	4885.88	4203.93	1981.76	469.473	2521.06	3367.76	1307.94	2146.95	608.297	4376.82	1532.84	1288.62	1548.32	1353.02	3274.22	2805.15	4627.46	2002.32	2345.39	2645.06		9.28766	10.0897	9.63312	9.04471	9.11091	9.64721
12039	Bckdha	branched chain ketoacid dehydrogenase E1, alpha polypeptide	ENSMUSG00000060376	11130	15962.3	13442.4	22019	19770.5	27788.6	19851.3	17289.9	33189.1	2274.86	3285.72	9279.85	6100.42	6014.93	3446.19	3125.86	3742.1	5451.32	8774.73	4748.25	4250.49	3487.28	5819.52	4934.2	3843.22	5356.71	5139.86	4641.83	1981.87	3267.98	2867.39	2664	3324.59	3300.06	3809.18	3066.47	3576.38	4336.1	4749.31		13.1925	13.582	13.3952	13.9367	13.8173	14.1949
30060	Meltf	melanotransferrin	ENSMUSG00000022780	0	0	3.91564	4.02982	14.6428	1.25428	1.94688	3.675	3.76892	15.0778	127.86	309.226	275.184	349.552	5.83309	390.05	9.6713	946.599	6115.35	888.922	101.591	236.039	54.4857	19.157	1285.15	14.417	172.509	30.619	387.971	396.246	232.518	206.646	1232.65	383.302	747.666	366.543	1096.08	115.834	362.375		3.99278	3.93883	4.5013	4.42786	5.04286	4.14103
74747	Ddit4	DNA-damage-inducible transcript 4	ENSMUSG00000020108	368.355	421.034	258.432	646.115	633.301	376.285	304.686	272.869	989.342	3686.51	1565.55	4283.24	2108.71	1744.46	2001.92	5031.76	3573.55	6437.48	2747.97	3579.1	2837.9	1128.97	1897.3	4955.91	1348.23	1028.41	1833.57	1158.08	3920.64	1776.85	2508.84	1436.34	1574.8	1907.9	1720.01	3088.44	5301.86	1752.89	2487.21		9.29274	9.405	9.01153	9.78412	9.76544	9.31043
381085	Tbc1d22b	TBC1 domain family, member 22B	ENSMUSG00000042203	1566.79	1819.04	1431.17	1994.76	1903.56	2169.91	1672.37	1739.19	2060.66	1004.56	1165.61	1253.74	1145.57	1172.32	873.798	1216.93	1132.92	1037.91	1360.73	1063.44	1188.86	1010.61	1294.97	1135.37	1076.14	858.611	1139.76	1189.38	1027.5	1130.34	1154.77	1226.64	1322.93	1364.17	1220.32	1216.41	1236.2	1176.79	1176.35		10.527	10.6821	10.4339	10.7789	10.7297	10.8682
17719	ND4	NADH dehydrogenase subunit 4	ENSMUSG00000064363	256228	293917	288262	342042	222223	438779	400473	266024	525363	53840.8	61771.5	91087.1	65750.3	79053.1	25361.1	18279.5	22707.5	37437.1	93245.5	52459.2	35201.3	98791.5	140267	61656.7	99052.9	221439	233498	83523.1	43862	72696.5	25578.9	61256.7	45965.8	55998.7	67638.6	122335	75536.8	61236.3	74993.8		17.5882	17.7385	17.7172	17.906	17.4335	18.1843
20668	Sox13	SRY (sex determining region Y)-box 13	ENSMUSG00000070643	1669.11	2061.65	1607.37	1435.96	1413.94	1357.13	1030.87	1306.46	1335.14	503.22	625.922	860.323	524.086	704.05	466.648	699.294	619.654	648.314	670.144	554.778	722.021	681.813	997.91	972.536	660.936	531.826	924.317	610.338	608.422	653.805	985.757	626.045	909.441	880.734	901.488	1171.32	735.616	865.169	689.062		10.4304	10.6565	10.3901	10.271	10.2549	10.2117
13136	Cd55	CD55 molecule, decay accelerating factor for complement	ENSMUSG00000026399	254.523	277.425	385.691	643.429	735.8	960.78	780.697	739.593	1096.76	11.3083	20.8145	18.3699	64.931	92.3344	17.4993	12.7586	80.1336	19.0233	58.3063	32.634	18.1412	53.9913	14.1812	21.0727	27.3036	64.8764	121.284	10.2063	9.82205	51.0948	32.2398	42.7543	10.0306	57.0647	69.9189	25.4383	5.64989	96.3577	59.0232		7.46082	7.55628	7.91901	8.50233	8.65799	8.96593
381066	Zfp948	zinc finger protein 948	ENSMUSG00000067931	136.854	175.159	225.149	142.387	122.633	141.734	225.838	143.325	197.868	853.778	509.955	499.048	551.913	1185.51	677.806	498.802	388.924	615.594	736.78	546.974	442.646	436.083	514.256	356.958	853.945	1268.69	932.603	532.77	397.793	835.244	576.409	563.949	559.485	653.552	571.471	624.394	685.897	426.434	878.485		7.70625	7.92184	8.15277	7.74066	7.61099	7.73626
100342	Tent5b	terminal nucleotidyltransferase 5B	ENSMUSG00000046694	144.528	200.181	172.288	185.372	161.986	163.057	91.5032	165.375	175.255	9.4236	44.6025	22.9624	4.63793	1.64883	36.1652	9.11331	22.7966	15.2186	6.81503	13.4793	7.2565	8.99854	7.4638	6.38566	1.88301	13.616	28.6259	6.12379	9.27638	22.9405	13.6775	19.3412	20.0612	31.2241	44.7481	20.8131	19.2096	71.7557	43.9243		6.45769	6.81417	6.64245	6.72761	6.58417	6.58842
16897	Llgl1	LLGL1 scribble cell polarity complex component	ENSMUSG00000020536	1171.57	1449.14	980.868	768.353	937.139	711.178	726.185	839.737	575.703	3539.5	1797.48	1809.43	2036.05	1963.75	2792.89	4433.32	2676.19	2029.4	2311.81	2944.86	2782.87	1718.03	2034.63	2029.36	2639.04	1480.14	1513.41	2386.24	3027.38	2165.79	2967.04	2338.25	2475.33	2515.15	1975.44	2477.92	2285.95	1981.48	1718.54		10.401	10.6094	10.2309	10.0026	10.1873	9.9319
16854	Lgals3	lectin, galactose binding, soluble 3	ENSMUSG00000050335	1157.51	1383.86	835.989	1429.24	855.688	1545.28	1477.68	889.35	2269.83	4674.11	5289.86	2267.15	6757.46	7609.34	18221.4	9590.24	13184.7	15769.5	11696.1	21392.3	9070.62	5977.11	9183.46	6289.87	18399.8	23889.7	24042.8	8750.22	11945.8	9197.07	11791	5934.7	7375.84	7968.59	5346.47	23584.8	4901.85	15622.2	13221.2		11.0625	11.2094	10.8098	11.2366	10.8261	11.3028
81840	Sorcs2	sortilin-related VPS10 domain containing receptor 2	ENSMUSG00000029093	52.4395	53.3092	78.3128	5.3731	5.49105	8.77998	8.76094	5.5125	14.1335	591.802	1449.58	166.86	972.419	524.327	1494.44	1059.57	399.977	1661.11	394.514	3454.95	1003.21	3214.56	173.16	61.9409	159.114	109.729	216.955	40.1449	421.803	930.134	319.467	757.361	1168.01	1048.7	1172.77	823.276	283.625	777.012	1155.76		6.6568	6.66631	6.98553	5.47441	5.43611	5.62365
11757	Prdx3	peroxiredoxin 3	ENSMUSG00000024997	6603.54	6464.55	6351.17	8102.63	6926.96	10010.4	8172.01	7724.85	10783.8	1686.82	3751.07	3037.15	2065.42	3083.31	2951.55	1296.52	2207.82	3138.08	1839.3	1696.26	3588.94	2063.43	2023.44	1913.78	2035.53	2065.63	1516.42	1680.64	1703.03	3278.41	1055.12	1348.8	1387.57	1589.2	1796.45	1734.43	1206.82	2111.67	2120.72		12.348	12.3251	12.306	12.5698	12.3997	12.8032
66895	Pxdc1	PX domain containing 1	ENSMUSG00000021411	112.553	138.169	105.722	114.178	73.214	92.8169	81.7688	83.6062	76.3207	471.18	303.297	142.367	389.586	255.568	736.137	397.948	786.829	1496.75	565.647	1145.03	666.993	476.923	281.385	372.284	726.842	915.478	534.853	372.19	279.929	523.461	716.115	553.77	571.744	563.11	469.855	1256.88	572.899	990.229	770.047		7.42632	7.60416	7.3777	7.439	7.06968	7.26412
380997	Cyp2d12	cytochrome P450, family 2, subfamily d, polypeptide 12	ENSMUSG00000096852	3642.63	4514.96	5536.72	1418.5	2464.57	4214.39	6602.83	5886.43	4529.3	107.429	132.321	71.9487	24.7356	57.709	44.3315	23.6946	64.9359	438.297	33.3179	41.8567	54.4237	0.692196	3.7319	14.0484	12.2396	210.648	77.5914	63.2792	36.0142	32.3253	15.6314	73.293	23.4047	44.1444	158.483	74.0023	11.2998	352.628	271.781		10.8154	11.0725	11.3178	9.70768	10.3526	10.9898
107146	Glyat	glycine-N-acyltransferase	ENSMUSG00000063683	18044.3	16203.8	17156.4	29343.8	30018.6	34043.7	43059.1	34486.2	38702.1	3858.02	8444.74	4394.99	9328.42	9883.08	10664.1	6316.74	9292.05	8697.45	5238.48	7213.53	10368.9	3770.39	6547.99	6508.9	2817.92	7315.81	5733.48	7883.36	8776.55	6150.15	7419.07	5144.76	4898.28	4732.06	7181.14	6322.57	6063.47	9071.97	8253.64		13.8777	13.7631	13.8238	14.4062	14.4313	14.5706
12896	Cpt2	carnitine palmitoyltransferase 2	ENSMUSG00000028607	9981.41	9192.02	8653.57	5425.49	4699.42	9506.21	5973.02	5562.11	9021.86	1579.4	2494.77	2796.81	3045.57	3652.15	1952.92	1826.91	2182.26	4449.93	2248.2	2590.86	2409.16	1680.65	2184.65	2519.14	1743.67	2108.88	2061.07	1467.67	1170.46	1592.28	1574.87	1365.08	1636.1	2184.61	2105.96	1780.68	1282.53	2051.19	1997.18		12.7999	12.7081	12.6415	12.1368	11.9842	12.7454
83436	Plekha2	pleckstrin homology domain-containing, family A (phosphoinositide binding specific) member 2	ENSMUSG00000031557	579.392	538.531	673.49	529.25	861.179	600.801	555.833	795.637	439.08	2874.2	10212.5	1864.54	2645.16	3289.41	6628.73	3798.43	4157.28	2374.11	3072.82	4028.17	5037.82	4081.88	1850.28	1967.42	1056.37	736.868	1488.55	2178.71	3024.1	7174.13	4973.73	8503.01	5915.83	2466.7	5788.35	1015.22	4588.84	6420.09	2620.36		9.86251	9.80007	9.99371	9.78581	10.2127	9.89362
638411	Gm10109	predicted gene 10109	ENSMUSG00000062073	72.9037	52.2212	54.819	36.2684	27.4552	21.3228	7.7875	32.1562	33.9203	0	1.48675	3.06165	0	0	0	1.82266	0	0	0.757225	1.41887	1.81412	0	0	1.9157	1.88301	1.60189	0	3.40211	0	2.0855	0	0	1.11451	2.15338	1.8645	1.15629	3.38994	5.12541	1.37263		4.2826	4.08403	4.10924	3.73442	3.48403	3.23228
53417	Hif3a	hypoxia inducible factor 3, alpha subunit	ENSMUSG00000004328	40.9284	106.618	80.2706	18.8058	29.2856	35.1199	8.76094	24.8062	22.6135	84.8124	4018.68	6323.83	474.615	562.25	1306.61	14.5813	192.044	4652.34	939.716	1133.68	2528.28	470.001	106.732	447.635	351.181	590.295	161.963	472.212	31.1032	448.383	469.92	360.357	507.103	349.925	588.251	945.842	2290.47	191.69	1066.54		6.49741	7.26398	7.02768	6.01278	6.25884	6.39004
319158	Hist1h4i	histone cluster 1, H4i	ENSMUSG00000060639	234.059	182.774	283.884	605.817	832.809	652.227	1080.52	601.781	607.739	71.6194	66.9037	53.5788	49.4712	49.4649	40.8317	50.427	78.752	99.6821	114.341	68.1057	117.918	40.1473	50.7538	73.4351	42.3677	243.487	64.0317	64.64	142.42	43.7956	47.8713	63.1134	59.0691	120.589	69.9189	82.0963	15.8197	67.6554	100.202		7.55466	7.29702	7.75769	8.58928	8.94827	8.67219
72549	Reep4	receptor accessory protein 4	ENSMUSG00000033589	395.215	359.021	225.149	292.834	218.727	383.81	272.563	209.475	544.609	678.499	1019.91	1030.24	700.327	885.421	1606.43	1189.59	1179.21	1256.3	1325.9	1481.3	1326.73	1047.29	1775.64	1046.61	1734.25	1672.37	1892.33	1275.11	1151.91	1030.24	1408.78	1112.63	1451.09	1167.13	735.547	2163.41	2448.66	975.878	1503.03		9.02971	8.94165	8.53706	8.76017	8.5092	9.0028
100043057	Tmem207	transmembrane protein 207	ENSMUSG00000091972	753.338	718.042	669.575	350.595	283.704	287.231	224.864	386.794	279.843	1.88472	13.3807	7.65412	7.72988	0	1.16662	0.607554	4.83565	7.60932	17.4162	2.1283	2.41883	2.07659	0	0	0	2.40283	0	8.84548	0	13.5558	1.95393	1.01796	1.11451	13.997	42.8836	1.15629	9.03983	39.9782	1.37263		8.5106	8.40216	8.25149	7.37691	7.12405	7.13559
66694	Uqcrfs1	ubiquinol-cytochrome c reductase, Rieske iron-sulfur polypeptide 1	ENSMUSG00000038462	10028.7	10508.4	11079.3	26527	19996.6	26953.3	26939.9	19574	35983.8	4140.73	4754.63	6294.75	4344.19	8544.23	4203.33	5203.09	6512.93	7215.92	7712.34	5535.72	8396.98	6017.95	6858.49	7289.87	5397.65	9473.55	7383.99	6332	5660.78	4393.11	2740.39	4490.22	4337.68	5434.06	5122.73	4573.11	3419.32	4707.18	6241.36		13.1705	13.2193	13.2746	14.2185	13.9074	14.2362
209027	Pycr1	pyrroline-5-carboxylate reductase 1	ENSMUSG00000025140	35.8123	36.99	43.072	30.8953	55.8257	76.5112	28.2297	52.3687	58.4183	523.952	414.803	407.199	371.034	234.134	251.99	241.199	351.621	130.88	238.526	280.936	205.601	201.429	94.0439	136.653	346.474	232.273	558.959	176.91	623.7	237.747	80.1111	128.263	112.566	108.746	86.6995	297.165	152.547	106.609	196.287		5.97461	5.99585	6.13053	5.86482	6.33088	6.61046
66052	Sdhc	succinate dehydrogenase complex, subunit C, integral membrane protein	ENSMUSG00000058076	13478.2	13326.2	10852.2	18862.3	15461.9	22711.3	16810.3	15048.2	25428	2084.5	4243.18	6953	3687.15	5795.63	2372.9	3323.32	4620.12	3755.2	7915.27	3808.96	5969.68	6924.72	6255.41	4325.64	3999.51	4969.05	7521.09	9753.84	4390.46	5139.72	3249.38	6259.43	5198.08	6473.07	6450.25	8605.08	5300.73	6272.48	4596.95		13.4413	13.4291	13.2106	13.8058	13.5892	14.0102
56501	Elf4	E74-like factor 4 (ets domain transcription factor)	ENSMUSG00000031103	336.38	225.204	262.348	141.044	266.316	109.123	132.388	238.875	117.779	1615.2	1000.58	479.148	796.177	451.779	1737.1	899.18	991.308	1341.52	422.532	990.371	700.252	824.405	518.734	787.352	370.011	828.976	710.375	582.441	770.485	905.108	1953.93	1334.54	1330.73	1142.37	1145.74	686.834	1384.22	1231.12	752.203		8.68938	8.32057	8.46026	7.92057	8.47175	7.71568
54394	Crlf3	cytokine receptor-like factor 3	ENSMUSG00000017561	434.864	407.978	501.202	335.819	417.32	391.336	354.331	424.462	370.297	1217.53	1623.53	575.59	2898.7	2770.03	2127.91	4718.87	4279.55	858.331	1097.22	2028.27	2314.22	1765.1	2785.49	7071.48	5606.66	5708.32	6393.38	7932.35	4422.65	1371.22	831.397	1050.53	909.441	1352.32	947.168	716.897	1139.02	1337.73	1026.73		9.34497	9.28876	9.47221	9.12271	9.30821	9.25293
94175	Hrg	histidine-rich glycoprotein	ENSMUSG00000022877	28.1383	31.5503	39.1564	322.386	448.436	304.791	905.297	345.45	611.508	0	0	0	10.8218	0	0	0	0.690807	0	3.0289	2.1283	1.20942	0	0	3.19283	0.941505	1.60189	3.01326	0	0	9.38476	1.95393	3.05388	2.22902	1.07669	13.9838	3.46886	1.12998	55.3544	32.9432		4.36399	4.49312	4.70756	7.48223	8.18764	7.38075
16612	Klk1	kallikrein 1	ENSMUSG00000063903	24885.7	35337.4	52240.5	51884	44606.5	55663.8	38498.5	34253.7	84095.1	90.4666	2989.85	2161.52	145.322	74.1973	176.159	188.949	165.794	349.268	313.491	488.091	151.782	23.5346	22.3914	26.8198	41.4262	1177.39	649.357	40.1449	228.09	769.551	185.623	293.172	238.505	616.944	1221.25	938.904	85.8784	5416.53	1743.24		13.626	14.0528	14.5445	14.5357	14.3425	14.6282
14081	Acsl1	acyl-CoA synthetase long-chain family member 1	ENSMUSG00000018796	29670.5	28880.5	34001.5	3391.77	6079.51	4026.25	4608.26	6785.88	3586.13	1012.09	1888.17	1944.15	689.505	611.715	529.645	639.754	1199.24	1853.63	857.936	531.367	397.293	780.104	211.972	1098.33	578.084	262.709	299.819	199.363	359.051	716.37	838.235	426.525	374.476	1222.04	847.417	522.641	899.463	1073.26	597.095		13.8347	13.8024	14.0024	11.3487	11.9955	11.5366
70784	Rasl12	RAS-like, family 12	ENSMUSG00000041696	333.822	339.438	244.728	61.7906	77.7898	57.697	72.0344	100.144	51.8227	1530.39	2393.67	2224.29	3102.77	3676.89	690.638	1022.51	1364.34	1467.84	1864.29	984.696	760.723	2174.88	3066.88	2685.81	10180.5	3669.12	5340.25	904.96	703.368	790.406	1338.44	1439.39	1017.55	967.946	895.894	975.905	2063.34	783.163	1093.99		8.88513	8.89977	8.61496	7.6002	7.73826	7.55819
50927	Nasp	nuclear autoantigenic sperm protein (histone-binding)	ENSMUSG00000028693	775.081	566.818	773.339	1367.45	1078.99	1512.66	1063.97	1176.92	1503.8	3825.98	3611.32	3023.38	2117.99	3831.88	3084.54	4440	2319.73	3255.27	5193.81	4370.83	3471.63	2821.39	2648.16	2372.27	4688.69	3649.9	3736.44	3377.61	6554.58	2338.89	2686.65	2771.9	2522.14	2385.95	2004.34	4432.04	3158.29	1998.91	2527.02		10.169	9.90361	10.1677	10.6901	10.4671	10.787
66948	Acad8	acyl-Coenzyme A dehydrogenase family, member 8	ENSMUSG00000031969	4389.57	4499.73	3408.57	4591.31	4816.56	4614.5	4808.78	4618.55	5273.67	1096.91	1393.08	1985.48	2057.69	2064.33	1068.62	1765.55	1992.98	1583.5	2253.5	949.224	2247.1	1114.43	1870.43	2115.57	1438.62	1476.14	1430.54	1645.26	1356.53	1491.13	1178.22	1458.73	1386.45	1820.69	1716.28	805.931	853.134	1586.83	1493.42		11.7808	11.8074	11.5109	11.8291	11.8808	11.8345
19299	Abcd3	ATP-binding cassette, sub-family D (ALD), member 3	ENSMUSG00000028127	16294.6	13475.2	18444.6	12814.8	13840.2	15661	15029.9	16155.3	13720.8	3111.67	4601.49	5126.73	7596.92	8466.73	3938.51	6629.63	3745.56	6253.34	4986.33	3855.78	3503.07	3762.08	3787.88	6067.65	3803.68	3386.39	2315.69	4058.71	6182.44	4404.58	5106.59	5164.1	4230.69	4976.47	5807.93	2665.24	3492.76	4858.89	4565.38		13.6048	13.3995	13.7403	13.3455	13.4282	13.5618
56449	Ybx3	Y box protein 3	ENSMUSG00000030189	1266.22	1362.1	1417.46	1575.66	1287.65	2319.17	1595.46	1254.09	2083.27	12196	4814.1	7335.71	6384.88	6725.57	7454.69	5791.81	5129.24	3657.8	6706.74	6642.44	6333.71	2901.68	5672.49	4048.51	11879	9278.92	9798.36	4775.88	11793	4332.63	4735.35	2978.55	3201.99	3402.35	2683.95	8743.83	4237.42	4652.85	5572.89		10.8988	10.9632	10.9992	11.0943	10.9133	11.4551
259302	Srgap3	SLIT-ROBO Rho GTPase activating protein 3	ENSMUSG00000030257	947.748	931.278	736.14	378.803	406.338	198.177	289.111	382.2	239.327	22.6166	102.586	110.219	27.8276	8.24414	41.9983	40.0986	47.6657	32.7201	31.0462	40.4378	19.9554	17.3049	9.70294	13.4099	28.2451	32.0377	66.2917	9.5259	18.0071	58.3941	59.5948	70.2392	47.924	57.0647	129.583	37.0011	25.9895	159.913	32.9432		8.95166	8.93165	8.65625	7.90443	7.98446	7.1956
11603	Agrn	agrin	ENSMUSG00000041936	8305.9	8629.56	8158.24	8192.63	6038.32	7884.42	6116.11	7013.73	5893.65	22822.1	24718.7	17468.2	19145.4	19627.7	21535.8	34774.6	16357.6	20459.9	16320.5	22181.9	20119.2	17561.7	15403	22745.7	33257.7	12503.5	21674.4	21767.4	18416.9	17095.9	22122.4	12878.2	24500.3	18169.2	17399.6	41864.5	25013.2	16043.6	18483.9		13.3266	13.363	13.3096	13.3136	13.0303	13.2773
109648	Npy	neuropeptide Y	ENSMUSG00000029819	78.0197	45.6936	76.355	29.552	93.3478	418.93	130.441	97.3874	138.508	1.88472	17.841	4.59247	3.09195	0	1.16662	4.86043	2.76323	2.2828	8.32948	15.6076	5.44237	2.76878	1.49276	2.55426	2.82451	6.40754	9.03977	2.72169	1.63701	14.5985	2.93089	8.14367	5.57256	3.23007	23.3063	16.188	7.90985	32.8026	9.60843		5.43098	4.87097	5.39555	4.42844	5.63157	7.42734
100043108	Cyp2c69	cytochrome P450, family 2, subfamily c, polypeptide 69	ENSMUSG00000092008	10.2321	27.1986	37.1986	22.8357	61.3167	27.5942	42.8313	49.6125	55.5916	0	0	1.53082	0	1.64883	0	0	1.38161	3.04373	3.0289	2.1283	0	0	0.74638	0	0	0	0	0	1.09134	0	0	1.01796	2.22902	0	0	1.15629	0	4.10033	1.37263		2.39893	3.23449	3.46487	3.0765	3.69465	3.24108
15394	Hoxa1	homeobox A1	ENSMUSG00000029844	26.8592	14.1432	52.8611	25.5222	21.049	26.3399	31.15	21.1312	20.7291	122.507	87.7182	61.2329	160.781	136.853	75.8302	89.3104	120.891	83.7025	57.5491	97.1926	138.478	97.5996	117.928	74.0736	177.003	125.748	97.9309	93.8981	118.956	163.712	115.282	172.035	120.367	69.985	113.735	130.66	91.5283	67.6554	91.9664		5.35058	4.88475	5.92548	5.31222	5.15546	5.33483
71670	Acy3	aspartoacylase (aminoacylase) 3	ENSMUSG00000024866	28931.2	30998.7	26375.8	156774	142561	228249	153257	128554	297791	942.36	17041.1	5390.03	8938.83	9190.57	8295.83	7019.07	10248.1	18183.2	8424.89	4576.56	15542.8	2567.35	6292.73	9657.67	649.638	6981.02	5243.82	9684.44	9063.03	7659.01	5795.35	7206.13	9906.89	9324.15	12794.2	7105.38	3593.33	15244	15834.7		14.5335	14.6078	14.4344	16.4332	16.3226	16.8718
73078	Pmpcb	peptidase (mitochondrial processing) beta	ENSMUSG00000029017	7299.32	7148.87	6948.3	12362.2	13800.8	14261.2	15988.7	13809.7	17334.2	3582.85	3713.9	4410.3	4916.2	6390.86	3624.68	5352.55	3990.1	4818.22	5130.96	3801.15	5614.11	4989.35	4569.34	4847.35	4098.37	5307.85	4336.08	3908.34	3201.44	3504.69	2429.71	2982.62	2836.43	3937.46	3598.49	3889.75	2269	3368.42	3791.21		12.6902	12.6684	12.6387	13.2503	13.3695	13.4052
381199	Tmem151a	transmembrane protein 151A	ENSMUSG00000061451	214.874	411.242	244.728	185.372	157.41	153.022	195.661	135.056	179.966	13.193	20.8145	29.0856	18.5517	32.9766	16.3327	7.29065	17.961	20.5452	31.0462	13.4793	30.2354	20.0737	2.98552	11.4942	3.76602	40.8481	56.4986	28.5777	60.0237	16.684	31.2629	18.3233	18.9467	39.8376	32.6288	93.6592	49.7191	47.1538	32.9432		7.052	7.75683	7.19069	6.8907	6.71733	6.6848
66680	Oser1	oxidative stress responsive serine rich 1	ENSMUSG00000035399	305.684	288.305	405.269	306.267	249.843	337.402	298.845	296.756	278.9	735.041	909.891	491.394	771.442	1065.14	1137.45	1068.08	608.601	2019.51	504.312	829.329	954.229	852.785	629.945	665.386	744.73	454.135	936.37	730.092	825.598	593.326	622.326	689.158	676.508	670.779	585.454	775.868	992.121	637.601	653.373		8.59025	8.536	8.85735	8.59211	8.40601	8.68232
338375	Atp6v1g3	ATPase, H+ transporting, lysosomal V1 subunit G3	ENSMUSG00000026394	1363.43	1578.6	1333.28	2931.03	1384.66	1847.56	4469.05	1771.35	3091.46	15.0778	185.844	88.7878	15.4598	4.94649	17.4993	17.6191	33.8496	24.3498	24.9884	52.4982	4.83766	6.92196	11.1957	3.19283	3.76602	188.222	52.732	1.36084	32.7402	50.0521	36.1477	38.6824	23.4047	51.6812	135.177	98.2843	11.2998	334.177	253.937		9.50906	9.6818	9.48157	10.4186	9.52786	9.86757
19879	Slc22a8	solute carrier family 22 (organic anion transporter), member 8	ENSMUSG00000063796	36497.9	36341.6	39634.1	19249.1	21227.5	42572.9	24569.6	25420	40177.7	65.9652	1491.21	2411.05	143.776	47.816	149.327	112.397	121.582	442.862	160.532	363.94	133.64	4.15317	15.674	3.83139	14.1226	193.027	284.753	30.619	50.7473	312.825	180.738	497.782	195.04	444.674	1038.53	817.494	90.3983	3856.36	2495.45		13.9831	13.9779	14.0839	13.2102	13.3275	14.1721
20280	Scp2	sterol carrier protein 2, liver	ENSMUSG00000028603	23927.8	23963	28701.6	32767.8	30242.9	31043.5	36665.5	30653.2	34073	3818.44	8624.64	7344.89	13567.5	17691.9	7366.03	8749.99	9595.31	11764	4913.63	6895	8975.68	9369.56	10436.6	14566.3	12382.7	8498	6214.84	7293.44	7386.73	6596.45	5871.56	7022.9	7837.25	10919.8	9595.67	6161.85	5492.83	8193.48	7896.76		14.249	14.2506	14.445	14.5891	14.5018	14.5302
15547	Trmt2a	TRM2 tRNA methyltransferase 2A	ENSMUSG00000022721	1041.12	1135.81	998.488	1171.34	985.643	1191.57	1032.82	893.025	1136.33	3220.99	1766.26	1748.2	2577.14	2657.91	2068.42	2718.8	2080.71	1691.55	2128.56	3015.1	2509.54	1911.84	2765.34	2266.27	3487.33	2964.29	2938.68	3051.69	3400.07	2055.26	2620.22	2318.91	2354.96	1829.3	1568.05	2938.12	2982.01	1825.67	2150.92		10.3248	10.4074	10.2858	10.437	10.2732	10.4534
75416	Nop14	NOP14 nucleolar protein	ENSMUSG00000036693	798.103	637.534	683.279	621.936	797.117	899.32	574.328	661.5	766.976	2058.11	1303.88	1567.56	1187.31	1411.4	1287.95	1380.36	1199.93	1027.26	1434.18	1557.92	1259.61	1223.8	916.555	1081.09	1521.47	1187	1080.25	1349.96	1088.07	1007.3	1194.83	1003.71	967.396	1099.3	868.859	1456.92	1082.52	1111.19	1010.26		9.77214	9.55399	9.62106	9.53045	9.77083	9.89023
110198	Akr7a5	aldo-keto reductase family 7, member A5 (aflatoxin aldehyde reductase)	ENSMUSG00000028743	7007.71	9184.41	7565.02	15697.5	11642.9	20404.7	13928	11433.8	21701.5	2233.39	2756.43	3747.46	3377.96	5556.55	1989.09	2769.84	5053.95	3792.48	4258.63	3337.18	5600.81	2668.41	4090.91	5454.63	5257.36	3086.83	3250.55	3301.4	2768.18	2309.69	2154.21	2482.8	3223.17	3552.01	3288.99	2854.87	2714.21	3516.03	4017.7		12.6016	12.8888	12.6823	13.4733	13.1451	13.7634
12374	Casr	calcium-sensing receptor	ENSMUSG00000051980	4197.72	3616.32	3621.97	859.696	1371.85	378.793	573.355	1387.31	373.123	20.7319	95.152	137.774	32.4655	1.64883	2.33324	14.5813	37.9944	25.1107	13.6301	25.5397	16.3271	6.92196	2.98552	1.27713	0	14.417	2.25994	6.80421	12.0047	56.3086	4.88482	39.7004	23.4047	99.0556	140.77	17.3443	2.25996	176.314	30.1979		11.2797	10.9065	10.9066	8.86013	9.43012	7.89984
80905	Polh	polymerase (DNA directed), eta (RAD 30 related)	ENSMUSG00000023953	278.825	230.644	295.631	218.954	299.262	155.531	204.422	231.525	167.717	1012.09	566.452	662.847	763.712	697.454	559.977	749.721	813.771	647.553	555.046	639.201	831.474	663.816	533.662	588.758	555.488	235.477	326.938	337.489	640.07	591.24	756.17	867.301	572.859	1050.85	637.661	513.391	937.882	500.24	395.318		8.38722	8.20966	8.44357	8.16247	8.454	7.85827
106869	Tnfaip8	tumor necrosis factor, alpha-induced protein 8	ENSMUSG00000062210	2737.09	5710.61	7091.23	10215.6	5577.99	8194.23	10929.8	10895.5	10549.2	380.713	820.686	1442.04	548.821	46.1672	1046.46	231.478	186.518	1967.01	230.954	427.08	549.68	286.569	234.363	475.093	536.658	478.964	299.066	171.466	337.769	535.974	277.458	269.759	265.254	640.632	446.549	433.607	179.667	1201.4	424.144		10.9716	11.7974	12.0457	12.4685	11.7707	12.2129
232889	Pla2g4c	phospholipase A2, group IVC (cytosolic, calcium-independent)	ENSMUSG00000033847	8.95308	5.43971	9.7891	1.34327	1.83035	6.27141	3.89375	1.8375	0	37.6944	59.47	61.2329	38.6494	23.0836	48.998	47.3892	26.9415	26.6326	49.2196	29.7963	23.5836	35.302	33.5871	17.8798	40.4847	34.4405	75.3314	54.4337	14.1874	47.9666	62.5257	57.0057	106.993	55.988	51.2739	45.0951	74.5786	39.9782	89.2211		3.93943	3.64124	4.02214	3.19282	3.19076	3.72903
69662	2310061I04Rik	RIKEN cDNA 2310061I04 gene	ENSMUSG00000050705	2040.02	2153.04	1887.34	2918.94	2082.02	3871.97	2248.64	1831.07	3890.47	908.435	704.719	1027.18	952.321	1094.82	768.802	735.748	960.913	731.255	1079.05	676.801	762.537	842.402	1144.2	1066.4	1596.79	2156.94	1922.46	1944.64	929.275	598.539	653.589	618.919	883.808	726.767	608.761	1041.81	1072.35	773.937	857.896		10.7718	10.8289	10.6896	11.1544	10.7934	11.4629
227545	Proser2	proline and serine rich 2	ENSMUSG00000045319	52.4395	59.8368	62.6502	22.8357	17.3883	21.3228	10.7078	23.8875	34.8625	365.636	515.902	217.377	106.672	62.6555	2279.57	310.46	514.651	549.393	76.4797	506.537	468.649	68.5274	27.6161	123.243	122.396	124.146	67.7983	136.765	188.256	380.604	334.122	225.987	278.628	313.317	229.334	165.349	400.012	495.115	260.8		6.25998	6.37196	6.41969	5.61807	5.41867	5.56804
15460	Hr	lysine demethylase and nuclear receptor corepressor	ENSMUSG00000022096	84.4148	93.563	111.596	42.9848	54.9105	40.137	40.8844	41.3437	63.1295	354.327	636.329	174.514	391.132	98.9297	1957.59	1502.48	1124.63	656.684	1154.77	1462.85	726.254	1061.83	167.189	391.441	169.471	687.209	836.932	437.511	2150.48	913.45	2205.99	832.69	707.715	1252.19	565.877	2103.28	1279.14	1644.23	862.014		7.28777	7.36822	7.51964	6.7995	6.95887	6.753
14634	Gli3	GLI-Kruppel family member GLI3	ENSMUSG00000021318	3.83704	25.0227	31.3251	5.3731	7.3214	5.01713	8.76094	14.7	7.53785	582.378	31.2217	36.7398	357.12	150.043	297.488	436.831	185.827	39.5685	380.127	288.74	43.539	116.289	98.5222	155.171	71.5544	144.971	304.339	234.065	220.451	153.284	359.523	313.531	64.6417	188.421	46.6126	330.698	318.654	145.562	127.655		4.36131	5.39107	5.58657	4.49177	4.58611	4.45425
385658	Nxpe3	neurexophilin and PC-esterase domain family, member 3	ENSMUSG00000075033	918.33	1111.88	1186.44	886.561	776.983	1039.8	121.68	1241.23	1048.7	99.8902	104.072	264.832	109.764	14.8395	57.1643	40.7061	110.529	102.726	159.775	39.7284	47.7719	51.9147	101.508	44.6996	125.22	92.1084	173.262	55.1141	39.2882	133.472	177.808	227.005	117.024	137.817	147.296	32.376	174.017	203.991	116.674		9.18953	9.4061	9.4785	9.1498	9.00266	9.32988
17105	Lyz2	lysozyme 2	ENSMUSG00000069516	529.511	676.7	1164.9	1008.8	1251.96	780.164	1048.39	1010.62	1989.99	5207.48	4849.78	6995.86	12074.1	2859.07	39917	10975.5	12447.7	6590.43	5832.91	36231.5	5545.78	5197	4286.46	6268.16	2303.86	14747	4050.57	917.208	3758.03	13006.2	13166.5	17132.2	9501.21	8272.22	9003.69	7542.45	9729.12	21943.9	10351		10.3212	10.5	10.9357	10.8154	10.9962	10.6094
76507	Aoc1	amine oxidase, copper-containing 1	ENSMUSG00000029811	134.296	41.3418	125.3	231.043	204.084	260.891	105.131	147.919	286.438	8924.15	8771.82	2259.5	691.051	446.832	3469.52	5658.76	1245.53	10943	18412.7	2548.29	5289.38	1924.3	146.29	712.001	656.229	1554.63	425.623	349.737	9500.65	1681.96	10137	2160.11	6331.54	1938.04	3817.57	4235.47	11627.5	3557.03	1817.37		8.44047	7.78696	8.39935	8.83807	8.74043	8.93388
56727	Miox	myo-inositol oxygenase	ENSMUSG00000022613	91371.3	111756	102979	94395.9	75718.8	107415	88604.3	67400.4	134305	212.973	5585.72	6894.83	1722.22	329.766	562.31	908.901	776.467	9336.63	823.104	1547.99	559.355	790.487	70.1597	1024.26	100.741	1475.34	2124.35	703.556	2192.5	1172.05	467.966	1300.95	742.265	2185.68	3339.33	1636.14	219.216	9189.86	5907.81		15.4589	15.7011	15.6024	15.498	15.2347	15.6533
242653	Cldn19	claudin 19	ENSMUSG00000066058	792.987	773.527	953.458	718.652	474.976	569.444	490.613	514.5	484.307	3.76944	53.523	48.9864	23.1896	6.59531	11.6662	5.46798	27.6323	29.6763	14.3873	31.9246	23.5836	9.69074	0.74638	7.02422	4.70752	52.8622	51.9787	20.4126	13.0961	303.441	26.378	323.711	33.4353	127.05	251.708	35.8449	5.64989	301.374	100.202		8.74889	8.7207	8.96074	8.63496	8.16267	8.36795
20277	Scnn1b	sodium channel, nonvoltage-gated 1 beta	ENSMUSG00000030873	2792.08	3314.96	2237.79	2053.87	1257.45	1333.3	2042.27	1547.17	1688.48	5.65416	185.844	203.6	29.3735	3.29766	34.9986	21.2644	47.6657	22.828	37.8613	36.1812	26.0024	11.0751	3.7319	5.74709	3.76602	65.6773	23.3527	4.76295	36.0142	34.4108	37.1246	29.5208	22.2902	108.746	169.67	63.5957	7.90985	410.033	141.381		10.3604	10.5653	10.0954	9.99423	9.41658	9.4845
16917	Lmx1b	LIM homeobox transcription factor 1 beta	ENSMUSG00000038765	328.706	303.536	268.221	95.3725	96.0933	56.4427	91.5032	88.2	77.2629	1.88472	16.3542	10.7158	6.1839	0	1.16662	1.82266	5.52646	1.52186	3.78613	7.09435	1.20942	2.07659	0	5.74709	0.941505	16.0189	18.0795	0	3.81969	6.25651	2.93089	11.1975	7.80158	11.8436	18.645	12.7191	1.12998	12.301	16.4716		7.08947	6.99777	6.84543	5.683	5.69845	5.11831
54710	Hs3st3b1	heparan sulfate (glucosamine) 3-O-sulfotransferase 3B1	ENSMUSG00000070407	452.77	347.053	417.016	127.611	180.289	76.5112	128.494	201.206	81.9741	15.0778	37.1687	26.024	26.2816	8.24414	20.9991	14.5813	22.7966	21.3061	28.0173	9.93209	4.83766	22.1503	102.254	24.9041	10.3566	21.6255	10.5464	12.2476	10.3677	15.6413	12.7005	17.3053	22.2902	26.9173	40.0868	16.188	25.9895	42.0284	27.4527		7.83948	7.53625	7.74107	6.43331	6.80927	5.90014
14621	Gjb4	gap junction protein, beta 4	ENSMUSG00000046623	3.83704	0	0	6.71637	3.6607	5.01713	1.94688	0.91875	0	292.132	13.3807	13.7774	349.39	42.8695	1072.12	365.14	169.248	8.37025	329.393	615.789	37.4919	71.9883	16.4204	45.3382	671.293	122.544	142.376	25.1756	283.203	126.173	779.618	35.6286	182.78	201.341	142.635	814.025	155.937	345.453	190.796		4.07848	3.55421	3.77975	4.33257	4.00269	4.18418
407819	BC031181	cDNA sequence BC031181	ENSMUSG00000036299	3165.55	3034.27	2623.48	5289.82	3747.64	5155.1	5251.7	3590.47	5574.24	1125.18	1512.02	1299.67	1760.87	1131.1	1950.59	1247.92	1917.68	2077.34	1448.57	1185.47	2142.48	1575.44	1083.74	2083	1008.35	2289.9	2264.46	1891.57	1915.3	1808.13	1714.57	1979.93	1939.25	1680.72	2036.04	2109.07	1784.24	1893.33	2113.85		11.4555	11.4111	11.2597	12.003	11.6337	11.9751
110935	Atp6v1b1	ATPase, H+ transporting, lysosomal V1 subunit B1	ENSMUSG00000006269	5255.46	6167.54	5068.8	3738.33	2787.62	1895.22	3786.67	3084.24	2160.54	24.5014	337.492	257.178	54.1091	6.59531	39.665	28.555	53.883	47.9387	37.8613	87.9699	36.8872	9.69074	4.47828	9.57849	4.70752	145.772	51.2254	2.04126	28.3748	76.1209	40.0555	40.7183	26.7483	105.516	191.112	54.3454	7.90985	470.513	194.914		11.2243	11.4167	11.1803	10.8149	10.4656	10.0101
19698	Relb	avian reticuloendotheliosis viral (v-rel) oncogene related B	ENSMUSG00000002983	274.988	231.732	187.951	243.133	273.637	278.451	182.033	212.231	349.568	608.765	1002.07	636.823	1114.65	831.01	1887.59	789.82	804.79	1000.63	2540.49	2419.17	1144.11	1913.92	2040.6	1137.92	1312.46	1576.26	1580.45	1092.08	1173.74	1275.29	2974.86	1177.78	2127.6	919.495	1756.36	2096.35	4359.46	1263.93	1803.64		8.72579	8.57909	8.41077	8.62049	8.72053	8.73658
213208	Il20rb	interleukin 20 receptor beta	ENSMUSG00000044244	52.4395	19.583	37.1986	33.5819	36.607	51.4256	37.9641	33.075	54.6494	2092.04	1556.63	326.065	391.132	87.3879	758.302	3613.73	382.707	241.976	1160.07	691.699	595.637	771.106	6979.4	1772.02	1458.39	341.202	746.534	505.553	742.111	911.365	4971.77	1054.61	1497.9	1205.89	834.366	1148.19	5700.74	402.857	1581.27		7.03079	6.45934	6.8273	6.75078	6.79033	7.01708
69665	Upk3bl	uroplakin 3B-like	ENSMUSG00000006143	0	1.08794	0	16.1193	2.74552	0	2.92031	0	4.71115	365.636	32.7085	21.4315	88.1206	34.6254	680.139	185.911	268.033	38.0466	43.1618	383.804	117.918	11.0751	8.95656	16.6027	6.59053	32.0377	20.3395	18.3714	82.9418	81.3346	77.1802	29.5208	80.2448	35.5308	31.6966	130.66	10.1698	107.634	130.4		2.93815	3.08999	3.11541	4.42583	3.31914	2.93043
17535	Mre11a	MRE11A homolog A, double strand break repair nuclease	ENSMUSG00000031928	482.187	441.704	573.641	443.281	516.159	427.71	401.056	488.775	397.621	1530.39	963.414	990.443	1137.84	1099.77	1060.46	1588.15	1085.26	1636.76	970.763	802.371	1097.55	1082.59	909.091	934.86	1103.44	759.294	703.596	759.35	1773.43	918.664	1178.22	1121.79	1074.39	1166.06	626.473	777.024	883.643	742.159	897.702		9.17544	9.09251	9.34253	9.0961	9.24013	9.06256
54525	Syt7	synaptotagmin VII	ENSMUSG00000024743	638.227	548.323	467.919	173.282	241.606	135.462	262.828	277.462	177.139	0	46.0892	33.6781	13.9138	9.89297	47.8314	13.9737	24.8691	38.8075	49.9769	34.7623	11.4895	58.1444	30.6016	10.8556	13.1811	12.0141	15.8196	8.16506	6.54804	15.6413	19.5393	12.2155	16.7177	25.8406	45.6804	23.1257	19.2096	51.2541	24.7074		8.30604	8.12979	7.94283	6.83306	7.2014	6.56776
268935	Scube3	signal peptide, CUB domain, EGF-like 3	ENSMUSG00000038677	1391.56	1092.29	1141.41	365.371	550.935	267.162	406.897	475.912	261.94	65.9652	86.2315	78.072	46.3793	13.1906	26.8322	34.6306	47.6657	26.6326	153.717	46.1133	22.3742	152.975	66.4278	24.9041	17.8886	62.4736	100.191	38.784	27.2835	198.123	124.074	202.574	130.398	45.221	159.415	41.6263	53.109	194.766	97.4569		9.54135	9.25947	9.30876	8.02822	8.48262	7.69053
380850	Gm5141	predicted gene 5141	ENSMUSG00000091183	12.7901	32.6383	52.8611	38.955	21.049	40.137	55.486	22.9687	46.1693	365.636	203.685	199.007	241.172	102.227	220.491	166.47	76.6796	105.009	247.613	146.144	229.184	157.821	235.856	155.171	265.504	326.785	341.251	176.91	182.254	309.697	132.867	153.712	131.512	190.574	155.686	150.317	336.734	78.9313	189.423		5.16539	5.79085	6.19593	5.93585	5.46189	5.95862
209456	Trp53bp2	transformation related protein 53 binding protein 2	ENSMUSG00000026510	3458.45	5224.3	3923.47	3976.09	4241.83	5394.67	3661.1	3855.07	5446.09	855.663	1807.89	2449.32	1263.06	1632.34	1177.12	1193.84	951.932	929.098	1743.89	1046.42	1252.35	1812.17	1992.09	1328.86	1287.98	1303.94	3489.35	2781.56	1818.17	2174.14	1472.29	2910.34	2504.31	2271.82	2735.23	2254.76	2833.99	2588.33	1398.71		11.561	12.0012	11.6944	11.7087	11.7776	12.0358
215335	Slc36a1	solute carrier family 36 (proton/amino acid symporter), member 1	ENSMUSG00000020261	5052.1	4951.22	3727.69	5657.87	7358.92	6020.56	5387.98	7034.86	5097.47	983.824	1928.31	2528.92	2009.77	2527.65	900.63	1551.69	1922.52	2049.19	2307.27	1575.65	1561.36	3248.47	3030.3	3471.88	2723.77	2639.91	2244.12	5674.71	1971.5	2775.8	3054.97	2675.2	4023.39	3432.49	2696.07	2206.19	3880.35	2023.51	2223.67		12.0782	12.0568	11.7594	12.1986	12.4811	12.265
64707	Suv39h2	suppressor of variegation 3-9 2	ENSMUSG00000026646	58.8345	35.9021	52.8611	56.4175	56.7408	42.6456	64.2469	45.0187	46.1693	286.477	157.595	140.836	142.23	103.876	199.492	191.987	109.148	113.379	196.121	193.676	134.85	130.133	160.472	72.1579	165.705	175.407	189.835	152.414	199.715	84.4629	118.213	148.622	109.222	130.28	109.074	132.973	215.826	91.2323	119.419		6.21836	5.80047	6.13048	6.18196	6.18383	5.94275
74194	Rnd3	Rho family GTPase 3	ENSMUSG00000017144	396.494	277.425	456.172	274.028	277.298	299.773	360.172	350.044	235.558	1377.73	732.968	488.333	1093	1243.22	2151.25	1088.74	677.682	782.238	689.832	1260.67	976.604	929.619	485.893	514.045	1126.98	667.185	706.609	953.951	924.364	893.638	763.986	843.888	800.219	812.902	935.049	840.62	1129.98	983.054	963.588		8.89867	8.56745	9.03333	8.55689	8.56666	8.63812
26885	Casp8ap2	caspase 8 associated protein 2	ENSMUSG00000028282	551.254	421.034	577.557	325.072	438.369	264.654	445.835	477.75	262.882	1424.85	1201.29	681.216	1151.75	924.993	1133.95	1747.93	950.551	1138.35	792.815	1101.75	1184.02	1039.68	970.294	817.364	1125.1	901.061	959.722	717.164	1558.98	1041.71	895.876	1162.51	933.961	1102.53	1019.88	898.434	1023.76	672.454	638.274		9.28673	9.02903	9.33238	8.7906	9.06689	8.60747
20377	Sfrp1	secreted frizzled-related protein 1	ENSMUSG00000031548	10032.6	8011.6	8467.57	4149.38	4652.75	2337.98	4345.43	5467.48	3007.6	69.7346	725.534	609.268	128.316	14.8395	109.662	161.002	316.39	197.842	43.9191	127.698	120.942	190.354	114.943	46.6153	46.1337	314.771	79.098	10.2063	73.6654	143.9	104.535	181.197	141.543	287.477	645.119	230.101	31.6394	1015.86	329.432		12.2241	11.9571	12.0225	11.1814	11.3155	10.5197
20750	Spp1	secreted phosphoprotein 1	ENSMUSG00000029304	49465.8	46889.2	52175.9	17220.8	15861.8	14130.7	13409.1	14927.8	18181.3	494935	202177	319200	238682	49286.8	273818	488226	231271	109638	455575	275282	81879.9	133297	439763	593523	246555	460342	306292	272201	408596	595315	1.31066e+06	236826	191772	256608	416720	316603	803860	601811	329119		16.2363	16.1898	16.2831	15.4024	15.3458	15.2686
319701	Fbxo48	F-box protein 48	ENSMUSG00000044966	25.5802	7.61559	11.7469	0	4.57587	0	0.973438	5.5125	2.82669	77.2735	87.7182	55.1096	81.9367	44.5184	39.665	100.854	69.7715	69.2448	21.9595	59.5925	59.2614	52.6069	58.964	29.374	87.5599	78.4924	40.679	97.3002	102.586	84.4629	42.9864	126.227	72.4432	81.8286	64.3254	49.7203	66.6687	29.7274	63.1411		4.91708	4.042	4.35124	3.23948	3.75876	3.21718
244416	Ppp1r3b	protein phosphatase 1, regulatory subunit 3B	ENSMUSG00000046794	193.131	151.224	187.951	53.731	37.5222	22.5771	45.7516	85.4437	32.0359	834.931	1198.32	733.264	2155.09	3177.29	713.971	2580.28	1870.01	3905.1	324.092	3983.48	2238.02	5266.22	857.591	6067.01	3134.27	684.806	597.378	446.356	2313.64	4377.47	1594.41	4414.89	2655.88	1607.5	2675.56	333.01	2847.55	628.375	462.577		8.36633	8.16665	8.34688	7.45011	7.24286	7.02277
14461	Gata2	GATA binding protein 2	ENSMUSG00000015053	931.121	1111.88	947.585	818.054	572.899	593.276	698.929	611.887	628.468	16.9625	162.056	146.959	66.477	146.746	44.3315	52.2496	147.833	63.1573	42.4046	81.585	56.8426	71.2961	79.8627	87.4835	48.0167	330.789	245.58	94.5786	38.7425	139.729	39.0786	76.3469	66.8707	96.9022	222.808	91.3466	116.388	213.217	181.188		9.18886	9.39108	9.20754	9.04301	8.64828	8.68609
13681	Eif4a1	eukaryotic translation initiation factor 4A1	ENSMUSG00000059796	6178.91	5767.18	6656.59	8519.05	8063.6	11351.3	9285.63	7994.04	11679.9	26192	16687.3	19937.4	19936.9	33129.9	22084.1	21640.5	16663.7	16933	14146.5	23036.8	21266.4	15616.6	14029	17407.9	25558.1	21335.5	18863	21233.9	30443.5	13377.5	13380.5	13558.2	12478.1	11683.2	11457.4	18150.2	18382.5	13645.9	13395.5		13.0125	12.9501	13.0809	13.3132	13.2607	13.593
68126	Fahd2a	fumarylacetoacetate hydrolase domain containing 2A	ENSMUSG00000027371	1712.6	2071.44	2355.26	4278.33	4039.58	8082.6	4794.18	3768.71	8905.97	290.247	884.616	759.288	1028.07	1350.39	640.474	1009.75	759.197	1219.77	1069.96	879.699	1211.23	686.658	966.562	1101.53	1037.54	1492.96	1018.48	1385.34	514.566	816.474	1008.23	614.847	982.999	640.632	799.872	940.06	1365.01	1102.99	1405.58		10.6291	10.8279	10.9635	11.61	11.5469	12.3206
116972	Fam57a	family with sequence similarity 57, member A	ENSMUSG00000069808	203.363	183.862	146.837	128.954	150.089	115.394	126.547	134.137	146.046	569.185	939.626	543.442	374.126	479.809	803.8	294.056	418.629	1715.14	296.832	915.88	614.383	341.945	296.313	279.692	269.27	384.453	445.209	369.469	679.904	657.976	614.511	701.374	563.943	363.922	483.839	302.947	612.448	745.235	495.521		7.96884	7.87496	7.67505	7.55898	7.69038	7.46361
20521	Slc22a12	solute carrier family 22 (organic anion/cation transporter), member 12	ENSMUSG00000061742	17494.3	16245.2	14842.2	50260	41770.4	78796.5	70807.9	47684.9	75969.3	265.745	4766.52	1725.24	3427.43	4516.14	2316.91	3602.19	9278.92	5602.74	3890.62	5718.05	8978.71	4080.49	3737.12	4662.81	1928.2	1565.84	7231.06	4763.63	3997.58	6222.1	3357.83	6502.72	5432.13	6826.22	5830.31	6223.13	1258.8	6173.04	5255.81		13.7422	13.6619	13.5646	14.9203	14.7101	15.4246
11752	Anxa8	annexin A8	ENSMUSG00000021950	3.83704	2.17588	11.7469	2.68655	0.915175	3.76285	0.973438	3.675	13.1912	28.2708	17.841	10.7158	488.528	636.448	1954.09	2090.59	213.459	219.148	274.873	631.397	281.794	80.2947	28.3624	366.537	456.63	160.99	503.214	15.6497	3590.51	182.482	147.522	35.6286	74.6723	513.582	46.6126	63.5957	22.5996	561.745	186.678		4.3008	4.10432	4.88072	4.20363	3.91265	4.29046
110052	Dek	DEK oncogene (DNA binding)	ENSMUSG00000021377	1859.68	1780.96	2709.62	1648.2	1834.93	1333.3	2632.18	2030.44	1470.82	6796.3	5266.07	3422.92	5751.03	6239.17	6387.24	5791.81	4138.63	4331.98	4129.15	5526.5	5116.44	5905.12	4799.97	4722.83	4920.3	5110.02	4132.68	2357.66	6651.71	5387.9	2986.58	5922.48	3545.26	5459.9	4740.5	3261.88	4606.92	2959.41	3351.97		11.1907	11.15	11.5535	11.0779	11.178	10.8843
77744	Bora	bora, aurora kinase A activator	ENSMUSG00000022070	79.2987	109.882	121.385	91.3427	87.8568	91.5626	124.6	83.6062	106.472	429.716	498.061	506.703	160.781	280.301	458.481	472.069	283.231	388.075	361.954	428.499	593.823	1054.21	738.17	386.971	565.844	978.752	814.333	336.809	465.456	327.424	583.248	456.046	335.468	469.438	235.86	639.426	770.645	214.242	415.908		7.04986	7.32294	7.41459	7.16695	7.13097	7.16827
13537	Dusp2	dual specificity phosphatase 2	ENSMUSG00000027368	34.5333	26.1106	17.6204	34.9251	33.8615	23.8314	12.6547	15.6187	37.6892	212.973	107.046	108.688	156.144	181.371	85.1632	253.35	130.563	276.218	92.3815	244.046	114.29	151.591	96.283	264.366	205.248	275.524	207.161	201.405	161.518	98.0186	192.462	112.993	88.0464	121.666	63.3932	317.979	385.323	138.386	126.282		5.73046	5.50752	5.26089	5.74066	5.70808	5.44399
56742	Psrc1	proline/serine-rich coiled-coil 1	ENSMUSG00000068744	25.5802	36.99	21.536	18.8058	31.1159	72.7484	18.4953	18.375	33.9203	652.113	154.622	476.086	176.241	44.5184	94.4961	421.642	277.014	78.376	218.838	243.336	312.029	197.276	482.908	286.716	290.925	441.32	281.74	315.715	296.844	212.721	584.225	237.184	246.307	219.645	219.079	263.633	485.891	119.935	358.257		5.74991	6.0184	5.65803	5.54799	5.88183	6.58686
16418	Eif6	eukaryotic translation initiation factor 6	ENSMUSG00000027613	1955.61	2539.26	2157.52	3900.87	3405.36	4134.11	4233.48	2966.64	3516.41	12067.9	8694.51	6484.57	7168.69	8079.26	19564.2	13365	9318.99	15765	9051.87	20544.5	18291.2	13585.7	5401.55	8239.41	8786.12	4385.16	3939.08	6112.22	9454.27	6759.12	11969.8	6778.59	9176.89	7360.26	7389.96	10678.3	8635.3	8177.08	6513.14		11.5749	11.8043	11.6601	12.2034	12.0745	12.2591
18451	P4ha1	procollagen-proline, 2-oxoglutarate 4-dioxygenase (proline 4-hydroxylase), alpha 1 polypeptide	ENSMUSG00000019916	1860.96	1536.17	2016.55	1508.5	1736.09	2364.32	1669.45	1692.34	1682.82	6967.81	5506.92	3981.67	10416.8	16626.8	7053.38	6364.13	9286.52	9865.48	2960.75	8948.1	6809.01	3353	4006.57	6686.42	11930.7	8080.71	3969.97	9313.61	3964.29	9981.22	5072.4	10164.3	8687.62	5191.81	6578.9	3805.34	4932.36	8640.42	6837.09		11.3306	11.1584	11.4044	11.1425	11.2676	11.5522
51788	H2afz	H2A histone family, member Z	ENSMUSG00000037894	1423.54	1641.7	1615.2	2185.51	1952.07	2057.02	2836.6	1909.16	1754.43	4636.41	4400.78	4373.56	4654.93	3919.27	6164.41	8124.21	4334.81	5500.01	4740.99	5933.71	6507.87	6023.49	5551.57	5782.21	6629.13	4981.87	3170.7	3336.11	11233.2	4814.38	4596.62	5215	4273.04	4523.18	4500.91	5464.61	3928.94	3496.55	3912		10.9742	11.1038	11.0892	11.3721	11.2649	11.3144
545260	Arsi	arylsulfatase i	ENSMUSG00000036412	15.3481	33.7262	66.5659	1.34327	28.3704	6.27141	12.6547	35.8312	10.3645	844.354	605.107	721.018	273.638	412.207	909.963	520.066	36.6128	3116.78	137.815	991.79	660.946	559.294	15.674	34.4826	228.786	281.131	45.1989	125.198	117.865	53.1803	74.2493	211.735	131.512	38.7609	74.5802	420.888	273.455	123.01	127.655		5.24282	5.80281	6.39388	4.41303	5.66185	4.77849
97064	Wwtr1	WW domain containing transcription regulator 1	ENSMUSG00000027803	2514.54	2221.58	2623.48	2588.49	2831.55	2266.49	2464.75	2726.85	2580.77	5656.04	5176.86	3041.75	5038.33	5671.97	4370.15	5365.31	3917.57	5306.74	3547.6	5074.59	5045.68	4909.74	3548.29	3798.83	5665.97	4184.93	4242.67	4013.81	5399.95	4997.91	4099.34	5033.81	4163.82	5493.28	4409.55	4191.54	3289.37	4488.83	4378.7		11.5022	11.3843	11.5433	11.5302	11.6175	11.4032
13120	Cyp4b1	cytochrome P450, family 4, subfamily b, polypeptide 1	ENSMUSG00000028713	40851.6	48166.5	36951.9	171821	183894	243160	243247	183967	253291	983.824	8205.37	7138.23	19167	7599.45	6358.07	6499	10450.5	2888.5	8619.49	3520.22	4115.04	305.95	3397.52	8003.14	282.451	4888.96	1441.84	9800.79	1610.82	6713.23	6555.43	5658.83	12144.8	16421.7	14421	4070.13	1574.06	23827	18330.1		14.8519	15.0351	14.7411	16.4961	16.576	16.9058
22628	Ywhag	tyrosine 3-monooxygenase/tryptophan 5-monooxygenase activation protein, gamma polypeptide	ENSMUSG00000051391	3761.57	3262.74	2934.77	2835.65	3160.1	3184.62	2732.44	2646.92	2863.44	7827.24	4231.29	6066.65	6369.42	5467.51	7241.2	5941.88	5791.73	6104.96	5100.67	5629.37	4507.49	5137.48	3115.39	2994.87	5280.9	4444.43	3774.1	3478.31	5020.16	4573.51	4071.01	4356.86	4231.8	3954.69	4360.14	4484.08	4097.3	5450.36	3678.66		11.936	11.7943	11.6906	11.6572	11.7628	11.7705
23972	Papss2	3'-phosphoadenosine 5'-phosphosulfate synthase 2	ENSMUSG00000024899	26748	26531.6	26217.2	14168.9	11906.4	16396	11737.7	17343.2	14324.7	1935.61	7087.34	5648.74	2402.45	5129.51	2290.07	904.648	1441.02	3485.07	1300.16	1193.27	3639.13	697.733	817.286	773.942	615.744	820.967	342.005	660.009	671.174	2063.61	1143.05	1531.01	1544.71	1845.45	2849.9	1407.2	881.383	3061.92	2028.75		13.9258	13.9167	13.9033	13.2059	13.0107	13.3711
22242	Umod	uromodulin	ENSMUSG00000030963	189480	159326	167623	80395	82840.7	54555	55359.4	83869	57330	350.558	7279.13	6522.84	1995.85	211.05	1060.46	690.181	2059.3	2675.44	1212.32	2377.32	1538.98	213.196	117.928	159.641	49.8997	2996.33	497.941	824.671	616.607	4838.37	709.276	1803.82	1412.09	6057.47	20685.7	1717.08	162.717	15167.1	5144.63		16.365	16.1523	16.2142	15.3305	15.3661	14.8727
75007	Mindy1	MINDY lysine 48 deubiquitinase 1	ENSMUSG00000038712	4305.15	5003.45	3974.38	5628.32	4670.14	5767.19	6121.95	5063.23	5930.4	1419.19	2118.62	2190.61	1471.77	2713.97	2129.08	1899.21	1682.12	3710.3	1612.13	2246.78	2267.66	2034.36	3196	2895.9	1680.59	1759.67	2071.61	1903.14	2060.45	1664.23	1527	1408.85	1636.1	1760.39	1850.52	1493.92	1098.34	2214.18	1618.33		11.8395	11.9997	11.7549	12.1259	11.9261	12.1522
78004	Prr15	proline rich 15	ENSMUSG00000045725	179.062	194.742	158.583	378.803	181.205	313.571	259.908	251.737	422.119	3185.18	908.404	806.744	2334.42	1192.1	2997.04	2483.07	1186.81	2524.77	5664.04	1613.25	1695	922.004	3169.88	1423.36	1001.76	1876.61	619.978	1379.89	5792.28	2086.55	6671.69	1895.44	2930.05	1764.7	2404.28	4533.8	5844.25	2034.79	3030.77		8.59298	8.65479	8.5089	9.19788	8.59983	9.03633
21681	Alyref	Aly/REF export factor	ENSMUSG00000025134	612.647	540.707	556.021	734.771	568.323	655.99	743.707	530.118	645.428	2435.06	1260.76	1187.92	1191.95	1592.77	1814.09	2751	1673.13	1101.83	1260.78	1950.95	2046.33	1517.98	1767.43	1762.44	1985.63	1283.91	855.765	1473.79	2565.74	1190.82	1623.71	1475.02	1279.46	1436.31	1105.65	1634.99	1934.52	1239.32	1236.74		9.59323	9.47788	9.50424	9.76493	9.52337	9.65724
68964	Ctc1	CTS telomere maintenance complex component 1	ENSMUSG00000020898	917.051	1230.46	937.796	920.143	852.943	960.78	733.972	898.537	818.799	2340.82	1700.84	2164.58	1682.02	1548.25	2038.08	2382.83	1959.13	1511.21	1680.28	1505.42	1894.55	1470.22	2077.18	1871.64	1571.37	1200.61	1251.26	1769.1	1864.01	1799.79	2602.63	2216.1	1932.56	2115.7	1596.02	2288.29	1984.24	1435.11	1570.29		10.0791	10.366	10.1008	10.0823	10.0097	10.1239
13723	Emb	embigin	ENSMUSG00000021728	1748.41	1552.49	1523.18	863.726	776.068	653.481	972.465	910.481	779.225	196.011	223.012	177.576	86.5746	65.9531	193.659	43.7439	107.075	80.6588	77.9942	183.744	81.0309	87.2166	36.5726	46.6153	45.1922	214.653	204.901	39.4644	73.1197	175.182	74.2493	220.897	176.093	157.197	356.12	130.66	84.7484	518.691	286.88		9.9965	9.86408	9.84171	9.20577	9.08787	8.89851
26433	Plod3	procollagen-lysine, 2-oxoglutarate 5-dioxygenase 3	ENSMUSG00000004846	1713.88	1474.16	1762.04	1488.35	1276.67	2060.79	1353.08	1165.89	2099.29	3799.6	2472.46	3718.37	3027.02	3475.73	3860.34	4674.52	3212.25	2886.21	4538.05	4121.11	2433.95	2552.82	2504.1	2431.66	3317.86	3402.41	2584.62	2703.31	2085	2841.5	3410.58	2353.52	2578.98	2325.65	2135.79	3842.34	2767.32	3028.09	2956.65		10.9287	10.7832	10.9559	10.7924	10.6469	11.1101
11610	Agtrap	angiotensin II, type I receptor-associated protein	ENSMUSG00000029007	3945.75	4449.68	3602.39	5988.32	6444.66	6513.49	6106.38	6021.48	7263.66	1255.22	2051.71	1437.44	2458.1	2400.69	1987.92	2622.81	2549.08	1820.91	2090.7	1786.36	2803.43	3284.47	2724.29	3479.54	2373.53	1704.41	2476.9	1946	3865.52	2764.33	2346.67	2337.23	2726.1	3514.32	3216.27	2303.32	1555.98	2940.96	2360.93		11.8165	11.9423	11.722	12.2573	12.3361	12.3475
270076	Gcdh	glutaryl-Coenzyme A dehydrogenase	ENSMUSG00000003809	11234.8	13563.4	14744.3	24091.6	21697.9	26903.1	26384.1	22916.4	29433.4	1767.87	2847.13	4910.88	5573.24	7820.39	836.466	2725.49	4178	5584.48	2323.92	1618.22	5059.59	1404.46	2751.9	3241.36	3451.56	4501.3	1841.85	2909.48	2325.64	1400.42	1274.94	1422.09	1898.01	1984.34	2650.39	1654.65	1214.73	3015.79	3032.15		13.0802	13.2867	13.3789	13.9293	13.8111	14.0543
99100	Cep152	centrosomal protein 152	ENSMUSG00000068394	177.783	239.347	158.583	185.372	156.495	142.988	132.388	174.562	113.068	457.987	444.538	388.829	313.833	319.873	537.811	734.533	434.518	333.288	342.266	484.544	572.054	523.992	544.857	313.536	410.496	388.457	598.885	559.306	452.36	362.878	487.505	464.189	532.737	480.204	306.711	482.171	635.048	291.123	318.451		7.79989	8.08016	7.69726	7.8388	7.68188	7.60169
14705	Bscl2	Berardinelli-Seip congenital lipodystrophy 2 (seipin)	ENSMUSG00000071657	1742.01	2064.91	2088.99	2256.7	1723.27	3399.11	2162.01	1730.01	3395.8	576.724	1085.33	815.929	833.281	920.046	1161.95	572.923	951.932	1100.31	797.358	635.654	770.398	599.441	1108.37	789.906	934.914	1160.57	1023	1152.63	660.26	1043.79	1450.79	837.78	955.136	684.776	936.913	1055.69	818.105	1361.31	1077.52		10.5848	10.7642	10.7763	10.8586	10.5735	11.3012
19293	Pvalb	parvalbumin	ENSMUSG00000005716	2121.88	583.137	1697.43	838.203	1881.6	3718.95	1073.7	902.212	1842.06	0	14.8675	18.3699	9.27585	1.64883	0	2.43022	7.59888	38.0466	3.0289	13.4793	12.0942	0	1.49276	1.27713	0.941505	108.127	29.3793	0.680421	2.18268	20.855	2.93089	24.431	12.2596	4.30677	70.8512	39.3137	0	207.067	111.183		10.0512	8.3127	9.67819	8.75299	9.84147	11.3695
76041	Ccdc125	coiled-coil domain containing 125	ENSMUSG00000048924	129.18	128.377	154.668	122.238	143.682	112.885	122.653	158.025	160.179	73.5041	29.735	48.9864	15.4598	11.5418	12.8328	11.5435	19.3426	22.828	11.3584	34.0529	18.1412	17.3049	26.8697	26.1812	13.1811	35.2415	31.6392	33.3406	7.63937	31.2825	21.4932	16.2873	32.3208	21.5338	27.0353	25.4383	37.2893	57.4046	23.3348		6.44059	6.43545	6.62537	6.38246	6.5549	6.30044
13040	Ctss	cathepsin S	ENSMUSG00000038642	230.222	305.712	499.244	501.041	839.215	277.196	589.903	634.856	672.753	1850.79	1810.86	4049.03	3730.44	1350.39	4982.63	2668.38	4800.42	3151.02	3021.33	6033.03	1210.02	2412.99	1341.99	1927.19	873.716	4029.54	1669.34	553.183	1127.35	3910.32	7877.26	5045	3741.42	2468.85	4156.91	4221.6	5830.69	7791.65	3979.26		9.02987	9.24194	9.64524	9.64734	10.108	9.16725
240055	Neurl1b	neuralized E3 ubiquitin protein ligase 1B	ENSMUSG00000034413	827.521	721.306	794.875	664.921	534.462	516.764	436.1	507.15	628.468	1443.7	2076.99	961.357	1728.4	1244.87	3370.36	3853.11	2030.97	2278.23	2443.57	2351.78	2217.46	1408.62	3060.9	2020.42	1962.1	2446.08	1414.72	1290.76	2238.88	1730.97	2757.97	2190.65	2533.28	3266.68	1943.75	3619.17	2865.63	1374.63	2002.67		9.99719	9.86834	9.95963	9.79343	9.5961	9.56684
12182	Bst1	bone marrow stromal cell antigen 1	ENSMUSG00000029082	118.948	39.1659	90.0597	9.40292	14.6428	22.5771	33.0969	26.6437	20.7291	444.794	1671.11	151.552	743.614	219.294	20743.7	1720.59	615.509	1416.09	277.902	4439.64	812.123	1278.49	82.8482	1351.84	2190.88	1261.49	190.589	130.641	2528.63	1330.55	3035.43	225.987	1541.37	642.785	408.326	2449.01	63.2788	1296.73	2181.11		7.57907	6.73985	7.35588	6.0581	6.19883	6.42261
17873	Gadd45b	growth arrest and DNA-damage-inducible 45 beta	ENSMUSG00000015312	84.4148	105.53	115.511	116.865	131.785	109.123	102.211	95.5499	163.006	1468.2	263.155	300.041	462.247	460.023	820.133	935.025	1020.32	1629.92	237.769	858.416	1255.37	438.16	786.684	693.482	2425.32	1745.25	1697.22	478.336	1025.86	393.117	505.091	491.674	570.63	249.792	372.901	1011.75	685.897	655.027	713.769		7.32483	7.50045	7.5808	7.58631	7.68496	7.52909
209334	Gen1	GEN1, Holliday junction 5' flap endonuclease	ENSMUSG00000051235	26.8592	41.3418	43.072	20.1491	43.9284	15.0514	12.6547	37.6687	22.6135	333.595	168.003	215.846	159.235	146.746	162.16	172.545	135.398	165.122	51.4913	129.827	150.572	128.056	98.5222	84.2907	160.056	128.952	86.6311	108.187	433.262	150.156	81.088	205.628	119.253	174.424	151.957	111.003	127.688	116.859	118.046		5.49269	5.83727	5.88171	5.28446	5.88716	5.0868
72930	Ppp2r2b	protein phosphatase 2, regulatory subunit B, beta	ENSMUSG00000024500	223.827	227.38	258.432	96.7158	104.33	80.2741	106.105	87.2812	90.4542	1.88472	23.788	18.3699	7.72988	3.29766	2.33324	1.21511	4.14484	2.2828	5.30058	2.83774	0.604708	3.46098	8.95656	2.55426	0.941505	6.40754	12.053	0	1.63701	8.34201	5.86179	4.07183	1.11451	9.69022	10.2548	6.93771	0	15.3762	16.4716		6.61122	6.63147	6.77048	5.66683	5.75734	5.46493
74732	Stx11	syntaxin 11	ENSMUSG00000039232	76.7407	39.1659	27.4095	48.3579	40.2677	22.5771	29.2031	44.1	49.9382	162.086	160.569	64.2946	405.046	344.605	457.315	496.979	569.916	576.025	252.156	813.012	168.714	222.887	145.544	48.531	53.6658	266.714	329.198	298.705	205.717	309.697	379.062	460.117	553.912	80.7519	355.188	287.915	494.931	302.399	355.512		6.68857	6.12512	5.88627	6.29683	6.14344	5.73432
60364	Donson	downstream neighbor of SON	ENSMUSG00000022960	159.876	133.817	135.09	122.238	82.3657	158.04	136.281	91.875	145.104	522.067	471.3	257.178	618.39	450.13	471.314	433.793	322.607	391.88	549.745	629.978	328.357	506.687	576.205	537.672	1957.39	1239.86	905.484	712.401	1004.58	490.093	554.916	514.069	674.279	454.364	406.462	756.211	797.765	372.105	577.879		7.7792	7.62088	7.63342	7.54395	7.21412	7.76875
384061	Fndc5	fibronectin type III domain containing 5	ENSMUSG00000001334	217.432	225.204	195.782	96.7158	210.49	205.702	158.67	131.381	169.602	1.88472	11.894	9.18494	6.1839	1.64883	2.33324	4.86043	6.21726	6.84839	8.32948	14.8981	2.41883	143.977	5.22466	9.57849	0.941505	15.2179	85.1245	29.2581	12.0047	32.3253	3.90786	78.3828	22.2902	24.7639	41.0191	6.93771	83.6184	36.9029	5.49053		6.90041	6.94116	6.77804	6.01767	6.86721	6.83884
13819	Epas1	endothelial PAS domain protein 1	ENSMUSG00000024140	9192.26	10616.1	10215.9	3409.23	5959.62	3808	4529.41	6725.25	3704.85	1025.29	3059.73	2016.09	1930.92	1317.41	1838.59	2363.38	1901.79	1749.38	842.034	1513.22	1037.07	1666.81	1593.52	2003.82	1954.56	1272.7	1137.5	1640.5	1448.21	2029.19	1238.79	1968.73	2307.04	2750.95	2624.29	1822.31	2178.6	3357.14	2418.58		12.6594	12.8183	12.7759	11.5869	12.1828	11.7031
20497	Slc12a3	solute carrier family 12, member 3	ENSMUSG00000031766	57092.5	60969.4	46226.1	21450.8	23291.2	12703.4	19349	24325.7	15543	197.896	2404.07	2813.65	309.195	77.4949	152.827	190.772	248.691	427.644	144.63	295.125	195.321	42.9161	35.8262	35.1211	97.9165	887.445	164.976	15.6497	174.069	286.757	190.508	221.915	235.162	494.201	1435.67	396.606	47.4591	2590.38	1284.78		14.6775	14.8269	14.3442	13.3828	13.4826	12.7567
26570	Slc7a11	solute carrier family 7 (cationic amino acid transporter, y+ system), member 11	ENSMUSG00000027737	6.39506	13.0553	9.7891	29.552	25.6249	13.7971	22.3891	22.05	26.3825	194.126	114.48	26.024	241.172	51.1137	876.131	213.859	281.849	264.804	246.855	350.461	154.201	74.7571	73.8916	201.787	469.811	124.947	68.5516	85.7331	296.844	113.66	228.61	78.3828	62.4126	149.66	86.6995	138.754	72.3186	247.045	113.929		4.57678	4.94304	4.83367	5.53634	5.4139	4.98716
231991	Creb5	cAMP responsive element binding protein 5	ENSMUSG00000053007	29.4173	27.1986	21.536	2.68655	10.0669	1.25428	0.973438	10.1062	1.88446	684.153	136.781	99.5035	183.971	82.4414	237.99	273.399	197.571	49.4606	452.821	192.257	174.761	130.133	58.2176	77.905	155.348	66.4783	53.4853	293.942	315.943	391.032	453.311	212.753	364.445	211.032	160.347	159.567	450.861	100.458	65.8864		5.54201	5.47544	5.32477	4.29287	4.78236	4.13177
11827	Aqp2	aquaporin 2	ENSMUSG00000023013	4387.01	5762.83	3590.64	6951.45	2917.58	5260.46	4169.24	2973.99	7108.19	11.3083	205.171	416.384	71.1149	3.29766	44.3315	38.2759	43.5209	50.9824	217.324	104.996	48.3766	12.4595	29.8552	29.374	1.88301	122.544	35.4058	35.3819	20.1898	100.104	20.5163	33.5926	24.5193	431.753	200.434	27.7509	7.90985	822.116	212.758		11.0663	11.394	10.8269	11.6212	10.5819	11.2841
11944	Atp4a	ATPase, H+/K+ exchanging, gastric, alpha polypeptide	ENSMUSG00000005553	2905.91	3769.72	2862.33	1067.9	1044.21	877.998	1189.54	1000.52	897.004	7.53888	107.046	137.774	7.72988	4.94649	20.9991	5.46798	8.28969	11.414	15.1445	20.5736	8.46591	3.46098	0	5.10853	4.70752	24.8292	11.2997	0	8.73071	2.0855	0.976964	0	2.22902	22.6105	32.6288	3.46886	5.64989	14.3511	28.8253		10.8935	11.4934	10.8549	9.09491	9.06671	8.84036
67287	Parp6	poly (ADP-ribose) polymerase family, member 6	ENSMUSG00000025237	629.274	468.903	434.636	339.848	257.164	288.485	282.297	231.525	228.962	772.735	837.04	665.908	1003.34	885.421	758.302	861.511	995.453	773.107	792.058	752.71	950.601	697.733	827.735	872.281	1076.14	851.402	962.736	822.629	842.514	943.69	1062.94	949.755	982.999	934.568	770.04	519.172	702.847	778.037	815.344		9.33416	9.04389	8.97111	8.73735	8.48128	8.58596
237211	Fancb	Fanconi anemia, complementation group B	ENSMUSG00000047757	28.1383	31.5503	35.2408	33.5819	26.5401	22.5771	36.0172	25.725	27.3247	201.665	148.675	110.219	112.856	74.1973	135.328	57.7176	95.3314	86.7462	81.7803	102.159	64.0991	118.365	143.305	90.6763	144.05	160.99	223.734	83.6918	120.593	110.532	120.167	146.586	93.619	153.967	104.412	93.6592	177.407	83.0316	120.792		5.4391	5.52691	5.62936	5.58165	5.38571	5.27094
27883	Tango2	transport and golgi organization 2	ENSMUSG00000013539	2391.75	2683.95	2200.59	3738.33	3721.1	4712.34	4223.75	3813.73	4525.54	493.797	960.44	659.785	1408.38	1637.29	1068.62	939.278	1293.19	1842.98	1167.64	1306.78	1575.26	1225.19	1537.54	1526.17	1663.64	1730.84	1552.58	1207.07	1237.03	1987.48	1819.11	1750.89	1786.56	1734.55	1723.73	968.968	1006.81	1562.22	1497.54		11.0783	11.1991	10.9916	11.5514	11.5465	11.8017
12417	Cbx3	chromobox 3	ENSMUSG00000029836	448.933	402.539	734.183	527.907	489.618	400.116	482.825	542.062	405.159	2154.23	1486.75	1544.6	2464.29	1516.92	1721.93	1569.92	1140.52	820.284	1548.53	1095.37	1116.9	1014.07	1634.57	1052.99	1085.55	643.958	457.262	770.917	1821.45	970.802	930.07	1114.66	849.258	1042.24	875.385	851.026	927.712	838.517	907.31		9.15543	9.0551	9.62729	9.30748	9.23602	9.04984
74463	Exoc3l2	exocyst complex component 3-like 2	ENSMUSG00000011263	1190.76	1126.02	1031.77	767.01	938.969	814.029	931.58	1018.89	791.474	122.507	413.316	379.644	231.896	286.896	198.325	125.764	227.966	232.845	192.335	334.144	176.575	332.946	614.271	567.046	286.217	464.547	540.126	442.274	127.141	263.816	261.826	280.957	356.644	194.881	296.456	342.261	296.054	593.522	509.247		9.78265	9.72187	9.62634	9.30894	9.52544	9.37228
387314	Tmtc1	transmembrane and tetratricopeptide repeat containing 1	ENSMUSG00000030306	1027.05	1075.97	1180.57	282.088	470.4	250.856	303.713	510.825	222.367	101.775	168.003	130.12	71.1149	31.3277	57.1643	57.1101	108.457	65.4401	24.2312	60.302	39.9107	56.76	52.2466	36.3982	26.3621	54.4641	50.4721	27.2169	21.2811	102.19	72.2954	84.4906	52.382	80.7519	141.702	55.5017	25.9895	148.637	127.655		9.17007	9.22428	9.33036	7.72867	8.28794	7.60347
118445	Klf16	Kruppel-like factor 16	ENSMUSG00000035397	180.341	258.93	279.968	331.789	301.092	361.233	403.977	301.35	444.733	985.708	649.71	869.508	592.109	578.739	1111.79	980.592	860.055	766.258	838.248	1000.3	749.838	732.343	637.408	899.101	1167.47	856.208	955.203	657.287	1402.92	539.103	706.345	718.679	855.945	610.484	604.099	1022.16	1073.48	688.855	705.533		8.1466	8.46223	8.53492	8.69082	8.59984	8.77075
268481	Krt222	keratin 222	ENSMUSG00000035849	121.506	115.322	111.596	38.955	54.9105	55.1884	73.0079	60.6375	56.5339	11.3083	23.788	18.3699	4.63793	8.24414	2.33324	2.43022	6.90807	5.32652	10.6012	3.54717	3.02354	3.46098	5.22466	4.46996	1.88301	8.00943	2.25994	2.04126	6.54804	2.0855	0.976964	3.05388	0	4.30677	1.8645	8.094	1.12998	7.17557	8.2358		5.7435	5.68961	5.6399	4.55127	4.90765	4.9057
71586	Ifih1	interferon induced with helicase C domain 1	ENSMUSG00000026896	551.254	561.378	597.135	370.744	603.1	416.422	588.93	604.537	624.699	872.625	1462.96	2380.43	1584.62	2359.47	1875.92	1521.31	2124.23	1654.27	708.763	2320.56	1264.44	2369.39	1718.17	1605.35	1189.12	1075.67	1484.78	2476.73	1531.15	2064.65	2369.14	2384.06	2926.71	1936.97	2417.33	1762.18	2090.46	1215.75	1847.56		9.53068	9.54716	9.60483	9.1803	9.61311	9.28009
226646	Ndufs2	NADH:ubiquinone oxidoreductase core subunit S2	ENSMUSG00000013593	14332.6	15923.1	15018.4	21884.6	20391.9	22237.2	21623	19038.3	23668.8	5284.75	6856.89	11793.5	6782.19	6001.74	4547.48	5973.47	7589.9	5500.01	10206.6	5093.74	8093.41	9120.37	6323.33	5847.99	4428.84	5069.17	7289.07	9178.88	7687.94	5437.95	4212.67	7092.12	5387.55	7991.21	7173.68	7644.21	5122.19	7285.26	3541.39		13.5885	13.7003	13.6381	14.0424	13.9659	14.0598
100532	Rell1	RELT-like 1	ENSMUSG00000047881	345.333	292.656	436.594	288.804	263.57	347.436	298.845	391.387	248.749	1098.79	753.782	375.052	1513.51	1536.71	2014.75	1479.39	2011.63	1315.65	710.277	1939.59	1202.16	2377	938.946	1188.37	1098.74	487.774	1765.77	830.114	1228.85	1869.65	1365.8	1503.53	1319.58	1701.17	1410.5	1197.91	864.434	1317.23	1096.73		8.90305	8.7551	9.11913	8.74408	8.66335	8.90849
18552	Pcsk5	proprotein convertase subtilisin/kexin type 5	ENSMUSG00000024713	1713.88	1946.33	1476.2	1112.23	1335.24	1266.83	970.518	1502.16	997.823	226.166	677.958	371.99	423.597	395.719	317.32	347.521	533.303	753.322	474.78	280.227	480.743	342.637	409.763	342.91	251.382	259.506	216.201	340.891	353.594	348.279	537.33	520.177	480.354	447.904	538.842	346.886	192.096	581.221	483.167		10.2832	10.4246	10.1199	9.81602	10.0121	9.95531
240899	Lrrc52	leucine rich repeat containing 52	ENSMUSG00000040485	131.738	119.674	88.1019	52.3877	34.7766	37.6285	44.7781	54.2062	41.4582	0	2.9735	6.12329	0	0	0	0	0	0	0	0	0	0	0	0	0	0	0	0	0	0	0.976964	0	0	0	0.932252	2.31257	0	3.07525	0		6.97803	6.75193	5.88031	4.82313	4.21768	4.30438
72386	2610035D17Rik	RIKEN cDNA 2610035D17 gene	ENSMUSG00000087259	8.95308	2.17588	17.6204	2.68655	0.915175	11.2885	5.84063	6.43125	0.942231	116.853	142.728	48.9864	140.684	16.4883	99.1626	180.443	105.003	29.6763	329.393	82.2944	61.6802	53.9913	91.8047	210.727	408.613	73.6868	195.862	272.849	136.417	75.0781	212.978	82.4547	60.1836	77.5218	54.0706	158.411	276.845	67.6554	43.9243		4.40817	3.79214	4.88115	3.89489	3.58161	4.54901
14560	Gdf10	growth differentiation factor 10	ENSMUSG00000021943	547.417	443.88	577.557	123.581	373.391	237.059	246.28	367.5	207.291	50.8874	49.0627	79.6028	52.5632	21.4348	57.1643	77.1593	42.83	38.0466	9.84393	33.3434	82.2403	72.6805	91.0584	40.2296	17.8886	64.8764	41.4323	62.5988	15.8244	54.2231	44.9404	43.7722	80.2448	75.3684	76.4447	135.285	38.4193	130.185	100.202		8.35893	8.12721	8.41618	6.76364	7.93676	7.44246
319224	6330410L21Rik	RIKEN cDNA 6330410L21 gene	ENSMUSG00000105960	92.0888	72.8921	72.4394	38.955	42.098	33.8656	36.9906	27.5625	34.8625	0	2.9735	1.53082	1.54598	0	0	0.607554	0	0	0	1.41887	0	0	2.23914	0	0	3.20377	0	0	0	0	0	1.01796	0	2.15338	1.8645	0	0	8.20065	2.74527		4.20351	4.12553	4.14093	3.73636	3.81045	3.61732
58801	Pmaip1	phorbol-12-myristate-13-acetate-induced protein 1	ENSMUSG00000024521	525.674	498.277	534.485	393.579	442.945	440.253	359.199	438.244	424.004	2712.11	3308.02	1833.93	1159.48	3142.67	2594.56	1183.51	1073.51	4439.28	957.89	1643.76	3617.36	3271.32	656.068	910.595	884.073	2456.49	1746.18	1892.93	2327.83	2016.68	1685.26	2803.46	3334.62	1458.92	3093.21	3162.44	3952.67	1881.03	2141.31		9.52984	9.48158	9.54563	9.27549	9.37714	9.37236
268882	Fbxo45	F-box protein 45	ENSMUSG00000035764	564.044	535.267	720.478	527.907	615.913	521.781	677.513	589.837	470.173	1313.65	1269.68	1016.47	1487.23	837.605	1559.77	1503.09	1064.53	1309.56	1155.53	1174.11	1141.69	1117.9	1226.3	1219.02	1532.77	1415.27	1679.89	926.734	2137.93	1125.13	1301.32	1425.14	1235.99	1440.61	1017.09	1128.53	1381.96	1024.06	845.542		9.4255	9.37606	9.66076	9.3633	9.5089	9.35232
209176	Ido2	indoleamine 2,3-dioxygenase 2	ENSMUSG00000031549	627.995	549.411	413.1	677.01	409.083	526.799	505.214	669.768	725.518	1.88472	13.3807	13.7774	37.1034	1.64883	1.16662	3.64532	3.45404	6.08745	6.0578	1.41887	3.02354	0.692196	4.47828	12.1327	0.941505	5.6066	149.156	7.48463	0.54567	36.4963	8.79268	111.975	7.80158	99.0556	39.1546	12.7191	0	45.1036	35.6885		8.24043	8.08406	7.74582	8.32872	7.74048	8.03392
16709	Ktn1	kinectin 1	ENSMUSG00000021843	1640.97	1586.22	1724.84	1417.15	1366.36	1388.49	1661.66	1700.61	1511.34	3628.09	3889.34	2346.75	1921.65	2953.05	3755.35	2840.31	2591.91	3218.74	2822.94	3336.47	3258.17	2691.95	2357.07	2642.39	2082.61	2580.64	2125.1	2123.59	2583.75	3103.23	3087.21	2555.08	2318.18	2469.93	2386.57	3933.68	3967.35	2449.95	2422.7		10.8547	10.8216	10.9036	10.7127	10.6776	10.6931
16819	Lcn2	lipocalin 2	ENSMUSG00000026822	33.2543	23.9347	48.9455	124.925	16.4731	35.1199	59.3797	13.7812	178.082	4932.31	7401.04	690.401	990.97	70.8996	8316.83	3113.71	2617.47	2258.45	1765.85	5876.25	1168.3	4203.7	164.95	1254.14	27175.6	4180.12	15268.9	410.294	19637	5154.32	7594.92	3423.4	3769.28	9010.83	2938.46	13659.2	57344.2	7301.66	1428.91		7.80907	7.69733	7.97593	8.47696	7.59537	7.82842
654812	Angptl7	angiopoietin-like 7	ENSMUSG00000028989	10623.5	11204.7	5474.07	11926.9	30986.9	19792.6	426.366	26631.8	35097.2	49.0027	215.579	347.497	208.707	56.0602	109.662	13.3662	169.248	511.346	1219.13	17.7359	65.9132	23.5346	13.4348	61.9409	19.7716	217.056	116.764	1123.38	57.2953	238.79	126.028	191.376	171.635	488.818	925.726	294.853	105.088	1811.32	1472.84		12.3999	12.4642	11.6133	12.5395	13.7892	13.1628
14674	Gna13	guanine nucleotide binding protein, alpha 13	ENSMUSG00000020611	3014.63	3089.76	3134.47	2509.24	2905.68	2110.96	2713.95	3154.99	2261.35	8002.52	7595.8	4848.12	9161.45	8554.12	9350.45	14901.5	7522.89	10898.1	3519.58	5604.54	8690.86	6422.88	5273.17	6450.15	6754.35	4349.92	3973.73	4647.96	10444.1	6238.78	5598.98	5337.16	4656.43	7400.1	5141.37	6720.33	4984.34	4734.85	3828.27		11.8115	11.8351	11.849	11.638	11.7763	11.4792
56427	Tubd1	tubulin, delta 1	ENSMUSG00000020513	188.015	145.784	142.921	124.925	178.459	144.242	132.388	140.569	138.508	348.673	291.403	254.117	316.925	300.087	293.988	344.483	319.153	339.376	342.266	353.299	429.947	286.569	393.342	309.704	341.766	241.885	221.474	400.088	484.009	428.571	420.095	501.854	422.4	362.845	355.188	326.073	433.912	224.493	308.842		7.74461	7.50609	7.49053	7.36714	7.69448	7.49682
12023	Barx2	BarH-like homeobox 2	ENSMUSG00000032033	10.2321	5.43971	1.95782	0	1.83035	1.25428	0	0	0	2269.2	44.6025	857.261	6.1839	4.94649	1489.77	421.035	26.2507	160.557	670.902	294.415	5.44237	13.1517	5.22466	1.9157	2.82451	0.800943	5.2732	14.2888	4.36536	8.34201	18.5623	4.07183	4.45805	8.61353	16.7805	215.069	7.90985	69.7056	19.2169		3.71791	3.2393	2.86947	2.34252	2.63795	2.6037
242721	Klhdc7a	kelch domain containing 7A	ENSMUSG00000078234	8752.28	8862.38	7690.32	5593.4	6884.86	4423.85	5142.67	7093.66	3987.52	1453.12	973.821	2003.85	1402.2	822.765	810.8	602.693	1769.16	1422.94	2493.54	894.597	1408.37	1650.89	1550.23	422.731	545.131	1410.46	1807.2	1462.23	409.252	2372.26	1812.27	2687.41	2616.87	2266.44	2889.98	1458.08	1146.93	2140.37	1380.87		12.5471	12.5612	12.4023	12.0513	12.2797	11.7967
70673	Prdm16	PR domain containing 16	ENSMUSG00000039410	973.328	1049.86	755.719	451.34	485.043	264.654	331.942	497.043	235.558	5.65416	87.7182	75.0104	26.2816	11.5418	11.6662	15.7964	32.4679	13.6968	28.7746	26.2491	21.7695	44.3005	172.414	104.725	65.9053	30.4358	74.5781	25.856	10.9134	29.197	4.88482	23.4131	16.7177	54.9113	84.835	21.9694	2.25996	112.759	23.3348		8.95497	9.04474	8.65747	8.06843	8.15177	7.47216
211389	Suox	sulfite oxidase	ENSMUSG00000049858	2826.62	3606.53	3304.8	4170.87	4598.75	5181.44	4598.52	4770.15	4322.01	559.762	502.521	1259.87	635.396	1119.55	235.657	438.046	993.381	1741.77	736.023	588.831	335.613	315.641	675.474	419.538	589.382	360.424	505.474	327.963	128.232	723.67	724.908	843.888	599.607	811.825	981.662	275.196	374.023	1226	643.765		11.0388	11.3081	11.2109	11.4703	11.5801	11.7144
17536	Meis2	Meis homeobox 2	ENSMUSG00000027210	624.158	755.032	998.488	389.55	561.917	337.402	462.383	698.25	423.062	75.3888	220.039	169.921	139.138	186.318	144.661	78.3744	114.674	169.688	70.4219	183.744	87.078	177.202	273.175	220.944	102.624	160.99	204.148	224.539	74.7567	104.275	84.0189	145.568	144.886	125.973	188.315	179.224	137.857	249.095	266.291		8.83719	9.04576	9.35024	8.33196	8.72368	8.18164
70799	Cep192	centrosomal protein 192	ENSMUSG00000024542	429.748	479.782	526.654	354.625	569.239	312.316	322.208	506.231	338.261	2078.85	1393.08	1409.89	1289.34	563.899	1394.11	1177.44	1351.22	1448.81	960.919	844.937	1254.16	1717.34	673.981	860.787	810.635	1024.41	1139.76	1068.94	1648.47	1372.26	1823.99	1516.76	1412.09	1643.03	1137.35	1697.43	2037.35	1061.98	1165.37		9.13766	9.23973	9.32821	8.96338	9.40143	8.85098
218699	Pxk	PX domain containing serine/threonine kinase	ENSMUSG00000033885	2199.9	2084.5	2214.29	2057.9	2112.22	1985.53	1735.64	1992.77	1815.68	4909.7	4112.35	3816.34	4112.3	4389.18	3764.68	4121.04	3289.62	5116.51	4631.19	4426.87	3992.28	4596.87	4755.19	5741.98	4375.17	3148.51	2627.56	3836.22	3162.7	4664.23	7525.56	5410.45	5217.03	5142.28	4829.07	5397.54	4119.9	2993.24	4008.09		11.3304	11.2786	11.3368	11.2664	11.2912	11.2322
230484	Usp1	ubiquitin specific peptidase 1	ENSMUSG00000028560	951.585	888.849	1309.78	848.95	1151.29	576.97	1385.2	1146.6	587.952	4715.57	3247.06	2815.18	4797.16	3404.83	4159	4673.91	2835.76	2899.91	2273.19	2997.36	3214.02	3384.84	2924.32	3105.35	2635.27	1654.75	1303.99	1521.42	5399.95	1849.84	2182.54	2708.79	1818.88	3634.91	2372.58	1832.71	1967.29	1673.96	1308.12		10.2685	10.2053	10.5719	10.1634	10.4477	9.82196
102635083	Gm26685	predicted gene, 26685	ENSMUSG00000097281	71.6247	80.5077	60.6924	55.0743	42.098	31.3571	61.3266	40.425	39.5737	0	2.9735	1.53082	3.09195	3.29766	23.3324	2.43022	3.45404	1.52186	2.27168	1.41887	3.02354	6.92196	2.98552	2.55426	0	0	8.28646	4.76295	4.91103	2.0855	3.90786	7.12571	7.80158	9.69022	2.79676	5.78143	1.12998	6.15049	5.49053		4.98751	5.11492	4.79968	4.71358	4.45287	4.15635
20541	Slc8a1	solute carrier family 8 (sodium/calcium exchanger), member 1	ENSMUSG00000054640	4094.12	4692.29	2459.02	671.637	1192.47	117.903	654.15	1317.49	70.6673	32.0402	127.86	137.774	91.2126	24.7324	50.1646	63.7932	103.621	57.0699	84.052	76.619	27.8166	57.4522	43.29	60.0252	7.53204	2.40283	12.053	13.6084	20.7354	52.1376	158.268	94.6702	39.0079	119.513	111.87	18.5006	45.1991	173.239	27.4527		10.831	10.9937	10.2183	8.70546	9.36687	6.82589
228846	D630003M21Rik	RIKEN cDNA D630003M21 gene	ENSMUSG00000037813	33.2543	53.3092	95.9332	112.835	76.8747	106.614	68.1407	71.6625	54.6494	606.88	1370.78	300.041	732.792	158.288	488.813	1441.73	923.609	261	2250.47	994.628	1402.32	3449.21	3797.58	1738.81	107.332	846.597	1575.18	3932.15	1033.5	1678.83	2280.23	1585.98	1198.1	957.179	801.737	1012.91	2541.32	839.542	539.445		6.87442	7.15405	7.58265	7.70366	7.40581	7.65803
432478	Tmprss9	transmembrane protease, serine 9	ENSMUSG00000059406	20.4642	14.1432	15.6626	522.534	533.547	461.576	565.567	395.062	649.197	5.65416	19.3277	6.12329	3.09195	1.64883	5.83309	13.3662	11.0529	12.1749	3.0289	7.80378	15.7224	59.5288	0	15.9641	13.1811	3.20377	47.4588	6.12379	6.54804	10.4275	1.95393	3.05388	7.80158	13.997	12.1193	2.31257	3.38994	11.2759	13.7263		4.31873	3.98424	4.08055	7.85576	7.88307	7.70935
338349	Cntln	centlein, centrosomal protein	ENSMUSG00000038070	268.592	294.832	415.058	290.147	431.962	237.059	362.119	410.681	212.002	1238.26	569.425	696.525	1422.3	1035.46	813.133	781.314	1033.45	803.544	1421.31	839.971	646.433	983.61	1102.4	1210.08	909.493	1095.69	563.479	864.815	1310.7	1129.3	1461.54	1384.42	950.678	1248.96	1227.78	657.927	1134.5	774.962	844.169		8.5773	8.66025	8.97759	8.64636	9.01449	8.46775
103268	Cep57l1	centrosomal protein 57-like 1	ENSMUSG00000019813	163.714	140.345	160.541	119.551	142.767	171.837	146.016	156.187	154.526	1017.75	548.611	525.072	397.316	450.13	415.316	281.297	469.058	461.125	287.746	477.45	417.249	428.469	585.162	519.793	767.326	481.367	386.45	442.954	289.751	604.796	555.893	636.224	587.348	482.358	447.481	290.228	954.832	352.628	573.761		7.75425	7.61557	7.73877	7.47726	7.63002	7.79825
217258	Abca8a	ATP-binding cassette, sub-family A (ABC1), member 8a	ENSMUSG00000041828	631.832	965.005	1233.43	196.118	612.252	190.651	324.155	731.325	191.273	16.9625	84.7447	108.688	66.477	21.4348	16.3327	16.404	73.2256	63.1573	42.4046	17.7359	22.3742	28.38	20.8986	10.2171	18.8301	20.0236	18.8329	19.7322	8.73071	26.0688	8.79268	28.5028	39.0079	51.6812	101.615	38.1574	19.2096	130.185	96.0843		8.45683	8.94735	9.23128	7.15008	8.42191	7.12
226101	Myof	myoferlin	ENSMUSG00000048612	1441.45	1622.12	1724.84	478.206	507.007	285.976	290.085	482.343	330.723	7016.81	6607.12	7070.87	3575.84	2067.63	10477.4	2729.74	3825	8079.57	2715.41	4229.65	4673.18	2278.71	1656.22	2009.57	3004.34	2374.8	1327.34	2520.28	4150.91	3418.14	4012.39	2866.57	2763.99	3723.2	3198.56	3298.88	1750.34	4684.62	2469.37		10.7192	10.834	10.8944	9.72757	9.77514	9.32826
216846	Cntrob	centrobin, centrosomal BRCA2 interacting protein	ENSMUSG00000032782	422.074	369.9	368.07	354.625	226.963	363.742	289.111	300.431	309.052	1183.6	884.616	607.737	666.315	798.033	801.467	1335.4	1147.43	571.46	713.306	870.477	1143.5	785.642	1600.98	986.584	1140.16	1021.2	1493.07	1532.99	1393.64	1046.92	999.435	1148.26	1040.95	1044.39	666.56	1493.92	1219.25	616.074	882.603		9.00373	8.87968	8.87623	8.84092	8.44188	8.8643
381306	BC055324	cDNA sequence BC055324	ENSMUSG00000041406	48.6024	56.573	43.072	26.8655	32.0311	27.5942	30.1766	38.5875	31.0936	297.786	212.605	292.387	137.592	89.0367	138.828	248.49	131.944	129.358	258.214	124.151	123.965	340.56	177.638	153.894	125.22	71.2839	247.087	180.312	344.863	276.329	239.356	420.417	203.956	402.683	273.15	312.197	315.264	175.289	112.556		6.1587	6.28609	6.0686	5.69658	5.81689	5.71353
207742	Rnf43	ring finger protein 43	ENSMUSG00000034177	442.538	448.232	305.42	186.715	173.883	104.105	100.264	166.294	109.299	13.193	32.7085	38.2706	6.1839	6.59531	17.4993	26.1248	31.7771	17.5014	13.6301	9.22265	22.3742	39.4551	15.674	51.7238	17.8886	28.033	36.9124	87.7743	43.6536	92.8049	26.378	47.8441	297.575	147.507	164.076	40.47	20.3396	100.458	57.6506		7.96525	7.97986	7.55331	7.01971	6.9458	6.40785
442801	Arhgef15	Rho guanine nucleotide exchange factor (GEF) 15	ENSMUSG00000052921	1050.07	1102.09	941.712	541.34	767.832	470.356	598.664	701.925	504.094	128.161	272.075	301.572	219.529	186.318	178.493	152.496	236.256	166.644	157.503	234.823	149.968	254.036	495.596	443.803	200.54	233.074	453.495	454.521	107.497	215.85	171.946	182.215	226.246	171.194	263.827	187.318	202.266	385.431	297.861		9.54581	9.59977	9.42555	8.83452	9.20608	8.68764
72895	Setd5	SET domain containing 5	ENSMUSG00000034269	2648.83	2206.35	2419.87	1564.92	1907.22	1221.67	1312.19	1876.09	1076.03	5088.74	4565.81	3481.09	5185.2	5782.44	3799.68	6247.48	4343.8	3780.31	3368.89	3466.3	4624.81	3653.41	3251.98	2764.99	3717.06	2718.4	3734.18	3031.96	5887.23	3705.94	3370.53	4169.56	3616.59	4365.98	2930.07	3895.53	3876.96	3123.42	3132.35		11.4583	11.2778	11.3687	10.9489	11.1365	10.7223
80859	Nfkbiz	nuclear factor of kappa light polypeptide gene enhancer in B cells inhibitor, zeta	ENSMUSG00000035356	494.978	372.076	418.974	319.699	216.896	228.279	209.289	210.394	270.42	2642.38	1468.91	1050.14	1060.54	1483.95	2000.75	2825.13	1041.74	916.923	1768.12	1735.99	1085.45	953.153	789.67	722.856	2270.91	1606.69	3176.73	880.465	3457.91	1785.19	2223.57	1615.5	2344.93	1303.87	1139.21	3759.09	2887.1	1709.84	2012.28		9.33879	9.0794	9.18721	8.94673	8.62075	8.66346
70699	Nup205	nucleoporin 205	ENSMUSG00000038759	1477.26	1384.95	1162.95	773.726	1150.37	860.438	886.802	1149.36	758.496	5386.53	2240.53	3681.63	3631.5	2075.87	2459.23	3359.17	2522.14	2416.72	3520.34	2192.15	2608.11	2176.26	2221.23	1787.35	2243.61	1923.86	1719.06	1606.47	4308.06	2229.4	2129.78	2922.56	1970.46	2613.13	1861.71	2455.95	2352.62	1845.15	1756.97		10.6667	10.6034	10.4347	10.0567	10.424	10.1526
69195	Tmem121	transmembrane protein 121	ENSMUSG00000049036	8.95308	3.26383	5.87346	0	8.23657	5.01713	4.86719	3.675	1.88446	118.737	60.9567	119.404	49.4712	6.59531	158.66	116.65	134.707	190.233	317.277	197.932	33.8637	64.3742	5.97104	21.7112	2.82451	5.6066	11.2997	14.2888	5.4567	63.6078	305.79	95.6881	117.024	94.7489	75.5124	330.698	524.31	64.5802	179.815		4.1164	3.56956	3.92919	3.14083	4.0373	3.78418
19734	Rgs16	regulator of G-protein signaling 16	ENSMUSG00000026475	14.0691	13.0553	7.83128	16.1193	7.3214	3.76285	7.7875	1.8375	4.71115	180.933	43.1157	38.2706	66.477	24.7324	116.662	110.575	67.6991	72.2885	70.4219	120.604	39.306	40.8395	17.1667	22.9884	17.8886	60.0707	25.6127	18.3714	33.8315	44.8383	51.7791	44.7902	61.2981	31.2241	80.1737	126.035	41.8092	175.289	64.5138		4.40559	4.3456	4.06188	4.50781	3.95702	3.6597
433182	Eno1b	enolase 1B, retrotransposed	ENSMUSG00000059040	5997.29	6116.41	5795.15	3567.74	2726.31	6596.27	3921.98	2914.27	5478.13	27158.8	15268.9	18578.1	16350.2	30595.7	18387.1	17100.2	24493.9	16799.1	13103.8	25362.3	25209.1	2837.31	2499.63	2409.95	9730.45	8690.23	1576.69	2466.53	3925.55	19236.7	15222.1	14407.2	16911.6	16695.2	13382.5	16665.5	10216.1	14585.9	13532.8		12.7569	12.776	12.7237	12.2668	12.0259	12.8499
69270	Gins1	GINS complex subunit 1 (Psf1 homolog)	ENSMUSG00000027454	10.2321	10.8794	33.2829	76.5667	83.2809	92.8169	115.839	64.3125	115.894	380.713	237.88	298.511	289.097	370.986	363.985	519.459	314.317	238.172	333.179	400.121	427.529	367.556	482.908	425.285	431.209	811.355	439.936	509.636	503.653	286.757	417.164	265.687	261.91	231.489	185.518	455.577	506.23	208.092	345.904		5.53809	5.55116	6.21924	6.85029	6.91903	7.01615
66752	4933404O12Rik	RIKEN cDNA 4933404O12 gene	ENSMUSG00000097908	290.336	325.295	317.167	208.208	209.575	260.891	201.502	219.581	182.793	1230.72	544.15	815.929	660.132	455.077	569.31	870.017	644.523	869.745	534.601	795.986	457.159	612.593	713.539	461.044	728.725	616.726	452.742	412.335	546.761	387.904	399.578	495.746	308.72	398.376	349.595	378.105	271.195	164.013	244.329		8.36115	8.47124	8.44715	8.04843	8.05349	8.25887
109225	Ms4a7	membrane-spanning 4-domains, subfamily A, member 7	ENSMUSG00000024672	19.1852	5.43971	39.1564	49.7012	110.736	42.6456	64.2469	52.3687	60.3028	312.863	221.526	495.987	585.925	146.746	788.634	449.59	848.311	254.912	340.751	874.024	191.692	415.317	345.574	445.08	164.763	784.123	400.01	110.909	86.2158	894.681	814.788	889.696	634.157	414.526	435.362	816.338	950.312	1096.84	610.822		5.93728	5.40089	6.40917	6.57167	7.23552	6.45538
78286	Nav2	neuron navigator 2	ENSMUSG00000052512	3961.1	4420.31	3430.1	2048.49	2819.65	1690.77	2298.29	3309.34	1485.9	88.5818	223.012	543.442	539.545	295.14	463.148	246.059	251.454	890.29	1091.92	446.944	267.886	230.501	606.807	302.042	225.961	398.87	686.269	338.169	256.465	668.404	1183.1	667.781	460.293	1033.62	574.267	586.237	308.484	702.181	506.502		11.3108	11.4343	11.1485	10.576	10.9295	10.367
112415	Zfp607b	zinc finger protein 607B	ENSMUSG00000057093	54.9975	46.7815	39.1564	33.5819	18.3035	13.7971	16.5484	32.1562	27.3247	197.896	166.516	171.452	115.948	113.769	143.494	95.3859	79.4428	76.8541	177.948	128.408	74.9838	89.2932	121.66	101.532	120.513	146.573	180.795	100.022	66.026	142.857	230.564	120.119	119.253	96.9022	88.564	160.724	192.096	105.583	145.499		6.03876	5.89439	5.75177	5.61782	5.14655	4.97418
69309	Slc16a13	solute carrier family 16 (monocarboxylic acid transporters), member 13	ENSMUSG00000044367	5204.3	3857.84	4822.11	2182.82	2603.67	3459.31	2823.94	2571.58	3133.86	770.85	871.235	982.789	1162.57	893.665	694.138	770.986	522.25	2134.41	708.763	1469.24	691.786	1159.43	972.533	1540.86	777.683	582.286	522.047	1096.84	648.801	586.026	772.779	740.056	925.045	844.126	894.962	955.092	846.354	1046.61	841.424		11.7978	11.4671	11.7135	10.8501	11.0387	11.3473
71405	Fam83c	family with sequence similarity 83, member C	ENSMUSG00000074647	0	0	3.91564	2.68655	1.83035	6.27141	0	8.26875	2.82669	49.0027	132.321	18.3699	24.7356	61.0067	78.1635	30.9852	24.1783	82.1806	18.9306	73.0718	55.6331	72.6805	14.9276	19.7955	38.6017	78.4924	87.3845	52.3924	36.5599	64.6506	113.328	62.0955	64.6417	41.991	75.5124	189.631	170.627	34.8528	74.1222		3.02714	2.97331	3.6466	3.4417	3.25255	3.80218
110074	Dut	deoxyuridine triphosphatase	ENSMUSG00000027203	482.187	394.923	452.256	885.218	764.171	1083.7	1026.98	734.081	1081.68	2566.99	1654.75	1344.06	1584.62	2222.62	3018.04	3793.57	2284.5	2161.81	3156.87	4043.07	3553.87	2290.48	3790.12	2859.5	4359.17	3758.83	3710.83	3043.52	3680	2096.97	2783.37	2287.35	2005.01	2356.88	1574.57	2939.28	4067.92	1677.03	2709.58		9.63205	9.46717	9.57973	10.1715	10.0359	10.3619
170706	Tmem37	transmembrane protein 37	ENSMUSG00000050777	3414.96	3623.93	4242.6	2991.47	3262.6	3312.56	2600.05	2073.62	4483.13	165.855	779.057	874.1	179.333	125.311	204.158	133.054	133.326	1206.08	484.624	396.574	59.8661	392.475	298.552	277.138	337.059	305.96	412.816	219.776	120.593	356.621	243.264	437.722	229.589	404.836	470.787	363.074	357.073	578.146	544.935		11.0805	11.1481	11.3276	10.9304	11.0289	11.0459
619287	Rtl4	retrotransposon Gag like 4	ENSMUSG00000071679	72.9037	58.7489	82.2285	12.0895	14.6428	12.5428	34.0703	26.6437	14.1335	1.88472	1.48675	1.53082	0	0	0	0	0.690807	0	0	1.41887	0	0.692196	0	0.638566	0	0.800943	0	0	0	0	0	0	0	0	0.932252	0	0	2.05016	0		3.37272	3.25054	3.44186	2.25479	2.42705	2.28858
13411	Dnah11	dynein, axonemal, heavy chain 11	ENSMUSG00000018581	62.6716	27.1986	50.9033	18.8058	26.5401	15.0514	35.0438	44.1	24.498	3.76944	0	4.59247	6.1839	1.64883	0	3.64532	0.690807	0.760932	0	0	1.81412	4.84537	2.23914	1.9157	0.941505	2.40283	1.50663	0	0	3.12825	0.976964	4.07183	5.57256	10.7669	8.39027	2.31257	2.25996	1.02508	5.49053		4.49409	3.67808	4.26446	3.33335	3.66092	3.14391
239283	Oxgr1	oxoglutarate (alpha-ketoglutarate) receptor 1	ENSMUSG00000044819	1864.8	2046.42	1944.12	1386.26	920.666	445.27	1000.69	1188.86	729.287	9.4236	118.94	96.4419	26.2816	1.64883	10.4996	4.86043	8.28969	21.3061	6.0578	19.8642	7.2565	15.9205	2.23914	1.9157	0	27.2321	23.3527	1.36084	5.4567	14.5985	11.7236	7.12571	8.91609	23.6872	51.2739	17.3443	1.12998	135.311	52.1601		9.6779	9.79017	9.72683	9.32083	8.83388	7.98197
16780	Lamb3	laminin, beta 3	ENSMUSG00000026639	109.995	42.4297	78.3128	91.3427	69.5533	109.123	58.4063	67.0687	81.9741	269.515	735.941	237.278	791.539	374.284	3686.52	1274.65	3797.37	2223.44	938.202	1062.02	3282.96	600.134	40.3045	267.559	366.245	240.283	354.058	208.889	1834	2491.13	6013.22	489.638	1097.79	3950.38	800.805	6452.07	2080.29	1462.79	1214.78		7.65347	6.97232	7.39994	7.50837	7.30022	7.6469
56306	Sinhcaf	SIN3-HDAC complex associated factor	ENSMUSG00000039985	228.943	182.774	213.402	190.745	145.513	153.022	190.794	170.887	195.042	1292.92	508.468	685.809	706.511	582.036	1161.95	724.204	319.153	469.495	426.318	595.925	602.289	296.26	244.813	204.341	311.638	355.619	479.861	173.507	673.902	353.493	400.555	294.19	366.674	369.305	338.408	593.175	257.635	368.004	321.196		8.04863	7.83721	7.98313	7.87722	7.6309	7.67673
20515	Slc20a1	solute carrier family 20, member 1	ENSMUSG00000027397	1359.59	1182.59	1382.22	1084.02	820.912	1589.18	901.404	1041.86	1232.44	2088.27	6593.74	1411.42	6210.18	34003.8	16434.2	10118.2	5167.24	12331.7	6387.95	15997.8	6587.09	12312.1	3257.95	3972.52	10972.3	5638.64	11587.5	8244.66	10523.2	6885.29	11020.2	6262.48	7564.19	6489.22	3949.95	17839.2	14643.4	4435.53	6042.33		11.0645	10.9452	11.0791	10.8727	10.6488	11.2011
107765	Ankrd1	ankyrin repeat domain 1 (cardiac muscle)	ENSMUSG00000024803	40.9284	41.3418	29.3673	16.1193	15.558	11.2885	17.5219	15.6187	16.9602	258.207	1170.07	67.3562	111.31	196.211	2047.42	91.1331	199.643	291.437	228.682	1527.41	433.576	571.061	60.4568	80.4593	1062.02	298.752	153.676	94.5786	727.378	417.101	345.845	568.021	604.065	218.568	489.432	796.681	87.0084	828.266	292.371		6.17711	6.18137	5.94653	5.5388	5.49449	5.34098
68943	Pink1	PTEN induced putative kinase 1	ENSMUSG00000028756	12423	13668.9	12003.4	18560	18348.3	18830.5	20459.7	16890.3	24317.1	1675.52	3929.48	3369.34	6323.04	6183.11	2946.88	3326.36	5424.22	2895.35	4912.12	3362.72	5517.96	4607.95	8225.85	10312.8	2897.95	5508.08	3876.56	4200.92	2165.76	3192.91	3004.17	2227.29	3236.54	4634.08	4472.95	3633.05	1483.66	4421.18	4504.98		13.284	13.3875	13.2469	13.7224	13.7098	13.7384
83433	Trem2	triggering receptor expressed on myeloid cells 2	ENSMUSG00000023992	7.67407	11.9674	13.7047	26.8655	20.1338	28.8485	12.6547	13.7812	48.0538	186.587	147.188	370.459	221.075	97.2809	502.813	280.69	284.613	120.988	600.48	1123.04	156.015	164.743	273.175	265.643	276.802	665.584	186.069	34.0211	109.68	466.11	2704.24	691.194	697.684	255.176	457.736	635.957	3649.83	1003.56	636.902		5.22887	5.41404	5.53726	5.91278	5.70435	5.95969
15473	Rida	reactive intermediate imine deaminase A homolog	ENSMUSG00000022323	22082.1	21749	28507.8	41276.1	30866.1	63388.9	46020.3	37370.1	70755.9	6747.3	11491.1	6662.14	9733.46	12737.2	8394.99	2900.46	6072.19	12206.9	12199.7	10062.6	6873.72	7921.49	12321.2	10149.4	7521.68	12332.1	12773.2	14734.5	2305.45	13515.1	6754.73	11486.6	12280.8	9272.47	14929.1	9432.98	9568.66	11803.8	16699.5		14.2205	14.2044	14.4934	14.8967	14.5793	15.3759
230809	Pdik1l	PDLIM1 interacting kinase 1 like	ENSMUSG00000050890	578.113	549.411	614.756	374.774	459.418	339.911	457.516	496.125	425.888	1100.68	1291.99	835.83	1133.2	1294.33	1224.95	1287.41	791.665	1386.42	887.468	757.676	979.627	951.077	855.351	861.425	1004.59	795.336	788.72	717.164	1375.63	888.424	915.416	1075.98	881.579	1074.54	973.271	774.712	1274.62	600.698	734.359		9.33228	9.28266	9.39264	8.9212	9.11091	8.83217
22146	Tuba1c	tubulin, alpha 1C	ENSMUSG00000043091	1894.22	1969.18	1286.29	1701.93	1874.28	2839.7	2166.87	1647.32	2636.36	6890.54	3174.21	3548.45	4024.17	3065.17	5439.94	5433.96	4302.35	4535.91	5707.96	5686.12	5658.25	4506.89	4143.16	4446.33	2327.4	3390.39	4254.72	3322.5	5070.36	3485.92	4444.21	4010.76	3384.77	4521.03	3815.71	3840.03	3957.19	3247.46	2878.41		11.1655	11.2025	10.8087	11.0645	11.1554	11.5603
56315	Rhcg	Rhesus blood group-associated C glycoprotein	ENSMUSG00000030549	7350.48	7912.6	4749.67	3998.93	2932.22	3000.24	3439.16	2906.92	4160.89	22.6166	289.916	326.065	38.6494	1.64883	11.6662	23.087	29.0139	34.2419	23.474	73.7812	29.026	7.61415	0.74638	2.55426	6.59053	154.582	46.7055	2.72169	28.9205	65.6933	31.2629	18.3233	30.0918	104.439	91.3607	61.2831	18.0797	538.168	164.716		11.6328	11.739	11.0873	10.8791	10.5067	10.5338
78910	Asb15	ankyrin repeat and SOCS box-containing 15	ENSMUSG00000029685	439.98	491.75	291.715	147.76	135.446	81.5284	147.963	143.325	70.6673	0	25.2747	19.9007	1.54598	0	0	4.86043	5.52646	7.60932	2.27168	6.38491	2.41883	1.38439	0	1.27713	0.941505	10.4123	6.02651	2.04126	1.63701	5.21376	4.88482	6.10775	4.45805	9.69022	13.0515	4.62514	0	32.8026	16.4716		7.50151	7.65667	7.00075	6.21949	6.12689	5.55435
230726	Rhbdl2	rhomboid like 2	ENSMUSG00000043333	30.6963	36.99	50.9033	30.8953	22.8794	13.7971	18.4953	24.8062	29.2092	148.893	170.976	64.2946	117.494	62.6555	295.155	323.826	102.93	201.647	143.116	209.993	65.9132	174.433	105.986	104.725	96.0335	101.72	112.997	112.27	125.504	101.147	350.73	115.029	188.352	129.203	114.667	298.322	164.977	92.2574	161.971		5.58553	5.73373	6.01421	5.59189	5.35072	5.01973
232431	Gprc5a	G protein-coupled receptor, family C, group 5, member A	ENSMUSG00000046733	72.9037	44.6056	43.072	45.6713	40.2677	43.8999	40.8844	21.1312	43.3426	785.928	572.399	70.4179	429.781	202.806	4333.99	1024.94	453.86	210.778	396.786	1163.47	865.337	116.981	200.03	374.2	745.672	596.703	522.8	138.126	2782.37	523.461	1286.66	313.531	491.5	787.062	331.882	1639.61	525.44	887.721	527.091		6.9677	6.58739	6.5805	6.60958	6.51063	6.57937
101739	Psip1	PC4 and SFRS1 interacting protein 1	ENSMUSG00000028484	786.592	651.677	869.272	527.907	616.828	431.473	809.9	599.025	547.436	3526.31	2010.09	2074.27	2048.42	1253.11	1655.43	1694.47	1677.97	960.296	2121.74	1356.44	1146.53	1743.64	2535.45	1775.85	2583.49	2761.65	2217.76	1758.21	2760.54	2038.58	1659.86	2366.75	1502.36	2151.23	1623.98	2171.5	2276.91	1399.24	1461.85		9.90941	9.7329	10.0051	9.54134	9.68207	9.36392
20278	Scnn1g	sodium channel, nonvoltage-gated 1 gamma	ENSMUSG00000000216	2430.12	2176.97	2081.16	1667	1301.38	1249.27	1615.91	1296.36	1479.3	26.3861	202.198	171.452	23.1896	3.29766	22.1658	13.9737	48.3565	32.7201	12.1156	42.5661	20.5601	5.53756	3.7319	2.55426	2.82451	76.0896	21.0928	4.08253	16.9158	26.0688	11.7236	20.3592	24.5193	80.7519	119.328	32.376	5.64989	213.217	107.065		10.1364	10.0056	9.9506	9.68732	9.39521	9.34639
433415	Gm13420	predicted gene 13420	ENSMUSG00000079497	95.9259	78.3318	52.8611	47.0146	43.0132	20.0685	27.2563	45.0187	25.4402	0	10.4072	7.65412	1.54598	0	9.33295	3.03777	4.14484	1.52186	3.0289	2.83774	3.62825	3.46098	1.49276	8.30135	3.76602	15.2179	4.51989	2.72169	3.81969	6.25651	2.93089	6.10775	2.22902	11.8436	9.32252	5.78143	1.12998	14.3511	1.37263		5.30153	5.09302	4.67115	4.56744	4.48938	3.76783
67492	Zfand4	zinc finger, AN1-type domain 4	ENSMUSG00000042213	11.5111	35.9021	39.1564	17.4626	19.2187	7.52569	17.5219	17.4562	16.0179	167.74	148.675	53.5788	200.977	56.0602	103.829	150.066	62.1726	106.53	222.624	97.902	100.986	139.131	350.052	70.2422	93.209	145.772	227.501	106.826	236.275	156.413	200.278	305.388	147.116	175.501	158.483	168.818	150.287	80.9815	101.575		4.85121	5.66227	5.74585	5.11863	5.16972	4.62364
21412	Tcf21	transcription factor 21	ENSMUSG00000045680	589.624	398.187	534.485	244.476	427.387	268.416	362.119	425.381	267.594	30.1555	86.2315	68.8871	37.1034	9.89297	32.6653	31.5928	115.365	49.4606	39.3757	83.0039	41.7249	38.763	35.0799	34.4826	22.5961	108.928	109.984	40.8253	17.4614	53.1803	69.3645	66.1673	81.3593	79.6752	128.651	117.941	40.6792	211.167	193.541		8.48664	8.05003	8.37426	7.52063	8.12856	7.62085
67620	Lrp2bp	Lrp2 binding protein	ENSMUSG00000031637	12.7901	2.17588	17.6204	21.4924	9.15175	3.76285	8.76094	9.1875	13.1912	173.394	212.605	318.411	371.034	237.431	120.162	267.931	201.716	445.145	68.9075	107.834	74.9838	62.2976	36.5726	442.526	267.387	40.0471	26.366	40.1449	488.92	72.9926	258.896	51.9159	72.4432	105.516	42.8836	39.3137	179.667	17.4264	56.278		4.73083	3.91809	4.97729	5.10455	4.49652	4.1102
76487	Ppp1r3g	protein phosphatase 1, regulatory subunit 3G	ENSMUSG00000050423	5.11605	0	0	0	0	0	0	0	0	24.5014	22.3012	61.2329	30.9195	166.532	86.3298	9.72086	34.5404	43.3731	64.3641	105.706	149.968	0.692196	0.74638	0	0	0	0	0	0	134.515	246.195	166.945	120.367	48.4511	136.109	23.1257	74.5786	292.148	227.857		3.2208	2.30362	2.55313	2.39047	2.23515	2.36186
12577	Cdkn1c	cyclin-dependent kinase inhibitor 1C (P57)	ENSMUSG00000037664	1452.96	1404.53	1640.65	867.755	1278.5	1003.43	1048.39	724.893	1113.72	45.2333	160.569	113.281	57.2011	9.89297	87.4964	20.0493	44.9025	103.487	106.769	275.261	38.0966	83.0635	142.559	188.377	75.3204	394.865	329.952	34.0211	39.8339	88.6339	120.167	131.317	65.7562	184.114	239.589	169.974	117.518	501.265	463.95		9.77645	9.73797	9.91505	9.19454	9.63115	9.35714
54563	Nup210	nucleoporin 210	ENSMUSG00000030091	989.955	1172.8	1121.83	509.101	573.815	491.679	395.216	509.906	390.084	6549.4	3635.1	4603.19	3309.93	3281.17	3349.36	3820.91	3772.5	1724.27	1105.55	1606.16	5585.08	2560.43	3834.15	3165.37	2492.16	2262.66	3630.97	2190.28	8289.27	3319.08	2985.6	3383.69	3291.15	3739.35	2782.77	4265.54	1659.94	1805.17	2041.11		10.3201	10.4799	10.438	9.72843	9.8297	9.69907
14469	Gbp2	guanylate binding protein 2	ENSMUSG00000028270	317.195	263.282	518.822	564.175	362.409	154.277	206.369	268.275	299.629	1762.21	1455.53	6659.08	1657.29	708.996	4042.33	2344.55	5299.87	1402.4	1169.16	4391.4	963.905	3942.05	1697.27	2535.74	821.934	1450.51	517.527	2865.93	2185.95	5144.94	5347.9	6075.18	6107.52	3631.68	6620.86	2716.12	1915.31	3758.98	2819.39		9.15242	9.00252	9.57343	9.64755	9.26177	8.6101
26385	Grk6	G protein-coupled receptor kinase 6	ENSMUSG00000074886	949.027	1170.63	1055.27	1000.74	1026.83	768.875	886.802	1016.14	766.976	2623.53	1617.58	2186.02	2414.81	1549.9	2076.58	3190.87	2445.46	1702.2	2020.28	2067.29	1847.99	1695.19	1305.42	2190.92	2159.81	1376.82	1166.13	1369.69	2711.98	1642.33	2204.03	1662.33	1713	1933.74	1613.73	1536.7	1702.88	1560.17	1328.71		10.1235	10.3276	10.2263	10.1747	10.1994	9.92406
83671	Sytl2	synaptotagmin-like 2	ENSMUSG00000030616	908.098	688.667	869.272	535.967	503.346	258.382	346.544	467.643	248.749	5812.48	4604.46	1305.79	4834.27	5843.45	8749.64	5701.89	3274.43	3685.19	3038.74	6093.34	4078.15	2214.33	1009.85	494.888	428.385	2482.12	1088.54	3871.6	6036.2	5182.48	5998.56	5288.3	5639.43	765.528	5368.84	4108.28	3109.7	8009.99	3707.48		10.2469	9.99664	10.2072	9.77931	9.72553	9.20416
17349	Mlf1	myeloid leukemia factor 1	ENSMUSG00000048416	2.55802	0	1.95782	1.34327	2.74552	3.76285	2.92031	1.8375	0.942231	196.011	35.682	6.12329	17.0057	13.1906	58.3309	54.0723	25.5599	68.4839	105.254	75.9095	63.4944	48.4537	41.7973	36.3982	38.6017	109.729	158.949	17.691	26.7378	131.387	195.393	230.059	70.2142	195.958	116.532	427.826	106.218	48.1788	70.0043		3.48289	3.03559	3.51387	3.32886	3.44607	3.62268
330166	Miat	myocardial infarction associated transcript (non-protein coding)	ENSMUSG00000097767	37.0913	28.2865	31.3251	6.71637	18.3035	27.5942	28.2297	38.5875	23.5558	1.88472	2.9735	1.53082	0	0	0	0	0.690807	0.760932	1.51445	0	0.604708	0.692196	0.74638	0	0	0	0	1.36084	0	2.0855	0	0	0	0	0	0	0	0	6.86317		3.44175	3.19818	3.25944	1.95584	2.80429	3.16795
226090	Ermp1	endoplasmic reticulum metallopeptidase 1	ENSMUSG00000046324	3352.29	3514.05	3567.15	1939.69	2056.4	1120.07	2233.07	2182.03	1392.62	537.145	865.288	624.576	374.126	184.669	970.627	247.882	588.568	579.069	345.295	439.14	411.202	400.089	270.19	448.912	177.003	422.097	307.352	308.231	652.621	695.515	595.948	586.344	480.354	628.788	862.333	317.979	325.434	853.893	384.337		11.1148	11.1665	11.1826	10.51	10.5743	9.92002
20671	Sox17	SRY (sex determining region Y)-box 17	ENSMUSG00000025902	300.568	226.292	330.872	295.52	224.218	260.891	260.881	217.744	241.211	37.6944	104.072	50.5172	51.0172	37.9231	45.4981	44.959	65.6267	82.9416	76.4797	119.894	56.8426	81.6791	158.979	105.363	98.858	130.554	140.116	131.321	34.9229	64.6506	39.0786	59.0416	49.0385	39.8376	77.3769	98.2843	36.1593	119.935	109.811		7.76134	7.4608	7.86256	7.74302	7.45163	7.61048
66643	Lix1	limb and CNS expressed 1	ENSMUSG00000047786	83.1358	64.1886	76.355	42.9848	31.1159	35.1199	68.1407	50.5312	44.2849	1.88472	16.3542	15.3082	3.09195	1.64883	3.49986	3.03777	1.38161	2.2828	2.27168	5.67548	3.02354	3.46098	1.49276	1.27713	0.941505	11.2132	2.25994	5.44337	9.27638	5.21376	1.95393	2.03592	0	8.61353	5.59351	2.31257	5.64989	9.22574	5.49053		5.17569	4.91003	5.0729	4.49738	4.19264	4.30084
71957	Ints11	integrator complex subunit 11	ENSMUSG00000029034	608.81	628.83	540.358	679.697	664.417	608.327	654.15	633.018	559.685	1937.49	1256.3	1040.96	1292.44	1220.13	1343.94	2166.54	1570.2	1161.18	1022.25	1536.64	1649.04	1125.51	922.526	1141.76	1154.28	926.691	796.253	894.754	2195.23	813.346	1093.22	1042.39	954.022	1110.07	906.149	1133.16	853.134	1044.56	823.58		9.47953	9.51053	9.36655	9.58592	9.56366	9.47876
13983	Esr2	estrogen receptor 2 (beta)	ENSMUSG00000021055	2.55802	2.17588	7.83128	76.5667	158.325	219.499	73.9813	213.15	321.301	0	1.48675	1.53082	1.54598	0	0	1.82266	2.07242	0	3.0289	0	1.81412	1.38439	0	0.638566	0	1.60189	0	0	0.54567	5.21376	0	2.03592	5.57256	3.23007	6.52577	0	1.12998	1.02508	5.49053		1.92099	1.81511	2.72597	5.36171	6.836	7.59183
77609	Ccdc151	coiled-coil domain containing 151	ENSMUSG00000039632	75.4617	104.442	60.6924	120.895	151.919	215.737	273.536	151.594	256.287	13.193	28.2482	55.1096	7.72988	21.4348	5.83309	23.6946	11.7437	22.828	42.4046	3.54717	10.28	13.8439	35.8262	10.2171	24.4791	19.2226	25.6127	19.7322	20.7354	13.5558	59.5948	26.4669	24.5193	19.3804	26.1031	46.2514	21.4696	37.928	35.6885		5.86001	6.19457	5.63862	6.3457	6.59187	6.96934
268417	Zkscan17	zinc finger with KRAB and SCAN domains 17	ENSMUSG00000020472	1044.95	1210.88	1137.49	1090.74	907.853	1042.31	907.244	912.318	995.938	2090.15	1732.06	1925.78	1655.74	1414.69	1812.93	2814.8	2015.08	1433.6	1800.68	1705.48	2274.91	1846.78	1840.57	2128.98	1744.61	1358.4	1591	2053.51	1868.92	1624.61	2250.93	1799.75	1825.57	1887.44	1523.3	1993.44	1720.96	1448.44	1431.66		10.2159	10.3603	10.2989	10.2577	10.0801	10.2134
18391	Sigmar1	sigma non-opioid intracellular receptor 1	ENSMUSG00000036078	968.212	994.379	984.784	1323.13	1104.62	1841.29	1277.15	1115.36	1772.34	2289.93	2042.79	2141.62	2481.29	4603.53	2496.56	2633.14	3028.5	2680	2836.57	3586.9	3284.17	1698.65	1531.57	1991.69	2321.75	2611.07	1654.28	2169.18	2399.31	2808.13	3098.93	2525.56	3149.61	2326.73	2376.31	3297.73	3317.62	2840.5	3071.95		10.3021	10.3266	10.3181	10.5966	10.4246	10.921
12294	Cacna2d3	calcium channel, voltage-dependent, alpha2/delta subunit 3	ENSMUSG00000021991	2.55802	0	3.91564	6.71637	2.74552	1.25428	0.973438	2.75625	0.942231	26.3861	86.2315	7.65412	71.1149	23.0836	272.989	148.243	219.677	10.653	23.474	71.6529	73.1697	65.7586	170.921	291.186	51.7828	252.297	41.4323	161.94	152.242	135.558	397.624	154.73	115.909	158.274	117.464	12.7191	41.8092	145.562	152.362		3.66339	3.23873	3.8985	4.07759	3.62254	3.48735
240215	Slc4a9	solute carrier family 4, sodium bicarbonate cotransporter, member 9	ENSMUSG00000024485	6196.81	6647.33	3653.29	3144.61	1811.13	2267.74	2866.78	2567.9	2990.64	35.8097	336.005	310.757	29.3735	4.94649	32.6653	29.1626	31.0863	56.309	41.6474	40.4378	21.1648	5.53756	3.7319	7.66279	9.41505	158.587	90.3977	0.680421	21.8268	34.4108	34.1938	24.431	30.0918	54.9113	105.345	82.0963	24.8595	264.471	275.899		11.3978	11.4823	10.7595	10.5805	9.9273	10.1919
67273	Ndufa10	NADH:ubiquinone oxidoreductase subunit A10	ENSMUSG00000026260	7193.16	7374.07	7976.16	10489.6	8955.9	16158.9	10899.6	9932.6	20303.2	2254.12	3122.17	4731.78	2770.39	4016.55	1882.92	2136.77	2725.23	2076.58	5506.54	2352.49	3641.55	4148.33	3616.96	2634.08	2674.81	3189.35	6484.53	2942.82	2655.23	3637.12	2739.41	3946.63	4478.11	4935.55	4334.97	8061.62	3926.68	4516.51	3964.16		12.6233	12.6495	12.7326	13.0265	12.8563	13.5001
23876	Fbln5	fibulin 5	ENSMUSG00000021186	6548.54	6331.82	5916.53	1560.89	4103.64	2373.1	3854.81	5040.26	2396.09	180.933	1092.76	739.388	375.672	95.632	321.987	233.301	480.802	382.749	139.329	384.514	250.954	703.271	238.095	167.943	166.646	575.077	509.24	88.4548	145.148	388.946	293.089	388.86	308.72	406.989	767.244	539.985	155.937	1420.76	1394.6		11.8672	11.8288	11.7508	10.2572	11.3326	10.7165
243382	Ppm1k	protein phosphatase 1K (PP2C domain containing)	ENSMUSG00000037826	902.982	1006.35	1172.73	1023.58	1082.65	1047.33	1148.66	997.762	957.307	337.365	392.502	505.172	383.402	272.057	200.658	191.987	305.337	408.62	347.566	115.638	258.815	200.737	428.422	418.899	160.056	287.539	301.326	195.281	162.064	287.799	219.817	273.831	235.162	335.928	262.895	187.318	101.698	254.22	256.682		9.4552	9.57259	9.73868	9.59081	9.65222	9.61582
11501	Adam8	a disintegrin and metallopeptidase domain 8	ENSMUSG00000025473	42.2074	52.2212	52.8611	45.6713	33.8615	30.1028	30.1766	38.5875	97.0498	303.44	391.015	606.206	187.063	191.264	1342.78	201.1	441.426	287.632	555.046	911.624	176.575	126.672	88.8192	70.8808	128.986	342.003	302.832	63.9596	596.963	339.937	293.089	369.519	235.162	264.866	201.366	544.611	189.836	830.316	242.956		6.23124	6.39841	6.42002	6.29423	6.05583	5.97925
108114	Slc22a7	solute carrier family 22 (organic anion transporter), member 7	ENSMUSG00000067144	10493	7364.28	8763.2	8172.48	1558.54	6908.59	3676.68	4888.67	12709.8	20.7319	466.839	134.712	86.5746	46.1672	47.8314	157.356	75.298	586.678	101.468	63.8491	60.4708	10.3829	2.23914	60.0252	3.76602	12.0141	77.5914	27.8973	20.1898	45.8811	0	58.0236	12.2596	41.991	366.375	9.25029	5.64989	66.6303	190.796		12.2829	11.7485	11.9877	11.8892	9.86184	11.6645
235606	Apeh	acylpeptide hydrolase	ENSMUSG00000032590	8698.56	10476.9	7471.04	15854.7	13152.9	17606.4	14927.7	13682.9	21041	2908.12	3043.38	4633.8	6578.13	5962.16	3259.53	1598.47	4069.54	6169.63	4145.81	3618.12	4476.05	3358.53	5067.92	5060.63	3196.41	3954.26	3278.42	5299.12	2764.36	3409.8	3850.22	3759.32	4425.73	3805.03	4457.1	2085.94	5008.07	4312.52	5146		12.8819	13.0796	12.722	13.5276	13.3242	13.6432
17112	Tm4sf1	transmembrane 4 superfamily member 1	ENSMUSG00000027800	2230.6	2279.24	1991.1	850.293	1242.81	1168.99	1554.58	1316.57	1255.05	329.826	524.823	425.569	437.511	382.528	484.147	329.902	314.317	370.574	575.491	730.008	286.632	329.485	402.299	378.669	321.053	539.035	382.684	298.025	206.263	300.312	253.034	251.436	261.91	297.167	500.619	478.702	303.964	805.714	623.175		10.5821	10.606	10.4564	9.53772	9.94158	9.87552
20447	St6galnac3	ST6 (alpha-N-acetyl-neuraminyl-2,3-beta-galactosyl-1,3)-N-acetylgalactosaminide alpha-2,6-sialyltransferase 3	ENSMUSG00000052544	283.941	207.797	258.432	56.4175	138.191	89.054	110.972	187.425	81.0319	16.9625	46.0892	22.9624	21.6437	9.89297	10.4996	28.555	40.7576	37.2857	21.9595	36.8906	18.1412	35.302	27.6161	24.9041	75.3204	24.8292	30.8859	23.8147	13.0961	20.855	18.5623	23.4131	15.6032	13.997	36.3578	31.2197	25.9895	47.1538	39.8064		7.32156	6.98449	7.21615	5.63845	6.54857	6.091
100042178	Prdm16os	Prdm16 opposite strand transcript	ENSMUSG00000085069	1461.91	1167.36	1106.17	462.086	540.868	175.6	365.039	559.518	154.526	3.76944	69.8772	52.048	9.27585	1.64883	1.16662	6.68309	29.0139	9.89211	6.0578	13.4793	11.4895	2.76878	0	2.55426	0.941505	6.40754	1.50663	2.04126	3.81969	16.684	3.90786	9.16163	4.45805	22.6105	51.2739	2.31257	0	54.3293	5.49053		9.54705	9.04281	8.95356	7.84951	8.04131	6.72016
22276	Uros	uroporphyrinogen III synthase	ENSMUSG00000030979	1055.18	911.695	783.128	1041.04	1046.04	1803.66	1390.07	1003.27	1578.24	290.247	530.77	495.987	486.982	613.364	305.654	337.8	374.417	342.419	636.069	459.714	417.853	568.985	741.155	583.649	592.206	679.2	1047.11	966.198	560.403	655.891	426.933	759.397	606.294	310.087	586.387	518.016	586.459	600.698	612.194		9.8361	9.6834	9.52615	9.8219	9.82709	10.4089
100503583	Fsbp	fibrinogen silencer binding protein	ENSMUSG00000094595	1.27901	10.8794	7.83128	0	6.40622	5.01713	2.92031	4.59375	2.82669	50.8874	16.3542	18.3699	20.0977	47.816	16.3327	52.2496	26.2507	29.6763	17.4162	28.3774	32.6542	36.6864	37.319	34.4826	45.1922	24.8292	24.1061	23.8147	27.8292	56.3086	30.2859	45.8081	37.8934	36.6075	39.1546	37.0011	45.1991	21.5267	31.5706		3.01775	3.9137	3.73429	2.81831	3.57261	3.46426
76137	Mcur1	mitochondrial calcium uniporter regulator 1	ENSMUSG00000021371	10117	9429.19	9193.92	9766.95	10712.1	10070.6	9110.41	10606	10540.7	2608.45	3535.49	4512.87	4945.58	7056.99	2949.21	3262.56	4062.64	4454.49	2988.77	3257.02	4204.54	3878.37	3998.36	4791.16	2398.95	4651.88	4965.85	3387.14	2160.31	3469.23	1953.93	3432.56	3486.19	4354.14	4199.8	2992.47	2766.19	3112.15	3673.17		12.9916	12.9161	12.889	12.9538	13.0531	12.9867
445007	Nup85	nucleoporin 85	ENSMUSG00000020739	1167.74	1106.44	947.585	913.427	803.523	1074.92	915.032	856.275	1005.36	4327.32	2027.93	2773.85	2190.65	2156.67	1968.09	3150.17	2168.44	1456.42	2387.53	2361	2276.12	1720.8	2442.16	2388.24	2895.13	2648.72	1899.86	2212.05	3675.63	1719.5	2913.31	2150.95	1825.57	1850.83	1246.42	2509.14	2119.84	1384.89	1585.39		10.3931	10.341	10.1938	10.159	10.0399	10.3133
12509	Cd59a	CD59a antigen	ENSMUSG00000032679	2504.3	2241.16	1589.75	1207.6	1616.2	1107.53	1526.35	1285.33	827.279	201.665	358.307	388.829	332.385	288.545	310.321	156.141	340.568	155.991	590.636	384.514	123.965	979.457	381.4	411.875	664.702	473.357	378.917	283.736	158.244	521.376	443.542	582.272	507.103	585.72	866.062	197.725	361.593	940	554.544		10.7116	10.5869	10.207	9.90927	10.2257	9.81658
26379	Esrra	estrogen related receptor, alpha	ENSMUSG00000024955	4841.06	5732.37	3011.13	6921.89	6419.04	6838.35	6042.13	4826.19	6745.43	623.842	1730.58	1569.09	776.08	964.565	1703.26	1156.17	1797.48	2998.83	1691.64	1242.93	3157.18	1378.16	1072.55	1082.37	807.811	1700.4	1392.88	1113.17	1166.1	894.681	1033.63	809.277	1081.08	1040.08	1223.11	1192.13	626.008	1419.74	1330.08		11.8535	12.0388	11.3431	12.2476	12.1638	12.2341
15436	Hoxd4	homeobox D4	ENSMUSG00000101174	230.222	252.403	125.3	143.73	54.9105	61.4598	61.3266	72.5812	89.5119	3.76944	10.4072	3.06165	3.09195	1.64883	1.16662	3.03777	8.98049	3.04373	24.2312	5.67548	3.62825	49.1459	2.98552	7.66279	9.41505	17.6207	46.7055	5.44337	5.4567	58.3941	13.6775	61.0775	24.5193	82.9053	38.2223	12.7191	5.64989	24.602	32.9432		6.83468	6.92717	6.17134	6.32749	5.32025	5.4302
74092	Tbc1d22bos	TBC1 domain family, member 22B, opposite strand	ENSMUSG00000089900	39.6494	27.1986	23.4938	32.2386	33.8615	20.0685	41.8578	27.5625	17.9024	7.53888	10.4072	6.12329	1.54598	4.94649	0	3.03777	6.21726	6.84839	1.51445	4.96604	6.65179	5.53756	5.97104	4.46996	3.76602	3.20377	1.50663	4.08253	4.36536	3.12825	2.93089	13.2335	1.11451	5.38346	1.8645	5.78143	5.64989	6.15049	0		4.22366	3.88238	3.73243	4.02997	4.0855	3.61408
21752	Tert	telomerase reverse transcriptase	ENSMUSG00000021611	60.1136	87.0354	35.2408	20.1491	32.9463	18.8142	19.4688	25.725	27.3247	441.024	257.208	534.257	139.138	77.4949	776.968	1223.01	207.242	123.271	283.202	436.302	182.622	209.043	78.3699	137.292	299.398	72.8858	363.851	196.642	173.523	204.379	192.462	242.274	216.215	323.007	141.702	640.582	470.071	135.311	127.655		6.4	6.72982	5.97593	5.56489	5.90161	5.51697
72440	Rhno1	RAD9-HUS1-RAD1 interacting nuclear orphan 1	ENSMUSG00000048668	306.963	305.712	291.715	302.237	276.383	364.996	244.333	248.062	337.319	778.389	625.922	557.22	797.723	593.578	579.81	761.265	659.03	457.32	955.618	622.174	751.047	568.985	1194.95	725.411	888.78	715.242	1310.01	857.331	1022.58	569.342	818.696	848.978	857.059	612.638	577.064	1067.25	828.274	584.297	709.651		8.58121	8.57714	8.53513	8.5669	8.4838	8.74433
66383	Iscu	iron-sulfur cluster assembly enzyme	ENSMUSG00000025825	6597.14	6928.01	5203.89	9150.39	6800.66	12718.4	9329.43	6273.22	13918.6	1554.89	2298.52	1578.28	2575.6	4958.03	1909.76	2210.28	2592.6	2790.34	3371.92	3091.72	3765.52	2869.84	3802.81	3565.11	5200.87	5371.12	3875.8	4576.51	2060.45	2810.22	2203.05	2532.68	2896.62	2130.77	2635.48	3168.22	2310.81	2309.51	3715.72		12.4541	12.5062	12.2043	12.8047	12.4864	13.1656
[truncated: 18,783 more rows]
[truncated: 33 more columns]
