# Supplementary material for: HIF-1α and HIF-2α differently regulate tumour development and inflammation of clear cell renal cell carcinoma in mice
Source: Nat Commun. 2020 Aug 17;11:4111. doi: 10.1038/s41467-020-17873-3 (PMC7431415; doi:10.1038/s41467-020-17873-3)
Supplement: Supplementary file 5 — Supplementary Data 2 [file 41467_2020_17873_MOESM5_ESM.xlsx]

## Sheet: Up in VpR vs WT Cortex
GAGE: Gene sets enriched in VpR versus WT Cortex
Listed in order are gene sets from GO: Consensus, GO:Biological Processes, MSigDB: Chemical and genetic perturbations, MSigDB: Transcription factor targets
Positive values for stat.mean and positive fold changes of each individual gene reflect higher expression in VpR than in WT Cortex, negative values reflect lower expression in VpR than in WT Cortex
GO: Consensus	p.geomean	stat.mean	p.val	q.val	set.size	Genes (average fold change VpR / WT Cortex)
M Phase	1.66573e-12	7.38998	2.65316e-128	1.8519e-125	107	Ccnb1(6.12), Bub1(6.03), Sgo1(5.75), Kif2c(5.75), Cdk1(5.69), Bub1b(5.58), Ndc80(5.52), Cenpi(5.26), Aurkb(5.25), Birc5(5.13), Ccnb2(5.09), Ercc6l(5.07), Cdc20(4.85), Kntc1(4.85), Knl1(4.8), Cenpf(4.72), Nuf2(4.71), Ska1(4.64), Sgo2a(4.37), Plk1(4.36), Cdca8(4.35), Cenph(4.17), Kif20a(4.08), Cenpm(4), Zwilch(3.91), Cenpa(3.69), Cenpk(3.67), Kif18a(3.62), Nsl1(3.58), Cenpe(3.53), Kif23(3.41), Spdl…
PLK1 signaling events	3.82734e-07	5.39317	7.81187e-66	2.72634e-63	42	Ccnb1(6.12), Bub1(6.03), Clspn(5.91), Tpx2(5.86), Sgo1(5.75), Cdk1(5.69), Prc1(5.65), Bub1b(5.58), Ndc80(5.52), Cdc25c(5.27), Ercc6l(5.07), Cdc20(4.85), Aurka(4.43), Plk1(4.36), Kif20a(4.08), Ect2(3.57), Cenpe(3.53), Cdc25b(3.24), Spc24(3.1), Cenpu(2.85), Incenp(2.81), Fbxo5(2.42), Bora(2), Rock2(1.19), Tubg1(1.08), Kif2a(0.98), Fzr1(0.86), Odf2(0.85), Ppp1cb(0.57), Ppp1r12a(0.49), Rhoa(0.48), We…
E2F transcription factor network	2.76069e-06	4.73658	7.33664e-56	1.70699e-53	67	Cdkn2a(8.3), Cdk1(5.69), Ccne1(5.32), Ccna2(5.22), Brca1(5.2), E2f7(5), Myc(4.87), Ccne2(4.86), Rrm2(4.54), E2f1(4.28), Orc1(4.01), Mcm3(3.96), Cdc6(3.9), Serpine1(3.73), Mybl2(3.33), Tfdp1(3.22), Cdkn1a(3.19), Pola1(2.92), E2f2(2.69), Topbp1(2.42), Rbl1(2.37), Rrm1(2.32), Cdk2(2.04), Tk1(1.76), Cdkn2c(1.57), Tyms(1.37), Ranbp1(1.36), E2f3(1.31), Cdkn1b(1.25), Wasf1(1.23), Apaf1(1.05), Casp7(1.05…
DNA Repair	3.72697e-06	4.52639	1.09576e-52	1.91209e-50	106	Rad51(5.37), Brca1(5.2), Fancd2(4.56), Pole(4.33), Ube2t(4.07), Fanci(3.86), Lig1(3.66), Ccno(3.19), Pold1(3.16), Pcna(2.85), Rfc4(2.48), Pole2(2.47), Pold2(2.38), Brip1(2.18), Rpa2(2.04), Mdc1(1.92), Brca2(1.9), Rfc3(1.88), Fen1(1.84), Usp1(1.82), Fancb(1.81), H2afx(1.77), Rfc5(1.72), Polh(1.6), Apex1(1.56), Ddb2(1.44), Rpa1(1.43), Mbd4(1.42), Mutyh(1.41), Mre11a(1.32), Polb(1.31), Fancg(1.3), M…
FOXM1 transcription factor network	2.10296e-05	4.35234	1.25821e-45	1.75646e-43	41	Cdkn2a(8.3), Ccnb1(6.12), Cdk1(5.69), Ccne1(5.32), Aurkb(5.25), Ccna2(5.22), Birc5(5.13), Ccnb2(5.09), Myc(4.87), Cenpf(4.72), Plk1(4.36), Foxm1(3.85), Cenpa(3.69), Cks1b(3.29), Cdc25b(3.24), Nek2(2.75), Fos(2.45), Cdk2(2.04), Skp2(2.03), Tgfa(1.95), Brca2(1.9), Chek2(1.84), Cdk4(1.56), Hspa1b(1.12), Map2k1(0.99), Hspa1a(0.89), Lama4(0.78), Onecut1(0.62), Xrcc1(0.6), Sp1(0.32), Cenpb(0.26), Crebb…
DNA damage response	2.39678e-05	4.20922	3.92128e-45	4.56176e-43	64	Ccnb1(6.12), Cdk1(5.69), Rad51(5.37), Ccne1(5.32), Cdc25c(5.27), Brca1(5.2), Ccnb2(5.09), Myc(4.87), Ccne2(4.86), Fancd2(4.56), Chek1(4.55), E2f1(4.28), Sfn(3.79), Cdkn1a(3.19), Gadd45b(2.77), Pmaip1(2.32), Cdk2(2.04), Rpa2(2.04), Tnfrsf10b(1.93), Bbc3(1.88), Chek2(1.84), H2afx(1.77), Cdk4(1.56), Ddb2(1.44), Mre11a(1.32), Cdkn1b(1.25), Rad50(1.18), Apaf1(1.05), Atr(1.04), Rfc1(1.02), Atrip(0.9), …
HTLV-I infection	2.85855e-05	3.96962	1.66419e-42	1.65943e-40	238	Cdkn2a(8.3), Bub1b(5.58), Ccnb2(5.09), Myc(4.87), Cdc20(4.85), Cdkn2b(4.83), Chek1(4.55), Atf3(4.37), Pole(4.33), E2f1(4.28), Adcy2(4.09), Vcam1(4.09), Wnt11(3.97), Adcy8(3.64), Myb(3.53), Mybl2(3.33), Tert(3.32), Cdkn1a(3.19), Pold1(3.16), Egr1(2.97), Il1r2(2.92), Pcna(2.85), Slc25a31(2.82), Tnf(2.8), Mad2l1(2.73), E2f2(2.69), Mybl1(2.6), Jun(2.59), Pole2(2.47), Fos(2.45), Pold2(2.38), Il6(2.35)…
ATR signaling pathway	0.000113945	3.88167	2.07893e-37	1.81387e-35	37	Clspn(5.91), Rad51(5.37), Cdc25c(5.27), Ccna2(5.22), Fancd2(4.56), Chek1(4.55), Plk1(4.36), Cdc6(3.9), Mcm2(3.29), Rfc4(2.48), Mcm7(2.48), Topbp1(2.42), Timeless(2.3), Tipin(2.13), Cdk2(2.04), Rpa2(2.04), Brca2(1.9), Rfc3(1.88), Rfc5(1.72), Rpa1(1.43), Atr(1.04), Atrip(0.9), Rad9a(0.69), Rad1(0.55), Nbn(0.5), Rfc2(0.49), Cep164(0.41), Cdc25a(0.36), Ywhab(0.33), Rad17(0.31), Ywhaz(0.22), Ppp2ca(0.…
Oocyte meiosis	0.000519366	3.29533	1.24757e-29	9.67556e-28	105	Ccnb1(6.12), Bub1(6.03), Sgo1(5.75), Cdk1(5.69), Ccne1(5.32), Cdc25c(5.27), Ccnb2(5.09), Ccne2(4.86), Cdc20(4.85), Espl1(4.79), Aurka(4.43), Plk1(4.36), Pkmyt1(4.3), Adcy2(4.09), Adcy8(3.64), Stag3(3.02), Mad2l1(2.73), Smc1b(2.7), Fbxo5(2.42), Pttg1(2.15), Camk2b(2.12), Cdk2(2.04), Rec8(1.81), Ywhah(1.63), Spdya(1.5), Mad2l2(1.27), Cdc16(1.1), Map2k1(0.99), Adcy1(0.95), Ywhag(0.94), Prkx(0.89), I…
Base excision repair	0.000842478	3.25748	2.33774e-27	1.53654e-25	33	Neil3(5.58), Pole(4.33), Lig1(3.66), Ung(3.57), Pold1(3.16), Pcna(2.85), Pole2(2.47), Pold2(2.38), Fen1(1.84), Apex1(1.56), Mbd4(1.42), Mutyh(1.41), Polb(1.31), Tdg(1.14), Ogg1(0.91), Parp2(0.9), Pole4(0.82), Nthl1(0.75), Pold3(0.73), Xrcc1(0.6), Lig3(0.55), Pole3(0.47), Hmgb1(0.39), Pold4(0.31), Smug1(0.24), Parp1(0.21), Apex2(0.16), Neil1(0.15), Parp4(0.09), Neil2(0.04), Mpg(-0.19), Parp3(-0.59…
BARD1 signaling events	0.000868233	3.27298	2.42148e-27	1.53654e-25	29	Rad51(5.37), Ccne1(5.32), Brca1(5.2), Fancd2(4.56), Bard1(3.12), Pcna(2.85), Topbp1(2.42), Cdk2(2.04), Npm1(1.43), Mre11a(1.32), Fancg(1.3), Fancf(1.25), Rad50(1.18), Fanca(1.1), Atr(1.04), Rbbp8(1.01), Xrcc6(0.98), Cstf1(0.63), Nbn(0.5), Atm(0.5), Ube2d3(0.28), Ewsr1(0.27), Fance(0.17), Fancc(0.12), Prkdc(0.12), Fancl(-0.04), Vcp(-0.26), Ube2l3(-0.47), Xrcc5(-0.92),
HIF-1-alpha transcription factor network	0.000975389	3.1028	4.94728e-26	2.69962e-24	63	Hk2(7.29), Egln3(5.43), Gck(4.43), Serpine1(3.73), Nos2(3.53), Cp(3.33), Tert(3.32), Pkm(3.16), Igfbp1(2.86), Pfkl(2.71), Jun(2.59), Fos(2.45), Epo(2.41), Tff3(2.19), Slc2a1(2.19), Pfkfb3(2.07), Eno1(2.03), Edn1(1.89), Adm(1.82), Ldha(1.8), Bnip3(1.55), Pgk1(1.49), Nt5e(1.48), Npm1(1.43), Itgb2(1.32), Pgm1(1.25), Bhlhe41(1.21), Bhlhe40(1.15), Plin2(1.06), Cxcr4(0.93), Aldoa(0.93), Egln1(0.76), Ci…
Regulation of retinoblastoma protein	0.00115066	3.09574	5.02794e-26	2.69962e-24	61	Cdkn2a(8.3), Ccne1(5.32), Ccna2(5.22), E2f1(4.28), Tfdp1(3.22), Cdkn1a(3.19), E2f2(2.69), Jun(2.59), Rbp2(2.59), Dnmt1(2.58), Csf2(2.33), Cebpd(2.11), Cdk2(2.04), Skp2(2.03), Cebpb(1.97), Runx2(1.68), Suv39h1(1.66), Cdk4(1.56), E2f3(1.31), Pparg(1.27), Cdkn1b(1.25), Sftpd(1.24), Spi1(1.11), Ckm(1.06), Abl1(0.82), Atf7(0.65), Bglap(0.65), Hdac1(0.65), Smarca4(0.61), Rbbp4(0.6), Cdk6(0.6), Brd2(0.5…
Aurora A signaling	0.00130451	3.14393	1.48376e-25	7.39762e-24	30	Tpx2(5.86), Dlgap5(5.39), Aurkb(5.25), Brca1(5.2), Birc5(5.13), Aurka(4.43), Cenpa(3.69), Tacc3(3.57), Cdc25b(3.24), Arhgef7(1.58), Ckap5(1.47), Nfkbia(1.43), Ran(1.27), Fzr1(0.86), Ppp2r5d(0.83), Git1(0.63), Gadd45a(0.58), Gsk3b(0.52), Akt1(0.45), Tdrd7(0.39), Rasa1(0.26), Ajuba(0.23), Ndel1(0.05), Prkaca(-0.06), Mdm2(-0.24), Pak1(-0.26), Oaz1(-0.6), Aurkaip1(-0.73), Cpeb1(-0.9), Tacc1(-1.15),
p73 transcription factor network	0.00163852	2.94998	6.23061e-24	2.89931e-22	72	Afp(6.2), Ccnb1(6.12), Bub1(6.03), Cdk1(5.69), Rad51(5.37), Ccna2(5.22), Myc(4.87), Ccne2(4.86), Chek1(4.55), Plk1(4.36), Sfn(3.79), Serpine1(3.73), Cdkn1a(3.19), Tuba1a(2.3), Cdk2(2.04), Brca2(1.9), Bbc3(1.88), Gata1(1.88), Bak1(1.75), Clca3a2(1.69), Fasn(1.59), Casp2(1.32), Bcl2l11(1.2), Rack1(1.13), Fbxo45(1.09), Rela(0.93), Gramd4(0.9), Flot2(0.85), Abl1(0.82), Bub3(0.65), Plk3(0.62), Gdf15(0…
p53 signaling pathway	0.00177182	2.95479	6.66258e-24	2.90655e-22	62	Cdkn2a(8.3), Ccnb1(6.12), Cdk1(5.69), Ccne1(5.32), Ccnb2(5.09), Ccne2(4.86), Chek1(4.55), Rrm2(4.54), Serpinb5(3.87), Adgrb1(3.84), Sfn(3.79), Serpine1(3.73), Gtse1(3.57), Cdkn1a(3.19), Gadd45b(2.77), Pmaip1(2.32), Cdk2(2.04), Tnfrsf10b(1.93), Bbc3(1.88), Chek2(1.84), Cdk4(1.56), Ddb2(1.44), Sesn3(1.11), Apaf1(1.05), Atr(1.04), Ccng2(0.97), Igf1(0.65), Cdk6(0.6), Gadd45a(0.58), Atm(0.5), Ppm1d(0.…
Integrated Breast Cancer Pathway	0.00151701	2.90586	1.05882e-23	4.34741e-22	143	Rad51(5.37), Brca1(5.2), Myc(4.87), Rad54l(4.83), Chek1(4.55), Aurka(4.43), Plk1(4.36), E2f1(4.28), Edar(3.7), Cdc25b(3.24), Bard1(3.12), Fosl2(2.96), Blm(2.7), Jun(2.59), Cdk2(2.04), Brca2(1.9), Chek2(1.84), Bak1(1.75), Rpp38(1.67), Cdk4(1.56), Noxa1(1.56), Myt1(1.52), Msh6(1.41), Jakmip1(1.4), Mre11a(1.32), Nup85(1.31), Rras(1.29), Kras(1.25), Rad50(1.18), Msh2(1.11), Nfkb1(1.09), Grn(1.08), Xr…
TGF_beta_Receptor	0.0016445	2.89583	1.23783e-23	4.80002e-22	170	Cdk1(5.69), Sox9(5.44), Ccne1(5.32), Brca1(5.2), Cd44(5.14), Ccnb2(5.09), Myc(4.87), Atf3(4.37), Runx1(4.32), Pdk1(3.28), Tfdp1(3.22), Cdkn1a(3.19), Fosb(2.94), Jun(2.59), Fos(2.45), Rbl1(2.37), Cdk2(2.04), Junb(1.9), Cited1(1.87), Tgif1(1.86), Runx2(1.68), Cdk4(1.56), Sparc(1.55), Arrb2(1.37), Tgfb1(1.37), Klf10(1.33), Xpo1(1.3), Kpnb1(1.28), Cdc16(1.1), Ppp1r15a(1.07), Tgfb3(1.05), Foxh1(1.04),…
Direct p53 effectors	0.00185294	2.89935	1.36074e-23	4.99894e-22	124	Afp(6.2), Ccnb1(6.12), Atf3(4.37), E2f1(4.28), Serpinb5(3.87), Sfn(3.79), Serpine1(3.73), Spp1(3.22), Tfdp1(3.22), Cdkn1a(3.19), Tyrp1(2.93), Pcna(2.85), Lif(2.83), Ddit4(2.75), E2f2(2.69), Jun(2.59), Epha2(2.41), Pmaip1(2.32), Casp1(2.32), Edn2(2.08), Foxa1(2.01), Tgfa(1.95), Tnfrsf10b(1.93), Bbc3(1.88), Bak1(1.75), Bnip3l(1.74), Vcan(1.71), Scn3b(1.64), Btg2(1.58), Pms2(1.47), Ddb2(1.44), Dgcr8…
cell cycle: g1/s check point	0.00228237	2.97701	8.46912e-23	2.95572e-21	24	Cdkn2a(8.3), Cdk1(5.69), Ccne1(5.32), Cdkn2b(4.83), E2f1(4.28), Tfdp1(3.22), Cdkn1a(3.19), Ccna1(2.47), Cdk2(2.04), Cdk4(1.56), Tgfb1(1.37), Cdkn1b(1.25), Atr(1.04), Abl1(0.82), Hdac1(0.65), Cdk6(0.6), Gsk3b(0.52), Atm(0.5), Smad3(0.46), Cdc25a(0.36), Smad4(0.19), Dhfr(-0.59), Ccnd1(-1.23), Rb1(-1.3),
role of brca1 brca2 and atr in cancer susceptibility	0.00241497	2.97214	1.49332e-22	4.96351e-21	21	Rad51(5.37), Brca1(5.2), Fancd2(4.56), Chek1(4.55), Brca2(1.9), Chek2(1.84), Mre11a(1.32), Fancg(1.3), Fancf(1.25), Rad50(1.18), Fanca(1.1), Atr(1.04), Rad9a(0.69), Rad1(0.55), Nbn(0.5), Atm(0.5), Rad17(0.31), Fance(0.17), Fancc(0.12), Vcp(-0.26), Hus1(-0.29),
Cytokine-cytokine receptor interaction	0.00112473	2.82141	1.63597e-22	5.19049e-21	212	Cxcl1(5.96), Cxcl2(5.94), Inhbe(5.61), Il17rb(5.56), Cxcl5(5.3), Cxcl3(5.27), Tnfrsf9(5.16), Il20rb(4.38), Inhba(4.35), Cxcl11(4.24), Il24(3.88), Edar(3.7), Tnfsf9(3.59), Il1a(3.55), Ccl20(3.45), Ccl7(3.13), Inhbc(3.09), Cxcr2(2.97), Il1r2(2.92), Clcf1(2.87), Lif(2.83), Tnf(2.8), Cxcl10(2.79), Tnfsf18(2.68), Ccl3(2.66), Ifnb1(2.63), Ccr1(2.58), Tnfsf8(2.5), Csf3(2.49), Ccl2(2.48), Epo(2.41), Csf3…
TNFalpha	0.00272094	2.76582	8.39383e-22	2.54735e-20	201	Prc1(5.65), Unc5cl(4.88), Fancd2(4.56), Trib3(4.47), Hspb1(4.27), Mcm5(3.67), Brinp1(2.91), Ripk3(2.8), Tnf(2.8), Tnfaip3(2.65), Jun(2.59), Mcm7(2.48), Nfkbiz(2.35), Bcl3(2.34), Relb(2.28), Ncf1(2.17), Tnfrsf1b(2.01), Traf2(2), Map3k1(1.95), Kpna2(1.9), Ppp1r13l(1.85), Ywhah(1.63), Tnfrsf8(1.57), Birc3(1.53), Rasa3(1.45), Nfkbia(1.43), Tifa(1.4), Nfkbie(1.34), Casp2(1.32), Flna(1.28), Ikbkb(1.21)…
Apoptosis	0.00276805	2.76718	1.91983e-21	5.58349e-20	78	Cdkn2a(8.3), Birc5(5.13), Myc(4.87), Hrk(4.6), Hells(4.44), Irf7(3.23), Tnf(2.8), Jun(2.59), Pmaip1(2.32), Casp1(2.32), Casp4(2.22), Tnfrsf1b(2.01), Traf2(2), Map3k1(1.95), Tnfrsf10b(1.93), Bbc3(1.88), Bak1(1.75), Bnip3l(1.74), Igf2(1.61), Irf1(1.57), Birc3(1.53), Nfkbia(1.43), Nfkbie(1.34), Casp2(1.32), Irf5(1.21), Ikbkb(1.21), Bcl2l11(1.2), Nfkb1(1.09), Apaf1(1.05), Casp7(1.05), Tnfrsf25(0.97),…
Pertussis	0.00266149	2.74727	5.37854e-21	1.50169e-19	65	Cxcl5(5.3), C3(5.04), Il1a(3.55), Nos2(3.53), Cd14(3.18), Tnf(2.8), Jun(2.59), Fos(2.45), C4b(2.44), C1qa(2.44), C1qb(2.41), C1qc(2.41), Il6(2.35), Casp1(2.32), Ticam2(2.25), Il1b(2.16), Itgam(1.9), C1s1(1.85), Itga5(1.72), Mapk13(1.66), Irf1(1.57), Il23a(1.41), Itgb2(1.32), Nfkb1(1.09), Casp7(1.05), Tlr4(1.03), Nlrp3(0.99), Rela(0.93), Gnai2(0.89), Il12a(0.58), Gnai3(0.54), Mapk11(0.5), Rhoa(0.4…
Validated targets of C-MYC transcriptional activation	0.00340892	2.71267	1.03341e-20	2.77432e-19	77	Ccnb1(6.12), Birc5(5.13), Myc(4.87), Cdca7(4.62), Peg10(3.57), Tert(3.32), Pmaip1(2.32), Fosl1(2.28), Slc2a1(2.19), Hmga1(2.06), Eno1(2.03), Cad(1.83), Mmp9(1.8), Ldha(1.8), Tk1(1.76), Mir200a(1.66), Rcc1(1.63), Cdk4(1.56), Npm1(1.43), Ruvbl2(1.41), Eif4a1(1.32), E2f3(1.31), Gapdh(1.18), Bcat1(1.17), Ptma(0.98), Ruvbl1(0.88), Kat2a(0.85), Hsp90aa1(0.75), Eif2s1(0.74), Actl6a(0.74), Taf4b(0.72), M…
atm signaling pathway	0.00366528	2.87985	1.5327e-20	3.96232e-19	15	Rad51(5.37), Brca1(5.2), Chek1(4.55), Jun(2.59), Chek2(1.84), Rpa1(1.43), Nfkbia(1.43), Atr(1.04), Rbbp8(1.01), Rela(0.93), Abl1(0.82), Gadd45a(0.58), Atm(0.5), Mapk8(0.26), Mdm2(-0.24),
Senescence and Autophagy	0.00382772	2.6562	4.66351e-20	1.16255e-18	98	Cdkn2a(8.3), Col10a1(7.77), Cxcl1(5.96), Cd44(5.14), Inhba(4.35), E2f1(4.28), Il24(3.88), Serpine1(3.73), Fn1(3.55), Il1a(3.55), Serpinb2(3.38), Cdc25b(3.24), Irf7(3.23), Cdkn1a(3.19), Pcna(2.85), Ccl3(2.66), Ifnb1(2.63), Jun(2.59), Il6(2.35), Il1b(2.16), Hmga1(2.06), Slc39a4(2), Cebpb(1.97), Col1a1(1.86), Ing1(1.59), Mmp14(1.58), Irf1(1.57), Sparc(1.55), Plat(1.41), Col3a1(1.37), Tgfb1(1.37), Cd…
Signaling events mediated by PRL	0.00399397	2.75148	6.33617e-20	1.52505e-18	23	Ccne1(5.32), Ccna2(5.22), Cdkn1a(3.19), Egr1(2.97), Tuba1b(2.56), Atf5(2.5), Cdk2(2.04), Ptp4a3(1.85), Agt(1.53), Itga1(1.46), Src(1.17), Ptp4a1(0.77), Ptp4a2(0.55), Rhoa(0.48), Rhoc(0.47), Itgb1(0.45), Rac1(0.31), Mapk3(0.23), Mapk1(0.1), Rock1(0.07), Rabggtb(-0.1), Bcar1(-0.57), Rabggta(-1.04),
AP-1 transcription factor network	0.00406659	2.65768	7.2853e-20	1.69505e-18	64	Cdkn2a(8.3), Cdk1(5.69), Myc(4.87), Atf3(4.37), Timp1(3.97), Myb(3.53), Dmp1(3.49), Egr1(2.97), Fosl2(2.96), Fosb(2.94), Acta1(2.82), Jun(2.59), Ccl2(2.48), Fos(2.45), Il6(2.35), Csf2(2.33), Fosl1(2.28), Junb(1.9), Edn1(1.89), Mmp9(1.8), Cbfb(1.73), Ccn1(1.61), Gja1(1.54), Agt(1.53), Tgfb1(1.37), Nts(1.29), Cdkn1b(1.25), Bcl2l11(1.2), Nppa(0.82), Col1a2(0.76), Il2(0.59), Jund(0.52), Trip6(0.5), N…
TGF beta Signaling Pathway	0.00345883	2.6293	1.03339e-19	2.32679e-18	115	Cdk1(5.69), Ccnb2(5.09), Myc(4.87), Atf3(4.37), Tert(3.32), Pdk1(3.28), Tfdp1(3.22), Klf6(3.1), Itgb3(2.94), Fosb(2.94), Jun(2.59), Fos(2.45), Rbl1(2.37), Junb(1.9), Cited1(1.87), Tgif1(1.86), Runx2(1.68), Tgfb1(1.37), Klf10(1.33), Src(1.17), Mapk4(1.09), Foxh1(1.04), Map2k1(0.99), Nup153(0.86), Snip1(0.82), Smad2(0.8), Ube2i(0.78), Klf11(0.69), Strap(0.66), Hdac1(0.65), Stambpl1(0.59), Map4k1(0.…
Legionellosis	0.00408039	2.6564	1.19521e-19	2.60706e-18	50	Cxcl1(5.96), Cxcl2(5.94), Cxcl3(5.27), C3(5.04), Tlr2(4.58), Tlr5(3.46), Eef1a2(3.43), Cd14(3.18), Tnf(2.8), Il6(2.35), Casp1(2.32), Il1b(2.16), Itgam(1.9), Bnip3(1.55), Nfkbia(1.43), Itgb2(1.32), Nfkb2(1.16), Hspa1b(1.12), Nfkb1(1.09), Apaf1(1.05), Casp7(1.05), Tlr4(1.03), Rela(0.93), Hspa1a(0.89), Hspa1l(0.77), Il12a(0.58), Eef1a1(0.47), Bcl2l13(0.46), Hsf1(0.4), Myd88(0.38), Casp3(0.3), Il18(0…
role of ran in mitotic spindle regulation	0.0049092	2.8541	2.30868e-19	4.88322e-18	11	Tpx2(5.86), Aurka(4.43), Kif15(4.36), Kpna2(1.9), Rcc1(1.63), Ranbp1(1.36), Kpnb1(1.28), Ran(1.27), Rangap1(1.25), Ranbp2(0.04), Numa1(-0.16),
Small cell lung cancer	0.00398141	2.60294	3.28455e-19	6.74298e-18	80	Ccne1(5.32), Myc(4.87), Ccne2(4.86), Cdkn2b(4.83), E2f1(4.28), Lamb3(4.09), Fn1(3.55), Nos2(3.53), Cks1b(3.29), Col4a1(2.98), E2f2(2.69), Ptgs2(2.14), Col4a2(2.13), Cdk2(2.04), Skp2(2.03), Traf2(2), Lama5(1.73), Cdk4(1.56), Birc3(1.53), Nfkbia(1.43), Pik3r5(1.42), Itga2(1.34), E2f3(1.31), Cdkn1b(1.25), Ikbkb(1.21), Lamc2(1.12), Nfkb1(1.09), Itgav(1.07), Apaf1(1.05), Itga3(0.97), Rela(0.93), Akt3(…
Ribosome biogenesis in eukaryotes	0.00270658	2.61043	8.22684e-19	1.64067e-17	71	Nop56(2.28), Eif6(1.93), Rpp38(1.67), Dkc1(1.58), Gar1(1.55), Nop58(1.52), Gnl3(1.4), Xpo1(1.3), Ran(1.27), Spata5(1.16), Tcof1(1.11), Utp4(1.1), Fbl(1.09), Nat10(1.06), Nxt1(1.06), Xrn2(0.97), Pwp2(0.95), Wdr43(0.94), Heatr1(0.88), Wdr3(0.87), Utp15(0.86), Nmd3(0.85), Bms1(0.82), Utp14a(0.76), Utp18(0.75), Mdn1(0.75), Gnl2(0.75), Riok1(0.73), Nxf2(0.66), Rbm28(0.65), Tbl3(0.64), Nob1(0.64), Snu1…
cell cycle: g2/m checkpoint	0.0054946	2.67307	9.61144e-19	1.86355e-17	20	Ccnb1(6.12), Cdk1(5.69), Brca1(5.2), Chek1(4.55), Sfn(3.79), Cdkn1a(3.19), Chek2(1.84), Ywhah(1.63), Myt1(1.52), Cdkn2d(1.31), Atr(1.04), Gadd45a(0.58), Atm(0.5), Wee1(0.46), Prkdc(0.12), Ep300(-0.05), Rps6ka1(-0.12), Mdm2(-0.24), Rasgrf1(-0.74), Pi4ka(-1.04),
Validated transcriptional targets of deltaNp63 isoforms	0.0050433	2.56454	2.28404e-18	4.30881e-17	46	Cdkn2a(8.3), Top2a(5.62), Ccnb2(5.09), Hells(4.44), Runx1(4.32), Krt5(4.1), Sfn(3.79), Il1a(3.55), Dlx5(3.38), Krt14(3.3), Fosl2(2.96), Nrg1(2.23), Cebpd(2.11), Brca2(1.9), Sec14l2(1.84), Fasn(1.59), Mre11a(1.32), Rack1(1.13), Itga3(0.97), Col5a1(0.85), Gsk3b(0.52), Atm(0.5), Axl(0.37), T(0.33), Wwp1(0.32), Fbxw7(0.31), Pou2f2(0.29), Dlx6(0.25), Bdkrb2(0.16), Itch(0.08), Adrm1(0.07), Perp(0.03), …
Nucleotide excision repair	0.00536996	2.55192	3.9369e-18	7.23147e-17	43	Pole(4.33), Lig1(3.66), Pold1(3.16), Pcna(2.85), Rfc4(2.48), Pole2(2.47), Pold2(2.38), Rpa2(2.04), Rfc3(1.88), Rfc5(1.72), Ddb2(1.44), Rpa1(1.43), Rfc1(1.02), Pole4(0.82), Cul4a(0.78), Pold3(0.73), Rpa3(0.69), Rad23b(0.63), Ercc8(0.57), Rfc2(0.49), Pole3(0.47), Gtf2h4(0.44), Mnat1(0.42), Gtf2h3(0.32), Pold4(0.31), Ercc2(0.25), Gtf2h1(0.25), Ercc6(0.2), Ercc1(0.17), Cul4b(0.13), Ercc4(0.11), Ccnh(…
Beta1 integrin cell surface interactions	0.00299722	2.52043	7.74748e-18	1.3866e-16	66	Lamb3(4.09), Vcam1(4.09), Fn1(3.55), Spp1(3.22), Cd14(3.18), Col4a1(2.98), Plaur(2.75), Fgg(2.74), Tnc(2.41), Fgb(2.34), F13a1(2.28), Cspg4(2.22), Col2a1(2), Col1a1(1.86), Fga(1.85), Lama5(1.73), Itga5(1.72), Nid1(1.7), Col11a1(1.7), Itga1(1.46), Col3a1(1.37), Col11a2(1.36), Itga2(1.34), Lamc2(1.12), Itgav(1.07), Tgfbi(0.99), Itga3(0.97), Mdk(0.96), Col4a6(0.87), Lamc1(0.85), Col5a1(0.85), Itga11…
ATM pathway	0.00652169	2.5356	8.13024e-18	1.41873e-16	33	Cdc25c(5.27), Brca1(5.2), Fancd2(4.56), Blm(2.7), Mdc1(1.92), Chek2(1.84), H2afx(1.77), Mre11a(1.32), Rad50(1.18), Rbbp8(1.01), Trim28(0.84), Abl1(0.82), Top3a(0.74), Rad9a(0.69), Smc1a(0.56), Nbn(0.5), Atm(0.5), Cdc25a(0.36), Ywhab(0.33), Smc3(0.32), Rad17(0.31), Uimc1(0.29), Ctbp1(0.29), Xrcc4(0.23), Abraxas1(0.15), Terf2(0.13), Ube2n(0.04), Dclre1c(-0.01), Kat5(-0.13), Mdm2(-0.24), Cop1(-0.31)…
Salmonella infection	0.0061961	2.49016	8.34347e-18	1.42043e-16	79	Cxcl1(5.96), Cxcl2(5.94), Cxcl3(5.27), Flnc(3.85), Il1a(3.55), Nos2(3.53), Tlr5(3.46), Lbp(3.29), Cd14(3.18), Ccl3(2.66), Jun(2.59), Fos(2.45), Il6(2.35), Csf2(2.33), Casp1(2.32), Il1b(2.16), Arpc1b(2.1), Ccl4(1.84), Mapk13(1.66), Ifngr2(1.57), Ifngr1(1.44), Actb(1.39), Myh9(1.37), Pkn3(1.31), Flna(1.28), Wasf1(1.23), Rock2(1.19), Nfkb1(1.09), Actg1(1.05), Tlr4(1.03), Wasf2(0.96), Rela(0.93), Fln…
NF-kappa B signaling pathway	0.00531275	2.48983	8.81309e-18	1.46465e-16	84	Cxcl2(5.94), Vcam1(4.09), Lbp(3.29), Cd14(3.18), Tnf(2.8), Gadd45b(2.77), Tnfaip3(2.65), Relb(2.28), Ticam2(2.25), Il1b(2.16), Ptgs2(2.14), Traf2(2), Ccl4(1.84), Icam1(1.84), Birc3(1.53), Nfkbia(1.43), Ddx58(1.4), Prkcb(1.33), Ikbkb(1.21), Nfkb2(1.16), Btk(1.11), Nfkb1(1.09), Map3k14(1.07), Tlr4(1.03), Tnfsf11(1.02), Syk(0.95), Rela(0.93), Traf1(0.85), Tnfrsf1a(0.81), Ube2i(0.78), Zap70(0.77), Tn…
snRNP Assembly	0.00513079	2.53258	1.24991e-17	2.02893e-16	47	Nup210(2.33), Nup188(1.49), Nup205(1.49), Nup155(1.45), Nup85(1.31), Nup107(1.22), Nup160(1.17), Aaas(1.09), Snrpg(1.06), Nup37(1.05), Gemin6(1), Nup54(1), Gemin2(0.99), Pom121(0.98), Nup133(0.87), Gemin5(0.86), Nup153(0.86), Nup43(0.85), Snrpd1(0.77), Nup35(0.77), Rae1(0.71), Wdr77(0.71), Ncbp1(0.69), Prmt5(0.67), Tgs1(0.6), Nup98(0.53), Ddx20(0.44), Seh1l(0.43), Snrpb(0.41), Nup214(0.4), Nup50(…
Prolactin Signaling Pathway	0.00617578	2.4415	4.22454e-17	6.70165e-16	74	Myc(4.87), Nos2(3.53), Eif4ebp1(3.34), Jun(2.59), Fos(2.45), Nek3(2.36), Socs3(2.03), Irf1(1.57), Nfkbia(1.43), Flna(1.28), Vav1(1.27), Irs2(1.19), Src(1.17), Nfkb1(1.09), Stat3(1.07), Socs2(1.04), Fyn(1.01), Map2k1(0.99), Ywhag(0.94), Rela(0.93), Rps6(0.87), Pik3cg(0.82), Rps6ka2(0.8), Zap70(0.77), Agap2(0.7), Ptpn1(0.69), Ppia(0.56), Gsk3b(0.52), Elk1(0.5), Rps6kb1(0.45), Akt1(0.45), Itgb1(0.45…
G1 Phase	0.00831436	2.43916	9.08878e-17	1.40977e-15	36	Cdkn2a(8.3), Cdkn2b(4.83), E2f1(4.28), Cks1b(3.29), Tfdp1(3.22), Cdkn1a(3.19), E2f2(2.69), Rbl1(2.37), Skp2(2.03), Cdkn2c(1.57), Cdk4(1.56), E2f3(1.31), Cdkn2d(1.31), Cdkn1b(1.25), Rps27a(0.67), Cdk6(0.6), Ppp2r2a(0.55), E2f5(0.55), Ppp2cb(0.44), Mnat1(0.42), Cul1(0.35), E2f4(0.26), Ppp2ca(0.14), Uba52(0.1), Ccnh(0), Cdk7(-0.01), Ppp2r1a(-0.05), Tfdp2(-0.06), Ppp2r1b(-0.11), Ubb(-0.28), Ccnd2(-0.…
Integrin	0.00526449	2.3094	1.31262e-15	1.99175e-14	123	Col10a1(7.77), Cd44(5.14), Eln(4.94), Lamb3(4.09), Fn1(3.55), Col4a1(2.98), Col12a1(2.96), Itgb3(2.94), Shc2(2.93), Tnc(2.41), Itgb4(2.32), Col4a2(2.13), Col2a1(2), Itgam(1.9), Col1a1(1.86), Itgax(1.82), Dock3(1.8), Itga5(1.72), Vcan(1.71), Col11a1(1.7), Col16a1(1.7), Dock10(1.68), Itgad(1.62), Sdc1(1.59), Agrn(1.52), Itga1(1.46), Dock2(1.39), Actb(1.39), Col3a1(1.37), Nras(1.37), Col11a2(1.36), …
mRNA processing	0.00689506	2.27282	4.30162e-15	6.38837e-14	121	Hnrnpa1(1.53), Rnps1(1.51), Celf4(1.21), Lsm2(1.18), Celf2(1.12), Snrpg(1.06), Sf3b3(1.06), Hnrnpab(1.05), Srsf10(1.04), Eftud2(0.99), Xrn2(0.97), Prpf40a(0.92), Srsf7(0.89), Srsf4(0.88), U2af1(0.87), Snrnp40(0.85), Prpf3(0.84), Dnajc8(0.8), Cpsf4(0.8), Prmt2(0.79), Nono(0.79), Rbm17(0.78), Snrpd1(0.77), Cstf2(0.73), Ptbp2(0.71), Sf3a3(0.71), Lsm7(0.7), Tra2b(0.7), Ncbp1(0.69), Srpk1(0.68), Srsf3…
De novo fatty acid biosynthesis	0.0098814	2.2892	5.80848e-15	8.44649e-14	40	Loxl2(4.2), Nup62cl(3.08), Nup210(2.33), Nup188(1.49), Nup205(1.49), Nup155(1.45), Hirip3(1.41), Nup210l(1.35), Nup85(1.31), Nup107(1.22), Nup160(1.17), Nup37(1.05), Nup54(1), Cinp(0.9), Nup133(0.87), Nup153(0.86), Nup43(0.85), Slc27a3(0.81), Baat(0.81), Nup35(0.77), Acot7(0.58), Anapc11(0.56), Nup98(0.53), Rpl14(0.44), Nup214(0.4), Nup50(0.32), Ctsa(0.29), Nup93(0.25), Elovl1(0.2), Slc27a4(0.15)…
Chronic myeloid leukemia	0.0113123	2.2225	1.49316e-14	2.127e-13	72	Cdkn2a(8.3), Myc(4.87), Runx1(4.32), E2f1(4.28), Cdkn1a(3.19), Shc2(2.93), E2f2(2.69), Shc4(2.55), Cdk4(1.56), Nfkbia(1.43), Pik3r5(1.42), Nras(1.37), Tgfb1(1.37), E2f3(1.31), Cdkn1b(1.25), Kras(1.25), Ikbkb(1.21), Cblb(1.17), Nfkb1(1.09), Tgfb3(1.05), Map2k1(0.99), Rela(0.93), Akt3(0.87), Pik3cg(0.82), Abl1(0.82), Bcl2l1(0.69), Hdac1(0.65), Cdk6(0.6), Tgfbr2(0.57), Tgfbr1(0.48), Smad3(0.46), Akt…
Regulation of nuclear SMAD2/3 signaling	0.0131807	2.18761	3.40621e-14	4.75507e-13	74	Myc(4.87), Cdkn2b(4.83), Runx1(4.32), Serpine1(3.73), Irf7(3.23), Cdkn1a(3.19), Ifnb1(2.63), Jun(2.59), Fos(2.45), Cdk2(2.04), Cebpb(1.97), Cited1(1.87), Tgif1(1.86), Cbfb(1.73), Runx2(1.68), Cdk4(1.56), Foxh1(1.04), Tcf3(0.97), Tgif2(0.88), Lamc1(0.85), Kat2a(0.85), Rbbp7(0.85), Sp3(0.84), Snip1(0.82), Smad2(0.8), Col1a2(0.76), Runx3(0.74), Hdac1(0.65), Med15(0.62), Sin3a(0.61), Rbbp4(0.6), Smad…
Interferon alpha-beta signaling	0.0107731	2.24132	6.78269e-14	9.28298e-13	25	Isg20(4.29), Isg15(3.13), Egr1(2.97), Gbp2(2.94), Ifit1(2.32), Xaf1(2.16), Psmb8(2.06), Ifit2(1.91), Ifit3(1.62), Usp18(1.49), Ifi27(1.25), Ifitm3(1.2), Ifitm2(0.97), Irf9(0.96), Ptpn1(0.69), Ifi35(0.63), Adar(0.33), Stat2(0.29), Ptpn11(0.28), Ifnar2(0.26), Ptpn6(0.23), Stat1(-0.1), Ip6k2(-0.48), Ifitm1(-0.91), Rnasel(-1.29),
Urokinase-type plasminogen activator (uPA) and uPAR-mediated signaling	0.0133855	2.17487	9.18803e-14	1.23332e-12	40	Serpine1(3.73), Fn1(3.55), Mmp12(3.25), Itgb3(2.94), Plaur(2.75), Fgg(2.74), Fgb(2.34), Itgam(1.9), Fga(1.85), Mmp9(1.8), Fpr1(1.78), Itga5(1.72), Fpr2(1.6), Tgfb1(1.37), Itgb2(1.32), Src(1.17), Mmp3(1.16), Hgf(1.12), Itgav(1.07), Itga3(0.97), Pdgfd(0.57), Itgb1(0.45), Csf1r(0.34), Rac1(0.31), Ncl(0.3), Lrp1(0.17), Crk(0.17), Vldlr(0.17), Mmp13(0.12), Vtn(-0.05), Plg(-0.08), Egfr(-0.12), Gpld1(-0…
mRNA Splicing	0.00700196	2.15207	1.41516e-13	1.86374e-12	106	Hnrnpa1(1.53), Rnps1(1.51), Alyref(1.44), Lsm2(1.18), Hnrnpf(1.14), Snrpg(1.06), Sf3b3(1.06), Nfx1(1.04), Eftud2(0.99), Hnrnpa3(0.98), Srsf7(0.89), Srsf4(0.88), U2af1(0.87), Snrnp40(0.85), Dnajc8(0.8), Snrpd1(0.77), Cstf2(0.73), Sf3a3(0.71), Ncbp1(0.69), Srsf3(0.66), Nudt21(0.65), Snu13(0.63), Cstf1(0.63), Polr2h(0.62), Ddx23(0.6), Snrpb2(0.6), Srrm1(0.6), Gtf2f1(0.58), Srsf6(0.57), Smc1a(0.56), …
Validated transcriptional targets of AP1 family members Fra1 and Fra2	0.0140092	2.14479	2.40275e-13	3.10577e-12	35	Cdkn2a(8.3), Ccna2(5.22), Fosl2(2.96), Lif(2.83), Plaur(2.75), Jun(2.59), Ccl2(2.48), Ivl(2.4), Il6(2.35), Itgb4(2.32), Fosl1(2.28), Junb(1.9), Mmp9(1.8), Gja1(1.54), Atf4(0.77), Col1a2(0.76), Bglap(0.65), Mgp(0.56), Jund(0.52), Hmox1(0.52), Nfatc2(0.46), Dmtf1(0.43), Sp1(0.32), Lama3(0.14), Nfatc1(0.11), Mmp2(0.03), Txlng(-0.02), Ep300(-0.05), Nfatc3(-0.08), Usf2(-0.39), Plau(-0.55), Thbd(-0.79)…
p53 pathway	0.0168007	2.11261	2.74632e-13	3.48533e-12	55	Cdkn2a(8.3), Ccna2(5.22), Chek1(4.55), Cdk2(2.04), Skp2(2.03), Ppp1r13l(1.85), Chek2(1.84), Csnk1e(1.48), Atr(1.04), Cse1l(1.02), Trim28(0.84), Abl1(0.82), Yy1(0.81), Kmt5a(0.8), Rpl5(0.75), Csnk1d(0.74), Rassf1(0.68), Prmt5(0.67), Csnk1g1(0.6), Rpl23(0.58), Daxx(0.58), Gsk3b(0.52), Atm(0.5), Akt1(0.45), Rpl11(0.44), Ppm1d(0.35), Ptpa(0.32), Mapk8(0.26), Ttc5(0.2), Ppp2ca(0.14), Crebbp(0.14), Kat…
Cytokines and Inflammatory Response	0.0178005	2.14917	3.11053e-13	3.87705e-12	23	Cxcl1(5.96), Cxcl2(5.94), Il1a(3.55), Tnf(2.8), Ifnb1(2.63), Csf3(2.49), Il6(2.35), Csf2(2.33), Il7(2.26), Il1b(2.16), Pdgfa(1.92), Csf1(1.43), Il13(1.41), Tgfb1(1.37), Cd4(0.84), Il2(0.59), Il11(0.39), Il5(0.22), Il10(0.09), Il4(-0.12), Il12b(-0.17), Ifng(-1.06), Il15(-1.44),
mechanism of protein import into the nucleus	0.0185594	2.26917	6.51955e-13	7.98359e-12	11	Nup210(2.33), Kpna2(1.9), Rcc1(1.63), Ranbp1(1.36), Kpnb1(1.28), Ran(1.27), Rangap1(1.25), Nup153(0.86), Nutf2(0.61), Nup214(0.4), Ranbp2(0.04),
MAPK signaling pathway	0.0178382	2.03072	1.30071e-12	1.56534e-11	156	Myc(4.87), Gck(4.43), Hspb1(4.27), Il1a(3.55), Cdc25b(3.24), Cd14(3.18), Il1r2(2.92), Tnf(2.8), Jun(2.59), Fos(2.45), Stmn1(2.43), Casp1(2.32), Il1b(2.16), Traf2(2), Map3k1(1.95), Ngf(1.95), Map3k6(1.88), Mapk13(1.66), Mapk7(1.57), Hspb2(1.55), Dusp5(1.41), Arrb2(1.37), Nras(1.37), Tgfb1(1.37), Prkcb(1.33), Casp2(1.32), Flna(1.28), Pdgfb(1.27), Kras(1.25), Ikbkb(1.21), Map3k13(1.2), Dusp10(1.17),…
TGF-beta signaling pathway	0.017939	2.01984	2.18475e-12	2.58468e-11	81	Fst(6.43), Inhbe(5.61), Myc(4.87), Cdkn2b(4.83), Inhba(4.35), Pitx2(3.64), Tfdp1(3.22), Bmp8b(3.21), Inhbc(3.09), Tnf(2.8), Rbl1(2.37), Amhr2(2.05), Smad9(1.66), Inhbb(1.5), Gdf6(1.45), Tgfb1(1.37), Rock2(1.19), Id1(1.18), Tgfb3(1.05), Nog(0.92), Bmp6(0.91), Smad1(0.82), Smad2(0.8), Nodal(0.67), Gdf7(0.67), Bmp7(0.65), Chrd(0.63), Acvr1(0.57), Comp(0.57), Tgfbr2(0.57), E2f5(0.55), Id3(0.55), Tgfb…
estrogen responsive protein efp controls cell cycle and breast tumors growth	0.0284988	1.99927	3.12329e-11	3.63342e-10	13	Ccnb1(6.12), Cdk1(5.69), Ccnb2(5.09), Sfn(3.79), Cdk2(2.04), Cdk4(1.56), Cdk6(0.6), Smurf1(0.37), Trim25(0.19), Cdk8(0.11), Cdk7(-0.01), Cdk5(-0.1), Esr1(-1.21),
Downstream signaling in naive CD8+ T cells	0.0266755	1.87553	7.91266e-11	9.05416e-10	50	Tnfrsf9(5.16), Eomes(3.44), Egr1(2.97), Tnf(2.8), Jun(2.59), Fos(2.45), Fosl1(2.28), Junb(1.9), Il2ra(1.52), Nras(1.37), Prkcb(1.33), Kras(1.25), Ptpn7(0.99), B2m(0.99), Map2k1(0.99), Tnfrsf4(0.83), Ifnar1(0.63), Tnfrsf18(0.62), Il2(0.59), Elk1(0.5), Prkcq(0.49), Nfatc2(0.46), Il2rb(0.42), Calm1(0.34), Mapk8(0.26), Ifnar2(0.26), Mapk3(0.23), Egr4(0.22), Calm2(0.16), Calm3(0.16), Raf1(0.14), Nfatc…
IL6	0.0269393	1.86258	8.77718e-11	9.8814e-10	73	Hspb1(4.27), Eif4ebp1(3.34), Fgr(3.24), Jun(2.59), Fos(2.45), Il6(2.35), Socs3(2.03), Cebpb(1.97), Hnrnpa1(1.53), Vav1(1.27), Btk(1.11), Hck(1.1), Nfkb1(1.09), Stat3(1.07), Fyn(1.01), Map2k1(0.99), Hsp90aa1(0.75), Hdac1(0.65), Daxx(0.58), Cd40(0.56), Map3k4(0.55), Gsk3b(0.52), Rps6kb1(0.45), Akt1(0.45), Stat5a(0.43), Tyk2(0.43), Cdk9(0.41), Shc1(0.38), Pias3(0.36), Ar(0.33), Rac1(0.31), Ptpn11(0.…
Focal Adhesion	0.0116404	1.85088	9.97961e-11	1.10568e-09	184	Lamb3(4.09), Parvb(3.93), Fn1(3.55), Fgr(3.24), Spp1(3.22), Col4a1(2.98), Itgb3(2.94), Col5a3(2.63), Jun(2.59), Cav3(2.49), Tnc(2.41), Pak3(2.37), Itgb4(2.32), Rhob(2.19), Blk(2.17), Col4a2(2.13), Actn1(2), Col2a1(2), Ibsp(1.98), Pdgfa(1.92), Itgam(1.9), Col1a1(1.86), Itgax(1.82), Pgf(1.75), Lama5(1.73), Itga5(1.72), Col11a1(1.7), Itgad(1.62), Mapk7(1.57), Birc3(1.53), Pik3r5(1.42), Actb(1.39), C…
TCR	0.0162262	1.82356	1.67248e-10	1.82404e-09	234	Cdk1(5.69), Anxa2(3.76), Pkm(3.16), Egr1(2.97), Acta1(2.82), Cd84(2.72), Atp1a3(2.58), Tuba1a(2.3), Cebpb(1.97), Ldha(1.8), Cd80(1.79), Eno2(1.74), Dpysl2(1.63), Pik3ap1(1.58), Arhgef7(1.58), Mapk7(1.57), Nfkbia(1.43), Dock2(1.39), Homer3(1.31), Vav1(1.27), Ran(1.27), Pgm1(1.25), Ly9(1.24), Ikbkb(1.21), Ptpn22(1.2), Cd86(1.18), Cblb(1.17), Src(1.17), Nfkb1(1.09), Fyn(1.01), Map2k1(0.99), Dok1(0.9…
miRNAs involved in DDR	0.0305198	1.85182	1.94684e-10	2.09061e-09	29	Ccne1(5.32), Myc(4.87), E2f1(4.28), Mir210(3.79), Cdkn1a(3.19), Mir221(3.17), Mir23a(2.82), Mir27a(2.03), Mir29a(1.92), H2afx(1.77), Mir222(1.66), Mirlet7b(1.39), Cdkn1b(1.25), Mir15a(0.87), Abl1(0.82), Cdk6(0.6), Mir106b(0.59), Atm(0.5), Rad52(0.42), Cdc25a(0.36), Mir203(0.33), Creb1(0.1), Mir195a(0), Ccnd3(-0.62), Mir23b(-0.71), Mir421(-0.77), Mir27b(-0.86), Mir145a(-0.97), Ccnd1(-1.23),
Hypertrophy Model	0.0333969	1.85774	2.81997e-10	2.98233e-09	18	Atf3(4.37), Ankrd1(4.34), Il1a(3.55), Eif4ebp1(3.34), Ifrd1(2.05), Ccn1(1.61), Adam10(1.1), Dusp14(0.91), Wdr1(0.77), Jund(0.52), Nr4a3(0.4), Vegfa(0.39), Il18(0.24), Eif4e(0.19), Hbegf(-0.33), Zeb1(-0.66), Ifng(-1.06), Il1r1(-1.12),
Regulation of Telomerase	0.0346858	1.79797	3.35515e-10	3.49537e-09	67	Myc(4.87), E2f1(4.28), Tert(3.32), Pif1(3.21), Blm(2.7), Jun(2.59), Fos(2.45), Dkc1(1.58), Irf1(1.57), Tgfb1(1.37), Mre11a(1.32), Cdkn1b(1.25), Tinf2(1.19), Rad50(1.18), Nfkb1(1.09), Terf1(0.99), Xrcc6(0.98), Ptges3(0.93), Pinx1(0.92), Parp2(0.9), Rbbp7(0.85), Sp3(0.84), Abl1(0.82), Hsp90aa1(0.75), Rad9a(0.69), Hdac1(0.65), Sin3a(0.61), Rbbp4(0.6), Il2(0.59), Rad1(0.55), Hnrnpc(0.5), Nbn(0.5), At…
signal transduction through il1r	0.0349188	1.80543	4.06211e-10	4.16964e-09	35	Il1rn(6.5), Il1a(3.55), Tnf(2.8), Ifnb1(2.63), Jun(2.59), Fos(2.45), Il6(2.35), Il1b(2.16), Map3k1(1.95), Nfkbia(1.43), Tgfb1(1.37), Ikbkb(1.21), Tgfb3(1.05), Map4k4(0.94), Rela(0.93), Irak3(0.73), Myd88(0.38), Tgfb2(0.37), Mapk8(0.26), Map3k7(0.25), Traf6(0.17), Tab2(0.11), Irak1(0.08), Pebp1(0.05), Ikbkg(-0.03), Mapk14(-0.04), Il1rap(-0.24), Map2k3(-0.3), Map2k6(-0.39), Tollip(-0.47), Irak2(-0.…
Circadian rhythm pathway	0.030124	1.85981	5.45548e-10	5.51874e-09	15	Chek1(4.55), Timeless(2.3), Csnk1e(1.48), Bhlhe40(1.15), Atr(1.04), Cry1(0.95), Wdr5(0.83), Nono(0.79), Per1(0.46), Clock(0.36), Npas2(0.31), Arntl(0.08), Cry2(-0.07), Per2(-0.45), Nr1d1(-0.6),
ATF-2 transcription factor network	0.0385572	1.73998	1.25859e-09	1.25499e-08	55	Arg1(5.66), Ccna2(5.22), Brca1(5.2), Hrk(4.6), Atf3(4.37), Serpinb5(3.87), Nos2(3.53), Dusp8(3.39), Jun(2.59), Fos(2.45), Il6(2.35), Socs3(2.03), Junb(1.9), Cbfb(1.73), Cdk4(1.56), Il23a(1.41), Dusp5(1.41), Ruvbl2(1.41), Dusp10(1.17), Ddit3(1.08), Bcl2l1(0.69), Gadd45a(0.58), Jund(0.52), Mapk11(0.5), H2afy(0.48), Tgfb2(0.37), Atf2(0.32), Mapk8(0.26), Mapk3(0.23), Nf1(0.22), Jdp2(0.15), Creb1(0.1)…
influence of ras and rho proteins on g1 to s transition	0.0379301	1.75701	1.34641e-09	1.32366e-08	28	Ccne1(5.32), E2f1(4.28), Tfdp1(3.22), Cdkn1a(3.19), Cdk2(2.04), Cdk4(1.56), Nfkbia(1.43), Cdkn1b(1.25), Ikbkb(1.21), Map2k1(0.99), Rela(0.93), Cdk6(0.6), Rhoa(0.48), Akt1(0.45), Rac1(0.31), Pdpk1(0.26), Mapk3(0.23), Raf1(0.14), Mapk1(0.1), Ikbkg(-0.03), Hras(-0.19), Pak1(-0.26), Pik3ca(-0.31), Pik3r1(-0.33), Map2k2(-0.69), Chuk(-0.96), Ccnd1(-1.23), Rb1(-1.3),
NOD-like receptor signaling pathway	0.0372155	1.73572	1.47778e-09	1.41621e-08	50	Cxcl1(5.96), Cxcl2(5.94), Tnf(2.8), Tnfaip3(2.65), Ccl2(2.48), Il6(2.35), Casp1(2.32), Il1b(2.16), Mapk13(1.66), Birc3(1.53), Nfkbia(1.43), Ikbkb(1.21), Nfkb1(1.09), Nlrp3(0.99), Rela(0.93), Hsp90aa1(0.75), Ripk2(0.66), Birc2(0.6), Card9(0.59), Sugt1(0.54), Mapk11(0.5), Mefv(0.5), Trip6(0.5), Ccl5(0.36), Tab3(0.34), Mapk8(0.26), Map3k7(0.25), Il18(0.24), Mapk3(0.23), Pstpip1(0.19), Hsp90ab1(0.18)…
CD40/CD40L signaling	0.0381649	1.74625	1.48114e-09	1.41621e-08	34	Myc(4.87), Tnfaip3(2.65), Jun(2.59), Traf2(2), Map3k1(1.95), Birc3(1.53), Nfkbia(1.43), Cblb(1.17), Nfkb1(1.09), Map3k14(1.07), Rela(0.93), Traf1(0.85), Pik3cg(0.82), Bcl2l1(0.69), Traf3(0.67), Birc2(0.6), Cd40(0.56), Mapk11(0.5), Tdp2(0.48), Akt1(0.45), Stat5a(0.43), Mapk8(0.26), Traf6(0.17), Mapk14(-0.04), Mapk9(-0.23), Pik3cb(-0.24), Pik3ca(-0.31), Map2k4(-0.32), Pik3r1(-0.33), Jak3(-0.47), In…
Alpha9 beta1 integrin signaling events	0.0397904	1.75341	1.56915e-09	1.48009e-08	25	Vcam1(4.09), Fn1(3.55), Nos2(3.53), Spp1(3.22), Adam8(3.21), Tnc(2.41), Csf2(2.33), F13a1(2.28), Src(1.17), Paox(1.05), Csf2ra(0.8), Tgm2(0.61), Itgb1(0.45), Vegfa(0.39), Adam15(0.33), Rac1(0.31), Itga9(0.24), Adam12(0.02), Sat1(-0.11), Pxn(-0.17), Vegfc(-0.54), Bcar1(-0.57), Vegfd(-1.2), Adam2(-1.38), Kcnj15(-1.57),
caspase cascade in apoptosis	0.0400429	1.75785	1.77708e-09	1.65387e-08	22	Lmnb1(2.91), Casp1(2.32), Casp4(2.22), Birc3(1.53), Casp2(1.32), Lmna(1.2), Lmnb2(1.18), Apaf1(1.05), Casp7(1.05), Srebf1(0.92), Dffb(0.72), Birc2(0.6), Dffa(0.38), Xiap(0.36), Casp3(0.3), Parp1(0.21), Casp8(0.17), Casp9(-0.09), Casp6(-0.2), Arhgdib(-0.22), Gzmb(-0.26), Prf1(-1.23),
Inflammatory Response Pathway	0.0300233	1.75395	1.93366e-09	1.77591e-08	29	Fn1(3.55), Tnfrsf1b(2.01), Col1a1(1.86), Cd80(1.79), Lama5(1.73), Il2ra(1.52), Col3a1(1.37), Cd86(1.18), Lamc2(1.12), Lamc1(0.85), Tnfrsf1a(0.81), Zap70(0.77), Col1a2(0.76), Lck(0.64), Il2(0.59), Lamb2(0.58), Cd40(0.56), Il2rb(0.42), Il5(0.22), Thbs3(0.22), Lamb1(0.09), Il2rg(0.04), Thbs1(0), Vtn(-0.05), Il4(-0.12), Cd28(-0.22), Il5ra(-0.38), Cd40lg(-0.76), Ifng(-1.06),
Natural killer cell mediated cytotoxicity	0.030034	1.71545	2.01262e-09	1.82443e-08	93	Raet1e(4.61), Shc2(2.93), Ulbp1(2.86), Tnf(2.8), Ifnb1(2.63), Shc4(2.55), Csf2(2.33), Tnfrsf10b(1.93), Tyrobp(1.86), Icam1(1.84), Ifngr2(1.57), Ifngr1(1.44), Pik3r5(1.42), Nras(1.37), Prkcb(1.33), Itgb2(1.32), Fcer1g(1.31), Vav1(1.27), Kras(1.25), Fyn(1.01), Klrc1(1), Map2k1(0.99), Syk(0.95), Lcp2(0.84), Pik3cg(0.82), Hcst(0.81), Zap70(0.77), Rac2(0.73), Cd244a(0.68), Rac3(0.67), Lck(0.64), Ifnar…
Interferon type I	0.036639	1.7203	2.19616e-09	1.96528e-08	53	Eif4ebp1(3.34), Socs3(2.03), Map3k1(1.95), Eif4a1(1.32), Vav1(1.27), Irs2(1.19), Rack1(1.13), Stat3(1.07), Fyn(1.01), Irf9(0.96), Rps6ka5(0.94), Rps6(0.87), Rel(0.83), Zap70(0.77), Lck(0.64), Ifnar1(0.63), Rps6kb1(0.45), Stat5a(0.43), Tyk2(0.43), Socs1(0.42), Ptprc(0.41), Crkl(0.38), Pias3(0.36), Mlst8(0.32), Rac1(0.31), Stat2(0.29), Rap1a(0.29), Ptpn11(0.28), Ifnar2(0.26), Ptpn6(0.23), Cbl(0.2),…
nfkb activation by nontypeable hemophilus influenzae	0.0379971	1.73748	2.29985e-09	2.03202e-08	27	Tlr2(4.58), Muc5ac(4.04), Tnf(2.8), Il1b(2.16), Nfkbia(1.43), Tgfb1(1.37), Ikbkb(1.21), Tgfb3(1.05), Map4k4(0.94), Rela(0.93), Tgfbr2(0.57), Mapk11(0.5), Tgfbr1(0.48), Smad3(0.46), Myd88(0.38), Tgfb2(0.37), Map3k7(0.25), Smad4(0.19), Crebbp(0.14), Dusp1(0.1), Ikbkg(-0.03), Mapk14(-0.04), Ep300(-0.05), Map2k3(-0.3), Nr3c1(-0.32), Map2k6(-0.39), Chuk(-0.96),
Regulation of Microtubule Cytoskeleton	0.0383558	1.71307	2.52577e-09	2.20373e-08	44	Kif2c(5.75), Cdk1(5.69), Aurkb(5.25), Map1b(2.68), Mark1(2.53), Stmn1(2.43), Dpysl2(1.63), Limk1(1.45), Tiam1(1.44), Src(1.17), Stat3(1.07), Wnt3a(1.05), Abl1(0.82), Mapre1(0.8), Gsk3b(0.52), Ephb2(0.5), Akt1(0.45), Rho(0.43), Cdc42(0.41), Dvl1(0.31), Rac1(0.31), Taok1(0.3), Mapkapk2(0.15), Ptpra(0.12), Rock1(0.07), Spred1(0.06), Cfl2(0.04), Prkaca(-0.06), Apc(-0.14), Trio(-0.16), Pard6a(-0.18), …
AGE-RAGE pathway	0.0401265	1.6889	3.53047e-09	3.0423e-08	64	Mmp7(4.26), Nos2(3.53), Msr1(3.05), Lgals3(2.93), Jun(2.59), Ncf1(2.17), Mmp9(1.8), Mmp14(1.58), Inhbb(1.5), Nfkbia(1.43), Prkcb(1.33), Ikbkb(1.21), Src(1.17), Nfkb1(1.09), Stat3(1.07), Map2k1(0.99), Rela(0.93), Ager(0.88), Smad2(0.8), Msn(0.61), Rhoa(0.48), Smad3(0.46), Akt1(0.45), Stat5a(0.43), Cdc42(0.41), Ddost(0.39), Shc1(0.38), Myd88(0.38), Ezr(0.33), Sp1(0.32), Atf2(0.32), Rac1(0.31), Casp…
TCR Signaling Pathway	0.0318553	1.68634	3.69696e-09	3.14693e-08	88	Tnfrsf9(5.16), Il1a(3.55), Jun(2.59), Fos(2.45), Il6(2.35), Il1b(2.16), Ccr5(1.9), Nfkbia(1.43), Tgfb1(1.37), Vav1(1.27), Ikbkb(1.21), Cblb(1.17), Nfkb1(1.09), Map3k14(1.07), Fyn(1.01), Map2k1(0.99), Rela(0.93), Nck1(0.86), Dbnl(0.85), Cd4(0.84), Rel(0.83), Fyb(0.82), Zap70(0.77), Vim(0.73), Cd83(0.71), Bcl10(0.66), Ripk2(0.66), Map4k1(0.59), Card11(0.54), Was(0.54), Prkcq(0.49), Nfatc2(0.46), Ak…
Matrix Metalloproteinases	0.034839	1.71235	4.48628e-09	3.7728e-08	27	Mmp24(5.33), Mmp20(5.3), Mmp10(4.86), Mmp7(4.26), Timp1(3.97), Mmp12(3.25), Mmp8(2.82), Tnf(2.8), Mmp9(1.8), Mmp14(1.58), Mmp19(1.16), Mmp3(1.16), Bsg(1.02), Mmp27(0.97), Tcf20(0.73), Mmp25(0.65), Mmp15(0.14), Mmp13(0.12), Mmp21(0.05), Mmp2(0.03), Mmp11(-0.37), Mmp28(-0.39), Timp2(-0.53), Mmp17(-0.72), Mmp16(-1.36), Timp3(-1.61), Timp4(-1.92),
Interleukin-11 Signaling Pathway	0.0474203	1.65348	8.60366e-09	7.14923e-08	39	Birc5(5.13), Socs3(2.03), Ibsp(1.98), Icam1(1.84), Runx2(1.68), Tgfb1(1.37), Itga2(1.34), Ikbkb(1.21), Src(1.17), Stat3(1.07), Fyn(1.01), Rela(0.93), Rps6(0.87), Bglap(0.65), Atf1(0.53), Akt1(0.45), Tyk2(0.43), Il11(0.39), Pias3(0.36), Ptpa(0.32), Ptpn11(0.28), Grb2(0.27), Pdpk1(0.26), Yes1(0.23), Mapk3(0.23), Pik3r2(0.18), Raf1(0.14), Jak1(0.13), Creb1(0.1), Mapk1(0.1), Pias1(0.05), Stat1(-0.1),…
akap95 role in mitosis and chromosome dynamics	0.0515677	1.68991	9.90747e-09	8.13578e-08	13	Ccnb1(6.12), Cdk1(5.69), Ncapd2(3.13), H3f3b(1.05), Ppp2r5d(0.83), Npy4r(0.71), Prkar2a(0.3), Akap8(0.21), Prkacb(0.02), H3f3a(-0.05), Ddx5(-0.07), Prkar2b(-0.1), Prkag1(-0.22),
Cytosolic DNA-sensing pathway	0.0409089	1.6365	1.22027e-08	9.90406e-08	46	Irf7(3.23), Ripk3(2.8), Cxcl10(2.79), Ifnb1(2.63), Zbp1(2.57), Il6(2.35), Casp1(2.32), Il1b(2.16), Ccl4(1.84), Nfkbia(1.43), Ddx58(1.4), Tmem173(1.21), Ikbkb(1.21), Nfkb1(1.09), Rela(0.93), Polr3h(0.84), Aim2(0.77), Polr2h(0.62), Ripk1(0.58), Polr3g(0.56), Polr3k(0.43), Ccl5(0.36), Polr3f(0.34), Ikbke(0.33), Adar(0.33), Polr1c(0.26), Polr3b(0.24), Il18(0.24), Polr3a(0.07), Pycard(0.06), Polr2e(0.…
mets affect on macrophage differentiation	0.0506576	1.65727	1.29847e-08	1.04176e-07	18	E2f1(4.28), Jun(2.59), Fos(2.45), Rbl1(2.37), Csf1(1.43), Ets2(1.23), Sin3a(0.61), Hdac2(0.44), Ddx20(0.44), Etv3(0.39), Csf1r(0.34), Ncor2(0.32), Hdac5(0.28), E2f4(0.26), Ets1(0.01), Hras(-0.19), Sin3b(-0.52), Rbl2(-1.27),
TSH signaling pathway	0.0483304	1.61452	1.48363e-08	1.17679e-07	64	Ccne1(5.32), Myc(4.87), E2f1(4.28), Adcy2(4.09), Jun(2.59), Fos(2.45), Tshr(2.32), Cdk2(2.04), Pax8(1.64), Cdk4(1.56), Gna13(1.56), Apex1(1.56), Ralgds(1.25), Ttf2(1.25), Cdkn1b(1.25), Src(1.17), Stat3(1.07), Map2k1(0.99), Gnai2(0.89), Rps6(0.87), Gnb1(0.74), Adcy3(0.71), Scrib(0.66), Gnai3(0.54), Rps6kb1(0.45), Akt1(0.45), Gnai1(0.42), Ttf1(0.39), Rap1b(0.35), Gng2(0.33), Rap1a(0.29), Pdpk1(0.26…
bone remodeling	0.0517479	1.6586	1.59251e-08	1.24895e-07	16	Fosl2(2.96), Ifnb1(2.63), Fos(2.45), Fosl1(2.28), Nfkbia(1.43), Ikbkb(1.21), Tnfsf11(1.02), Irf9(0.96), Rela(0.93), Ifnar1(0.63), Mapk8(0.26), Ifnar2(0.26), Traf6(0.17), Tnfrsf11a(0.07), Ikbkg(-0.03), Chuk(-0.96),
Beta3 integrin cell surface interactions	0.0425419	1.61339	1.91108e-08	1.46512e-07	44	Fn1(3.55), Spp1(3.22), Col4a1(2.98), Itgb3(2.94), Plaur(2.75), Fgg(2.74), Pvr(2.67), Tnc(2.41), Fgb(2.34), Ibsp(1.98), Col1a1(1.86), Fga(1.85), Ccn1(1.61), Sdc1(1.59), Thy1(1.56), Sphk1(1.4), Pdgfb(1.27), Itgav(1.07), Tgfbi(0.99), Col4a6(0.87), Lamc1(0.85), Lama4(0.78), Col1a2(0.76), Sdc4(0.71), Cd47(0.69), Tgfbr2(0.57), Col4a5(0.43), Vegfa(0.39), Hmgb1(0.39), Csf1r(0.34), Fbn1(0.21), Lamb1(0.09)…
TGF Beta Signaling Pathway	0.0417237	1.60965	1.9285e-08	1.46512e-07	52	Fst(6.43), Inhba(4.35), Serpine1(3.73), Spp1(3.22), Lif(2.83), Tnf(2.8), Jun(2.59), Fos(2.45), Tgif1(1.86), Runx2(1.68), Smad9(1.66), Tgfb1(1.37), Nfkb1(1.09), Stat3(1.07), Foxh1(1.04), Nog(0.92), Fkbp1a(0.92), Smad1(0.82), Smad2(0.8), Runx3(0.74), Tgfbr2(0.57), Zeb2(0.55), Tgfbr1(0.48), Smad3(0.46), Tfe3(0.45), Ski(0.41), Bmp4(0.39), Wnt1(0.39), Skil(0.39), Itgb6(0.35), Mapk3(0.23), Smad4(0.19),…
p38 MAPK Signaling Pathway	0.0534508	1.61204	1.93111e-08	1.46512e-07	34	Myc(4.87), Hspb1(4.27), Traf2(2), Map3k1(1.95), Ddit3(1.08), Hmgn1(0.96), Rps6ka5(0.94), Ripk1(0.58), Daxx(0.58), Elk1(0.5), Tgfbr1(0.48), Cdc42(0.41), Shc1(0.38), Tgfb2(0.37), Atf2(0.32), Rac1(0.31), Grb2(0.27), Mef2d(0.25), Map3k7(0.25), Map3k5(0.24), Mapkapk2(0.15), Creb1(0.1), Mapkapk5(0.07), Max(0.01), Tradd(0.01), Map3k9(-0.01), Mapk14(-0.04), Mknk1(-0.05), Stat1(-0.1), Hras(-0.19), Map2k4(…
Endogenous TLR signaling	0.0508413	1.62415	2.00174e-08	1.50238e-07	25	Saa1(7.62), Saa2(4.9), Tlr2(4.58), Cd14(3.18), S100a9(2.28), S100a8(2.14), Vcan(1.71), Ikbkb(1.21), Tlr4(1.03), Tlr6(0.63), Rhoa(0.48), Hmgb1(0.39), Myd88(0.38), Tirap(0.3), Tlr1(0.27), Irak1(0.08), Irak4(-0.03), Ikbkg(-0.03), Ticam1(-0.14), Tlr3(-0.17), Irak2(-0.48), Bgn(-0.58), Ly96(-0.62), Chuk(-0.96), Hspd1(-1.13),
TP53 network	0.0540193	1.6361	2.22909e-08	1.65522e-07	16	Cdkn2a(8.3), Myc(4.87), Cdkn1a(3.19), Pmaip1(2.32), Bbc3(1.88), Abl1(0.82), Gadd45a(0.58), Atm(0.5), Bok(0.34), Otx2(0), Bax(-0.05), Tnfsf10(-0.21), Mdm2(-0.24), Sumo1(-0.48), Bid(-0.48), Bcl2(-1.03),
erk1/erk2 mapk signaling pathway	0.0512936	1.6209	2.31173e-08	1.69851e-07	22	Myc(4.87), Tert(3.32), Ngf(1.95), Ngfr(1.74), Src(1.17), Stat3(1.07), Map2k1(0.99), Rps6ka5(0.94), Ppp2r5d(0.83), Elk1(0.5), Ptprr(0.47), Shc1(0.38), Grb2(0.27), Mapk3(0.23), Raf1(0.14), Mapk1(0.1), Sos1(-0.04), Mknk1(-0.05), Mknk2(-0.1), Rps6ka1(-0.12), Hras(-0.19), Map2k2(-0.69),
DNA damage response (only ATM dependent)	0.0465457	1.5815	2.68906e-08	1.95517e-07	87	Cdkn2a(8.3), Myc(4.87), Wnt11(3.97), Pdk1(3.28), Cdkn1a(3.19), Mlkl(2.79), Jun(2.59), Pmaip1(2.32), Fosl1(2.28), Wnt7b(2.11), Map3k1(1.95), Bbc3(1.88), Bak1(1.75), Pck2(1.62), Wnt7a(1.44), Tgfb1(1.37), Cdkn1b(1.25), Wnt5a(1.24), Bcl2l11(1.2), Nfkb2(1.16), Wnt3(1.15), Dvl2(1.11), Nfkb1(1.09), Wnt3a(1.05), Ccng2(0.97), Wnt10b(0.96), Akt3(0.87), Abl1(0.82), Rac2(0.73), Wnt16(0.73), Rac3(0.67), Map3k…
ErbB signaling pathway	0.0500878	1.58371	2.97593e-08	2.14144e-07	52	Areg(8.96), Myc(4.87), Ereg(4.16), Eif4ebp1(3.34), Pdk1(3.28), Cdkn1a(3.19), Shc2(2.93), Jun(2.59), Nrg1(2.23), Tgfa(1.95), Pik3r5(1.42), Cdkn1b(1.25), Kras(1.25), Nrg4(1.22), Bcl2l11(1.2), Src(1.17), Map2k1(0.99), Akt3(0.87), Nck1(0.86), Abl1(0.82), Map2k7(0.58), Gsk3b(0.52), Elk1(0.5), Rps6kb1(0.45), Stat5a(0.43), Btc(0.34), Ptk2(0.3), Grb2(0.27), Mapk8(0.26), Pak4(0.26), Crk(0.17), Plcg1(0.16)…
Regulation of p38-alpha and p38-beta	0.0542126	1.58993	3.2242e-08	2.29642e-07	31	Dusp8(3.39), Fgr(3.24), Pak3(2.37), Blk(2.17), Dusp10(1.17), Src(1.17), Hck(1.1), Dusp16(1.08), Fyn(1.01), Ccm2(0.72), Lck(0.64), Ripk1(0.58), Pak2(0.54), Mapk11(0.5), Cdc42(0.41), Ralb(0.4), Rac1(0.31), Map3k3(0.29), Rala(0.27), Yes1(0.23), Map3k12(0.18), Traf6(0.17), Dusp1(0.1), Lyn(0.08), Mapk14(-0.04), Pak1(-0.26), Map2k3(-0.3), Map2k4(-0.32), Prkg1(-0.32), Map2k6(-0.39), Tab1(-0.52),
IL2	0.0450077	1.56892	3.65277e-08	2.57539e-07	77	Ccne1(5.32), Eif4ebp1(3.34), Tert(3.32), Jun(2.59), Cdk2(2.04), Socs3(2.03), Il2ra(1.52), Vav1(1.27), Ets2(1.23), Irs2(1.19), Nfkb1(1.09), Stat3(1.07), Fyn(1.01), Map2k1(0.99), Syk(0.95), Rela(0.93), Rps6(0.87), Pik3cg(0.82), Hsp90aa1(0.75), Lck(0.64), Il2(0.59), Eif3b(0.57), Elk1(0.5), Rps6kb1(0.45), Akt1(0.45), Stat5a(0.43), Nmi(0.43), Stam2(0.43), Il2rb(0.42), Crkl(0.38), Shc1(0.38), Atf2(0.32…
C-MYC pathway	0.0568189	1.5842	4.02138e-08	2.80692e-07	24	Cdkn2a(8.3), Myc(4.87), Skp2(2.03), Ruvbl2(1.41), Ruvbl1(0.88), Kat2a(0.85), Actl6a(0.74), Pak2(0.54), Gsk3b(0.52), Axin1(0.41), Fbxw7(0.31), Pml(0.22), Trrap(0.2), Zbtb17(0.16), Ppp2ca(0.14), Max(0.01), Taf12(-0.03), Pin1(-0.07), Kat5(-0.13), Supt7l(-0.21), Hbp1(-0.27), Taf9(-0.27), Ppp2r5a(-0.35), Taf10(-0.35),
Regulation of nuclear beta catenin signaling and target gene transcription	0.0493485	1.54763	5.35391e-08	3.70003e-07	73	Cdkn2a(8.3), Myc(4.87), Kcnip4(4.83), Sfn(3.79), Pitx2(3.64), Tert(3.32), Tnik(2.92), Incenp(2.81), Klf4(2.63), Jun(2.59), Mdfic(2.13), Mmp9(1.8), Vcan(1.71), Tcf7(1.7), Ywhah(1.63), Ccn1(1.61), Ruvbl2(1.41), Xpo1(1.3), Ctnnbip1(1.03), Ywhag(0.94), Adcy7(0.81), Dkk1(0.76), Hdac1(0.65), Smarca4(0.61), Axin2(0.59), Tbl1x(0.59), Tle1(0.54), Cdx1(0.52), Med12(0.51), Ywhaq(0.5), Hdac2(0.44), Cul1(0.35…
toll-like receptor pathway	0.0558541	1.55504	5.67356e-08	3.88249e-07	36	Tlr2(4.58), Cd14(3.18), Jun(2.59), Fos(2.45), Map3k1(1.95), Nfkbia(1.43), Ikbkb(1.21), Map3k14(1.07), Tlr4(1.03), Tlr9(1.01), Rela(0.93), Eif2ak2(0.79), Tlr6(0.63), Elk1(0.5), Twf2(0.44), Tlr7(0.44), Myd88(0.38), Pglyrp1(0.31), Tirap(0.3), Mapk8(0.26), Map3k7(0.25), Traf6(0.17), Tab2(0.11), Irak1(0.08), Ikbkg(-0.03), Mapk14(-0.04), Tlr3(-0.17), Map2k3(-0.3), Map2k4(-0.32), Map2k6(-0.39), Tollip(-…
EBV LMP1 signaling	0.0590278	1.57335	5.9987e-08	4.06125e-07	21	Ccl20(3.45), Tnf(2.8), Ifnb1(2.63), Pdlim7(1.8), Ikbkb(1.21), Nfkb2(1.16), Nfkb1(1.09), Map3k14(1.07), Rela(0.93), Traf1(0.85), Hsp90aa1(0.75), Ccl5(0.36), Map3k3(0.29), Mapk8(0.26), Map3k7(0.25), Traf6(0.17), Mapk1(0.1), Irak1(0.08), Tradd(0.01), Ikbkg(-0.03), Chuk(-0.96),
Beta2 integrin cell surface interactions	0.0536117	1.563	6.05115e-08	4.06125e-07	27	C3(5.04), Vcam1(4.09), Plaur(2.75), Fgg(2.74), Fgb(2.34), F10(2.28), Itgam(1.9), Fga(1.85), Spon2(1.84), Icam1(1.84), Itgax(1.82), Itgad(1.62), Ccn1(1.61), Thy1(1.56), Plat(1.41), Itgb2(1.32), Tgfbi(0.99), Itgal(0.6), Gp1ba(-0.47), Plau(-0.55), Jam3(-0.63), Cd40lg(-0.76), F11r(-0.77), Icam4(-0.8), Icam2(-0.83), Proc(-1.9), Kng1(-2.49),
mapkinase signaling pathway	0.0595038	1.5265	8.17916e-08	5.4372e-07	56	Myc(4.87), Gck(4.43), Jun(2.59), Fos(2.45), Map3k1(1.95), Mapk13(1.66), Mapk7(1.57), Ikbkb(1.21), Map3k13(1.2), Mef2b(1.2), Map3k14(1.07), Map2k1(0.99), Map4k4(0.94), Map4k1(0.59), Map2k7(0.58), Map3k4(0.55), Pak2(0.54), Mapk11(0.5), Elk1(0.5), Map3k8(0.41), Sp1(0.32), Atf2(0.32), Rac1(0.31), Map4k3(0.3), Map3k3(0.29), Mapk8(0.26), Mef2d(0.25), Map3k7(0.25), Map3k5(0.24), Mapk3(0.23), Map3k12(0.1…
IL-5 signaling pathway	0.057658	1.53219	8.48736e-08	5.58885e-07	40	Myc(4.87), Jun(2.59), Fos(2.45), Csf2rb(2.01), Kras(1.25), Btk(1.11), Stat3(1.07), Map2k1(0.99), Syk(0.95), Rps6(0.87), Pik3cg(0.82), Il2(0.59), Gsk3b(0.52), Elk1(0.5), Rps6kb1(0.45), Akt1(0.45), Stat5a(0.43), Shc1(0.38), Ptpn11(0.28), Grb2(0.27), Mapk3(0.23), Stat5b(0.2), Pik3r2(0.18), Raf1(0.14), Gsk3a(0.14), Jak1(0.13), Mapk1(0.1), Lyn(0.08), Spred1(0.06), Foxo3(-0.02), Sos1(-0.04), Stat1(-0.1…
Integrin-linked kinase signaling	0.0639473	1.50843	1.17424e-07	7.66002e-07	44	Aurka(4.43), Parvb(3.93), Tacc3(3.57), Jun(2.59), Elmo2(2.1), Actn1(2), Arhgef7(1.58), Ckap5(1.47), Ruvbl2(1.41), Zyx(1.36), Xpo1(1.3), Parvg(1.22), Ilk(0.93), Ruvbl1(0.88), Ppp1r14b(0.83), Lims1(0.82), Hsp90aa1(0.75), Rhog(0.6), Git2(0.59), Gsk3b(0.52), Ppp1r12a(0.49), Akt1(0.45), Cdc42(0.41), Iqgap1(0.41), Rac1(0.31), Naca(0.29), Rictor(0.26), Parp1(0.21), Cdc37(0.15), Creb1(0.1), Ppp1r14c(0.01…
TWEAK Signaling Pathway	0.0622569	1.50712	1.25003e-07	8.07892e-07	42	Tnf(2.8), Jun(2.59), Ccl2(2.48), Il6(2.35), Relb(2.28), Tnfrsf12a(2.19), Traf2(2), Mmp9(1.8), Birc3(1.53), Nfkbia(1.43), Ikbkb(1.21), Nfkb2(1.16), Nfkb1(1.09), Casp7(1.05), Rela(0.93), Traf1(0.85), Traf3(0.67), Hdac1(0.65), Birc2(0.6), Ripk1(0.58), Gsk3b(0.52), Akt1(0.45), Ccl5(0.36), Rac1(0.31), Casp3(0.3), Mapk8(0.26), Map3k7(0.25), Mapk3(0.23), Casp8(0.17), Raf1(0.14), Mapk1(0.1), Tnfsf12(0), …
EGF-Core	0.045593	1.49374	1.4048e-07	8.99587e-07	104	Areg(8.96), Myc(4.87), Tpbg(3.15), Shc2(2.93), Jun(2.59), Fos(2.45), Nrg1(2.23), Map3k1(1.95), Tgfa(1.95), Map3k6(1.88), Irs4(1.69), Mapk13(1.66), Mapk7(1.57), Nras(1.37), Kras(1.25), Nrg4(1.22), Map3k13(1.2), Ddit3(1.08), Map2k1(0.99), Map4k4(0.94), Rps6ka5(0.94), Stk4(0.87), Taok3(0.86), Pik3cg(0.82), Smad2(0.8), Rac2(0.73), Map4k1(0.59), Map2k7(0.58), Tgfbr2(0.57), Map3k4(0.55), Pak2(0.54), At…
C-MYB transcription factor network	0.0640204	1.48668	1.53653e-07	9.74999e-07	80	Cdkn2a(8.3), Ccnb1(6.12), Myc(4.87), Prtn3(4.14), Myb(3.53), Cdkn1a(3.19), Mcm4(2.94), Ccna1(2.47), Ptgs2(2.14), Cebpd(2.11), Cebpb(1.97), Gata1(1.88), Birc3(1.53), H2afz(1.44), Nras(1.37), Adora2b(1.28), Cdkn1b(1.25), Kras(1.25), Ets2(1.23), Spi1(1.11), Tfec(0.99), Cd4(0.84), Trim28(0.84), Ppid(0.79), Ube2i(0.78), Col1a2(0.76), Atp2b1(0.75), Sin3a(0.61), Cdk6(0.6), Snd1(0.58), Mad1l1(0.54), Pim1…
Nucleotide Metabolism	0.0658202	1.51801	1.5735e-07	9.89462e-07	18	Rrm2(4.54), Mthfd2(4.43), Pold1(3.16), Pola1(2.92), Rrm1(2.32), Srm(1.34), Polb(1.31), Impdh1(1.13), Adsl(0.26), Prps1(-0.03), Sat1(-0.11), Adss(-0.19), Polg(-0.42), Rrm2b(-0.49), Dhfr(-0.59), Oaz1(-0.6), Nme2(-1.02), Prps2(-1.27),
Ubiquitin mediated proteolysis	0.0607407	1.4781	1.72695e-07	1.07626e-06	130	Aire(5.74), Brca1(5.2), Ube2c(4.88), Cdc20(4.85), Socs3(2.03), Skp2(2.03), Map3k1(1.95), Birc3(1.53), Ube2l6(1.45), Ddb2(1.44), Cblb(1.17), Klhl13(1.11), Cdc16(1.1), Nedd4(1.07), Sae1(1.01), Fzr1(0.86), Cul7(0.86), Trim37(0.8), Ube2ql1(0.79), Ube2i(0.78), Cul4a(0.78), Uba6(0.76), Keap1(0.69), Fbxo4(0.66), Ube2s(0.63), Ube2o(0.62), Anapc5(0.6), Uba2(0.6), Birc2(0.6), Uba3(0.58), Ube2z(0.57), Ercc8…
Squalene and cholesterol biosynthesis	0.0632463	1.48375	2.16151e-07	1.33516e-06	34	Nup62cl(3.08), Nup210(2.33), Sqle(1.58), Nup188(1.49), Nup205(1.49), Nup155(1.45), Nup210l(1.35), Nup85(1.31), Nup107(1.22), Nup160(1.17), Nup37(1.05), Nup54(1), Nup133(0.87), Nup153(0.86), Nup43(0.85), Nup35(0.77), Nup98(0.53), Nup214(0.4), Fdft1(0.32), Nup50(0.32), Nup93(0.25), Pmvk(0.14), Nup88(0.09), Hmgcr(0.05), Ranbp2(0.04), Nupl2(-0.16), Dhcr7(-0.16), Idi1(-0.32), Sc5d(-0.73), Mvk(-0.8), N…
AndrogenReceptor	0.0644418	1.46083	2.3111e-07	1.41504e-06	139	Ccne1(5.32), Brca1(5.2), Hspb1(4.27), Cdc25b(3.24), Spdef(2.95), Brinp1(2.91), Jun(2.59), Casp1(2.32), Foxa1(2.01), Nsd2(1.93), Tgif1(1.86), Runx2(1.68), Flna(1.28), Ran(1.27), Kdm3a(1.27), Src(1.17), Rack1(1.13), Hspa1b(1.12), Senp1(1.11), Stat3(1.07), Casp7(1.05), Xrcc6(0.98), Hspa1a(0.89), Pnrc1(0.85), Kat7(0.83), Prmt2(0.79), Nono(0.79), Ube2i(0.78), Nelfcd(0.76), Hsp90aa1(0.75), Rnf4(0.73), …
IL3	0.0608087	1.47429	2.37329e-07	1.44048e-06	50	Slc2a1(2.19), Socs3(2.03), Csf2rb(2.01), Il3ra(1.74), Prkcb(1.33), Bcl2l11(1.2), Rack1(1.13), Nfkb1(1.09), Socs2(1.04), Map2k1(0.99), Dok1(0.97), Syk(0.95), Atf1(0.53), Gsk3b(0.52), Akt1(0.45), Stat5a(0.43), Inpp5d(0.42), Ptprc(0.41), Crkl(0.38), Shc1(0.38), Ywhab(0.33), Ptpn11(0.28), Grb2(0.27), Ptpn6(0.23), Mapk3(0.23), Ywhaz(0.22), Stat5b(0.2), Cbl(0.2), Pik3cd(0.19), Pik3r2(0.18), Crk(0.17), …
the 41bb-dependent immune response	0.0710495	1.50566	2.47508e-07	1.48932e-06	13	Tnfrsf9(5.16), Tnfsf9(3.59), Jun(2.59), Traf2(2), Rela(0.93), Il2(0.59), Atf2(0.32), Map3k5(0.24), Mapk14(-0.04), Il4(-0.12), Map2k3(-0.3), Map2k6(-0.39), Ifng(-1.06),
the information processing pathway at the ifn beta enhancer	0.0698769	1.47619	2.60749e-07	1.54812e-06	29	Irf7(3.23), Ifnb1(2.63), Jun(2.59), Irf1(1.57), Actb(1.39), Irf5(1.21), Smarcc1(1.12), Rela(0.93), Gtf3a(0.7), Smarca4(0.61), Gtf2f1(0.58), Gtf2e1(0.5), Smarce1(0.49), Hmgb1(0.39), Atf2(0.32), Smarcb1(0.26), Arid1a(0.24), Irf2(0.2), Irf4(0.14), Crebbp(0.14), Smarcd1(0.11), Polr2a(0.04), Gtf2b(-0.09), Gtf2a1(-0.1), Kat2b(-0.2), Irf3(-0.2), Nr3c1(-0.32), Smarcc2(-0.51), Irf6(-0.78),
Factors involved in megakaryocyte development and platelet production	0.0670625	1.48482	2.61716e-07	1.54812e-06	22	Rad51b(4.53), Myb(3.53), Cdk2(2.04), Irf1(1.57), Rad51c(1.53), Abl1(0.82), Cbx5(0.63), Sin3a(0.61), Carmil1(0.54), Capzb(0.5), Wee1(0.46), Rbsn(0.41), Vps45(0.24), Irf2(0.2), Cables1(0.17), Itpk1(0.06), Rab5a(-0.06), Cdk5(-0.1), Jmjd1c(-0.19), Jak2(-0.27), Nfe2(-0.49), Ak3(-1.33),
Integrins in angiogenesis	0.0470475	1.45829	3.04758e-07	1.78757e-06	63	Fn1(3.55), Spp1(3.22), Angptl3(3.04), Col4a1(2.98), Itgb3(2.94), Col2a1(2), Col1a1(1.86), Col11a1(1.7), Sdc1(1.59), Csf1(1.43), Col3a1(1.37), Col11a2(1.36), Vcl(1.27), Cdkn1b(1.25), Src(1.17), Itgav(1.07), Ilk(0.93), Mfge8(0.9), Col4a6(0.87), Col5a1(0.85), Col1a2(0.76), Hsp90aa1(0.75), Igf1(0.65), Col6a1(0.59), Tgfbr2(0.57), Rhoa(0.48), Col6a2(0.45), Rps6kb1(0.45), Akt1(0.45), Col4a5(0.43), Vegfa…
CD4 T cell receptor signaling	0.0541081	1.44427	3.39282e-07	1.97349e-06	115	Fosl2(2.96), Fosb(2.94), Jun(2.59), Fos(2.45), Fosl1(2.28), Psmb8(2.06), Cd80(1.79), Nfkbia(1.43), Nras(1.37), Nfkbie(1.34), Psmb9(1.27), Vav1(1.27), Kras(1.25), Ikbkb(1.21), Cd86(1.18), Nfkb1(1.09), Fyn(1.01), Map2k1(0.99), Rela(0.93), Akt3(0.87), Cd4(0.84), Itpr3(0.83), Ube2v1(0.83), Psmb10(0.81), Zap70(0.77), Psma7(0.76), Rac2(0.73), Rac3(0.67), Bcl10(0.66), Lck(0.64), Card11(0.54), Prkcq(0.49…
Antigen processing and presentation	0.070833	1.43287	4.92841e-07	2.843e-06	41	Tnf(2.8), Ctss(2.62), Cd74(1.59), Tap1(1.41), Hspa1b(1.12), Rfx5(1.08), Ctsl(1.07), Ciita(1.03), Klrc1(1), Ifi30(1), B2m(0.99), Hspa1a(0.89), Cd4(0.84), Tapbp(0.8), Psme2(0.78), Hspa1l(0.77), Hsp90aa1(0.75), Nfya(0.74), Tap2(0.73), Psme1(0.7), Klrc2(0.63), Psme3(0.39), Ctsb(0.36), Nfyb(0.3), Rfxap(0.22), Hsp90ab1(0.18), Canx(0.14), Hspa2(0.13), Creb1(0.1), Hspa5(0.01), Rfxank(0.01), Pdia3(-0.07),…
IL5	0.064819	1.42657	5.49819e-07	3.13704e-06	48	Jun(2.59), Csf2rb(2.01), Sox4(1.7), Nfkbia(1.43), Alox5(1.29), Rack1(1.13), Hck(1.1), Nfkb1(1.09), Stat3(1.07), Syk(0.95), Hcls1(0.91), Pik3cg(0.82), Unc119(0.75), Sdcbp(0.56), Gsk3b(0.52), Elk1(0.5), Stat5a(0.43), Il2rb(0.42), Socs1(0.42), Crkl(0.38), Shc1(0.38), Atf2(0.32), Ptpn11(0.28), Grb2(0.27), Il5(0.22), Ywhaz(0.22), Stat5b(0.2), Cbl(0.2), Raf1(0.14), Gsk3a(0.14), Jak1(0.13), Lyn(0.08), R…
Calcineurin-regulated NFAT-dependent transcription in lymphocytes	0.0682884	1.42213	5.52803e-07	3.13704e-06	47	E2f1(4.28), Egr1(2.97), Tnf(2.8), Jun(2.59), Egr3(2.54), Fos(2.45), Csf2(2.33), Egr2(2.32), Fosl1(2.28), Ptgs2(2.14), Junb(1.9), Gbp3(1.77), Cdk4(1.56), Il2ra(1.52), Pparg(1.27), Cblb(1.17), Crem(0.92), Ptpn1(0.69), Il2(0.59), Ctla4(0.57), Prkcq(0.49), Nfatc2(0.46), Calm1(0.34), Foxp3(0.33), Casp3(0.3), Il5(0.22), Egr4(0.22), Calm2(0.16), Calm3(0.16), Irf4(0.14), Nfatc1(0.11), Itch(0.08), Nfatc3(…
Colorectal cancer	0.0691339	1.41468	5.95077e-07	3.34971e-06	61	Birc5(5.13), Myc(4.87), Jun(2.59), Fos(2.45), Tcf7(1.7), Pik3r5(1.42), Msh6(1.41), Tgfb1(1.37), Ralgds(1.25), Kras(1.25), Msh2(1.11), Tgfb3(1.05), Map2k1(0.99), Akt3(0.87), Pik3cg(0.82), Smad2(0.8), Rac2(0.73), Rac3(0.67), Axin2(0.59), Tgfbr2(0.57), Gsk3b(0.52), Tgfbr1(0.48), Rhoa(0.48), Smad3(0.46), Akt1(0.45), Axin1(0.41), Tgfb2(0.37), Mlh1(0.34), Rac1(0.31), Casp3(0.3), Mapk8(0.26), Mapk3(0.23…
p38 mapk signaling pathway	0.07496	1.41676	6.85489e-07	3.82777e-06	30	Myc(4.87), Hspb1(4.27), Map3k1(1.95), Mef2b(1.2), Ddit3(1.08), H3f3b(1.05), Hmgn1(0.96), Rps6ka5(0.94), Elk1(0.5), Cdc42(0.41), Atf2(0.32), Rac1(0.31), Mef2d(0.25), Map3k5(0.24), Mef2a(0.16), Mapkapk2(0.15), Nr2c2(0.15), Creb1(0.1), Mapkapk5(0.07), Max(0.01), Map3k9(-0.01), Mapk14(-0.04), H3f3a(-0.05), Mknk1(-0.05), Stat1(-0.1), Hras(-0.19), Map2k4(-0.32), Map2k6(-0.39), Mef2c(-0.68), Pla2g1b(-1.…
IL1-mediated signaling events	0.0741697	1.40415	8.02312e-07	4.44456e-06	36	Il1rn(6.5), Il1a(3.55), Il1r2(2.92), Jun(2.59), Casp1(2.32), Ticam2(2.25), Il1b(2.16), Ikbkb(1.21), Nfkb1(1.09), Rela(0.93), Ube2v1(0.83), Irak3(0.73), Prkci(0.69), Myd88(0.38), Map3k3(0.29), Mapk8(0.26), Map3k7(0.25), Erc1(0.22), Traf6(0.17), Tab2(0.11), Irak1(0.08), Ube2n(0.04), Tmem189(0.03), Irak4(-0.03), Ikbkg(-0.03), Tmed7(-0.22), Il1rap(-0.24), Pik3ca(-0.31), Pik3r1(-0.33), Map2k6(-0.39), …
Intracellular Signalling Through Adenosine Receptor A2b and Adenosine	0.0726095	1.40234	8.29857e-07	4.56095e-06	38	Lamb3(4.09), Adcy2(4.09), Jun(2.59), Map3k1(1.95), Arhgef7(1.58), Nfkbia(1.43), Adora2b(1.28), Ikbkb(1.21), Nfkb2(1.16), Nfkb1(1.09), Gnb1(0.74), Map3k4(0.55), Mapk11(0.5), Elk1(0.5), Akt1(0.45), Gng12(0.43), Cdc42(0.41), Atf2(0.32), Rap1a(0.29), Mapk8(0.26), Pdpk1(0.26), Creb1(0.1), Mapk1(0.1), Gnas(0.07), Prkacb(0.02), Braf(-0.02), Rapgef2(-0.07), Rps6ka1(-0.12), Pard6a(-0.18), Hras(-0.19), Pak…
IL2 signaling events mediated by PI3K	0.0772075	1.38183	1.14244e-06	6.22988e-06	38	Myc(4.87), E2f1(4.28), Myb(3.53), Tert(3.32), Il2ra(1.52), Nfkb1(1.09), Rela(0.93), Rps6(0.87), Ugcg(0.84), Hsp90aa1(0.75), Bcl2l1(0.69), Lck(0.64), Il2(0.59), Rps6kb1(0.45), Akt1(0.45), Il2rb(0.42), Shc1(0.38), Calm1(0.34), Rac1(0.31), Ptpn11(0.28), Grb2(0.27), Calm2(0.16), Calm3(0.16), Eif3a(0.15), Jak1(0.13), Il2rg(0.04), Foxo3(-0.02), Sos1(-0.04), Gab2(-0.05), Pik3ca(-0.31), Pik3r1(-0.33), Ja…
GMCSF-mediated signaling events	0.081634	1.37294	1.36806e-06	7.40236e-06	36	Ccl2(2.48), Fos(2.45), Csf2(2.33), Osm(2.13), Csf2rb(2.01), Nras(1.37), Kras(1.25), Ikbkb(1.21), Stat3(1.07), Map2k1(0.99), Syk(0.95), Csf2ra(0.8), Pim1(0.47), Stat5a(0.43), Inpp5d(0.42), Shc1(0.38), Ptpn11(0.28), Grb2(0.27), Mapk3(0.23), Ywhaz(0.22), Stat5b(0.2), Raf1(0.14), Mapk1(0.1), Lyn(0.08), Prkacb(0.02), Sos1(-0.04), Gab2(-0.05), Prkaca(-0.06), Irf8(-0.06), Stat1(-0.1), Hras(-0.19), Jak2(…
Class I PI3K signaling events	0.0712189	1.3507	2.01006e-06	1.07925e-05	45	Fgr(3.24), Plekha2(2.7), Blk(2.17), Dapp1(1.88), Adap1(1.43), Nras(1.37), Kras(1.25), Src(1.17), Btk(1.11), Hck(1.1), Fyn(1.01), Syk(0.95), Pik3cg(0.82), Zap70(0.77), Hsp90aa1(0.75), Cyth1(0.73), Arf6(0.72), Lck(0.64), Rhoa(0.48), Arf5(0.43), Inpp5d(0.42), Inppl1(0.32), Rac1(0.31), Rap1a(0.29), Pdpk1(0.26), Yes1(0.23), Plcg1(0.16), Lat(0.14), Cyth2(0.13), Plekha1(0.12), Lyn(0.08), Foxo3(-0.02), I…
Syndecan-4-mediated signaling events	0.0867941	1.34485	2.15265e-06	1.14509e-05	32	F2(9.18), Fn1(3.55), Tnc(2.41), Actn1(2), Mmp9(1.8), Itga5(1.72), Mdk(0.96), Cxcr4(0.93), Sdc4(0.71), Lama1(0.59), Sdcbp(0.56), Rhoa(0.48), Itgb1(0.45), Ccl5(0.36), Rac1(0.31), Ptk2(0.3), Fgf6(0.21), Gipc1(0.16), Lama3(0.14), Fzd7(0.05), Adam12(0.02), Thbs1(0), Dnm2(-0.02), Plg(-0.08), Prkcd(-0.12), Tfpi(-0.18), Fgf2(-0.26), Fgfr1(-0.29), Nudt16l1(-0.44), Tnfrsf13b(-0.58), Prkca(-0.78), Cxcl12(-1…
Lissencephaly gene (LIS1) in neuronal migration and development	0.083107	1.35255	2.1655e-06	1.14509e-05	29	Map1b(2.68), Pafah1b3(2.08), Cdk5r1(1.4), Dab1(1.3), Lrp8(1.29), Reln(1.11), Ppp2r5d(0.83), Abl1(0.82), Pla2g7(0.76), Rhoa(0.48), Pafah1b2(0.47), Cdc42(0.41), Iqgap1(0.41), Nudc(0.39), Calm1(0.34), Csnk2a1(0.31), Rac1(0.31), Ywhae(0.27), Dync1h1(0.2), Cdk5r2(0.17), Vldlr(0.17), Calm2(0.16), Calm3(0.16), Katna1(0.12), Pafah1b1(0.11), Ndel1(0.05), Cdk5(-0.1), Clip1(-0.36), Lrpap1(-0.88),
Acute myeloid leukemia	0.0836761	1.33642	2.19617e-06	1.15258e-05	57	Myc(4.87), Runx1(4.32), Eif4ebp1(3.34), Ccna1(2.47), Tcf7(1.7), Zbtb16(1.49), Pik3r5(1.42), Rara(1.42), Nras(1.37), Kras(1.25), Ikbkb(1.21), Spi1(1.11), Nfkb1(1.09), Stat3(1.07), Map2k1(0.99), Rela(0.93), Akt3(0.87), Pik3cg(0.82), Pim1(0.47), Rps6kb1(0.45), Akt1(0.45), Stat5a(0.43), Pim2(0.4), Runx1t1(0.39), Grb2(0.27), Mapk3(0.23), Pml(0.22), Stat5b(0.2), Pik3cd(0.19), Pik3r2(0.18), Cebpa(0.17),…
B Cell Receptor Signaling Pathway	0.0585121	1.33251	2.39284e-06	1.24642e-05	92	Myc(4.87), Jun(2.59), Blk(2.17), Dapp1(1.88), Pik3ap1(1.58), Nfkbia(1.43), Prkcb(1.33), E2f3(1.31), Vav1(1.27), Ikbkb(1.21), Btk(1.11), Mapk4(1.09), Nfkb1(1.09), Fyn(1.01), Map2k1(0.99), Syk(0.95), Rela(0.93), Hcls1(0.91), Lat2(0.88), Nck1(0.86), Rel(0.83), Pik3cg(0.82), Pip5k1a(0.79), Rac2(0.73), Klf11(0.69), Bcl10(0.66), Map4k1(0.59), Card11(0.54), Gsk3b(0.52), Elk1(0.5), Nfatc2(0.46), Cd22(0.4…
IL-4 signaling pathway	0.0800307	1.32986	2.54016e-06	1.31336e-05	52	Birc5(5.13), Fos(2.45), Socs3(2.03), Cebpb(1.97), Nfil3(1.94), Nfkbia(1.43), Ikbkb(1.21), Irs2(1.19), Nfkb1(1.09), Stat3(1.07), Rela(0.93), Hrh1(0.79), Mapk11(0.5), Elk1(0.5), Rps6kb1(0.45), Akt1(0.45), Stat5a(0.43), Tyk2(0.43), Inpp5d(0.42), Socs1(0.42), Shc1(0.38), Stat6(0.37), Atf2(0.32), Ptpn11(0.28), Grb2(0.27), Ptpn6(0.23), Mapk3(0.23), Stat5b(0.2), Cbl(0.2), Pik3cd(0.19), Pik3r2(0.18), Ceb…
RIG-I-like receptor signaling pathway	0.0836391	1.32673	2.60834e-06	1.33869e-05	54	Dhx58(3.7), Irf7(3.23), Isg15(3.13), Tnf(2.8), Cxcl10(2.79), Ifnb1(2.63), Traf2(2), Map3k1(1.95), Mapk13(1.66), Ifih1(1.61), Nfkbia(1.43), Ddx58(1.4), Tmem173(1.21), Ikbkb(1.21), Nfkb1(1.09), Rela(0.93), Traf3(0.67), Ripk1(0.58), Il12a(0.58), Mapk11(0.5), Ddx3x(0.42), Ikbke(0.33), Tank(0.3), Mapk8(0.26), Map3k7(0.25), Sike1(0.21), Trim25(0.19), Otud5(0.18), Casp8(0.17), Traf6(0.17), Rnf125(0.09),…
Physiological and Pathological Hypertrophy of the Heart	0.0903014	1.32862	3.18847e-06	1.62449e-05	24	Jun(2.59), Fos(2.45), Myef2(2.01), Edn1(1.89), Gata4(1.72), Agt(1.53), Prkcb(1.33), Stat3(1.07), Mapk11(0.5), Rhoa(0.48), Calm1(0.34), Ppp3cb(0.34), Rac1(0.31), Mapk8(0.26), Camk2d(0.22), Mapk1(0.1), Ppp3ca(0), Mapk14(-0.04), Nfatc4(-0.05), Il6st(-0.16), Prkce(-0.27), Map2k3(-0.3), Ctf1(-0.52), Lifr(-0.73),
JNK signaling in the CD4+ TCR pathway	0.0857202	1.35927	3.22998e-06	1.63372e-05	14	Jun(2.59), Map3k1(1.95), Prkcb(1.33), Dbnl(0.85), Lcp2(0.84), Map4k1(0.59), Map3k8(0.41), Crkl(0.38), Mapk8(0.26), Map3k7(0.25), Crk(0.17), Grap2(0.15), Lat(0.14), Map2k4(-0.32),
p38 MAPK signaling pathway	0.0898676	1.32381	3.2622e-06	1.63814e-05	28	Gadd45b(2.77), Camk2b(2.12), Traf2(2), Map3k1(1.95), Map3k6(1.88), Taok3(0.86), Ccm2(0.72), Gadd45a(0.58), Map3k4(0.55), Mapk11(0.5), Atm(0.5), Calm1(0.34), Rac1(0.31), Taok1(0.3), Map3k3(0.29), Map3k7(0.25), Map3k5(0.24), Traf6(0.17), Calm2(0.16), Calm3(0.16), Tab2(0.11), Map3k10(-0.03), Mapk14(-0.04), Taok2(-0.17), Map2k3(-0.3), Map2k6(-0.39), Tab1(-0.52), Gadd45g(-1.39),
Angiopoietin receptor Tie2-mediated signaling	0.0815953	1.30806	3.66827e-06	1.82889e-05	49	F2(9.18), Fn1(3.55), Cdkn1a(3.19), Tnf(2.8), Angpt2(2.59), Pld2(2.14), Itga5(1.72), Nfkb1(1.09), Fyn(1.01), Rela(0.93), Elf2(0.86), Nck1(0.86), Tnip2(0.59), Elk1(0.5), Rps6kb1(0.45), Akt1(0.45), Itgb1(0.45), Stat5a(0.43), Shc1(0.38), Rac1(0.31), Ptk2(0.3), Ptpn11(0.28), Grb2(0.27), Rasa1(0.26), Mapk8(0.26), Mapk3(0.23), Stat5b(0.2), Crk(0.17), Fes(0.15), Mapk1(0.1), Elf1(0.08), Mmp2(0.03), Ets1(0…
Pancreatic cancer	0.0844894	1.29919	3.93218e-06	1.94657e-05	69	Cdkn2a(8.3), Rad51(5.37), E2f1(4.28), E2f2(2.69), Tgfa(1.95), Brca2(1.9), Pgf(1.75), Cdk4(1.56), Pik3r5(1.42), Tgfb1(1.37), E2f3(1.31), Ralgds(1.25), Kras(1.25), Ikbkb(1.21), Nfkb1(1.09), Stat3(1.07), Tgfb3(1.05), Map2k1(0.99), Rela(0.93), Akt3(0.87), Pik3cg(0.82), Smad2(0.8), Rac2(0.73), Bcl2l1(0.69), Rac3(0.67), Cdk6(0.6), Tgfbr2(0.57), Tgfbr1(0.48), Smad3(0.46), Akt1(0.45), Cdc42(0.41), Ralb(0…
DroToll-like	0.0642718	1.30335	4.12236e-06	2.02634e-05	61	F2(9.18), Casp14(5.74), Espl1(4.79), Rhbdl2(2.44), Casp1(2.32), Casp4(2.22), Psmb8(2.06), Casp2(1.32), Psmb9(1.27), Adam10(1.1), Casp7(1.05), Rhbdl1(0.85), Psmb10(0.81), Psma7(0.76), Adam17(0.68), Bmp1(0.5), Psmd11(0.46), Casp3(0.3), Psmd5(0.26), Psma5(0.24), Psmd8(0.24), Psmb2(0.19), Casp8(0.17), Psmd2(0.14), Psmb6(0.02), Psma6(0.02), Psma3(0), Psma1(-0.02), Psma4(-0.04), Psmc3(-0.09), Casp9(-0.…
RAC1 signaling pathway	0.0903931	1.29218	4.51415e-06	2.20341e-05	54	Iqgap3(5.72), Racgap1(4.63), Jun(2.59), Ncf1(2.17), Arpc1b(2.1), Map3k1(1.95), Noxa1(1.56), Limk1(1.45), Cybb(1.26), Wasf1(1.23), Stat3(1.07), Wasf2(0.96), Ncf2(0.8), Pip5k1a(0.79), Map2k7(0.58), Arhgdia(0.56), Pak2(0.54), Abi1(0.51), Nckap1(0.49), Stat5a(0.43), Noxo1(0.42), Iqgap1(0.41), Arhgap5(0.39), Atf2(0.32), Rac1(0.31), Arpc4(0.31), Pip5k1c(0.3), Mapk8(0.26), Crk(0.17), Arpc3(0.17), Cfl1(0…
Beta5 beta6 beta7 and beta8 integrin cell surface interactions	0.0871921	1.31564	4.87219e-06	2.36166e-05	17	Vcam1(4.09), Madcam1(3.89), Fn1(3.55), Plaur(2.75), Ccn1(1.61), Sdc1(1.59), Itgav(1.07), Tgfbr1(0.48), Itgb6(0.35), Fbn1(0.21), Vtn(-0.05), Itgb8(-0.16), Edil3(-0.22), Plau(-0.55), Itga4(-0.63), Itgb5(-0.66), Itgb7(-1.01),
stathmin and breast cancer resistance to antimicrotubule agents	0.0897583	1.29816	5.54208e-06	2.66784e-05	21	Ccnb1(6.12), Cdk1(5.69), Stmn1(2.43), Tuba1a(2.3), Camk2b(2.12), Mapk13(1.66), Tuba1c(1.25), Cd2(0.35), Prkar2a(0.3), Camk2g(0.25), Camk2d(0.22), Prkacb(0.02), Prkar2b(-0.1), Prkar1a(-0.12), Cd247(-0.22), Camk2a(-0.54), Camk4(-0.71), Tubb1(-0.78), Prkar1b(-0.86), Tuba4a(-1.04), Tuba8(-1.18),
KitReceptor	0.080925	1.2797	5.59221e-06	2.67354e-05	65	Eif4ebp1(3.34), Fgr(3.24), Mad2l1(2.73), Jun(2.59), Csf2rb(2.01), Il7r(1.9), Prkcb(1.33), Cblb(1.17), Src(1.17), Gys1(1.12), Hck(1.1), Stat3(1.07), Fyn(1.01), Dok1(0.97), Rela(0.93), Rps6(0.87), Abl1(0.82), Was(0.54), Gsk3b(0.52), Wipf1(0.47), Rps6kb1(0.45), Stat5a(0.43), Inpp5d(0.42), Socs1(0.42), Crkl(0.38), Shc1(0.38), Atf2(0.32), Ptpn11(0.28), Grb2(0.27), Rasa1(0.26), Mapk8(0.26), Yes1(0.23),…
Atypical NF-kappaB pathway	0.098978	1.2924	7.32665e-06	3.47891e-05	14	Bcl3(2.34), Nfkbia(1.43), Arrb2(1.37), Ikbkb(1.21), Src(1.17), Nfkb1(1.09), Syk(0.95), Rela(0.93), Rel(0.83), Lck(0.64), Mapk14(-0.04), Pik3ca(-0.31), Pik3r1(-0.33), Btrc(-1.67),
Alpha4 beta1 integrin signaling events	0.0940968	1.2629	7.99132e-06	3.76888e-05	33	Vcam1(4.09), Fn1(3.55), Spp1(3.22), Cd14(3.18), Src(1.17), Mdk(0.96), Arf6(0.72), Git1(0.63), Abi1(0.51), Itgb1(0.45), Vps16(0.44), Adam28(0.34), Rac1(0.31), Ptk2(0.3), Igsf8(0.29), Jaml(0.29), Ywhaz(0.22), Crk(0.17), Ptpra(0.12), Prkacb(0.02), Thbs1(0), Prkaca(-0.06), Prkar1a(-0.12), Pxn(-0.17), Thbs2(-0.18), Tln1(-0.27), Cd81(-0.27), Dock1(-0.29), Ptk2b(-0.55), Bcar1(-0.57), Itga4(-0.63), Prkar…
internal ribosome entry pathway	0.103253	1.27985	8.20389e-06	3.84316e-05	16	Casp1(2.32), Casp4(2.22), Eif4a1(1.32), Casp2(1.32), Casp7(1.05), Ptbp2(0.71), Ptbp1(0.54), Eif4g1(0.31), Casp3(0.3), Eif4e(0.19), Casp8(0.17), Eif3a(0.15), Eif4g3(0.13), Casp9(-0.09), Casp6(-0.2), Eif4g2(-0.34),
t cell receptor signaling pathway	0.0782815	1.26082	8.38825e-06	3.89698e-05	51	Jun(2.59), Fos(2.45), Camk2b(2.12), Map3k1(1.95), Nfkbia(1.43), Prkcb(1.33), Vav1(1.27), Arfgap3(1.05), Fyn(1.01), Ptpn7(0.99), Map2k1(0.99), Rela(0.93), Cd4(0.84), Ncf2(0.8), Zap70(0.77), Lck(0.64), Arfgap1(0.59), Elk1(0.5), Ptprc(0.41), Arhgap1(0.4), Arhgap5(0.39), Shc1(0.38), Ppp3cb(0.34), Rac1(0.31), Grb2(0.27), Mapk8(0.26), Asap1(0.25), Arhgap4(0.25), Mapk3(0.23), Ralbp1(0.18), Plcg1(0.16), …
induction of apoptosis through dr3 and dr4/5 death receptors	0.101207	1.26912	8.43042e-06	3.89698e-05	21	Acta1(2.82), Traf2(2), Tnfrsf10b(1.93), Lmna(1.2), Map3k14(1.07), Casp7(1.05), Tnfrsf25(0.97), Dffb(0.72), Sptan1(0.63), Ripk1(0.58), Dffa(0.38), Casp3(0.3), Parp1(0.21), Casp8(0.17), Tradd(0.01), Tnfsf12(0), Casp6(-0.2), Tnfsf10(-0.21), Fadd(-0.28), Bid(-0.48), Gas2(-1.27),
cadmium induces dna synthesis and proliferation in macrophages	0.10371	1.26997	8.8409e-06	4.05983e-05	16	Myc(4.87), Tnf(2.8), Jun(2.59), Fos(2.45), Nfkbia(1.43), Prkcb(1.33), Map2k1(0.99), Rela(0.93), Cuzd1(0.76), Mapk3(0.23), Raf1(0.14), Mapk1(0.1), Hras(-0.19), Map2k2(-0.69), Prkca(-0.78), Plcb1(-2.11),
Hematopoietic cell lineage	0.0713001	1.24657	9.66428e-06	4.40893e-05	66	Cd44(5.14), Il1a(3.55), Cd14(3.18), Itgb3(2.94), Il1r2(2.92), Tnf(2.8), Csf3(2.49), Epo(2.41), Csf3r(2.4), Il6(2.35), Csf2(2.33), Il7(2.26), Il1b(2.16), Il7r(1.9), Itgam(1.9), Cd9(1.89), Tpo(1.8), Il3ra(1.74), Itga5(1.72), Il2ra(1.52), Itga1(1.46), Csf1(1.43), Itga2(1.34), Dntt(1.23), Cd33(1.14), Itga3(0.97), Cd4(0.84), Csf2ra(0.8), Thpo(0.63), Tfrc(0.58), Cd22(0.46), Il11(0.39), Cd2(0.35), Csf1r…
agrin in postsynaptic differentiation	0.0870683	1.24227	1.05888e-05	4.79936e-05	46	Lamb3(4.09), Acta1(2.82), Jun(2.59), Pak3(2.37), Nrg1(2.23), Lama5(1.73), Arhgef7(1.58), Agrn(1.52), Itga1(1.46), Src(1.17), Lamc2(1.12), Utrn(1.02), Lamc1(0.85), Cttn(0.79), Lama4(0.78), Dag1(0.65), Lama1(0.59), Git2(0.59), Lamb2(0.58), Pak2(0.54), Itgb1(0.45), Cdc42(0.41), Sp1(0.32), Dvl1(0.31), Rac1(0.31), Ptk2(0.3), Mapk8(0.26), Pak4(0.26), Mapk3(0.23), Lama3(0.14), Mapk1(0.1), Lamb1(0.09), E…
IFN-gamma pathway	0.0994161	1.23282	1.223e-05	5.50745e-05	42	Casp1(2.32), Il1b(2.16), Camk2b(2.12), Cebpb(1.97), Map3k1(1.95), Irf1(1.57), Ifngr1(1.44), Map2k1(0.99), Irf9(0.96), Ptpn2(0.62), Akt1(0.45), Socs1(0.42), Crkl(0.38), Rap1b(0.35), Calm1(0.34), Rap1a(0.29), Ptpn11(0.28), Camk2g(0.25), Mapk3(0.23), Camk2d(0.22), Cbl(0.2), Calm2(0.16), Calm3(0.16), Crebbp(0.14), Jak1(0.13), Mapk1(0.1), Pias4(0.09), Rapgef1(0.05), Pias1(0.05), Ep300(-0.05), Stat1(-0…
Signaling mediated by p38-alpha and p38-beta	0.104987	1.22908	1.28392e-05	5.74473e-05	34	Krt19(4.96), Hspb1(4.27), Nos2(3.53), Eif4ebp1(3.34), Jun(2.59), Ptgs2(2.14), Cebpb(1.97), Krt8(1.26), Ddit3(1.08), Rps6ka5(0.94), Atf1(0.53), Mapk11(0.5), Atf2(0.32), Eif4e(0.19), Mef2a(0.16), Mapkapk2(0.15), Creb1(0.1), Mapkapk5(0.07), Gdi1(0.04), Slc9a1(-0.03), Mapk14(-0.04), Mknk1(-0.05), Rab5a(-0.06), Hbp1(-0.27), Rps6ka4(-0.41), Elk4(-0.46), Usf1(-0.65), Mef2c(-0.68), Pla2g4a(-0.78), Mapkap…
IL-1 signaling pathway	0.101719	1.22562	1.29468e-05	5.75598e-05	51	Il1a(3.55), Jun(2.59), Ccl2(2.48), Il1b(2.16), Map3k1(1.95), Hspb2(1.55), Nfkbia(1.43), Ikbkb(1.21), Nfkb1(1.09), Map3k14(1.07), Map2k1(0.99), Rela(0.93), Rel(0.83), Ube2v1(0.83), Map2k7(0.58), Akt1(0.45), Myd88(0.38), Tab3(0.34), Map3k3(0.29), Ptpn11(0.28), Peli1(0.27), Mapk8(0.26), Map3k7(0.25), Mapk3(0.23), Pik3r2(0.18), Traf6(0.17), Plcg1(0.16), Mapkapk2(0.15), Tab2(0.11), Mapk1(0.1), Irak1(0…
Glycoprotein VI platelet signaling	0.101435	1.26382	1.32185e-05	5.83955e-05	11	Cdc25c(5.27), Cdc25b(3.24), Col1a1(1.86), Gp6(1.86), Fyn(1.01), Lcp2(0.84), Dag1(0.65), Lat(0.14), Kars(0.11), Lyn(0.08), Plcg2(-1.69),
IL-7 signaling pathway	0.107271	1.22687	1.45225e-05	6.3753e-05	25	Myc(4.87), Il7(2.26), Il7r(1.9), Il2ra(1.52), Cdkn1b(1.25), Stat3(1.07), Fyn(1.01), Map2k1(0.99), Bcl2l1(0.69), Gsk3b(0.52), Akt1(0.45), Stat5a(0.43), Mapk3(0.23), Stat5b(0.2), Pik3r2(0.18), Jak1(0.13), Mapk1(0.1), Il2rg(0.04), Stat1(-0.1), Pik3r1(-0.33), Jak3(-0.47), Bad(-0.49), Ptk2b(-0.55), Map2k2(-0.69), Ccnd1(-1.23),
the prc2 complex sets long-term gene silencing through modification of histone tails	0.104748	1.24932	1.64364e-05	7.1704e-05	14	Ezh2(2.73), H3f3b(1.05), Rbbp7(0.85), Yy1(0.81), Eed(0.74), Hdac1(0.65), Suz12(0.64), Rbbp4(0.6), Hdac2(0.44), Bmi1(0.35), Phc1(-0.03), H3f3a(-0.05), Cbx4(-0.28), Ring1(-0.31),
how progesterone initiates the oocyte maturation	0.113183	1.20461	2.03704e-05	8.8314e-05	22	Ccnb1(6.12), Cdk1(5.69), Cdc25c(5.27), Myt1(1.52), Src(1.17), Adcy1(0.95), Gnb1(0.74), Cap1(0.51), Gnai1(0.42), Prkar2a(0.3), Mapk3(0.23), Mapk1(0.1), Gnas(0.07), Prkacb(0.02), Pin1(-0.07), Prkar2b(-0.1), Prkar1a(-0.12), Hras(-0.19), Gngt1(-0.42), Paqr5(-0.61), Prkar1b(-0.86), Pgr(-3.48),
tnf/stress related signaling	0.112275	1.18678	2.73551e-05	0.000117863	23	Tnf(2.8), Jun(2.59), Traf2(2), Map3k1(1.95), Casp2(1.32), Ikbkb(1.21), Map4k4(0.94), Tnfrsf1a(0.81), Ripk1(0.58), Map2k7(0.58), Atf1(0.53), Tank(0.3), Mapk8(0.26), Tradd(0.01), Ikbkg(-0.03), Mapk14(-0.04), Map2k3(-0.3), Map2k4(-0.32), Map4k2(-0.35), Map2k6(-0.39), Bag4(-0.62), Cradd(-0.8), Chuk(-0.96),
tumor suppressor arf inhibits ribosomal biogenesis	0.120013	1.16271	3.77881e-05	0.000161817	22	Cdkn2a(8.3), Myc(4.87), E2f1(4.28), Polr1a(1.19), Polr1b(1.14), Hspa1b(1.12), Hspa1a(0.89), Abl1(0.82), Hsp90aa1(0.75), Atm(0.5), Akt1(0.45), Rac1(0.31), Polr1c(0.26), Polr1d(-0.11), Mdm2(-0.24), Pik3ca(-0.31), Pik3r1(-0.33), Ube2a(-0.35), Nfkbib(-0.37), Twist1(-0.86), Rb1(-1.3), Tbx2(-1.77),
TSLP	0.120554	1.17144	3.82337e-05	0.000162726	19	Relb(2.28), Nfkbia(1.43), Nfkb2(1.16), Nfkb1(1.09), Stat3(1.07), Rela(0.93), Akt1(0.45), Stat5a(0.43), Stat6(0.37), Mapk8(0.26), Mapk3(0.23), Stat5b(0.2), Jak1(0.13), Mapk1(0.1), Mapk14(-0.04), Stat1(-0.1), Mapk9(-0.23), Jak2(-0.27), Stat4(-0.54),
Apoptotic execution phase	0.109018	1.15355	3.98993e-05	0.000168786	35	Clspn(5.91), Pkp1(3.53), Lmnb1(2.91), Plec(1.44), Dsg2(1.29), Lmna(1.2), Tjp2(0.88), Dbnl(0.85), Vim(0.73), Dffb(0.72), Sptan1(0.63), Birc2(0.6), Fnta(0.58), Stk24(0.57), Pak2(0.54), Prkcq(0.49), Ocln(0.46), Tjp1(0.44), Dnm1l(0.4), Dffa(0.38), Add1(0.34), Ptk2(0.3), Dsp(0.27), Acin1(0.18), Rock1(0.07), Dsg3(0.01), Ctnnb1(0), Prkcd(-0.12), Gsn(-0.26), Cdh1(-0.41), Mapt(-0.44), Bcap31(-0.51), Gas2(…
JAK-STAT-Core	0.108599	1.1434	4.04828e-05	0.000170223	88	Il20rb(4.38), Crlf1(4.03), Il24(3.88), Il1a(3.55), Lif(2.83), Ifnb1(2.63), Csf3(2.49), Epo(2.41), Csf3r(2.4), Il6(2.35), Csf2(2.33), Il7(2.26), Il1b(2.16), Osm(2.13), Il7r(1.9), Il12rb1(1.81), Il3ra(1.74), Ifngr2(1.57), Tslp(1.48), Ifngr1(1.44), Csf1(1.43), Il23a(1.41), Il13(1.41), Ifnlr1(1.39), Il23r(1.37), Il22ra1(1.27), Stat3(1.07), Osmr(1.07), Il21r(1.03), Csf2ra(0.8), Cntf(0.74), Mpl(0.66), …
angiotensin ii mediated activation of jnk pathway via pyk2 dependent signaling	0.113991	1.15049	4.28061e-05	0.000178914	33	Jun(2.59), Fos(2.45), Camk2b(2.12), Map3k1(1.95), Agt(1.53), Prkcb(1.33), Mef2b(1.2), Src(1.17), Map2k1(0.99), Elk1(0.5), Crkl(0.38), Shc1(0.38), Atf2(0.32), Rac1(0.31), Grb2(0.27), Mapk8(0.26), Mef2d(0.25), Mapk3(0.23), Plcg1(0.16), Mef2a(0.16), Raf1(0.14), Mapk1(0.1), Sos1(-0.04), Egfr(-0.12), Hras(-0.19), Pak1(-0.26), Map2k4(-0.32), Gnaq(-0.5), Ptk2b(-0.55), Bcar1(-0.57), Mef2c(-0.68), Map2k2(…
TLR NFkB	0.0715564	1.14828	4.4613e-05	0.000185357	67	Il1a(3.55), Lbp(3.29), Cd14(3.18), Jun(2.59), Il1b(2.16), Psmb8(2.06), Nfkbia(1.43), Nfkbie(1.34), Psmb9(1.27), Ikbkb(1.21), Nfkb1(1.09), Tlr4(1.03), Rela(0.93), Ube2v1(0.83), Psmb10(0.81), Psma7(0.76), Psmd11(0.46), Myd88(0.38), Cul1(0.35), Fbxw7(0.31), Psmd5(0.26), Map3k7(0.25), Psma5(0.24), Psmd8(0.24), Psmb2(0.19), Traf6(0.17), Psmd2(0.14), Tab2(0.11), Irak1(0.08), Ube2n(0.04), Tmem189(0.03),…
Fc gamma R-mediated phagocytosis	0.0879537	1.1388	4.51443e-05	0.000186454	91	Amph(4.24), Pla2g4f(4.04), Ncf1(2.17), Pld2(2.14), Arpc1b(2.1), Pla2g4e(1.76), Limk1(1.45), Pik3r5(1.42), Scin(1.42), Sphk1(1.4), Dock2(1.39), Marcksl1(1.39), Pla2g4d(1.38), Prkcb(1.33), Vav1(1.27), Wasf1(1.23), Pla2g4b(1.21), Hck(1.1), Map2k1(0.99), Wasf2(0.96), Syk(0.95), Vasp(0.95), Plpp2(0.93), Akt3(0.87), Pik3cg(0.82), Pip5k1a(0.79), Rac2(0.73), Arf6(0.72), Myo10(0.67), Was(0.54), Prkcg(0.49…
Neurotrophin signaling pathway	0.0983115	1.13473	4.59158e-05	0.000188482	114	Pdk1(3.28), Shc2(2.93), Jun(2.59), Shc4(2.55), Arhgdig(2.25), Camk2b(2.12), Map3k1(1.95), Ngf(1.95), Ngfr(1.74), Mapk13(1.66), Mapk7(1.57), Nfkbia(1.43), Pik3r5(1.42), Bex3(1.42), Nras(1.37), Nfkbie(1.34), Kras(1.25), Ikbkb(1.21), Nfkb1(1.09), Map2k1(0.99), Rps6ka5(0.94), Rela(0.93), Akt3(0.87), Bdnf(0.86), Pik3cg(0.82), Abl1(0.82), Rps6ka2(0.8), Atf4(0.77), Sh2b2(0.74), Irak3(0.73), Ripk2(0.66),…
FSH signaling pathway	0.117044	1.14921	4.61755e-05	0.000188482	23	Areg(8.96), Eif4ebp1(3.34), Src(1.17), Grk6(1.16), Rps6(0.87), Bdnf(0.86), Rps6kb1(0.45), Akt1(0.45), Mapk3(0.23), Appl1(0.22), Raf1(0.14), Creb1(0.1), Mapk1(0.1), Rheb(0.05), Fshr(0), Mapk14(-0.04), Prkaca(-0.06), Tsc2(-0.13), Foxo1(-0.19), Rps6kb2(-0.52), Mtor(-0.67), Prkca(-0.78), Sgk1(-0.81),
NOD pathway	0.112842	1.1425	4.68972e-05	0.000190315	34	Nlrp10(7.04), Casp1(2.32), Il1b(2.16), Nfkbia(1.43), Nlrp12(1.26), Ikbkb(1.21), Casp7(1.05), Nlrp3(0.99), Rela(0.93), Aim2(0.77), Hsp90aa1(0.75), Ripk2(0.66), Card9(0.59), Sugt1(0.54), Mefv(0.5), Acap1(0.38), Xiap(0.36), Prdm1(0.32), Rac1(0.31), Il18(0.24), Casp8(0.17), Card6(0.16), Nod1(0.13), Pycard(0.06), Nlrp2(0), Ikbkg(-0.03), Cops6(-0.07), Casp9(-0.09), Duox2(-0.28), Nlrc4(-0.45), Erbin(-0.…
Validated transcriptional targets of TAp63 isoforms	0.112637	1.13301	4.94535e-05	0.000199529	53	Cdkn2a(8.3), Plk1(4.36), Serpinb5(3.87), Cdkn1a(3.19), Egr2(2.32), Itgb4(2.32), Pmaip1(2.32), Bbc3(1.88), Clca3a2(1.69), Noc2l(1.39), Ikbkb(1.21), Mir130b(1.2), Ssrp1(1.15), Itga3(0.97), Ogg1(0.91), Mfge8(0.9), Flot2(0.85), Abl1(0.82), Tfap2c(0.75), Gdf15(0.62), Gadd45a(0.58), Ywhaq(0.5), S100a2(0.36), Sp1(0.32), Wwp1(0.32), Evpl(0.22), Pml(0.22), Cables1(0.17), Jag1(0.17), Itch(0.08), Perp(0.03)…
Leptin signaling pathway	0.102922	1.13135	5.09579e-05	0.000204417	61	Il1rn(6.5), Il1b(2.16), Socs3(2.03), Ikbkb(1.21), Src(1.17), Nfkb1(1.09), Acaca(1.08), Stat3(1.07), Socs2(1.04), Fyn(1.01), Pde3b(0.99), Map2k1(0.99), Rela(0.93), Rps6(0.87), Rel(0.83), Khdrbs1(0.78), Bcl2l1(0.69), Ptpn1(0.69), Elk1(0.5), Rhoa(0.48), Rps6kb1(0.45), Akt1(0.45), Cdc42(0.41), Shc1(0.38), Kpna4(0.34), Socs7(0.33), Sp1(0.32), Rac1(0.31), Ptpn11(0.28), Grb2(0.27), Mapk8(0.26), Mapk3(0.…
IL1	0.117059	1.12269	5.67749e-05	0.000226451	54	Il1rn(6.5), Il1a(3.55), Il1r2(2.92), Jun(2.59), Il1b(2.16), Nfkbia(1.43), Ikbkb(1.21), Nfkb1(1.09), Map3k14(1.07), Dok1(0.97), Rela(0.93), Elp1(0.86), Rel(0.83), Ube2v1(0.83), Irak3(0.73), Map2k7(0.58), Akt1(0.45), Myd88(0.38), Tab3(0.34), Atf2(0.32), Ptpn11(0.28), Peli1(0.27), Mapk8(0.26), Map3k7(0.25), Mapk3(0.23), Pik3r2(0.18), Traf6(0.17), Tab2(0.11), Mapk1(0.1), Irak1(0.08), Fbxw5(0.06), Ube…
CXCR4-mediated signaling events	0.102249	1.11937	5.93614e-05	0.000235422	83	Fgr(3.24), Rgs1(2.59), Rhob(2.19), Blk(2.17), Mmp9(1.8), Gna13(1.56), Limk1(1.45), Arrb2(1.37), Vav1(1.27), Src(1.17), Grk6(1.16), Rack1(1.13), Hck(1.1), Stat3(1.07), Fyn(1.01), Arr3(0.99), Cxcr4(0.93), Gnai2(0.89), Csk(0.86), Cd4(0.84), Pik3cg(0.82), Gnb1(0.74), Lck(0.64), Gnai3(0.54), Rhoa(0.48), Rhoc(0.47), Akt1(0.45), Stat5a(0.43), Hgs(0.43), Inpp5d(0.42), Gnai1(0.42), Ptprc(0.41), Cdc42(0.41…
TNF	0.0674184	1.11501	7.4683e-05	0.000294513	67	Ripk3(2.8), Tnf(2.8), Jun(2.59), Psmb8(2.06), Traf2(2), Nfkbia(1.43), Nfkbie(1.34), Psmb9(1.27), Ikbkb(1.21), Nfkb1(1.09), Apaf1(1.05), Rela(0.93), Tnfrsf1a(0.81), Psmb10(0.81), Psma7(0.76), Ripk2(0.66), Ripk1(0.58), Map2k7(0.58), Psmd11(0.46), Casp3(0.3), Mapk8(0.26), Psmd5(0.26), Map3k5(0.24), Psma5(0.24), Psmd8(0.24), Psmb2(0.19), Casp8(0.17), Psmd2(0.14), Itch(0.08), Psmb6(0.02), Psma6(0.02),…
fibrinolysis pathway	0.125973	1.13076	7.82476e-05	0.000306836	14	F2(9.18), Serpine1(3.73), Serpinb2(3.38), Fgg(2.74), Fgb(2.34), Fga(1.85), Plat(1.41), Cpb2(1.3), Uba1(0.02), F2r(-0.06), Plg(-0.08), Ube2a(-0.35), Plau(-0.55), Zfhx3(-1.48),
phosphorylation of mek1 by cdk5/p35 down regulates the map kinase pathway	0.130647	1.11322	8.94396e-05	0.000348764	14	Egr1(2.97), Ngf(1.95), Ngfr(1.74), Cdk5r1(1.4), Map2k1(0.99), Shc1(0.38), Grb2(0.27), Mapk3(0.23), Raf1(0.14), Mapk1(0.1), Sos1(-0.04), Cdk5(-0.1), Hras(-0.19), Map2k2(-0.69),
Transcriptional misregulation in cancer	0.10665	1.07957	9.69218e-05	0.000375841	160	Myc(4.87), Mlf1(4.53), Runx1(4.32), Hmga2(4.28), Cdkn1a(3.19), Cd14(3.18), Hist1h3c(2.99), Hist1h3g(2.93), Il1r2(2.92), Ccna1(2.47), Nfkbiz(2.35), Il6(2.35), Csf2(2.33), Cebpb(1.97), Nsd2(1.93), Pdgfa(1.92), Itgam(1.9), Mmp9(1.8), Hist1h3a(1.77), Ngfr(1.74), Runx2(1.68), Pax8(1.64), Cdkn2c(1.57), Birc3(1.53), Hist1h3b(1.49), Zbtb16(1.49), Rara(1.42), Plat(1.41), Six1(1.37), Pdgfb(1.27), Pparg(1.2…
skeletal muscle hypertrophy is regulated via akt-mtor pathway	0.132725	1.08967	0.000104519	0.000402125	24	Eif4ebp1(3.34), Eif4a1(1.32), Pabpc1(1.1), Eif2s2(0.91), Rps6(0.87), Ppp2r5d(0.83), Eif2s1(0.74), Igf1(0.65), Gsk3b(0.52), Rps6kb1(0.45), Akt1(0.45), Inppl1(0.32), Eif4g1(0.31), Pdpk1(0.26), Igf1r(0.26), Eif4e(0.19), Eif2b5(0.17), Mknk1(-0.05), Psmc4(-0.29), Pik3ca(-0.31), Pik3r1(-0.33), Pten(-0.41), Mtor(-0.67), Pdk2(-1.28),
Signaling events mediated by HDAC Class I	0.128354	1.07802	0.000104852	0.000402125	55	Tnf(2.8), Nup210(2.33), Gata1(1.88), Nfkbia(1.43), Xpo1(1.3), Ran(1.27), Pparg(1.27), Rangap1(1.25), Nfkb1(1.09), Stat3(1.07), Rela(0.93), Nup153(0.86), Rbbp7(0.85), Yy1(0.81), Tnfrsf1a(0.81), Ube2i(0.78), Chd4(0.78), Wdr77(0.71), Mbd3l2(0.7), Prmt5(0.67), Hdac1(0.65), Sin3a(0.61), Rbbp4(0.6), Fkbp3(0.53), Gatad2b(0.53), Hdac2(0.44), Nup214(0.4), Smurf1(0.37), Ncor2(0.32), Mxd1(0.31), Smg5(0.25),…
chrebp regulation by carbohydrates and camp	0.121072	1.07737	0.000112988	0.000430501	38	F2(9.18), Pklr(2.77), Acsbg1(2.25), Ccr5(1.9), Edn1(1.89), Ccl4(1.84), Fpr1(1.78), Adra1b(1.75), Agt(1.53), Ccr3(1.26), Prkab2(0.99), Adcy1(0.95), Cxcr4(0.93), Ppp2r5d(0.83), Gnb1(0.74), Mlxipl(0.71), Prkar2a(0.3), Prkaa1(0.21), Gnas(0.07), Prkacb(0.02), Prkab1(-0.01), Prkar2b(-0.1), Prkag2(-0.11), Ednra(-0.11), Prkar1a(-0.12), Ednrb(-0.18), Prkag1(-0.22), Adrb2(-0.26), P2ry2(-0.26), Gngt1(-0.42)…
PDGF	0.125683	1.07589	0.000113484	0.000430501	45	Shc2(2.93), Jun(2.59), Map3k1(1.95), Pdgfa(1.92), Nras(1.37), Pdgfb(1.27), Kras(1.25), Map3k14(1.07), Map2k1(0.99), Akt3(0.87), Nck1(0.86), Elk1(0.5), Akt1(0.45), Stat5a(0.43), Cdc42(0.41), Shc1(0.38), Csf1r(0.34), Ptpn11(0.28), Grb2(0.27), Rasa1(0.26), Mapk8(0.26), Pdpk1(0.26), Mapk3(0.23), Stat5b(0.2), Pik3cd(0.19), Pik3r2(0.18), Crk(0.17), Plcg1(0.16), Raf1(0.14), Mapk1(0.1), Sos1(-0.04), Hras…
Hedgehog	0.127641	1.07943	0.000116533	0.000439677	25	Ccnb1(6.12), Gli3(4.1), Gli2(2.85), Arrb2(1.37), Ihh(1.09), Kif7(1.07), Kif27(0.67), Med23(0.52), Med12(0.51), Ywhae(0.27), Dyrk1a(0.25), Ptch1(0.17), Cdk8(0.11), Med1(0.07), Smo(0.04), Med6(0), Ctnnb1(0), Prkaca(-0.06), Grk2(-0.1), Gli1(-0.32), Dhh(-0.36), Stk36(-0.42), Sufu(-0.58), Hhip(-1.03), Ptch2(-1.63),
Bladder cancer	0.135483	1.06381	0.000130923	0.000491315	39	Cdkn2a(8.3), Myc(4.87), E2f1(4.28), Cdkn1a(3.19), E2f2(2.69), Dapk2(2.02), Mmp9(1.8), Pgf(1.75), Cdk4(1.56), Nras(1.37), E2f3(1.31), Kras(1.25), Map2k1(0.99), Rps6ka5(0.94), Fgfr3(0.7), Rassf1(0.68), Vegfa(0.39), Mapk3(0.23), Raf1(0.14), Mapk1(0.1), Dapk3(0.05), Mmp2(0.03), Thbs1(0), Braf(-0.02), Egfr(-0.12), Erbb2(-0.15), Hras(-0.19), Mdm2(-0.24), Araf(-0.26), Dapk1(-0.29), Vegfb(-0.41), Cdh1(-0…
Nectin adhesion pathway	0.118742	1.07033	0.000134267	0.000501166	31	Itgb3(2.94), Cldn1(2.79), Pvr(2.67), Pdgfb(1.27), Src(1.17), Itgav(1.07), Nectin1(1.02), Afdn(0.8), Vav2(0.41), Cdc42(0.41), Iqgap1(0.41), Rap1b(0.35), Csf1r(0.34), Rac1(0.31), Pip5k1c(0.3), Ptk2(0.3), Rap1a(0.29), Crk(0.17), Rapgef1(0.05), Ctnnb1(0), Nectin2(-0.08), Ctnna1(-0.23), Tln1(-0.27), Pik3ca(-0.31), Pik3r1(-0.33), Nectin3(-0.39), Cdh1(-0.41), Ptprm(-0.65), Pdgfrb(-0.75), F11r(-0.77), Fa…
Statin Pathway	0.122509	1.07054	0.000143416	0.000532192	27	Apoa4(8.52), Apoc3(7.68), Apoc2(5.18), Apoc1(4.93), Apoa1(4.74), Apoa5(3.11), Apoe(2.82), Abca1(1.77), Sqle(1.58), Scarb1(1.56), Lipc(1.56), Lcat(0.77), Apob(0.7), Fdft1(0.32), Soat1(0.26), Lrp1(0.17), Hmgcr(0.05), Abcg8(0.05), Cyp7a1(0), Ldlr(-0.08), Pltp(-0.11), Dgat1(-0.41), Abcg5(-0.9), Mttp(-1.63), Apoa2(-2.45), Lpl(-3.78), Acss1(-5.01),
IL-7	0.130032	1.0643	0.000144104	0.000532192	28	Il7(2.26), Il7r(1.9), Irs2(1.19), Cblb(1.17), Stat3(1.07), Fyn(1.01), Map2k1(0.99), Stam(0.61), Gsk3b(0.52), Akt1(0.45), Stat5a(0.43), Shc1(0.38), Mapk3(0.23), Stat5b(0.2), Gsk3a(0.14), Jak1(0.13), Mapk1(0.1), Il2rg(0.04), Foxo3(-0.02), Stat1(-0.1), Irs1(-0.16), Foxo1(-0.19), Pik3r1(-0.33), Jak3(-0.47), Bad(-0.49), Ptk2b(-0.55), Insl3(-0.64), Map2k2(-0.69),
Signaling events mediated by VEGFR1 and VEGFR2	0.119429	1.03753	0.00018304	0.00067243	68	Itgb3(2.94), Myof(2.67), Prkcb(1.33), Vcl(1.27), Grb10(1.21), Src(1.17), Itgav(1.07), Nedd4(1.07), Fyn(1.01), Map2k1(0.99), Nck1(0.86), Hsp90aa1(0.75), Ptpn2(0.62), Pak2(0.54), Mapk11(0.5), Rhoa(0.48), Akt1(0.45), Camkk2(0.44), Hgs(0.43), Cdc42(0.41), Iqgap1(0.41), Vegfa(0.39), Calm1(0.34), Ptk2(0.3), Ptpn11(0.28), Grb2(0.27), Pdpk1(0.26), Ptpn6(0.23), Mapk3(0.23), Cbl(0.2), Hsp90ab1(0.18), Calm2…
b cell survival pathway	0.141741	1.05535	0.000189874	0.000693885	13	Birc5(5.13), Itga1(1.46), Casp7(1.05), Akt1(0.45), Itgb1(0.45), Cct4(0.37), Casp3(0.3), Pdpk1(0.26), Zbtb7a(0.09), Dpf2(-0.02), Pik3ca(-0.31), Pik3r1(-0.33), Mtor(-0.67),
FoxO family signaling	0.130969	1.03396	0.000191812	0.000697318	48	Ccnb1(6.12), Plk1(4.36), Sfn(3.79), Cdk2(2.04), Skp2(2.03), Ywhah(1.63), Csnk1e(1.48), Xpo1(1.3), Ran(1.27), Cdkn1b(1.25), Ikbkb(1.21), Bcl2l11(1.2), Ywhag(0.94), Csnk1d(0.74), Csnk1g1(0.6), Gadd45a(0.58), Ywhaq(0.5), Akt1(0.45), Ralb(0.4), Ywhab(0.33), Ywhae(0.27), Rala(0.27), Mapk8(0.26), Ywhaz(0.22), Crebbp(0.14), Csnk1a1(0.11), Sirt1(0.02), Usp7(0.02), Ctnnb1(0), Foxo3(-0.02), Mst1(-0.02), Bc…
TGF-Core	0.13076	1.03484	0.000193563	0.000700037	42	Myc(4.87), Inhba(4.35), Bmp8b(3.21), Amhr2(2.05), Gdf6(1.45), Tgfb1(1.37), Tgfb3(1.05), Bmp6(0.91), Smad1(0.82), Smad2(0.8), Nodal(0.67), Bmp7(0.65), Acvr1(0.57), Tgfbr2(0.57), Gsk3b(0.52), Tgfbr1(0.48), Smad3(0.46), Akt1(0.45), Gdf11(0.44), Amh(0.41), Axin1(0.41), Bmp2(0.4), Bmp4(0.39), Tgfb2(0.37), Gdf1(0.3), Mapk3(0.23), Smad4(0.19), Bmpr1a(0.13), Creb1(0.1), Mapk1(0.1), Smad5(0.09), Actr2(0.0…
calcium signaling by hbx of hepatitis b virus	0.148736	1.0319	0.00024467	0.000880306	15	Jun(2.59), Fos(2.45), Camk2b(2.12), Src(1.17), Map2k1(0.99), Shc1(0.38), Csnk2a1(0.31), Grb2(0.27), Mapk3(0.23), Raf1(0.14), Creb1(0.1), Sos1(-0.04), Hras(-0.19), Ptk2b(-0.55), Lamtor5(-1.26),
Notch-mediated HES/HEY network	0.128984	1.01569	0.000248381	0.000889077	45	E2f1(4.28), Myb(3.53), Gata6(2.11), Gata1(1.88), Ascl1(1.74), Gata4(1.72), Runx2(1.68), Cdkn1b(1.25), Id1(1.18), Stat3(1.07), Rbbp8(1.01), Rbpj(1), Tcf3(0.97), Kdm1a(0.88), Cd4(0.84), Yy1(0.81), Maml1(0.75), Bglap(0.65), Hdac1(0.65), Tle1(0.54), Rcan1(0.48), Ar(0.33), Ncor2(0.32), Ctbp1(0.29), Camk2d(0.22), Parp1(0.21), Spen(0.21), Arnt(0.19), Crebbp(0.14), Hey2(0.02), Hey1(0.01), Ep300(-0.05), H…
Regulation of cytoplasmic and nuclear SMAD2/3 signaling	0.148513	1.0139	0.000291391	0.00103771	20	Map3k1(1.95), Kpna2(1.9), Kpnb1(1.28), Nup153(0.86), Smad2(0.8), Ube2i(0.78), Smad3(0.46), Nup214(0.4), Calm1(0.34), Mapk3(0.23), Smad4(0.19), Calm2(0.16), Calm3(0.16), Ctdsp2(0.12), Ctdspl(0.11), Mapk1(0.1), Pias4(0.09), Ppm1a(-0.24), Ctdsp1(-0.99), Tgfbrap1(-1.02),
Shigellosis	0.146361	0.998116	0.000295204	0.00104595	58	Cd44(5.14), Arpc1b(2.1), Itga5(1.72), Mapk13(1.66), Nfkbia(1.43), Actb(1.39), Vcl(1.27), Mad2l2(1.27), Wasf1(1.23), Ikbkb(1.21), Rock2(1.19), Src(1.17), Nfkb1(1.09), Actg1(1.05), Wasf2(0.96), Rela(0.93), Hcls1(0.91), U2af1(0.87), Abl1(0.82), Cttn(0.79), Ripk2(0.66), Pfn1(0.62), Rhog(0.6), Was(0.54), Mapk11(0.5), Itgb1(0.45), Cdc42(0.41), Crkl(0.38), Elmo1(0.35), Rac1(0.31), Arpc4(0.31), Mapk8(0.2…
stress induction of hsp regulation	0.150742	1.01834	0.000299726	0.00105661	13	Hspb1(4.27), Il1a(3.55), Acta1(2.82), Tnf(2.8), Apaf1(1.05), Daxx(0.58), Casp3(0.3), Mapkapk2(0.15), Casp9(-0.09), Fas(-0.64), Mapkapk3(-0.78), Bcl2(-1.03), Cycs(-1.06),
BCR	0.113591	0.993685	0.000306675	0.00107567	124	Eif4ebp1(3.34), Fosb(2.94), Plekha2(2.7), Ccl3(2.66), Jun(2.59), Fos(2.45), Blk(2.17), Cdk2(2.04), Junb(1.9), Dapp1(1.88), Ccl4(1.84), Cdk4(1.56), Cd72(1.46), Nfkbia(1.43), Prkcb(1.33), Vav1(1.27), Ikbkb(1.21), Cblb(1.17), Btk(1.11), Hck(1.1), Stat3(1.07), Casp7(1.05), Fyn(1.01), Dok1(0.97), Syk(0.95), Rela(0.93), Hcls1(0.91), Lime1(0.9), Lat2(0.88), Rps6(0.87), Nck1(0.86), Lcp2(0.84), Pik3cg(0.8…
Class I PI3K signaling events mediated by Akt	0.144951	0.9943	0.000327254	0.00114211	35	Sfn(3.79), Cdkn1a(3.19), Tbc1d4(1.66), Ywhah(1.63), Cdkn1b(1.25), Src(1.17), Ywhag(0.94), Akt3(0.87), Hsp90aa1(0.75), Bcl2l1(0.69), Gsk3b(0.52), Ywhaq(0.5), Akt1(0.45), Kpna1(0.41), Ywhab(0.33), Mlst8(0.32), Ywhae(0.27), Rictor(0.26), Pdpk1(0.26), Map3k5(0.24), Ywhaz(0.22), Raf1(0.14), Gsk3a(0.14), Prkdc(0.12), Foxo3(-0.02), Prkaca(-0.06), Mapkap1(-0.07), Casp9(-0.09), Foxo4(-0.1), Foxo1(-0.19), …
Renal cell carcinoma	0.140481	0.980192	0.000369045	0.00128156	69	Egln3(5.43), Jun(2.59), Pak3(2.37), Slc2a1(2.19), Tgfa(1.95), Pgf(1.75), Pik3r5(1.42), Nras(1.37), Tgfb1(1.37), Pdgfb(1.27), Kras(1.25), Hgf(1.12), Tgfb3(1.05), Map2k1(0.99), Akt3(0.87), Pik3cg(0.82), Egln1(0.76), Pak2(0.54), Akt1(0.45), Cdc42(0.41), Vegfa(0.39), Crkl(0.38), Tgfb2(0.37), Rap1b(0.35), Rac1(0.31), Rap1a(0.29), Ptpn11(0.28), Grb2(0.27), Pak4(0.26), Mapk3(0.23), Arnt(0.19), Pik3cd(0.…
IL4	0.135373	0.982227	0.000373347	0.00128823	59	Cebpb(1.97), Nfkbia(1.43), Il13(1.41), Ikbkb(1.21), Irs2(1.19), Spi1(1.11), Nfkb1(1.09), Stat3(1.07), Syk(0.95), Cxcr4(0.93), Ncoa3(0.72), Stam(0.61), Snd1(0.58), Cd40(0.56), Mapk11(0.5), Elk1(0.5), Rps6kb1(0.45), Akt1(0.45), Tyk2(0.43), Inpp5d(0.42), Socs1(0.42), Shc1(0.38), Stat6(0.37), Atf2(0.32), Ptk2(0.3), Ptpn11(0.28), Grb2(0.27), Mapk8(0.26), Ptpn6(0.23), Mapk3(0.23), Stat5b(0.2), Cbl(0.2)…
Hypoxic and oxygen homeostasis regulation of HIF-1-alpha	0.159311	0.991375	0.000374656	0.00128823	18	Cdkn2a(8.3), Egln3(5.43), Hif3a(5.13), Rack1(1.13), Egln1(0.76), Hsp90aa1(0.75), Arnt(0.19), Naa10(0.09), Cul2(0.07), Rbx1(-0.16), Elob(-0.19), Hif1an(-0.35), Egln2(-0.46), Eloc(-0.55), Os9(-0.61), Cops5(-0.62), Hif1a(-0.62), Vhl(-2.63),
amb2 Integrin signaling	0.136312	0.985563	0.000388381	0.00132887	29	Tnf(2.8), Il6(2.35), Itgam(1.9), Icam1(1.84), Mmp9(1.8), Thy1(1.56), Plat(1.41), Itgb2(1.32), Hck(1.1), Nfkb1(1.09), Ager(0.88), Selplg(0.8), Apob(0.7), Rhoa(0.48), Hmgb1(0.39), Rap1b(0.35), Selp(0.34), Rap1a(0.29), Lrp1(0.17), Rock1(0.07), Mmp2(0.03), Mst1(-0.02), Plg(-0.08), Tln1(-0.27), Plau(-0.55), Ccn2(-0.63), Jam3(-0.63), Jam2(-0.96), Mst1r(-1.43),
Integrin-mediated cell adhesion	0.116658	0.959196	0.000480264	0.00163524	99	Itgb3(2.94), Cav3(2.49), Pak3(2.37), Itgb4(2.32), Itgam(1.9), Itgax(1.82), Itga5(1.72), Itgad(1.62), Arhgef7(1.58), Mapk7(1.57), Itga1(1.46), Zyx(1.36), Itga2(1.34), Itgb2(1.32), Vcl(1.27), Rock2(1.19), Src(1.17), Mapk4(1.09), Mapk6(1.08), Itgav(1.07), Fyn(1.01), Map2k1(0.99), Itga3(0.97), Vasp(0.95), Ilk(0.93), Akt3(0.87), Csk(0.86), Itga11(0.82), Capn3(0.8), Rac2(0.73), Rac3(0.67), Capn9(0.62),…
Role of Calcineurin-dependent NFAT signaling in lymphocytes	0.143554	0.95882	0.000492294	0.00166806	55	Sfn(3.79), Map3k1(1.95), Kpna2(1.9), Ywhah(1.63), Prkcb(1.33), Xpo1(1.3), Kpnb1(1.28), Ran(1.27), Ywhag(0.94), Fkbp1a(0.92), Nron(0.84), Bcl2l1(0.69), Gsk3b(0.52), Ywhaq(0.5), Prkcq(0.49), Prkcg(0.49), Rcan1(0.48), Pim1(0.47), Nfatc2(0.46), Map3k8(0.41), Nup214(0.4), Nr4a1(0.37), Cabin1(0.35), Calm1(0.34), Ywhab(0.33), Csnk2a1(0.31), Casp3(0.3), Ywhae(0.27), Mapk8(0.26), Mef2d(0.25), Mapk3(0.23),…
telomeres telomerase cellular aging and immortality	0.163465	0.969515	0.000516315	0.00174101	14	Myc(4.87), Tert(3.32), Kras(1.25), Terf1(0.99), Xrcc6(0.98), Ppp2r5d(0.83), Akt1(0.45), Tnks(0.42), Polr2a(0.04), Tep1(0.02), Prkca(-0.78), Xrcc5(-0.92), Bcl2(-1.03), Rb1(-1.3),
Regulation of Androgen receptor activity	0.141325	0.951181	0.000554107	0.00185946	48	Egr1(2.97), Spdef(2.95), Jun(2.59), Src(1.17), Rack1(1.13), Smarcc1(1.12), Senp1(1.11), Rel(0.83), Kat7(0.83), Carm1(0.77), Hsp90aa1(0.75), Ehmt2(0.71), Hdac1(0.65), Gsk3b(0.52), Appbp2(0.5), Smarce1(0.49), Trim24(0.42), Ar(0.33), Hdac7(0.31), Hoxb13(0.28), Mapk8(0.26), Pkn1(0.26), Cebpa(0.17), Nr2c2(0.15), Crebbp(0.14), Rxrb(0.08), Sirt1(0.02), Nr2c1(-0.01), Mapk14(-0.04), Ep300(-0.05), Zmiz2(-0…
ctcf: first multivalent nuclear factor	0.15971	0.95493	0.000559011	0.00186694	23	Cdkn2a(8.3), Myc(4.87), Tgfb1(1.37), Cdkn1b(1.25), Tgfb3(1.05), Ppp2r5d(0.83), Smad1(0.82), Tgfbr2(0.57), Tgfbr1(0.48), Rps6kb1(0.45), Tgfb2(0.37), Ctcf(0.2), Smad4(0.19), Smad5(0.09), Smad6(-0.08), Mdm2(-0.24), Pik3ca(-0.31), Pik3r1(-0.33), Pten(-0.41), Mtor(-0.67), Bcr(-1.05), Cd79b(-1.34), Cd79a(-1.48),
nfat and hypertrophy of the heart	0.13816	0.945193	0.000617047	0.00204926	39	Lif(2.83), Acta1(2.82), Tnf(2.8), Camk2b(2.12), Edn1(1.89), Gata4(1.72), Ywhah(1.63), Myl2(0.85), Nppa(0.82), Igf1(0.65), Gsk3b(0.52), Rps6kb1(0.45), Akt1(0.45), Camkk2(0.44), Shc1(0.38), Ppp3cb(0.34), Hdac5(0.28), Grb2(0.27), Mapk8(0.26), Pdpk1(0.26), Camkk1(0.24), Crebbp(0.14), Ppp3cc(0.11), Nfatc1(0.11), Ppp3ca(0), Sos1(-0.04), Calr(-0.18), Adss(-0.19), Hras(-0.19), Pik3ca(-0.31), Pik3r1(-0.33…
Signal Transduction of S1P Receptor	0.161119	0.945692	0.000619475	0.00204926	24	Racgap1(4.63), Mapk7(1.57), S1pr2(1.41), Sphk1(1.4), Asah1(1.36), Mapk4(1.09), Mapk6(1.08), Gnai2(0.89), Akt3(0.87), Gnai3(0.54), Akt1(0.45), Gnai1(0.42), Mapk3(0.23), Mapk1(0.1), Plcb3(-0.02), Pik3c2b(-0.04), Plcb2(-0.06), S1pr1(-0.17), Akt2(-0.3), S1pr3(-0.32), Sphk2(-0.56), S1pr5(-0.76), Mapk12(-0.91), Plcb1(-2.11),
Cell Differentiation - meta	0.159645	0.946931	0.000635129	0.00209113	22	Mir221(3.17), Ezh2(2.73), Klf4(2.63), Sox2(2.39), Runx2(1.68), Mir222(1.66), Mef2b(1.2), Stat3(1.07), Tlx3(0.52), Mir203(0.33), Hdac5(0.28), Mef2d(0.25), Mef2a(0.16), Srf(0.08), Tlx1(0), Mir106a(0), Id2(-0.07), Mir192(-0.29), Mef2c(-0.68), Mir145a(-0.97), Lefty1(-1.32), Tlx2(-2.42),
Syndecan-1-mediated signaling events	0.154397	0.937485	0.000647686	0.00212247	41	Hpse(5.09), Mmp7(4.26), Col4a1(2.98), Col2a1(2), Col1a1(1.86), Mmp9(1.8), Lama5(1.73), Col11a1(1.7), Sdc1(1.59), Col3a1(1.37), Tgfb1(1.37), Col11a2(1.36), Hgf(1.12), Bsg(1.02), Fgf23(0.9), Col4a6(0.87), Col5a1(0.85), Col1a2(0.76), Fgfr3(0.7), Fgfr4(0.64), Col6a1(0.59), Sdcbp(0.56), Col6a2(0.45), Col4a5(0.43), Ccl5(0.36), Mapk3(0.23), Cask(0.12), Mapk1(0.1), Ppib(0.09), Col6a3(0.08), Col5a2(0.01),…
IL8- and CXCR2-mediated signaling events	0.151199	0.93906	0.000664123	0.00216616	32	Fgr(3.24), Cxcr2(2.97), Pld2(2.14), Dock2(1.39), Arrb2(1.37), Prkcb(1.33), Gna15(1.12), Hck(1.1), Vasp(0.95), Gnai2(0.89), Pik3cg(0.82), Gnb1(0.74), Rac2(0.73), Prkcg(0.49), Akt1(0.45), Elmo1(0.35), Gng2(0.33), Pdpk1(0.26), Cbl(0.2), Ppp2ca(0.14), Lyn(0.08), Plcb3(-0.02), Rab11a(-0.03), Ppp2r1a(-0.05), Rab5a(-0.06), Plcb2(-0.06), Arrb1(-0.11), Prkca(-0.78), Pik3r6(-1.18), Dnm1(-1.28), Gna14(-1.42…
Signaling Pathways in Glioblastoma	0.134353	0.930356	0.000682819	0.00221678	79	Cdkn2a(8.3), Ccne1(5.32), Brca1(5.2), Cdkn2b(4.83), E2f1(4.28), Cdkn1a(3.19), Cdk2(2.04), Brca2(1.9), Cdkn2c(1.57), Cdk4(1.56), Msh6(1.41), Nras(1.37), Cdkn1b(1.25), Kras(1.25), Src(1.17), Map2k1(0.99), Akt3(0.87), Pik3cg(0.82), Cdk6(0.6), Map2k7(0.58), Atm(0.5), Prkcq(0.49), Prkcg(0.49), Akt1(0.45), Pik3c2a(0.32), Grb2(0.27), Pdpk1(0.26), Igf1r(0.26), Mapk3(0.23), Nf1(0.22), Cbl(0.2), Pik3cd(0.1…
lissencephaly gene (lis1) in neuronal migration and development	0.166181	0.929939	0.000802162	0.00259217	19	Dnah1(2.42), Cdk5r1(1.4), Lrp8(1.29), Reln(1.11), Dynll1(0.98), Dnah3(0.9), Abl1(0.82), Dnah8(0.68), Dnah5(0.58), Dctn1(0.37), Csnk2a1(0.31), Dctn6(0.29), Dnah6(0.12), Pafah1b1(0.11), Ndel1(0.05), Cdk5(-0.1), Dctn2(-0.11), Dctn3(-0.36), Clip1(-0.36),
Trk receptor signaling mediated by the MAPK pathway	0.170738	0.917492	0.000827348	0.00264548	33	Egr1(2.97), Fos(2.45), Mapk7(1.57), Cdk5r1(1.4), Nras(1.37), Kras(1.25), Map2k1(0.99), Rps6ka5(0.94), Elk1(0.5), Rap1b(0.35), Rusc1(0.29), Rap1a(0.29), Rit1(0.23), Mapk3(0.23), Mapkapk2(0.15), Raf1(0.14), Creb1(0.1), Mapk1(0.1), Srf(0.08), Braf(-0.02), Mapk14(-0.04), Cdk5(-0.1), Prkcd(-0.12), Rps6ka1(-0.12), Map3k2(-0.14), Hras(-0.19), Map2k3(-0.3), Map2k6(-0.39), Map2k5(-0.39), Trpv1(-0.62), Mef…
Bisphosphonate Pathway, Pharmacodynamics	0.169199	0.929755	0.000829705	0.00264548	16	Sqle(1.58), Nras(1.37), Rras(1.29), Kras(1.25), Rac2(0.73), Rac3(0.67), Fdps(0.58), Rhoa(0.48), Cdc42(0.41), Fdft1(0.32), Rac1(0.31), Rap1a(0.29), Hmgcr(0.05), Hras(-0.19), Hmgcs1(-0.69), Mras(-0.98),
Validated targets of C-MYC transcriptional repression	0.159634	0.912814	0.000830028	0.00264548	67	Brca1(5.2), Myc(4.87), Cdkn2b(4.83), Cdkn1a(3.19), Rbl1(2.37), Itgb4(2.32), Cebpd(2.11), Zfp36l1(1.65), Dleu2(1.39), Cdkn1b(1.25), Wnt5a(1.24), Dntt(1.23), Slc11a1(1.19), Spi1(1.11), Ddit3(1.08), Lgals1(1.02), Tjp2(0.88), Smad2(0.8), Dkk1(0.76), Col1a2(0.76), Nfya(0.74), Dnmt3a(0.71), Hdac1(0.65), Gadd45a(0.58), Smad3(0.46), Itgb1(0.45), Ccl5(0.36), Csf1r(0.34), Sp1(0.32), Ptpa(0.32), Nfyb(0.3), …
TLR ECSIT MEKK1 JNK	0.171328	0.912146	0.000898247	0.00284156	26	Il1a(3.55), Lbp(3.29), Cd14(3.18), Jun(2.59), Il1b(2.16), Map3k1(1.95), Tlr4(1.03), Map2k1(0.99), Map2k7(0.58), Myd88(0.38), Mapk8(0.26), Traf6(0.17), Irak1(0.08), Irak4(-0.03), Mapk9(-0.23), Il1rap(-0.24), Map2k3(-0.3), Map2k4(-0.32), Map2k6(-0.39), Map2k5(-0.39), Tollip(-0.47), Ecsit(-0.56), Ly96(-0.62), Map2k2(-0.69), Il1r1(-1.12), Mapk10(-2.44),
Lysine metabolism	0.137199	0.909787	0.000899692	0.00284156	56	Nup62cl(3.08), Nup210(2.33), Nsd2(1.93), Cercam(1.7), Suv39h2(1.67), Suv39h1(1.66), Aldh1b1(1.62), Nup188(1.49), Nup205(1.49), Nup155(1.45), Nsd3(1.36), Nup210l(1.35), Nup85(1.31), Nup107(1.22), Nup160(1.17), Nup37(1.05), Nup54(1), Dot1l(0.9), Ehmt1(0.9), Nup133(0.87), Nup153(0.86), Nup43(0.85), Kmt5a(0.8), Nup35(0.77), Setdb1(0.72), Ehmt2(0.71), Nup98(0.53), Shmt2(0.5), Nup214(0.4), Nup50(0.32),…
protein kinase a at the centrosome	0.180627	0.920398	0.000939363	0.00295349	11	Cdk1(5.69), Ppp2r5d(0.83), Rhoa(0.48), Prkar2a(0.3), Pkn1(0.26), Akap9(0.16), Ppp1ca(0.13), Prkacb(0.02), Prkar2b(-0.1), Prkag1(-0.22), Prkce(-0.27),
Insulin Pathway	0.152115	0.905336	0.000964583	0.00301919	45	Eif4ebp1(3.34), Trip10(1.34), Grb10(1.21), Dok1(0.97), Rhoq(0.96), Nck1(0.86), Sh2b2(0.74), Ptpn1(0.69), Prkci(0.69), Exoc5(0.6), Rps6kb1(0.45), Akt1(0.45), Vps16(0.44), Inpp5d(0.42), Shc1(0.38), Exoc1(0.35), Ptpn11(0.28), Grb2(0.27), Rasa1(0.26), Pdpk1(0.26), Cbl(0.2), Crk(0.17), Ptpra(0.12), Exoc7(0.11), Rapgef1(0.05), Foxo3(-0.02), Sos1(-0.04), Insr(-0.07), Grb14(-0.11), Exoc4(-0.11), F2rl2(-0…
Proteasome Degradation	0.0601304	0.922387	0.00100576	0.00313402	57	Psmb8(2.06), H2afx(1.77), H2afz(1.44), Psmb9(1.27), Nedd4(1.07), Psmb10(0.81), Psme2(0.78), Hist1h2ab(0.77), Psma7(0.76), Psme1(0.7), Rps27a(0.67), Rpn2(0.54), Uchl3(0.52), Psmd11(0.46), Psme3(0.39), Ube2d3(0.28), Rpn1(0.27), Psmd5(0.26), Psma5(0.24), Psmd8(0.24), Psmb2(0.19), Psmd2(0.14), Ube2b(0.12), Uba52(0.1), Psmc6(0.09), Uba7(0.04), Ube2d1(0.03), Psmb6(0.02), Psma6(0.02), Uba1(0.02), Psma3(…
double stranded rna induced gene expression	0.177688	0.924404	0.00101043	0.00313458	11	Ifnb1(2.63), Nfkbia(1.43), Ikbkb(1.21), Map4k4(0.94), Rela(0.93), Eif2s2(0.91), Eif2ak2(0.79), Eif2s1(0.74), Ikbkg(-0.03), Dnajc3(-0.84), Chuk(-0.96),
Signaling events mediated by HDAC Class II	0.166085	0.892377	0.00110481	0.00341222	37	Tuba1b(2.56), Nup210(2.33), Gata1(1.88), Tubb2a(1.67), Xpo1(1.3), Ran(1.27), Rangap1(1.25), Hdac6(0.87), Nup153(0.86), Ube2i(0.78), Hsp90aa1(0.75), Gnb1(0.74), Nup214(0.4), Gng2(0.33), Ywhab(0.33), Ncor2(0.32), Hdac7(0.31), Hdac5(0.28), Ywhae(0.27), Bcor(0.21), Hdac10(0.09), Srf(0.08), Ranbp2(0.04), Rfxank(0.01), Ankra2(-0.02), Bcl6(-0.03), Hdac3(-0.05), Grk2(-0.1), Hdac11(-0.29), Nr3c1(-0.32), H…
IL3-mediated signaling events	0.178146	0.892661	0.00113482	0.00348946	25	Osm(2.13), Csf2rb(2.01), Cebpb(1.97), Il3ra(1.74), Id1(1.18), Ywhag(0.94), Bcl2l1(0.69), Hdac1(0.65), Pim1(0.47), Stat5a(0.43), Inpp5d(0.42), Shc1(0.38), Ptpn11(0.28), Grb2(0.27), Ywhaz(0.22), Stat5b(0.2), Cnksr1(0.16), Prkacb(0.02), Gab2(-0.05), Prkaca(-0.06), Jak2(-0.27), Pik3ca(-0.31), Pik3r1(-0.33), Srp9(-1.23), Cish(-1.74),
VEGFR3 signaling in lymphatic endothelium	0.153232	0.897196	0.00114317	0.00349965	25	Fn1(3.55), Col1a1(1.86), Itga5(1.72), Itga1(1.46), Itga2(1.34), Col1a2(0.76), Mapk11(0.5), Akt1(0.45), Itgb1(0.45), Shc1(0.38), Grb2(0.27), Mapk3(0.23), Crk(0.17), Creb1(0.1), Mapk1(0.1), Mapk14(-0.04), Sos1(-0.04), Rps6ka1(-0.12), Flt4(-0.29), Pik3ca(-0.31), Map2k4(-0.32), Pik3r1(-0.33), Vegfc(-0.54), Itga4(-0.63), Vegfd(-1.2),
Canonical NF-kappaB pathway	0.172238	0.89387	0.00114817	0.00349965	23	Tnf(2.8), Tnfaip3(2.65), Nfkbia(1.43), Xpo1(1.3), Ran(1.27), Ikbkb(1.21), Nfkb1(1.09), Rela(0.93), Tnfrsf1a(0.81), Bcl10(0.66), Ripk2(0.66), Birc2(0.6), Atm(0.5), Ube2d3(0.28), Erc1(0.22), Traf6(0.17), Ikbkg(-0.03), Malt1(-0.12), Prkca(-0.78), Cyld(-0.85), Chuk(-0.96), Btrc(-1.67), Nod2(-2.52),
Calcium signaling in the CD4+ TCR pathway	0.174982	0.881407	0.00128212	0.00389097	27	Jun(2.59), Fos(2.45), Csf2(2.33), Fosl1(2.28), Ptgs2(2.14), Junb(1.9), Il2ra(1.52), Crem(0.92), Fkbp1a(0.92), Il2(0.59), Rcan1(0.48), Nfatc2(0.46), Cabin1(0.35), Calm1(0.34), Calm2(0.16), Calm3(0.16), Nfatc1(0.11), Prkaca(-0.06), Nfatc3(-0.08), Il4(-0.12), Pou2f1(-0.2), Chp1(-0.36), Akap5(-0.56), Cd40lg(-0.76), Ifng(-1.06), Batf3(-1.15), Rcan2(-3.11),
Trk receptor signaling mediated by PI3K and PLC-gamma	0.168569	0.876676	0.00132572	0.00400585	35	Sfn(3.79), Egr1(2.97), Ngf(1.95), Ywhah(1.63), Nras(1.37), Kras(1.25), Src(1.17), Ywhag(0.94), Agap2(0.7), Gsk3b(0.52), Ywhaq(0.5), Akt1(0.45), Stat5a(0.43), Shc1(0.38), Ywhab(0.33), Ywhae(0.27), Grb2(0.27), Pdpk1(0.26), Ywhaz(0.22), Plcg1(0.16), Creb1(0.1), Trpc3(0.05), Foxo3(-0.02), Sos1(-0.04), Prkcd(-0.12), Hras(-0.19), Gab1(-0.23), Pik3ca(-0.31), Pik3r1(-0.33), Bad(-0.49), Camk2a(-0.54), Trp…
eukaryotic protein translation	0.172344	0.897163	0.00137953	0.00415049	13	Eif6(1.93), Eif4a1(1.32), Eif2s2(0.91), Eif2s1(0.74), Eif4g1(0.31), Eif1ax(0.3), Eif4e(0.19), Eif3a(0.15), Eif4g3(0.13), Eif5(0.01), Eif5b(-0.1), Eif4a2(-0.11), Eif4g2(-0.34),
pyrimidine deoxyribonucleotides <i>de novo</i> biosynthesis I	0.167492	0.891234	0.00146585	0.00439127	12	Rrm2(4.54), Rrm1(2.32), Dut(1.75), Tyms(1.37), Dtymk(0.56), Nme6(0.08), Cmpk2(0.05), Rrm2b(-0.49), Nme4(-0.52), Nme1(-0.72), Nme2(-1.02), Nme7(-1.16),
IL17 signaling pathway	0.190517	0.861544	0.00154003	0.00459375	31	Il17rb(5.56), Cebpd(2.11), Cebpb(1.97), Ikbkb(1.21), Nfkb1(1.09), Stat3(1.07), Map3k14(1.07), Rela(0.93), Il17rc(0.74), Traf3(0.67), Gsk3b(0.52), Akt1(0.45), Sp1(0.32), Map3k7(0.25), Mapk3(0.23), Il17ra(0.21), Traf6(0.17), Jak1(0.13), Mapk1(0.1), Traf3ip2(0.02), Il17a(0), Il17b(0), Ikbkg(-0.03), Il17d(-0.18), Jak2(-0.27), Nfkbib(-0.37), Il17rd(-0.49), Il17c(-2.23), Il25(-2.29), Il17re(-2.65), Il1…
Cellular roles of Anthrax toxin	0.185204	0.85955	0.00169843	0.00504469	19	Vcam1(4.09), Tnf(2.8), Casp1(2.32), Il1b(2.16), Map2k1(0.99), Antxr2(0.79), Map2k7(0.58), Calm1(0.34), Il18(0.24), Mapk3(0.23), Calm2(0.16), Calm3(0.16), Mapk1(0.1), Map2k3(-0.3), Map2k4(-0.32), Map2k6(-0.39), Antxr1(-0.56), Map2k2(-0.69), Pgr(-3.48),
Fc epsilon RI signaling pathway	0.165914	0.849401	0.00171294	0.00506624	77	Pla2g2e(3.64), Pdk1(3.28), Tnf(2.8), Csf2(2.33), Pla2g12b(2.01), Pla2g4e(1.76), Mapk13(1.66), Pik3r5(1.42), Il13(1.41), Nras(1.37), Prkcb(1.33), Fcer1g(1.31), Vav1(1.27), Kras(1.25), Pla2g4b(1.21), Btk(1.11), Pla2g2d(1.04), Pla2g5(1.02), Fyn(1.01), Map2k1(0.99), Syk(0.95), Akt3(0.87), Lcp2(0.84), Pik3cg(0.82), Rac2(0.73), Rac3(0.67), Map2k7(0.58), Mapk11(0.5), Akt1(0.45), Inpp5d(0.42), Vav2(0.41)…
p38MAPK events	0.197607	0.850274	0.00219242	0.00645699	11	Nras(1.37), Ralgds(1.25), Kras(1.25), Src(1.17), Mapk11(0.5), Ralb(0.4), Rala(0.27), Mapkapk2(0.15), Mapk14(-0.04), Hras(-0.19), Mapkapk3(-0.78),
RhoA signaling pathway	0.172681	0.827649	0.00225759	0.006621	44	Acta1(2.82), Jun(2.59), Fos(2.45), Pld2(2.14), Ccn1(1.61), Limk1(1.45), Vcl(1.27), Cdkn1b(1.25), Rock2(1.19), Mrtfa(0.88), Myl2(0.85), Pip5k1a(0.79), Pkn2(0.7), Msn(0.61), Ppp1r12a(0.49), Rhoa(0.48), Itgb1(0.45), Cdc42(0.41), Cit(0.37), Ezr(0.33), Atf2(0.32), Pip5k1c(0.3), Mapk8(0.26), Pkn1(0.26), Cfl1(0.16), Sh3gl2(0.15), Srf(0.08), Rock1(0.07), Limk2(0.05), Scai(0.03), Slc9a1(-0.03), F2rl2(-0.1…
effects of calcineurin in keratinocyte differentiation	0.178779	0.841617	0.00237183	0.00692694	13	Cdkn1a(3.19), Camk2b(2.12), Prkcb(1.33), Sp3(0.84), Ppp3cb(0.34), Sp1(0.32), Marcks(0.17), Plcg1(0.16), Ppp3cc(0.11), Nfatc1(0.11), Ppp3ca(0), Gnaq(-0.5), Prkca(-0.78),
Coregulation of Androgen receptor activity	0.17994	0.820257	0.00238224	0.00692834	56	Cdkn2a(8.3), Brca1(5.2), Tgif1(1.86), Hnrnpa1(1.53), Kdm3a(1.27), Pa2g4(1.12), Mak(1.1), Xrcc6(0.98), Kdm1a(0.88), Ube2i(0.78), Carm1(0.77), Cdk6(0.6), Ncoa6(0.59), Uba3(0.58), Pelp1(0.54), Akt1(0.45), Zmiz1(0.41), Pias3(0.36), Ar(0.33), Ranbp9(0.31), Rps6ka3(0.3), Cdk11b(0.29), Kdm4c(0.25), Tmf1(0.25), Appl1(0.22), Hip1(0.18), Casp8(0.17), Pawr(0.17), Ctdsp2(0.12), Prkdc(0.12), Pias4(0.09), Srf(…
Gemcitabine Pathway, Pharmacodynamics	0.202225	0.836154	0.00243942	0.0070652	10	Rrm2(4.54), Dck(3.42), Rrm1(2.32), Nt5c(0.34), Slc28a3(0.14), Slc28a1(0.13), Cmpk1(0.02), Slc29a1(-0.29), Rrm2b(-0.49), Cda(-2.36),
Hedgehog signaling events mediated by Gli proteins	0.184722	0.817153	0.00247176	0.00712929	48	Gli3(4.1), Lgals3(2.93), Gli2(2.85), Foxa2(2.11), Csnk1e(1.48), Arrb2(1.37), Xpo1(1.3), Map2k1(0.99), Gnai2(0.89), Rbbp7(0.85), Csnk1d(0.74), Gnb1(0.74), Hdac1(0.65), Sin3a(0.61), Rbbp4(0.6), Csnk1g1(0.6), Gnai3(0.54), Gsk3b(0.52), Akt1(0.45), Hdac2(0.44), Gnai1(0.42), Kif3a(0.37), Gng2(0.33), Ptch1(0.17), Crebbp(0.14), Csnk1a1(0.11), Pias1(0.05), Smo(0.04), Fbxw11(-0.03), Prkaca(-0.06), Prkcd(-0…
ALK1 signaling events	0.194119	0.818753	0.00252493	0.00725268	27	Inhba(4.35), Smad9(1.66), Arrb2(1.37), Tgfb1(1.37), Id1(1.18), Tgfb3(1.05), Fkbp1a(0.92), Smad1(0.82), Acvr1(0.57), Tgfbr2(0.57), Tgfbr1(0.48), Mapk3(0.23), Smad4(0.19), Acvr2a(0.17), Ppp1ca(0.13), Mapk1(0.1), Smad5(0.09), Gdf2(-0.1), Smad7(-0.11), Csnk2b(-0.23), Ly6g5b(-0.38), Acvr2b(-0.52), Cav1(-0.91), Bmpr2(-1.05), Acvrl1(-1.05), Eng(-1.29), Tlx2(-2.42),
ErbB2/ErbB3 signaling events	0.191268	0.806002	0.00282541	0.00808253	40	Jun(2.59), Fos(2.45), Nrg1(2.23), Nras(1.37), Kras(1.25), Src(1.17), Stat3(1.07), Map2k1(0.99), Dock7(0.94), Akt1(0.45), Cdc42(0.41), Shc1(0.38), Ppp3cb(0.34), Rac1(0.31), Ptpn11(0.28), Grb2(0.27), Mapk8(0.26), Mapk3(0.23), Rnf41(0.15), Raf1(0.14), Mapk1(0.1), Erbb3(0.05), Sos1(-0.04), Nfatc4(-0.05), Prkaca(-0.06), Erbb2(-0.15), Nf2(-0.16), Hras(-0.19), Mapk9(-0.23), Pik3cb(-0.24), Chrna1(-0.25),…
B cell receptor signaling pathway	0.154586	0.804531	0.00284725	0.00811175	75	Jun(2.59), Fos(2.45), Dapp1(1.88), Pik3ap1(1.58), Cd72(1.46), Nfkbia(1.43), Pik3r5(1.42), Nras(1.37), Nfkbie(1.34), Prkcb(1.33), Vav1(1.27), Kras(1.25), Ikbkb(1.21), Btk(1.11), Nfkb1(1.09), Map2k1(0.99), Syk(0.95), Rela(0.93), Akt3(0.87), Pik3cg(0.82), Rac2(0.73), Rac3(0.67), Bcl10(0.66), Card11(0.54), Gsk3b(0.52), Nfatc2(0.46), Cd22(0.46), Akt1(0.45), Inpp5d(0.42), Vav2(0.41), Ppp3cb(0.34), Inpp…
Signalling by NGF	0.192521	0.815005	0.00294862	0.00836641	15	Ngf(1.95), Ngfr(1.74), Nfkbia(1.43), Bex3(1.42), Prkci(0.69), Ripk2(0.66), Prdm4(0.64), Aatf(0.4), Mapk8(0.26), Traf6(0.17), Arhgef1(0.06), Maged1(-0.36), Bad(-0.49), Sqstm1(-0.54), Smpd2(-1.15),
p38 signaling mediated by MAPKAP kinases	0.208784	0.798692	0.00316025	0.00893057	20	Hspb1(4.27), Sfn(3.79), Cdc25b(3.24), Ywhah(1.63), Tcf3(0.97), Ywhag(0.94), Ywhaq(0.5), Mapk11(0.5), Ywhab(0.33), Ywhae(0.27), Ywhaz(0.22), Mapkapk2(0.15), Raf1(0.14), Creb1(0.1), Srf(0.08), Lsp1(0.04), Mapk14(-0.04), Tsc2(-0.13), Mapkapk3(-0.78), Etv1(-4.77),
phosphoinositides and their downstream targets	0.210304	0.797127	0.00318009	0.00895041	21	Pfkp(3.87), Pfkl(2.71), Btk(1.11), Gtf3a(0.7), Gsk3b(0.52), Rps6kb1(0.45), Akt1(0.45), Vav2(0.41), Rac1(0.31), Pdpk1(0.26), Eea1(0.19), Plcg1(0.16), Gsk3a(0.14), Lyn(0.08), Rab5a(-0.06), Arf1(-0.12), Prkce(-0.27), Bad(-0.49), Prkcz(-0.84), Grasp(-0.94), Pfkm(-1.28),
ion channels and their functional role in vascular endothelium	0.140643	0.797473	0.00325192	0.00911584	44	F2(9.18), Kcnq2(5.16), Gucy1b2(4.88), Prkg2(2.44), Camk2b(2.12), Ccr5(1.9), Edn1(1.89), Ccl4(1.84), Fpr1(1.78), Adra1b(1.75), Agt(1.53), Kcnq5(1.33), Ccr3(1.26), Trpc6(0.96), Adcy1(0.95), Cxcr4(0.93), Kcnq4(0.86), Hsp90aa1(0.75), Gnb1(0.74), Akt1(0.45), Kcnq3(0.28), Bdkrb2(0.16), Gnas(0.07), Trpc3(0.05), Ednra(-0.11), Ednrb(-0.18), Adrb2(-0.26), P2ry2(-0.26), Trpv4(-0.29), Prkg1(-0.32), Gngt1(-0.…
IGF-Ncore	0.187458	0.800829	0.00338856	0.00943146	16	Igfbp1(2.86), Grb10(1.21), Rack1(1.13), Nedd4(1.07), Ptpn1(0.69), Ptpn2(0.62), Ppp4r3a(0.43), Ptpn11(0.28), Ppp4c(0.28), Sirt1(0.02), Arrb1(-0.11), Mdm2(-0.24), Pten(-0.41), Igf2r(-0.56), Sgk1(-0.81), Grap(-0.82),
B cell receptor signaling	0.126028	0.791105	0.00339154	0.00943146	86	Psmb8(2.06), Dapp1(1.88), Nfkbia(1.43), Nras(1.37), Nfkbie(1.34), Prkcb(1.33), Psmb9(1.27), Vav1(1.27), Kras(1.25), Ikbkb(1.21), Src(1.17), Nfkb1(1.09), Fyn(1.01), Map2k1(0.99), Syk(0.95), Rela(0.93), Itpr3(0.83), Ube2v1(0.83), Psmb10(0.81), Psma7(0.76), Bcl10(0.66), Lck(0.64), Card11(0.54), Psmd11(0.46), Tab3(0.34), Grb2(0.27), Psmd5(0.26), Map3k7(0.25), Psma5(0.24), Psmd8(0.24), Mapk3(0.23), Ps…
role of mef2d in t-cell apoptosis	0.170303	0.790905	0.0037195	0.0103024	26	Camk2b(2.12), Prkcb(1.33), Fyn(1.01), Cd4(0.84), Zap70(0.77), Hdac1(0.65), Lck(0.64), Capn2(0.44), Hdac2(0.44), Ptprc(0.41), Nr4a1(0.37), Cabin1(0.35), Ppp3cb(0.34), Mef2d(0.25), Plcg1(0.16), Lat(0.14), Ppp3cc(0.11), Nfatc1(0.11), Capns1(0.03), Ppp3ca(0), Ep300(-0.05), Cd3d(-0.15), Cd3g(-0.18), Cd247(-0.22), Cd3e(-0.63), Prkca(-0.78),
Hypothetical Network for Drug Addiction	0.200697	0.777249	0.00387156	0.0106812	29	Grin1(5.16), Adcy8(3.64), Acta1(2.82), Drd4(2.29), Camk2b(2.12), Grin2a(2.07), Grm1(1.44), Map2k1(0.99), Gria3(0.96), Adcy1(0.95), Krit1(0.51), Ppa1(0.39), Zhx2(0.36), Grm5(0.36), Grin2d(0.35), Gria1(0.3), Mapk3(0.23), Grin2b(0.17), Nisch(0.15), Creb1(0.1), Mapk1(0.1), Prkaca(-0.06), Gria2(-0.14), Prkce(-0.27), Map2k2(-0.69), Camk4(-0.71), Terf2ip(-0.76), Gria4(-1.16), Grin2c(-4.72),
N-cadherin signaling events	0.202357	0.768132	0.00422863	0.0116204	35	Cnr1(3.51), Gja1(1.54), Gap43(1.52), Lrp5(1.11), Myl2(0.85), Mapre1(0.8), Cttn(0.79), Ptpn1(0.69), Rhoa(0.48), Axin1(0.41), Cdc42(0.41), Dctn1(0.37), Calm1(0.34), Rac1(0.31), Pip5k1c(0.3), Ptpn11(0.28), Kif5b(0.27), Daglb(0.27), Mapk8(0.26), Camk2g(0.25), Calm2(0.16), Plcg1(0.16), Calm3(0.16), Rock1(0.07), Ctnnb1(0), Ctnnd1(-0.14), Gria2(-0.14), Ctnna1(-0.23), Gsn(-0.26), Fgfr1(-0.29), Pik3ca(-0.…
HIF-2-alpha transcription factor network	0.208854	0.763574	0.00435247	0.0119138	34	Egln3(5.43), Serpine1(3.73), Epo(2.41), Slc2a1(2.19), Mmp14(1.58), Apex1(1.56), Pgk1(1.49), Efna1(1.37), Bhlhe40(1.15), Egln1(0.76), Cited2(0.73), Elk1(0.5), Vegfa(0.39), Eif3e(0.35), Sp1(0.32), Arnt(0.19), Crebbp(0.14), Sirt1(0.02), Ets1(0.01), Ep300(-0.05), Pou6f1(-0.16), Elob(-0.19), Slc11a2(-0.21), Hif1an(-0.35), Egln2(-0.46), Eloc(-0.55), Adora2a(-0.7), Fxn(-0.74), Twist1(-0.86), Abcg2(-0.96…
Androgen receptor signaling pathway	0.187038	0.75959	0.00440545	0.0120117	83	Ccne1(5.32), Brca1(5.2), Cdkn1a(3.19), Jun(2.59), Rhob(2.19), Runx2(1.68), Flna(1.28), Ran(1.27), Rock2(1.19), Src(1.17), Rack1(1.13), Stat3(1.07), Rela(0.93), Kdm1a(0.88), Kat7(0.83), Ube2i(0.78), Carm1(0.77), Rnf4(0.73), Ncoa3(0.72), Rad9a(0.69), Hdac1(0.65), Daxx(0.58), Gsk3b(0.52), Smarce1(0.49), Rhoa(0.48), Smad3(0.46), Akt1(0.45), Zmiz1(0.41), Cdc42(0.41), Pias3(0.36), Ar(0.33), Sp1(0.32), …
Osteoclast Signaling	0.209808	0.768038	0.00447327	0.0121492	16	Spp1(3.22), Itgb3(2.94), Ifnb1(2.63), Aimp2(1.43), Pdgfb(1.27), Tnfsf11(1.02), Ifnar1(0.63), Acp5(0.56), Gpr68(0.42), Tnfrsf11b(0.29), Mapk8(0.26), Tnfrsf11a(0.07), Slc9a1(-0.03), Ctsk(-0.28), Atp6v1g1(-0.74), Trpv5(-2.59),
Peptide GPCRs	0.171488	0.759348	0.00450197	0.012174	62	Ntsr2(6.05), Ntsr1(5.72), Mc4r(3.74), Npy2r(3.67), Cxcr2(2.97), Ccr1(2.58), C3ar1(2.41), Tshr(2.32), C5ar1(2.21), Bdkrb1(2.13), Ccr5(1.9), Ccr4(1.84), Ccr6(1.78), Fpr1(1.78), Fpr2(1.6), Tacr3(1.6), Tac4(1.53), Cx3cr1(1.53), Ccr8(1.47), Tacr1(1.42), Ccr3(1.26), Cxcr1(0.99), Oprl1(0.99), Nmbr(0.98), Cxcr4(0.93), Npy4r(0.71), Oprd1(0.57), Avpr2(0.42), Tacr2(0.33), Oxtr(0.22), Bdkrb2(0.16), Ccr7(0.07…
apoptotic dna-fragmentation and tissue homeostasis	0.198344	0.781811	0.00451729	0.012174	11	H1fx(2.74), Hmgb2(2.33), H1foo(1.47), Casp7(1.05), Dffb(0.72), Hmgb1(0.39), Dffa(0.38), Casp3(0.3), H1f0(-0.21), Gzmb(-0.26), Endog(-1.22),
Reelin signaling pathway	0.189948	0.760292	0.00473309	0.0127065	28	Map1b(2.68), Grin2a(2.07), Cdk5r1(1.4), Dab1(1.3), Lrp8(1.29), Reln(1.11), Fyn(1.01), Itga3(0.97), Arhgef2(0.63), Map2k7(0.58), Gsk3b(0.52), Akt1(0.45), Itgb1(0.45), Crkl(0.38), Rap1a(0.29), Mapk8(0.26), Vldlr(0.17), Grin2b(0.17), Pafah1b1(0.11), Rapgef1(0.05), Cdk5(-0.1), Nck2(-0.29), Pik3ca(-0.31), Pik3r1(-0.33), Map3k11(-0.35), Mapt(-0.44), Lrpap1(-0.88), Mapk8ip1(-1.11),
HGF	0.196436	0.758336	0.00476199	0.0127351	35	Shc2(2.93), Nras(1.37), Kras(1.25), Src(1.17), Hgf(1.12), Map2k1(0.99), Rac2(0.73), Rac3(0.67), Elk1(0.5), Crkl(0.38), Shc1(0.38), Rap1b(0.35), Rac1(0.31), Rap1a(0.29), Ptpn11(0.28), Grb2(0.27), Mapk3(0.23), Pik3cd(0.19), Crk(0.17), Plcg1(0.16), Raf1(0.14), Mapk1(0.1), Rapgef1(0.05), Sos1(-0.04), Met(-0.04), Hras(-0.19), Gab1(-0.23), Pik3cb(-0.24), Dock1(-0.29), Pik3ca(-0.31), Pik3r1(-0.33), Sos2…
Signaling events mediated by focal adhesion kinase	0.181439	0.753172	0.0048041	0.0127987	61	Acta1(2.82), Jun(2.59), Actn1(2), Itga5(1.72), Arhgef7(1.58), Rras(1.29), Vcl(1.27), Rock2(1.19), Sh3gl1(1.17), Src(1.17), Itgav(1.07), Fyn(1.01), Map2k1(0.99), Nck1(0.86), Git2(0.59), Mapk8ip3(0.49), Rhoa(0.48), Itgb1(0.45), Capn2(0.44), Ptpn21(0.42), Rap1b(0.35), Elmo1(0.35), Rac1(0.31), Ptk2(0.3), Rap1a(0.29), Grb2(0.27), Rasa1(0.26), Mapk8(0.26), Asap1(0.25), Yes1(0.23), Crk(0.17), Plcg1(0.16…
a6b1 and a6b4 Integrin signaling	0.194802	0.751848	0.00489195	0.0129491	45	Lamb3(4.09), Sfn(3.79), Il1a(3.55), Itgb4(2.32), Cd9(1.89), Pmp22(1.8), Lama5(1.73), Ywhah(1.63), Col17a1(1.23), Lamc2(1.12), Casp7(1.05), Ywhag(0.94), Lamc1(0.85), Lama4(0.78), Lama1(0.59), Lamb2(0.58), Ywhaq(0.5), Rps6kb1(0.45), Akt1(0.45), Itgb1(0.45), Shc1(0.38), Ywhab(0.33), Rac1(0.31), Ywhae(0.27), Grb2(0.27), Ywhaz(0.22), Lama3(0.14), Lamb1(0.09), Rxrb(0.08), Erbb3(0.05), Mst1(-0.02), Met(…
Ephrin B reverse signaling	0.187561	0.758614	0.00489766	0.0129491	24	Fgr(3.24), Blk(2.17), Tiam1(1.44), Src(1.17), Hck(1.1), Fyn(1.01), Ptpn13(0.71), Lck(0.64), Ephb2(0.5), Efnb2(0.5), Rac1(0.31), Mapk8(0.26), Map3k7(0.25), Yes1(0.23), Efnb1(0.19), Ephb4(0.09), Lyn(0.08), Ephb1(0.01), Nck2(-0.29), Pik3ca(-0.31), Map2k4(-0.32), Pik3r1(-0.33), Rgs3(-0.52), Dnm1(-1.28),
Monoamine Transport	0.192617	0.753204	0.00494715	0.0130306	31	Cdc25c(5.27), Amph(4.24), Itgb3(2.94), Tnf(2.8), Il1b(2.16), Agt(1.53), Nos1(1.46), Stx1a(1.13), Unc13b(0.66), Slc6a2(0.52), Syn1(0.48), Ppp2cb(0.44), Slc5a7(0.32), Tnfrsf11b(0.29), Slc6a1(0.28), Dbh(0.01), Mapk14(-0.04), Nectin2(-0.08), Tsc2(-0.13), Slc6a4(-0.41), Scamp2(-0.44), Tgfb1i1(-0.51), Slc6a3(-0.61), Adora2a(-0.7), Fbxo32(-0.81), Tph2(-0.89), Il1r1(-1.12), Tdo2(-1.27), Rbl2(-1.27), Ache…
Neural Crest Differentiation	0.165007	0.741927	0.00528714	0.0138738	91	Zic5(8.5), Lhx2(6.43), Sox9(5.44), Myc(4.87), Dll3(3.62), Myb(3.53), Lhx5(3.38), Dlx5(3.38), Cdh6(3.24), Rhob(2.19), Gbx2(2.01), Col2a1(2), Hoxa1(1.96), Pmp22(1.8), Ascl1(1.74), Dmbx1(1.59), Col11a2(1.36), Id1(1.18), Nfkb2(1.16), Dvl2(1.11), Nfkb1(1.09), Wnt3a(1.05), Rbpj(1), Hdac6(0.87), Smad1(0.82), Fgfr3(0.7), Notch2(0.66), Bmp7(0.65), Hdac1(0.65), Axin2(0.59), Gsk3b(0.52), Hoxb1(0.51), Itgb1(…
Wnt Signaling Pathway	0.182656	0.738265	0.00568068	0.0148506	46	Myc(4.87), Sox1(3.5), Gja1(1.54), Csnk1e(1.48), Arrb2(1.37), Prkcb(1.33), Pparg(1.27), Dvl2(1.11), Lrp5(1.11), Tcf3(0.97), Csnk1d(0.74), Cdk6(0.6), Csnk1g1(0.6), Axin2(0.59), Gsk3b(0.52), Prkcg(0.49), Rhoa(0.48), Nfatc2(0.46), Akt1(0.45), Bcl9(0.34), Rac1(0.31), Ctbp1(0.29), Mapk8(0.26), Map3k7(0.25), Ryk(0.16), Gsk3a(0.14), Csnk1a1(0.11), Dvl3(0.09), Ror1(0.09), Ctnnb1(0), Tsc1(-0.11), Tsc2(-0.1…
role of nicotinic acetylcholine receptors in the regulation of apoptosis	0.221409	0.74085	0.00580085	0.0150983	16	Tert(3.32), Chrnb1(1.82), Ywhah(1.63), Agrn(1.52), Src(1.17), Akt1(0.45), Ptk2(0.3), Pdpk1(0.26), Foxo3(-0.02), Chrng(-0.25), Pik3ca(-0.31), Pik3r1(-0.33), Bad(-0.49), Ptk2b(-0.55), Musk(-0.78), Rapsn(-2.39),
VEGF signaling pathway	0.20823	0.731501	0.00581869	0.0150983	75	Hspb1(4.27), Pla2g2e(3.64), Shc2(2.93), Ptgs2(2.14), Pla2g12b(2.01), Pla2g4e(1.76), Mapk13(1.66), Pik3r5(1.42), Sphk1(1.4), Nras(1.37), Prkcb(1.33), Kras(1.25), Pla2g4b(1.21), Src(1.17), Pla2g2d(1.04), Pla2g5(1.02), Map2k1(0.99), Akt3(0.87), Pik3cg(0.82), Rac2(0.73), Rac3(0.67), Mapk11(0.5), Prkcg(0.49), Nfatc2(0.46), Akt1(0.45), Cdc42(0.41), Vegfa(0.39), Ppp3cb(0.34), Rac1(0.31), Ptk2(0.3), Pla2…
Interferon gamma signaling	0.220247	0.741415	0.00630507	0.0162998	12	Ptafr(1.63), Ciita(1.03), Ifi30(1), B2m(0.99), Ptpn1(0.69), Ptpn2(0.62), Ptpn6(0.23), Pml(0.22), Pias1(0.05), Stat1(-0.1), Sumo1(-0.48), Sp100(-0.83),
regulation of eif2	0.227744	0.745297	0.00638307	0.0163948	10	Eif2ak3(1.18), Eif2s2(0.91), Eif2ak2(0.79), Eif2s1(0.74), Npy4r(0.71), Gsk3b(0.52), Eif2b5(0.17), Eif5(0.01), Eif2ak4(-0.03), Eif2ak1(-0.82),
Signaling by Hippo	0.178363	0.745603	0.00638882	0.0163948	20	Dvl2(1.11), Mob1a(0.97), Wwtr1(0.91), Tjp2(0.88), Stk4(0.87), Sav1(0.84), Nphp4(0.67), Tjp1(0.44), Ywhab(0.33), Casp3(0.3), Ywhae(0.27), Stk3(0.2), Amotl2(0.14), Lats1(0.07), Yap1(0.03), Amot(-0.13), Mob1b(-0.19), Wwc1(-0.45), Lats2(-0.7), Amotl1(-1.45),
IL12 signaling mediated by STAT4	0.182794	0.725719	0.00670688	0.017148	28	Jun(2.59), Fos(2.45), Il18r1(1.83), Cd80(1.79), Irf1(1.57), Il2ra(1.52), Il13(1.41), Tgfb1(1.37), Cd86(1.18), Stat3(1.07), Cd4(0.84), Il2(0.59), Il18rap(0.34), Mapk8(0.26), Il18(0.24), Crebbp(0.14), Cd3d(-0.15), Cd3g(-0.18), Cd28(-0.22), Cd247(-0.22), Mapk9(-0.23), Pias2(-0.44), Stat4(-0.54), Cd3e(-0.63), Ifng(-1.06), Tbx21(-1.21), Prf1(-1.23), Etv5(-2.32),
Insulin-mediated glucose transport	0.223756	0.720548	0.00674775	0.0171895	26	Sfn(3.79), Tbc1d4(1.66), Ywhah(1.63), Trip10(1.34), Gys1(1.12), Rhoq(0.96), Ywhag(0.94), Prkci(0.69), Ppp1cc(0.66), Gsk3b(0.52), Ywhaq(0.5), Akt1(0.45), Calm1(0.34), Ywhab(0.33), Ywhae(0.27), Ywhaz(0.22), Calm2(0.16), Calm3(0.16), Lnpep(-0.06), Insr(-0.07), Akt2(-0.3), Ppp1r3a(-0.6), Vamp2(-0.64), Prkcz(-0.84), Stxbp4(-0.94), Slc2a4(-3.28),
corticosteroids and cardioprotection	0.20874	0.720383	0.00693148	0.0175934	25	F2(9.18), Corin(2.54), Camk2b(2.12), Edn1(1.89), Ccl4(1.84), Agt(1.53), Rela(0.93), Nppa(0.82), Anxa1(0.78), Hsp90aa1(0.75), Gnb1(0.74), Akt1(0.45), Pdpk1(0.26), Bdkrb2(0.16), Gnas(0.07), Adrb2(-0.26), Pik3ca(-0.31), Nr3c1(-0.32), Pik3r1(-0.33), Gngt1(-0.42), Ccl11(-0.77), Cav1(-0.91), Nos3(-0.92), Cxcl12(-1.01), Kng1(-2.49),
Signaling events mediated by Hepatocyte Growth Factor Receptor (c-Met)	0.191607	0.71359	0.00698387	0.0176621	81	Eif4ebp1(3.34), Egr1(2.97), Jun(2.59), Map3k1(1.95), Arhgef4(1.46), Kpnb1(1.28), Src(1.17), Hgf(1.12), Map2k1(0.99), Nck1(0.86), Arf6(0.72), Ptpn1(0.69), Prkci(0.69), Ptpn2(0.62), Pak2(0.54), Rhoa(0.48), Akt1(0.45), Hgs(0.43), Inpp5d(0.42), Cdc42(0.41), Crkl(0.38), Shc1(0.38), Rap1b(0.35), Mlst8(0.32), Inppl1(0.32), Ranbp9(0.31), Rac1(0.31), Ptk2(0.3), Rap1a(0.29), Ptpn11(0.28), Grb2(0.27), Mapk8…
Primary immunodeficiency	0.168708	0.716672	0.00723068	0.0182203	35	Aire(5.74), Ung(3.57), Aicda(2.19), Il7r(1.9), Tap1(1.41), Btk(1.11), Rfx5(1.08), Ciita(1.03), Cd4(0.84), Zap70(0.77), Tap2(0.73), Lck(0.64), Cd40(0.56), Ptprc(0.41), Rfxap(0.22), Rag2(0.09), Il2rg(0.04), Rfxank(0.01), Rag1(0), Dclre1c(-0.01), Ada(-0.01), Ikbkg(-0.03), Icos(-0.08), Cd3d(-0.15), Jak3(-0.47), Orai1(-0.51), Tnfrsf13b(-0.58), Cd3e(-0.63), Tnfrsf13c(-0.64), Cd40lg(-0.76), Cd8a(-0.94),…
EGF-Ncore	0.19682	0.696988	0.00826877	0.020761	55	Dusp8(3.39), Dusp2(2.58), Ksr1(2.01), Dusp5(1.41), Flna(1.28), Dusp10(1.17), Dusp16(1.08), Fyn(1.01), Elp1(0.86), Dusp6(0.7), Daxx(0.58), Sh3rf1(0.56), Ppp2r2a(0.55), Cnksr2(0.55), Dusp22(0.53), Gsk3b(0.52), Mapk8ip3(0.49), Pak1ip1(0.46), Inpp5d(0.42), Axin1(0.41), Dusp3(0.34), Inppl1(0.32), Sirpa(0.31), Ptpn11(0.28), Cbl(0.2), Lamtor3(0.19), Eif4e(0.19), Cnksr1(0.16), Tab2(0.11), Dusp1(0.1), Dus…
CDC42 signaling events	0.219373	0.694829	0.00829844	0.020761	70	Iqgap3(5.72), Jun(2.59), Arpc1b(2.1), Map3k1(1.95), Arhgef7(1.58), Limk1(1.45), Tiam1(1.44), Src(1.17), Pax6(0.9), Myl2(0.85), Map2k7(0.58), Arhgdia(0.56), Pak2(0.54), Sept2(0.52), Gsk3b(0.52), Rps6kb1(0.45), Vav2(0.41), Cdc42(0.41), Iqgap1(0.41), Dlg1(0.39), Atf2(0.32), Rac1(0.31), Arpc4(0.31), Tnk2(0.3), Mapk8(0.26), Pak4(0.26), Yes1(0.23), Mapk3(0.23), Cbl(0.2), Arpc3(0.17), Cfl1(0.16), Raf1(0…
TGF-Ncore	0.19734	0.691146	0.00892822	0.0222568	45	Map3k1(1.95), Tgif1(1.86), Xpo1(1.3), Ppp1r15a(1.07), Foxh1(1.04), Nup153(0.86), Kat2a(0.85), Snip1(0.82), Ppp1cc(0.66), Daxx(0.58), Nedd4l(0.44), Hgs(0.43), Axin1(0.41), Ski(0.41), Nup214(0.4), Trim33(0.4), Skil(0.39), Smurf1(0.37), Pias3(0.36), Wwp1(0.32), Rnf111(0.24), Ctdnep1(0.22), Pml(0.22), Eif4e(0.19), Ppp1ca(0.13), Ctdsp2(0.12), Pias4(0.09), Itch(0.08), Pias1(0.05), Sirt1(0.02), Ctnnb1(0…
tRNA charging	0.191028	0.694344	0.00910198	0.0226092	38	Vars(1.82), Cars(1.31), Gars(1.26), Iars(1.18), Mars(1.04), Tars(0.83), Cars2(0.73), Yars(0.71), Lars(0.6), Sars(0.55), Pars2(0.52), Rars(0.45), Wars(0.42), Nars(0.38), Wars2(0.37), Aars(0.3), Farsa(0.22), Vars2(0.19), Eprs(0.16), Tars2(0.15), Kars(0.11), Mars2(0), Yars2(0), Qars(-0.02), Hars(-0.13), Dars2(-0.19), Dars(-0.26), Nars2(-0.31), Lars2(-0.38), Ears2(-0.39), Hars2(-0.43), Farsb(-0.5), A…
G13 Signaling Pathway	0.215812	0.686502	0.0093308	0.0230954	36	Pak3(2.37), Arhgdig(2.25), Gna13(1.56), Limk1(1.45), Rock2(1.19), Rtkn(0.81), Pfn1(0.62), Ppp1cb(0.57), Sh3rf1(0.56), Map3k4(0.55), Was(0.54), Rhoa(0.48), Rps6kb1(0.45), Cdc42(0.41), Iqgap1(0.41), Cit(0.37), Calm1(0.34), Rac1(0.31), Tnk2(0.3), Pkn1(0.26), Pik3cd(0.19), Pik3r2(0.18), Cfl1(0.16), Rock1(0.07), Arhgef1(0.06), Cfl2(0.04), Wasl(-0.08), Arhgdib(-0.22), Myl1(-0.24), Pip4k2a(-0.24), Pik3c…
insulin	0.20689	0.678212	0.00970315	0.0239322	76	Sfn(3.79), Eif4ebp1(3.34), Shc2(2.93), Irs4(1.69), Ywhah(1.63), Nras(1.37), Eif4a1(1.32), Kras(1.25), Irs2(1.19), Gys1(1.12), Prkab2(0.99), Map2k1(0.99), Ywhag(0.94), Fkbp1a(0.92), Akt3(0.87), Rps6(0.87), Ppp2r5d(0.83), Gsk3b(0.52), Ywhaq(0.5), Elk1(0.5), Rps6kb1(0.45), Akt1(0.45), Shc1(0.38), Ywhab(0.33), Mlst8(0.32), Ptpa(0.32), Eif4g1(0.31), Ywhae(0.27), Grb2(0.27), Pdpk1(0.26), Mapk3(0.23), Y…
MAPK Cascade	0.23179	0.679017	0.00994787	0.0244392	29	Jun(2.59), Map3k1(1.95), Rasa3(1.45), Nras(1.37), Rras(1.29), Kras(1.25), Map2k1(0.99), Sipa1(0.82), Map2k7(0.58), Elk1(0.5), Map3k3(0.29), Mapk3(0.23), Map3k12(0.18), Raf1(0.14), Mapk1(0.1), Plcb3(-0.02), Braf(-0.02), Mapk14(-0.04), Map3k2(-0.14), Hras(-0.19), Mbp(-0.21), Araf(-0.26), Map2k3(-0.3), Map2k4(-0.32), Map2k6(-0.39), Map2k2(-0.69), Map2(-0.77), Mapk12(-0.91), Mapk10(-2.44),
alk in cardiac myocytes	0.222462	0.681696	0.00997876	0.0244392	26	Nppb(2.97), Gata4(1.72), Bmp10(1.66), Tgfb1(1.37), Tgfb3(1.05), Rfc1(1.02), Nog(0.92), Myl2(0.85), Nppa(0.82), Smad1(0.82), Bmp7(0.65), Chrd(0.63), Tgfbr2(0.57), Tgfbr1(0.48), Bmp2(0.4), Bmp4(0.39), Tgfb2(0.37), Atf2(0.32), Map3k7(0.25), Smad4(0.19), Bmpr1a(0.13), Smad5(0.09), Smad6(-0.08), Mef2c(-0.68), Bmpr2(-1.05), Bmp5(-2.93),
GO: Biological Processes	p.geomean	stat.mean	p.val	q.val	set.size	Genes (average fold change VpR / WT Cortex)
chromosome segregation	3.92814e-17	8.56459	1.75589e-182	1.05459e-178	306	Ccnb1(6.12), Bub1(6.03), Ncapg(6), Sgo1(5.75), Kif2c(5.75), Kif18b(5.69), Top2a(5.62), Bub1b(5.58), Ndc80(5.52), Eme1(5.51), Ttk(5.48), Stil(5.44), Esco2(5.35), Ccne1(5.32), Mki67(5.26), Aurkb(5.25), Ncaph(5.24), Fam83d(5.24), Brca1(5.2), Kif4(5.16), Birc5(5.13), Cdca2(5.08), Nusap1(5.04), Ube2c(4.88), Ccne2(4.86), Cdc20(4.85), Knl1(4.8), Espl1(4.79), Cenpf(4.72), Nuf2(4.71), Trip13(4.69), Kif14(…
nuclear chromosome segregation	9.45222e-15	7.88828	1.49458e-154	4.48821e-151	243	Ccnb1(6.12), Bub1(6.03), Ncapg(6), Sgo1(5.75), Kif2c(5.75), Kif18b(5.69), Top2a(5.62), Bub1b(5.58), Ndc80(5.52), Eme1(5.51), Ttk(5.48), Stil(5.44), Ccne1(5.32), Aurkb(5.25), Ncaph(5.24), Fam83d(5.24), Kif4(5.16), Birc5(5.13), Nusap1(5.04), Ube2c(4.88), Ccne2(4.86), Cdc20(4.85), Knl1(4.8), Espl1(4.79), Cenpf(4.72), Nuf2(4.71), Trip13(4.69), Kif14(4.68), Racgap1(4.63), Fancd2(4.56), Dscc1(4.51), Sg…
nuclear division	6.51725e-14	7.50758	4.56193e-144	9.13299e-141	399	Ccnb1(6.12), Bub1(6.03), Ncapg(6), Tpx2(5.86), Sgo1(5.75), Kif2c(5.75), Kif18b(5.69), Top2a(5.62), Bub1b(5.58), Ndc80(5.52), Eme1(5.51), Ttk(5.48), Stil(5.44), Rad51(5.37), Ccne1(5.32), Mki67(5.26), Aurkb(5.25), Ncaph(5.24), Fignl1(5.19), Kif4(5.16), Birc5(5.13), Nusap1(5.04), Ube2c(4.88), Ccne2(4.86), Cdc20(4.85), Espl1(4.79), Nuf2(4.71), Trip13(4.69), Kif14(4.68), Racgap1(4.63), Fancd2(4.56), C…
DNA repair	1.02197e-13	7.40475	1.0869e-140	1.63198e-137	432	Clspn(5.91), Cdk1(5.69), Neil3(5.58), Eme1(5.51), Exo1(5.43), Rad51(5.37), Esco2(5.35), Ticrr(5.35), Uhrf1(5.34), Dtl(5.24), Brca1(5.2), Fignl1(5.19), Rad54b(5.17), Pclaf(5.15), Parpbp(5.02), Chaf1b(4.94), Rad51ap1(4.93), Rad54l(4.83), Trip13(4.69), Fancd2(4.56), Chek1(4.55), Rad51b(4.53), Pole(4.33), Hmga2(4.28), Cdca5(4.26), Kif22(4.24), Chaf1a(4.09), Ube2t(4.07), Gins2(3.99), Aunip(3.89), Fanc…
sister chromatid segregation	2.04587e-13	7.54104	5.66878e-139	6.80934e-136	172	Ccnb1(6.12), Bub1(6.03), Ncapg(6), Sgo1(5.75), Kif2c(5.75), Kif18b(5.69), Top2a(5.62), Bub1b(5.58), Ndc80(5.52), Ttk(5.48), Stil(5.44), Aurkb(5.25), Ncaph(5.24), Kif4(5.16), Birc5(5.13), Nusap1(5.04), Ube2c(4.88), Cdc20(4.85), Espl1(4.79), Nuf2(4.71), Trip13(4.69), Kif14(4.68), Racgap1(4.63), Dscc1(4.51), Sgo2a(4.37), Plk1(4.36), Cdca8(4.35), Rmi2(4.33), Cdca5(4.26), Kif22(4.24), Cdc6(3.9), Spag5…
mitotic sister chromatid segregation	2.11471e-12	7.23639	5.19197e-127	5.19716e-124	143	Ccnb1(6.12), Bub1(6.03), Ncapg(6), Sgo1(5.75), Kif2c(5.75), Kif18b(5.69), Bub1b(5.58), Ndc80(5.52), Ttk(5.48), Stil(5.44), Aurkb(5.25), Ncaph(5.24), Kif4(5.16), Birc5(5.13), Nusap1(5.04), Ube2c(4.88), Cdc20(4.85), Espl1(4.79), Nuf2(4.71), Trip13(4.69), Kif14(4.68), Racgap1(4.63), Dscc1(4.51), Plk1(4.36), Cdca8(4.35), Cdca5(4.26), Kif22(4.24), Cdc6(3.9), Spag5(3.82), Kif18a(3.62), Nsl1(3.58), Tacc…
DNA replication	1.93625e-12	7.07401	1.43068e-126	1.22752e-123	258	Areg(8.96), Cdk1(5.69), E2f8(5.59), Eme1(5.51), Rad51(5.37), Esco2(5.35), Ticrr(5.35), Ccne1(5.32), Dtl(5.24), Pclaf(5.15), E2f7(5), Chaf1b(4.94), Ccne2(4.86), Rrm2(4.54), Dscc1(4.51), Rmi2(4.33), Pole(4.33), Chtf18(4.29), Ereg(4.16), Chaf1a(4.09), Orc1(4.01), Gins2(3.99), Mcm3(3.96), Cdc6(3.9), Mcm5(3.67), Lig1(3.66), Cdc7(3.57), Wdhd1(3.53), Mcm2(3.29), Pif1(3.21), Pold1(3.16), Atad5(2.99), Mcm…
mitotic nuclear division	8.48913e-12	6.86297	2.43413e-119	1.82742e-116	254	Ccnb1(6.12), Bub1(6.03), Ncapg(6), Tpx2(5.86), Sgo1(5.75), Kif2c(5.75), Kif18b(5.69), Bub1b(5.58), Ndc80(5.52), Ttk(5.48), Stil(5.44), Mki67(5.26), Aurkb(5.25), Ncaph(5.24), Kif4(5.16), Birc5(5.13), Nusap1(5.04), Ube2c(4.88), Cdc20(4.85), Espl1(4.79), Nuf2(4.71), Trip13(4.69), Kif14(4.68), Racgap1(4.63), Chek1(4.55), Kif11(4.53), Dscc1(4.51), Aurka(4.43), Plk1(4.36), Cdca8(4.35), Cdca5(4.26), Kif…
organelle fission	1.53837e-11	6.69103	4.61918e-116	3.08253e-113	447	Ccnb1(6.12), Bub1(6.03), Ncapg(6), Tpx2(5.86), Sgo1(5.75), Kif2c(5.75), Kif18b(5.69), Top2a(5.62), Bub1b(5.58), Ndc80(5.52), Eme1(5.51), Ttk(5.48), Stil(5.44), Rad51(5.37), Ccne1(5.32), Mki67(5.26), Aurkb(5.25), Ncaph(5.24), Fignl1(5.19), Kif4(5.16), Birc5(5.13), Nusap1(5.04), Ube2c(4.88), Ccne2(4.86), Cdc20(4.85), Espl1(4.79), Nuf2(4.71), Trip13(4.69), Kif14(4.68), Racgap1(4.63), Fancd2(4.56), C…
DNA-dependent DNA replication	4.85128e-10	6.31844	8.08378e-99	4.85512e-96	132	E2f8(5.59), Eme1(5.51), Rad51(5.37), Ticrr(5.35), Ccne1(5.32), E2f7(5), Ccne2(4.86), Dscc1(4.51), Pole(4.33), Chtf18(4.29), Gins2(3.99), Mcm3(3.96), Cdc6(3.9), Mcm5(3.67), Lig1(3.66), Cdc7(3.57), Wdhd1(3.53), Mcm2(3.29), Pold1(3.16), Atad5(2.99), Mcm4(2.94), Cdt1(2.94), Cdc45(2.93), Pola1(2.92), Pcna(2.85), Mms22l(2.76), Polq(2.72), Blm(2.7), Prim1(2.68), Cenps(2.57), Rfc4(2.48), Mcm7(2.48), Pole…
cell cycle phase transition	4.48603e-09	5.7959	6.45722e-88	3.52564e-85	377	Cdkn2a(8.3), Ccnb1(6.12), Bub1(6.03), Gpnmb(5.98), Clspn(5.91), Iqgap3(5.72), Cdk1(5.69), Bub1b(5.58), Ndc80(5.52), Ttk(5.48), Stil(5.44), Cdkn3(5.41), Ticrr(5.35), Ccne1(5.32), Cdc25c(5.27), Dtl(5.24), Fam83d(5.24), Ccna2(5.22), Brca1(5.2), Birc5(5.13), E2f7(5), Ube2c(4.88), Ccne2(4.86), Cdkn2b(4.83), Cenpf(4.72), Trip13(4.69), Kif14(4.68), Chek1(4.55), Rad51b(4.53), Plk1(4.36), Inhba(4.35), Pol…
mitotic cell cycle phase transition	4.54982e-09	5.8005	7.59448e-88	3.80104e-85	343	Cdkn2a(8.3), Ccnb1(6.12), Bub1(6.03), Gpnmb(5.98), Clspn(5.91), Iqgap3(5.72), Cdk1(5.69), Bub1b(5.58), Ndc80(5.52), Ttk(5.48), Stil(5.44), Cdkn3(5.41), Ticrr(5.35), Ccne1(5.32), Cdc25c(5.27), Dtl(5.24), Ccna2(5.22), Brca1(5.2), Birc5(5.13), E2f7(5), Ube2c(4.88), Ccne2(4.86), Cdkn2b(4.83), Cenpf(4.72), Trip13(4.69), Kif14(4.68), Chek1(4.55), Rad51b(4.53), Plk1(4.36), Inhba(4.35), Pole(4.33), E2f1(…
regulation of chromosome segregation	6.36156e-09	5.94376	1.97262e-86	9.11349e-84	97	Ccnb1(6.12), Bub1(6.03), Kif2c(5.75), Bub1b(5.58), Ndc80(5.52), Ttk(5.48), Stil(5.44), Mki67(5.26), Birc5(5.13), Ube2c(4.88), Trip13(4.69), Racgap1(4.63), Sgo2a(4.37), Plk1(4.36), Rmi2(4.33), Chtf18(4.29), Cdca5(4.26), Cdc6(3.9), Spag5(3.82), Ect2(3.57), Tacc3(3.57), Cenpe(3.53), Knstrn(3.42), Rad18(3.39), Tex14(3.06), Cdt1(2.94), Nek6(2.9), Recql4(2.89), Nek2(2.75), Mad2l1(2.73), Gen1(2.46), Ccd…
meiotic cell cycle	6.9798e-09	5.74572	1.19482e-85	5.12579e-83	262	Bub1(6.03), Sgo1(5.75), Cdk1(5.69), Top2a(5.62), Bub1b(5.58), Eme1(5.51), Ttk(5.48), Exo1(5.43), Rad51(5.37), Ccne1(5.32), Mki67(5.26), Ncaph(5.24), Fignl1(5.19), Ccne2(4.86), Cdc20(4.85), Espl1(4.79), Nuf2(4.71), Trip13(4.69), Fancd2(4.56), Rad51b(4.53), Aurka(4.43), Sgo2a(4.37), Ankle1(4.37), Plk1(4.36), 3830403N18Rik(4.31), Chtf18(4.29), Hmga2(4.28), Ereg(4.16), Xlr(4.09), Tex19.2(4.01), Aspm(…
DNA recombination	6.65886e-09	5.74972	2.08722e-85	8.35723e-83	234	Top2a(5.62), Eme1(5.51), Exo1(5.43), Rad51(5.37), Brca1(5.2), Fignl1(5.19), Rad54b(5.17), Parpbp(5.02), Rad51ap1(4.93), Rad54l(4.83), Trip13(4.69), Chek1(4.55), Rad51b(4.53), Ankle1(4.37), Chtf18(4.29), Gins2(3.99), Aunip(3.89), Lig1(3.66), Cdc7(3.57), Ung(3.57), Rad18(3.39), Pif1(3.21), Zscan4c(3.2), Atad5(2.99), Cdc45(2.93), Recql4(2.89), Clcf1(2.87), Mms22l(2.76), Ezh2(2.73), Polq(2.72), Blm(2…
cell cycle checkpoint	2.05104e-08	5.59488	2.57814e-80	9.67769e-78	178	Ccnb1(6.12), Bub1(6.03), Clspn(5.91), Cdk1(5.69), Top2a(5.62), Bub1b(5.58), Ndc80(5.52), Eme1(5.51), Ttk(5.48), Stil(5.44), Ticrr(5.35), Aurkb(5.25), Dtl(5.24), Brca1(5.2), Birc5(5.13), Kntc1(4.85), Cdkn2b(4.83), Trip13(4.69), Chek1(4.55), Aurka(4.43), Plk1(4.36), E2f1(4.28), Zwilch(3.91), Fanci(3.86), Cenpe(3.53), Spdl1(3.27), Cdkn1a(3.19), Tex14(3.06), Cdt1(2.94), Mad2l1(2.73), Blm(2.7), Gen1(2…
negative regulation of cell cycle	3.08349e-08	5.4369	4.81428e-78	1.70086e-75	434	Cdkn2a(8.3), Ccnb1(6.12), Bub1(6.03), Gpnmb(5.98), Clspn(5.91), Cdk1(5.69), Top2a(5.62), E2f8(5.59), Bub1b(5.58), Ndc80(5.52), Eme1(5.51), Ttk(5.48), Ccnf(5.46), Stil(5.44), Cdkn3(5.41), Ticrr(5.35), Aurkb(5.25), Dtl(5.24), Brca1(5.2), Birc5(5.13), Prr11(5.1), E2f7(5), Myc(4.87), Kntc1(4.85), Cdkn2b(4.83), Trip13(4.69), Chek1(4.55), Mlf1(4.53), Aurka(4.43), Plk1(4.36), Inhba(4.35), E2f1(4.28), Zw…
spindle organization	4.04408e-08	5.46987	8.77543e-77	2.92807e-74	165	Ccnb1(6.12), Tpx2(5.86), Ndc80(5.52), Stil(5.44), Aurkb(5.25), Kif4(5.16), Birc5(5.13), Cdc20(4.85), Espl1(4.79), Nuf2(4.71), Racgap1(4.63), Kif11(4.53), Aurka(4.43), Plk1(4.36), Naip1(3.98), Aspm(3.97), Aunip(3.89), Kifc1(3.86), Spag5(3.82), Tacc3(3.57), Cenpe(3.53), Knstrn(3.42), Kif23(3.41), Mybl2(3.33), Tubb5(3.29), Psrc1(3.01), Haus8(2.93), Nek2(2.75), Ccsap(2.52), Stmn1(2.43), Fbxo5(2.42), …
regulation of DNA metabolic process	6.50038e-08	5.28337	8.89345e-74	2.81127e-71	404	Areg(8.96), Cdkn2a(8.3), Cdk1(5.69), E2f8(5.59), Rad51(5.37), Esco2(5.35), Ticrr(5.35), Uhrf1(5.34), Aurkb(5.25), Brca1(5.2), Fignl1(5.19), Parpbp(5.02), E2f7(5), Rad51ap1(4.93), Morc1(4.91), Myc(4.87), Chek1(4.55), Dscc1(4.51), Ankle1(4.37), Ankrd1(4.34), Chtf18(4.29), Ereg(4.16), Aunip(3.89), Foxm1(3.85), Cdc7(3.57), Ung(3.57), H19(3.46), Rad18(3.39), Tfdp1(3.22), Pif1(3.21), Zscan4c(3.2), Cdkn…
regulation of chromosome organization	7.53441e-08	5.26816	4.81137e-73	1.44485e-70	323	Ccnb1(6.12), Bub1(6.03), Top2a(5.62), Bub1b(5.58), Ndc80(5.52), Ttk(5.48), Stil(5.44), Uhrf1(5.34), Mki67(5.26), Aurkb(5.25), Brca1(5.2), Birc5(5.13), Ube2c(4.88), Myc(4.87), Trip13(4.69), Chek1(4.55), Sgo2a(4.37), Plk1(4.36), Rmi2(4.33), Cdca5(4.26), Cdc6(3.9), Atad2(3.89), Tacc3(3.57), Myb(3.53), Wdhd1(3.53), Cenpe(3.53), Tert(3.32), Pif1(3.21), Tex14(3.06), Piwil2(3), Cdt1(2.94), Cdc45(2.93), …
meiotic cell cycle process	1.19172e-07	5.242	2.58889e-71	7.40422e-69	192	Bub1(6.03), Sgo1(5.75), Top2a(5.62), Bub1b(5.58), Eme1(5.51), Ttk(5.48), Rad51(5.37), Ccne1(5.32), Ncaph(5.24), Fignl1(5.19), Ccne2(4.86), Cdc20(4.85), Espl1(4.79), Nuf2(4.71), Trip13(4.69), Fancd2(4.56), Rad51b(4.53), Aurka(4.43), Sgo2a(4.37), Ankle1(4.37), Plk1(4.36), Chtf18(4.29), Ereg(4.16), Tex19.2(4.01), Aspm(3.97), Kif18a(3.62), Asz1(3.49), Smc2(3.31), Tex12(3.31), Cdc25b(3.24), Ncapd2(3.1…
meiotic nuclear division	2.01205e-07	5.1462	1.17492e-68	3.20753e-66	176	Bub1(6.03), Sgo1(5.75), Top2a(5.62), Bub1b(5.58), Eme1(5.51), Ttk(5.48), Rad51(5.37), Ccne1(5.32), Ncaph(5.24), Fignl1(5.19), Ccne2(4.86), Cdc20(4.85), Espl1(4.79), Nuf2(4.71), Trip13(4.69), Fancd2(4.56), Rad51b(4.53), Aurka(4.43), Sgo2a(4.37), Ankle1(4.37), Plk1(4.36), Chtf18(4.29), Ereg(4.16), Tex19.2(4.01), Aspm(3.97), Kif18a(3.62), Asz1(3.49), Smc2(3.31), Tex12(3.31), Cdc25b(3.24), Tex14(3.06…
double-strand break repair	1.95282e-07	5.13438	1.4865e-68	3.8817e-66	189	Eme1(5.51), Rad51(5.37), Esco2(5.35), Brca1(5.2), Fignl1(5.19), Rad54b(5.17), Parpbp(5.02), Rad51ap1(4.93), Rad54l(4.83), Trip13(4.69), Chek1(4.55), Rad51b(4.53), Cdca5(4.26), Gins2(3.99), Aunip(3.89), Foxm1(3.85), Lig1(3.66), Cdc7(3.57), Cdc45(2.93), Pola1(2.92), Recql4(2.89), Mms22l(2.76), Polq(2.72), Blm(2.7), Rad21l(2.56), Usp51(2.47), Gen1(2.46), Mcm8(2.35), Timeless(2.3), Brip1(2.18), Rpa2(…
microtubule cytoskeleton organization involved in mitosis	2.98371e-07	5.09822	1.23028e-66	3.07878e-64	131	Ccnb1(6.12), Tpx2(5.86), Ndc80(5.52), Sapcd2(5.48), Stil(5.44), Aurkb(5.25), Kif4(5.16), Birc5(5.13), Nusap1(5.04), Cdc20(4.85), Nuf2(4.71), Racgap1(4.63), Kif11(4.53), Aurka(4.43), Plk1(4.36), Naip1(3.98), Kifc1(3.86), Cenpa(3.69), Tacc3(3.57), Cenpe(3.53), Kif23(3.41), Mybl2(3.33), Spdl1(3.27), Psrc1(3.01), Nek2(2.75), Ccsap(2.52), Stmn1(2.43), Mcph1(2.42), Wdr62(2.36), Kifc5b(2.29), Bora(2), T…
positive regulation of cell cycle	3.04457e-07	4.98648	8.32054e-66	1.99893e-63	330	Cdkn2a(8.3), Ccnb1(6.12), Cdk1(5.69), E2f8(5.59), Ndc80(5.52), Stil(5.44), Cdc25c(5.27), Aurkb(5.25), Dtl(5.24), Fam83d(5.24), Brca1(5.2), Birc5(5.13), Nusap1(5.04), E2f7(5), Ube2c(4.88), Myc(4.87), Kif14(4.68), Racgap1(4.63), Chek1(4.55), Rad51b(4.53), Aurka(4.43), Sgo2a(4.37), Cdca5(4.26), Ereg(4.16), Orc1(4.01), Rxfp3(3.98), Cdc6(3.9), Spag5(3.82), Ect2(3.57), Cdc7(3.57), Plk4(3.56), Il1a(3.55…
regulation of cell cycle phase transition	3.95443e-07	4.97993	1.96665e-65	4.54297e-63	275	Cdkn2a(8.3), Ccnb1(6.12), Bub1(6.03), Gpnmb(5.98), Clspn(5.91), Cdk1(5.69), Bub1b(5.58), Ndc80(5.52), Ttk(5.48), Stil(5.44), Ticrr(5.35), Cdc25c(5.27), Dtl(5.24), Fam83d(5.24), Brca1(5.2), Birc5(5.13), E2f7(5), Ube2c(4.88), Cdkn2b(4.83), Cenpf(4.72), Trip13(4.69), Kif14(4.68), Chek1(4.55), Rad51b(4.53), Plk1(4.36), E2f1(4.28), Cdca5(4.26), Ubd(4.14), Cdc6(3.9), Fanci(3.86), Cdc7(3.57), Cenpe(3.53…
regulation of mitotic cell cycle phase transition	4.28444e-07	4.97066	5.04559e-65	1.12236e-62	246	Cdkn2a(8.3), Ccnb1(6.12), Bub1(6.03), Gpnmb(5.98), Clspn(5.91), Cdk1(5.69), Bub1b(5.58), Ndc80(5.52), Ttk(5.48), Stil(5.44), Ticrr(5.35), Dtl(5.24), Brca1(5.2), Birc5(5.13), E2f7(5), Ube2c(4.88), Cdkn2b(4.83), Cenpf(4.72), Trip13(4.69), Kif14(4.68), Chek1(4.55), Rad51b(4.53), Plk1(4.36), E2f1(4.28), Cdca5(4.26), Ubd(4.14), Cdc6(3.9), Fanci(3.86), Cdc7(3.57), Cenpe(3.53), Tert(3.32), Cdkn1a(3.19),…
mitotic cell cycle checkpoint	6.40239e-07	4.95963	3.42044e-63	7.33684e-61	125	Ccnb1(6.12), Bub1(6.03), Clspn(5.91), Cdk1(5.69), Top2a(5.62), Bub1b(5.58), Ndc80(5.52), Eme1(5.51), Ttk(5.48), Stil(5.44), Ticrr(5.35), Brca1(5.2), Birc5(5.13), Kntc1(4.85), Cdkn2b(4.83), Trip13(4.69), Chek1(4.55), Plk1(4.36), Zwilch(3.91), Fanci(3.86), Cenpe(3.53), Cdkn1a(3.19), Tex14(3.06), Cdt1(2.94), Mad2l1(2.73), Blm(2.7), Gen1(2.46), Topbp1(2.42), Rbm38(2.31), Tipin(2.13), Rpa2(2.04), Chek…
mitotic spindle organization	6.18229e-07	4.97222	3.83263e-63	7.9375e-61	111	Ccnb1(6.12), Tpx2(5.86), Ndc80(5.52), Stil(5.44), Aurkb(5.25), Kif4(5.16), Birc5(5.13), Cdc20(4.85), Nuf2(4.71), Racgap1(4.63), Kif11(4.53), Aurka(4.43), Plk1(4.36), Naip1(3.98), Kifc1(3.86), Tacc3(3.57), Cenpe(3.53), Kif23(3.41), Mybl2(3.33), Psrc1(3.01), Nek2(2.75), Ccsap(2.52), Stmn1(2.43), Wdr62(2.36), Kifc5b(2.29), Bora(2), Tubgcp3(1.92), Chek2(1.84), Arhgef10(1.68), Rcc1(1.63), Cep192(1.56)…
negative regulation of cell cycle process	1.01178e-06	4.7888	2.12172e-60	4.24768e-58	216	Ccnb1(6.12), Bub1(6.03), Gpnmb(5.98), Clspn(5.91), Cdk1(5.69), E2f8(5.59), Bub1b(5.58), Ndc80(5.52), Ttk(5.48), Ccnf(5.46), Stil(5.44), Ticrr(5.35), Dtl(5.24), Brca1(5.2), Birc5(5.13), E2f7(5), Cdkn2b(4.83), Trip13(4.69), Chek1(4.55), Plk1(4.36), Kifc1(3.86), Fanci(3.86), Cenpe(3.53), Cdkn1a(3.19), Tex14(3.06), Cdt1(2.94), Recql4(2.89), Lif(2.83), Nek2(2.75), Ezh2(2.73), Mad2l1(2.73), Blm(2.7), K…
regulation of sister chromatid segregation	1.22696e-06	4.89311	6.30903e-60	1.22232e-57	77	Ccnb1(6.12), Bub1(6.03), Bub1b(5.58), Ndc80(5.52), Ttk(5.48), Stil(5.44), Birc5(5.13), Ube2c(4.88), Trip13(4.69), Sgo2a(4.37), Plk1(4.36), Rmi2(4.33), Cdca5(4.26), Cdc6(3.9), Tacc3(3.57), Cenpe(3.53), Tex14(3.06), Cdt1(2.94), Nek6(2.9), Recql4(2.89), Mad2l1(2.73), Gen1(2.46), Pttg1(2.15), Ddx11(2.02), Fen1(1.84), Mtbp(1.66), Cep192(1.56), Khdc3(1.38), Pcid2(1.13), Xrcc3(1.07), Terf1(0.99), Cdk5ra…
chromosome separation	1.31409e-06	4.85971	1.68333e-59	3.1594e-57	84	Ccnb1(6.12), Bub1(6.03), Top2a(5.62), Bub1b(5.58), Ndc80(5.52), Eme1(5.51), Ttk(5.48), Stil(5.44), Ncaph(5.24), Birc5(5.13), Ube2c(4.88), Espl1(4.79), Trip13(4.69), Plk1(4.36), Cdc6(3.9), Tacc3(3.57), Cenpe(3.53), Ncapd2(3.13), Tex14(3.06), Cdt1(2.94), Nek6(2.9), Mad2l1(2.73), Cenps(2.57), Gen1(2.46), Pttg1(2.15), Mtbp(1.66), Cep192(1.56), Khdc3(1.38), Pcid2(1.13), Ncapd3(1.09), Tex11(1.09), Xrcc…
positive regulation of cell cycle process	1.19584e-06	4.73594	4.01884e-59	7.3143e-57	220	Cdkn2a(8.3), Ccnb1(6.12), Cdk1(5.69), E2f8(5.59), Ndc80(5.52), Cdc25c(5.27), Aurkb(5.25), Dtl(5.24), Fam83d(5.24), Brca1(5.2), Birc5(5.13), Nusap1(5.04), E2f7(5), Ube2c(4.88), Kif14(4.68), Racgap1(4.63), Rad51b(4.53), Sgo2a(4.37), Cdca5(4.26), Ereg(4.16), Orc1(4.01), Rxfp3(3.98), Cdc6(3.9), Spag5(3.82), Ect2(3.57), Cdc7(3.57), Plk4(3.56), Il1a(3.55), Cenpe(3.53), Kif23(3.41), Tert(3.32), Cdc25b(3…
defense response to other organism	5.53467e-07	4.64266	1.67533e-57	2.95943e-55	443	F2(9.18), 2610528A11Rik(8.9), Spaca7(7.1), Nlrp10(7.04), Defb36(6.19), Cxcl1(5.96), Arg1(5.66), Cxcl5(5.3), Oasl1(5.15), Slfn9(4.92), Bpifa1(4.61), Slpi(4.59), Tlr2(4.58), Clec4d(4.45), Raet1a(4.41), Isg20(4.29), Mmp7(4.26), Oas3(4.09), Clec4n(3.97), Trim12a(3.87), Adgrb1(3.84), Trem1(3.78), Serpine1(3.73), Dhx58(3.7), Lypd8(3.57), Nos2(3.53), Tlr5(3.46), Lyz2(3.46), Bpi(3.31), Spaca1(3.31), Lbp(…
negative regulation of chromosome organization	2.65797e-06	4.63266	9.17181e-56	1.57388e-53	125	Ccnb1(6.12), Bub1(6.03), Top2a(5.62), Bub1b(5.58), Ndc80(5.52), Ttk(5.48), Stil(5.44), Brca1(5.2), Birc5(5.13), Trip13(4.69), Plk1(4.36), Atad2(3.89), Cenpe(3.53), Pif1(3.21), Tex14(3.06), Cdt1(2.94), Recql4(2.89), Mad2l1(2.73), Dnmt1(2.58), Gen1(2.46), Aicda(2.19), Pttg1(2.15), Mtbp(1.66), Kdm4a(1.64), Rtel1(1.58), Cep192(1.56), Fendrr(1.52), Noc2l(1.39), Khdc3(1.38), Kdm4d(1.31), Apobec1(1.28),…
spindle assembly	2.91944e-06	4.63319	2.67434e-55	4.46169e-53	104	Tpx2(5.86), Aurkb(5.25), Kif4(5.16), Birc5(5.13), Cdc20(4.85), Racgap1(4.63), Kif11(4.53), Aurka(4.43), Plk1(4.36), Naip1(3.98), Aspm(3.97), Kifc1(3.86), Spag5(3.82), Kif23(3.41), Mybl2(3.33), Tubb5(3.29), Haus8(2.93), Nek2(2.75), Ccsap(2.52), Fbxo5(2.42), Kifc5b(2.29), Tubgcp3(1.92), Chek2(1.84), Arhgef10(1.68), Rcc1(1.63), Cep192(1.56), Birc3(1.53), Haus3(1.49), Ccdc155(1.44), Chmp4c(1.4), Haus…
negative regulation of mitotic cell cycle	3.62261e-06	4.51776	3.60687e-54	5.85483e-52	219	Ccnb1(6.12), Bub1(6.03), Gpnmb(5.98), Clspn(5.91), Cdk1(5.69), Top2a(5.62), Bub1b(5.58), Ndc80(5.52), Eme1(5.51), Ttk(5.48), Stil(5.44), Ticrr(5.35), Brca1(5.2), Birc5(5.13), E2f7(5), Kntc1(4.85), Cdkn2b(4.83), Trip13(4.69), Chek1(4.55), Plk1(4.36), Zwilch(3.91), Fanci(3.86), Cenpe(3.53), Cdkn1a(3.19), Tex14(3.06), Ddias(3.01), Cdt1(2.94), Brinp1(2.91), Tnf(2.8), Ezh2(2.73), Mad2l1(2.73), Blm(2.7…
spindle checkpoint	5.6016e-06	4.70063	1.88325e-52	2.97653e-50	41	Ccnb1(6.12), Bub1(6.03), Bub1b(5.58), Ndc80(5.52), Ttk(5.48), Stil(5.44), Aurkb(5.25), Birc5(5.13), Trip13(4.69), Aurka(4.43), Plk1(4.36), Cenpe(3.53), Spdl1(3.27), Tex14(3.06), Cdt1(2.94), Mad2l1(2.73), Gen1(2.46), Mtbp(1.66), Cep192(1.56), Khdc3(1.38), Pcid2(1.13), Xrcc3(1.07), Terf1(0.99), Cdk5rap2(0.96), Bub3(0.65), Anapc15(0.62), Usp44(0.57), Mad1l1(0.54), Atm(0.5), Zw10(0.41), Hsf1(0.4), Ma…
DNA replication initiation	5.82265e-06	4.751	5.38136e-52	8.28729e-50	33	Ticrr(5.35), Ccne1(5.32), Ccne2(4.86), Gins2(3.99), Mcm3(3.96), Cdc6(3.9), Mcm5(3.67), Cdc7(3.57), Mcm2(3.29), Mcm4(2.94), Cdt1(2.94), Cdc45(2.93), Pola1(2.92), Mcm7(2.48), Topbp1(2.42), Mcm8(2.35), Mcm6(2.22), Cdk2(2.04), Gins4(1.86), Pola2(1.47), Orc6(1.47), Mcm10(0.98), Ciz1(0.83), Gmnc(0.65), Orc4(0.51), Mcm9(0.43), Orc5(0.3), Wrnip1(0.28), Orc3(-0.31), Wdr18(-0.6), Rny3(-0.9), Rny1(-1.44), M…
meiotic chromosome segregation	7.72704e-06	4.43134	1.45653e-50	2.18699e-48	91	Bub1(6.03), Sgo1(5.75), Top2a(5.62), Bub1b(5.58), Eme1(5.51), Ttk(5.48), Ccne1(5.32), Ncaph(5.24), Ccne2(4.86), Espl1(4.79), Nuf2(4.71), Trip13(4.69), Fancd2(4.56), Sgo2a(4.37), Ankle1(4.37), Plk1(4.36), Smc2(3.31), Tex12(3.31), Stag3(3.02), Dsn1(2.8), Cenps(2.57), Rad21l(2.56), Smc4(2.45), Hormad2(2.32), Tex19.1(2.26), Ccdc36(2.23), Brip1(2.18), Pttg1(2.15), Brca2(1.9), Rec8(1.81), Sycp1(1.72), …
negative regulation of chromosome segregation	9.31964e-06	4.53186	7.07063e-50	1.03576e-47	45	Ccnb1(6.12), Bub1(6.03), Bub1b(5.58), Ndc80(5.52), Ttk(5.48), Stil(5.44), Birc5(5.13), Trip13(4.69), Plk1(4.36), Chtf18(4.29), Cenpe(3.53), Tex14(3.06), Cdt1(2.94), Recql4(2.89), Mad2l1(2.73), Gen1(2.46), Pttg1(2.15), Mtbp(1.66), Cep192(1.56), Khdc3(1.38), Pcid2(1.13), Xrcc3(1.07), Terf1(0.99), Cdk5rap2(0.96), Bub3(0.65), Anapc15(0.62), Usp44(0.57), Mad1l1(0.54), Atm(0.5), Tnks(0.42), Zw10(0.41),…
regulation of mitotic sister chromatid separation	1.1319e-05	4.43552	7.17449e-49	1.02595e-46	54	Ccnb1(6.12), Bub1(6.03), Bub1b(5.58), Ndc80(5.52), Ttk(5.48), Stil(5.44), Birc5(5.13), Ube2c(4.88), Trip13(4.69), Plk1(4.36), Cdc6(3.9), Tacc3(3.57), Cenpe(3.53), Tex14(3.06), Cdt1(2.94), Nek6(2.9), Mad2l1(2.73), Gen1(2.46), Pttg1(2.15), Mtbp(1.66), Cep192(1.56), Khdc3(1.38), Pcid2(1.13), Xrcc3(1.07), Terf1(0.99), Cdk5rap2(0.96), Bub3(0.65), Anapc15(0.62), Anapc5(0.6), Usp44(0.57), Anapc11(0.56),…
double-strand break repair via homologous recombination	1.17402e-05	4.30288	2.6552e-48	3.62435e-46	105	Rad51(5.37), Brca1(5.2), Fignl1(5.19), Rad54b(5.17), Parpbp(5.02), Rad51ap1(4.93), Rad54l(4.83), Chek1(4.55), Rad51b(4.53), Gins2(3.99), Aunip(3.89), Cdc7(3.57), Cdc45(2.93), Recql4(2.89), Mms22l(2.76), Polq(2.72), Blm(2.7), Rad21l(2.56), Usp51(2.47), Gen1(2.46), Mcm8(2.35), Rpa2(2.04), Brca2(1.9), Gins4(1.86), Rec8(1.81), Fancb(1.81), H2afx(1.77), Rtel1(1.58), Rad51c(1.53), Ccdc155(1.44), Rpa1(1…
recombinational repair	1.17402e-05	4.30288	2.6552e-48	3.62435e-46	105	Rad51(5.37), Brca1(5.2), Fignl1(5.19), Rad54b(5.17), Parpbp(5.02), Rad51ap1(4.93), Rad54l(4.83), Chek1(4.55), Rad51b(4.53), Gins2(3.99), Aunip(3.89), Cdc7(3.57), Cdc45(2.93), Recql4(2.89), Mms22l(2.76), Polq(2.72), Blm(2.7), Rad21l(2.56), Usp51(2.47), Gen1(2.46), Mcm8(2.35), Rpa2(2.04), Brca2(1.9), Gins4(1.86), Rec8(1.81), Fancb(1.81), H2afx(1.77), Rtel1(1.58), Rad51c(1.53), Ccdc155(1.44), Rpa1(1…
regulation of mitotic sister chromatid segregation	1.25641e-05	4.36639	2.8599e-48	3.81702e-46	65	Ccnb1(6.12), Bub1(6.03), Bub1b(5.58), Ndc80(5.52), Ttk(5.48), Stil(5.44), Birc5(5.13), Ube2c(4.88), Trip13(4.69), Plk1(4.36), Cdc6(3.9), Tacc3(3.57), Cenpe(3.53), Tex14(3.06), Cdt1(2.94), Nek6(2.9), Mad2l1(2.73), Gen1(2.46), Pttg1(2.15), Mtbp(1.66), Cep192(1.56), Khdc3(1.38), Pcid2(1.13), Xrcc3(1.07), Terf1(0.99), Cdk5rap2(0.96), Smc5(0.67), Bub3(0.65), Anapc15(0.62), Anapc5(0.6), Slf1(0.58), Usp…
meiosis I cell cycle process	1.29633e-05	4.27511	6.63073e-48	8.65743e-46	114	Top2a(5.62), Eme1(5.51), Rad51(5.37), Ccne1(5.32), Ccne2(4.86), Espl1(4.79), Trip13(4.69), Fancd2(4.56), Rad51b(4.53), Aurka(4.43), Sgo2a(4.37), Ankle1(4.37), Plk1(4.36), Chtf18(4.29), Tex12(3.31), Cdc25b(3.24), Ddx4(3.02), Stag3(3.02), Piwil2(3), Mybl1(2.6), Cenps(2.57), Rad21l(2.56), Fbxo5(2.42), Topbp1(2.42), Tex19.1(2.26), Ccdc36(2.23), Brip1(2.18), Pttg1(2.15), Brca2(1.9), Rec8(1.81), Sycp1(…
negative regulation of mitotic cell cycle phase transition	1.40673e-05	4.24911	1.15042e-47	1.47009e-45	137	Ccnb1(6.12), Bub1(6.03), Gpnmb(5.98), Clspn(5.91), Cdk1(5.69), Bub1b(5.58), Ndc80(5.52), Ttk(5.48), Stil(5.44), Ticrr(5.35), Brca1(5.2), Birc5(5.13), E2f7(5), Cdkn2b(4.83), Trip13(4.69), Chek1(4.55), Plk1(4.36), Fanci(3.86), Cenpe(3.53), Cdkn1a(3.19), Tex14(3.06), Cdt1(2.94), Ezh2(2.73), Mad2l1(2.73), Blm(2.7), Klf4(2.63), Gen1(2.46), Topbp1(2.42), Rbl1(2.37), Rbm38(2.31), Rpa2(2.04), Haspin(2.03…
regulation of chromosome separation	1.45163e-05	4.35426	1.33777e-47	1.67389e-45	58	Ccnb1(6.12), Bub1(6.03), Bub1b(5.58), Ndc80(5.52), Ttk(5.48), Stil(5.44), Birc5(5.13), Ube2c(4.88), Trip13(4.69), Plk1(4.36), Cdc6(3.9), Tacc3(3.57), Cenpe(3.53), Tex14(3.06), Cdt1(2.94), Nek6(2.9), Mad2l1(2.73), Gen1(2.46), Pttg1(2.15), Mtbp(1.66), Cep192(1.56), Khdc3(1.38), Pcid2(1.13), Xrcc3(1.07), Terf1(0.99), Cdk5rap2(0.96), Bub3(0.65), Anapc15(0.62), Anapc5(0.6), Usp44(0.57), Anapc11(0.56),…
negative regulation of sister chromatid segregation	1.58427e-05	4.40293	3.09838e-47	3.79773e-45	43	Ccnb1(6.12), Bub1(6.03), Bub1b(5.58), Ndc80(5.52), Ttk(5.48), Stil(5.44), Birc5(5.13), Trip13(4.69), Plk1(4.36), Cenpe(3.53), Tex14(3.06), Cdt1(2.94), Recql4(2.89), Mad2l1(2.73), Gen1(2.46), Pttg1(2.15), Mtbp(1.66), Cep192(1.56), Khdc3(1.38), Pcid2(1.13), Xrcc3(1.07), Terf1(0.99), Cdk5rap2(0.96), Bub3(0.65), Anapc15(0.62), Usp44(0.57), Mad1l1(0.54), Atm(0.5), Tnks(0.42), Zw10(0.41), Mad2l1bp(0.34…
negative regulation of cell cycle phase transition	1.49999e-05	4.21835	3.49517e-47	4.1984e-45	153	Ccnb1(6.12), Bub1(6.03), Gpnmb(5.98), Clspn(5.91), Cdk1(5.69), Bub1b(5.58), Ndc80(5.52), Ttk(5.48), Stil(5.44), Ticrr(5.35), Dtl(5.24), Brca1(5.2), Birc5(5.13), E2f7(5), Cdkn2b(4.83), Trip13(4.69), Chek1(4.55), Plk1(4.36), Fanci(3.86), Cenpe(3.53), Cdkn1a(3.19), Tex14(3.06), Cdt1(2.94), Ezh2(2.73), Mad2l1(2.73), Blm(2.7), Klf4(2.63), Atf5(2.5), Gen1(2.46), Topbp1(2.42), Rbl1(2.37), Rbm38(2.31), R…
metaphase/anaphase transition of mitotic cell cycle	1.6428e-05	4.34388	5.0063e-47	5.89565e-45	53	Ccnb1(6.12), Bub1(6.03), Bub1b(5.58), Ndc80(5.52), Ttk(5.48), Stil(5.44), Birc5(5.13), Ube2c(4.88), Trip13(4.69), Plk1(4.36), Cdc6(3.9), Tacc3(3.57), Cenpe(3.53), Tex14(3.06), Cdt1(2.94), Nek6(2.9), Mad2l1(2.73), Gen1(2.46), Mtbp(1.66), Cep192(1.56), Khdc3(1.38), Pcid2(1.13), Xrcc3(1.07), Terf1(0.99), Cdk5rap2(0.96), Bub3(0.65), Anapc15(0.62), Anapc5(0.6), Usp44(0.57), Anapc11(0.56), Anapc1(0.56)…
meiosis I	1.58037e-05	4.22899	6.3452e-47	7.32871e-45	112	Top2a(5.62), Eme1(5.51), Rad51(5.37), Ccne1(5.32), Ccne2(4.86), Espl1(4.79), Trip13(4.69), Fancd2(4.56), Rad51b(4.53), Aurka(4.43), Sgo2a(4.37), Ankle1(4.37), Plk1(4.36), Chtf18(4.29), Tex12(3.31), Cdc25b(3.24), Ddx4(3.02), Stag3(3.02), Piwil2(3), Mybl1(2.6), Cenps(2.57), Rad21l(2.56), Fbxo5(2.42), Topbp1(2.42), Tex19.1(2.26), Ccdc36(2.23), Brip1(2.18), Pttg1(2.15), Brca2(1.9), Rec8(1.81), Sycp1(…
mitotic sister chromatid separation	1.68855e-05	4.32027	7.18471e-47	8.14177e-45	57	Ccnb1(6.12), Bub1(6.03), Bub1b(5.58), Ndc80(5.52), Ttk(5.48), Stil(5.44), Birc5(5.13), Ube2c(4.88), Trip13(4.69), Plk1(4.36), Cdc6(3.9), Tacc3(3.57), Cenpe(3.53), Tex14(3.06), Cdt1(2.94), Nek6(2.9), Mad2l1(2.73), Gen1(2.46), Pttg1(2.15), Mtbp(1.66), Cep192(1.56), Khdc3(1.38), Pcid2(1.13), Xrcc3(1.07), Terf1(0.99), Cdk5rap2(0.96), Ncaph2(0.94), Bub3(0.65), Anapc15(0.62), Anapc5(0.6), Usp44(0.57), …
metaphase/anaphase transition of cell cycle	1.79868e-05	4.316	1.40951e-46	1.56768e-44	54	Ccnb1(6.12), Bub1(6.03), Bub1b(5.58), Ndc80(5.52), Ttk(5.48), Stil(5.44), Birc5(5.13), Ube2c(4.88), Trip13(4.69), Plk1(4.36), Cdc6(3.9), Tacc3(3.57), Cenpe(3.53), Tex14(3.06), Cdt1(2.94), Nek6(2.9), Mad2l1(2.73), Gen1(2.46), Mtbp(1.66), Cep192(1.56), Khdc3(1.38), Pcid2(1.13), Xrcc3(1.07), Terf1(0.99), Cdk5rap2(0.96), Bub3(0.65), Anapc15(0.62), Anapc5(0.6), Usp44(0.57), Anapc11(0.56), Anapc1(0.56)…
ribonucleoprotein complex biogenesis	6.24359e-07	4.15771	6.4729e-46	7.06841e-44	398	Cdkn2a(8.3), Isg20(4.29), Tex16(2.38), Nop56(2.28), Eif6(1.93), Eri1(1.9), Rpl12(1.8), Ppan(1.72), Suv39h1(1.66), Gm3086(1.62), Dkc1(1.58), Gar1(1.55), Ddx27(1.53), Nop58(1.52), Psip1(1.46), Npm1(1.43), Ruvbl2(1.41), Gnl3(1.4), Noc2l(1.39), Exosc2(1.35), Nop2(1.35), Xpo1(1.3), Exosc8(1.27), Ran(1.27), Celf4(1.21), Lsm2(1.18), Rexo4(1.16), Snrpc(1.14), C9orf72(1.13), Pa2g4(1.12), Nle1(1.12), Rrp1b…
centrosome cycle	1.99536e-05	4.17214	7.80541e-46	8.37131e-44	115	Sgo1(5.75), Ccnf(5.46), Stil(5.44), Brca1(5.2), Pclaf(5.15), Chek1(4.55), Kif11(4.53), Aurka(4.43), Plk1(4.36), Kifc1(3.86), Plk4(3.56), Haus8(2.93), Nek2(2.75), Atf5(2.5), Gen1(2.46), Mcph1(2.42), Wdr62(2.36), Cdk2(2.04), Tubgcp3(1.92), Sass6(1.91), Brca2(1.9), Arhgef10(1.68), Cep192(1.56), Cntln(1.53), Haus3(1.49), Ckap5(1.47), Cep152(1.44), Npm1(1.43), Cntrob(1.42), Chmp4c(1.4), Haus6(1.4), Ra…
regulation of nuclear division	1.9231e-05	4.12979	1.70318e-45	1.79461e-43	177	Ccnb1(6.12), Bub1(6.03), Bub1b(5.58), Ndc80(5.52), Ttk(5.48), Stil(5.44), Mki67(5.26), Birc5(5.13), Nusap1(5.04), Ube2c(4.88), Cdc20(4.85), Trip13(4.69), Chek1(4.55), Kif11(4.53), Sgo2a(4.37), Plk1(4.36), Cdca5(4.26), Ereg(4.16), Cdc6(3.9), Tacc3(3.57), Il1a(3.55), Cenpe(3.53), Hoxa13(3.12), Tex14(3.06), Piwil2(3), Cdt1(2.94), Nek6(2.9), Lif(2.83), Tnf(2.8), Nek2(2.75), Mad2l1(2.73), Ccsap(2.52),…
positive regulation of DNA metabolic process	2.13776e-05	4.09627	3.89465e-45	4.03297e-43	234	Areg(8.96), Cdk1(5.69), E2f8(5.59), Rad51(5.37), Aurkb(5.25), Brca1(5.2), E2f7(5), Myc(4.87), Dscc1(4.51), Chtf18(4.29), Ereg(4.16), Foxm1(3.85), Cdc7(3.57), Ung(3.57), Atad5(2.99), Cdt1(2.94), Clcf1(2.87), Gli2(2.85), Pcna(2.85), Anxa3(2.79), Nek2(2.75), Dbf4(2.73), Blm(2.7), Klf4(2.63), Jun(2.59), Dnmt1(2.58), Rfc4(2.48), Epo(2.41), C3ar1(2.41), Pak3(2.37), Il6(2.35), Csf2(2.33), Timeless(2.3),…
negative regulation of mitotic sister chromatid separation	2.45917e-05	4.31816	4.97795e-45	5.06739e-43	38	Ccnb1(6.12), Bub1(6.03), Bub1b(5.58), Ndc80(5.52), Ttk(5.48), Stil(5.44), Birc5(5.13), Trip13(4.69), Plk1(4.36), Cenpe(3.53), Tex14(3.06), Cdt1(2.94), Mad2l1(2.73), Gen1(2.46), Pttg1(2.15), Mtbp(1.66), Cep192(1.56), Khdc3(1.38), Pcid2(1.13), Xrcc3(1.07), Terf1(0.99), Cdk5rap2(0.96), Bub3(0.65), Anapc15(0.62), Usp44(0.57), Mad1l1(0.54), Atm(0.5), Zw10(0.41), Mad2l1bp(0.34), Zfp207(0.18), Rad21(0.1…
negative regulation of mitotic sister chromatid segregation	2.5487e-05	4.28696	7.1047e-45	7.11181e-43	41	Ccnb1(6.12), Bub1(6.03), Bub1b(5.58), Ndc80(5.52), Ttk(5.48), Stil(5.44), Birc5(5.13), Trip13(4.69), Plk1(4.36), Cenpe(3.53), Tex14(3.06), Cdt1(2.94), Mad2l1(2.73), Gen1(2.46), Pttg1(2.15), Mtbp(1.66), Cep192(1.56), Khdc3(1.38), Pcid2(1.13), Xrcc3(1.07), Terf1(0.99), Cdk5rap2(0.96), Bub3(0.65), Anapc15(0.62), Usp44(0.57), Mad1l1(0.54), Atm(0.5), Tnks(0.42), Zw10(0.41), Mad2l1bp(0.34), Atrx(0.34),…
microtubule organizing center organization	2.47588e-05	4.11007	1.0987e-44	1.08177e-42	123	Sgo1(5.75), Ccnf(5.46), Stil(5.44), Brca1(5.2), Pclaf(5.15), Chek1(4.55), Kif11(4.53), Aurka(4.43), Plk1(4.36), Kifc1(3.86), Plk4(3.56), Haus8(2.93), Nek2(2.75), Atf5(2.5), Gen1(2.46), Mcph1(2.42), Wdr62(2.36), Cdk2(2.04), Tubgcp3(1.92), Sass6(1.91), Brca2(1.9), Arhgef10(1.68), Cep192(1.56), Cntln(1.53), Haus3(1.49), Ckap5(1.47), Cep152(1.44), Npm1(1.43), Cntrob(1.42), Chmp4c(1.4), Haus6(1.4), Ra…
chromosome localization	2.60743e-05	4.14952	1.99624e-44	1.93377e-42	75	Ccnb1(6.12), Kif2c(5.75), Ndc80(5.52), Fam83d(5.24), Birc5(5.13), Cenpf(4.72), Nuf2(4.71), Kif14(4.68), Ankle1(4.37), Cdca8(4.35), Cdca5(4.26), Kif22(4.24), Spag5(3.82), Kif18a(3.62), Cenpe(3.53), Spdl1(3.27), Psrc1(3.01), Cdt1(2.94), Rad21l(2.56), Brca2(1.9), Champ1(1.54), Terb1(1.48), Ccdc155(1.44), Chmp4c(1.4), Kpnb1(1.28), Nde1(1.11), Cenpq(1.05), Gem(1.03), Terf1(0.99), Chmp2b(0.98), Pinx1(0…
negative regulation of chromosome separation	2.82272e-05	4.2721	2.38778e-44	2.27635e-42	39	Ccnb1(6.12), Bub1(6.03), Bub1b(5.58), Ndc80(5.52), Ttk(5.48), Stil(5.44), Birc5(5.13), Trip13(4.69), Plk1(4.36), Cenpe(3.53), Tex14(3.06), Cdt1(2.94), Mad2l1(2.73), Gen1(2.46), Pttg1(2.15), Mtbp(1.66), Cep192(1.56), Khdc3(1.38), Pcid2(1.13), Xrcc3(1.07), Terf1(0.99), Cdk5rap2(0.96), Bub3(0.65), Anapc15(0.62), Usp44(0.57), Mad1l1(0.54), Atm(0.5), Zw10(0.41), Mad2l1bp(0.34), Zfp207(0.18), Rad21(0.1…
establishment of chromosome localization	2.82164e-05	4.12898	5.52463e-44	5.18452e-42	74	Ccnb1(6.12), Kif2c(5.75), Ndc80(5.52), Fam83d(5.24), Birc5(5.13), Cenpf(4.72), Nuf2(4.71), Kif14(4.68), Ankle1(4.37), Cdca8(4.35), Cdca5(4.26), Kif22(4.24), Spag5(3.82), Kif18a(3.62), Cenpe(3.53), Spdl1(3.27), Psrc1(3.01), Cdt1(2.94), Rad21l(2.56), Brca2(1.9), Champ1(1.54), Terb1(1.48), Ccdc155(1.44), Chmp4c(1.4), Kpnb1(1.28), Nde1(1.11), Cenpq(1.05), Gem(1.03), Terf1(0.99), Chmp2b(0.98), Pinx1(0…
regulation of mitotic metaphase/anaphase transition	3.06986e-05	4.19598	6.22589e-44	5.75273e-42	49	Ccnb1(6.12), Bub1(6.03), Bub1b(5.58), Ndc80(5.52), Ttk(5.48), Stil(5.44), Birc5(5.13), Ube2c(4.88), Trip13(4.69), Plk1(4.36), Cdc6(3.9), Cenpe(3.53), Tex14(3.06), Cdt1(2.94), Nek6(2.9), Mad2l1(2.73), Gen1(2.46), Mtbp(1.66), Cep192(1.56), Khdc3(1.38), Pcid2(1.13), Xrcc3(1.07), Terf1(0.99), Cdk5rap2(0.96), Bub3(0.65), Anapc15(0.62), Anapc5(0.6), Usp44(0.57), Anapc11(0.56), Mad1l1(0.54), Atm(0.5), A…
regulation of metaphase/anaphase transition of cell cycle	3.35898e-05	4.16715	1.73286e-43	1.5769e-41	50	Ccnb1(6.12), Bub1(6.03), Bub1b(5.58), Ndc80(5.52), Ttk(5.48), Stil(5.44), Birc5(5.13), Ube2c(4.88), Trip13(4.69), Plk1(4.36), Cdc6(3.9), Cenpe(3.53), Tex14(3.06), Cdt1(2.94), Nek6(2.9), Mad2l1(2.73), Gen1(2.46), Mtbp(1.66), Cep192(1.56), Khdc3(1.38), Pcid2(1.13), Xrcc3(1.07), Terf1(0.99), Cdk5rap2(0.96), Bub3(0.65), Anapc15(0.62), Anapc5(0.6), Usp44(0.57), Anapc11(0.56), Mad1l1(0.54), Atm(0.5), A…
mitotic spindle checkpoint	3.38601e-05	4.24588	1.85838e-43	1.66589e-41	36	Ccnb1(6.12), Bub1(6.03), Bub1b(5.58), Ndc80(5.52), Ttk(5.48), Stil(5.44), Birc5(5.13), Trip13(4.69), Plk1(4.36), Cenpe(3.53), Tex14(3.06), Cdt1(2.94), Mad2l1(2.73), Gen1(2.46), Mtbp(1.66), Cep192(1.56), Khdc3(1.38), Pcid2(1.13), Xrcc3(1.07), Terf1(0.99), Cdk5rap2(0.96), Bub3(0.65), Anapc15(0.62), Usp44(0.57), Mad1l1(0.54), Atm(0.5), Zw10(0.41), Mad2l1bp(0.34), Zfp207(0.18), Lcmt1(0.08), Klhl22(-0…
telomere organization	2.96881e-05	4.03553	4.64139e-43	4.09944e-41	123	Rad51(5.37), Ccne1(5.32), Aurkb(5.25), Myc(4.87), Ccne2(4.86), Tert(3.32), Pif1(3.21), Zscan4c(3.2), Recql4(2.89), Pcna(2.85), Nek2(2.75), Blm(2.7), Rpa2(2.04), Brca2(1.9), Rtel1(1.58), Dkc1(1.58), Apex1(1.56), Rad51c(1.53), Dna2(1.43), Rpa1(1.43), Gnl3(1.4), Mre11a(1.32), Rif1(1.28), Lmna(1.2), Tinf2(1.19), Rad50(1.18), Src(1.17), Xrcc3(1.07), Nat10(1.06), H3f3b(1.05), Atr(1.04), Ctc1(1.02), Ter…
negative regulation of mitotic metaphase/anaphase transition	3.7228e-05	4.21058	5.45835e-43	4.75114e-41	37	Ccnb1(6.12), Bub1(6.03), Bub1b(5.58), Ndc80(5.52), Ttk(5.48), Stil(5.44), Birc5(5.13), Trip13(4.69), Plk1(4.36), Cenpe(3.53), Tex14(3.06), Cdt1(2.94), Mad2l1(2.73), Gen1(2.46), Mtbp(1.66), Cep192(1.56), Khdc3(1.38), Pcid2(1.13), Xrcc3(1.07), Terf1(0.99), Cdk5rap2(0.96), Bub3(0.65), Anapc15(0.62), Usp44(0.57), Mad1l1(0.54), Atm(0.5), Zw10(0.41), Mad2l1bp(0.34), Zfp207(0.18), Rad21(0.16), Lcmt1(0.0…
telomere maintenance	3.26571e-05	4.01375	1.29826e-42	1.11391e-40	121	Rad51(5.37), Ccne1(5.32), Aurkb(5.25), Myc(4.87), Ccne2(4.86), Tert(3.32), Pif1(3.21), Zscan4c(3.2), Recql4(2.89), Pcna(2.85), Nek2(2.75), Blm(2.7), Rpa2(2.04), Brca2(1.9), Rtel1(1.58), Dkc1(1.58), Apex1(1.56), Rad51c(1.53), Dna2(1.43), Rpa1(1.43), Gnl3(1.4), Mre11a(1.32), Rif1(1.28), Lmna(1.2), Tinf2(1.19), Rad50(1.18), Src(1.17), Xrcc3(1.07), Nat10(1.06), Atr(1.04), Ctc1(1.02), Terf1(0.99), Smc…
regulation of mitotic nuclear division	3.70728e-05	3.98419	2.36859e-42	2.00362e-40	149	Ccnb1(6.12), Bub1(6.03), Bub1b(5.58), Ndc80(5.52), Ttk(5.48), Stil(5.44), Mki67(5.26), Birc5(5.13), Nusap1(5.04), Ube2c(4.88), Trip13(4.69), Chek1(4.55), Kif11(4.53), Plk1(4.36), Cdca5(4.26), Ereg(4.16), Cdc6(3.9), Tacc3(3.57), Il1a(3.55), Cenpe(3.53), Hoxa13(3.12), Tex14(3.06), Cdt1(2.94), Nek6(2.9), Tnf(2.8), Nek2(2.75), Mad2l1(2.73), Ccsap(2.52), Gen1(2.46), Fbxo5(2.42), Il1b(2.16), Pttg1(2.15…
negative regulation of metaphase/anaphase transition of cell cycle	4.24811e-05	4.16549	2.44332e-42	2.03814e-40	38	Ccnb1(6.12), Bub1(6.03), Bub1b(5.58), Ndc80(5.52), Ttk(5.48), Stil(5.44), Birc5(5.13), Trip13(4.69), Plk1(4.36), Cenpe(3.53), Tex14(3.06), Cdt1(2.94), Mad2l1(2.73), Gen1(2.46), Mtbp(1.66), Cep192(1.56), Khdc3(1.38), Pcid2(1.13), Xrcc3(1.07), Terf1(0.99), Cdk5rap2(0.96), Bub3(0.65), Anapc15(0.62), Usp44(0.57), Mad1l1(0.54), Atm(0.5), Zw10(0.41), Mad2l1bp(0.34), Zfp207(0.18), Rad21(0.16), Lcmt1(0.0…
protein localization to chromosome	4.07434e-05	4.02862	3.1477e-42	2.58974e-40	78	Cdk1(5.69), Bub1b(5.58), Ndc80(5.52), Ttk(5.48), Esco2(5.35), Aurkb(5.25), Knl1(4.8), Plk1(4.36), Cdca5(4.26), Cenpa(3.69), Tert(3.32), Spdl1(3.27), Stag3(3.02), Cdt1(2.94), Ezh2(2.73), Rpa2(2.04), Haspin(2.03), Cenpt(2), Brca2(1.9), Rcc2(1.69), Mtbp(1.66), Dkc1(1.58), Champ1(1.54), Rpa1(1.43), Ruvbl2(1.41), Gnl3(1.4), Tinf2(1.19), Cenpq(1.05), Atr(1.04), Terf1(0.99), Pinx1(0.92), Mis12(0.83), Lr…
attachment of spindle microtubules to kinetochore	4.4177e-05	4.21672	4.67066e-42	3.79081e-40	31	Ccnb1(6.12), Sgo1(5.75), Kif2c(5.75), Ndc80(5.52), Knl1(4.8), Nuf2(4.71), Racgap1(4.63), Spag5(3.82), Ect2(3.57), Cenpe(3.53), Knstrn(3.42), Tex14(3.06), Cdt1(2.94), Dsn1(2.8), Nek2(2.75), Brca2(1.9), Rcc2(1.69), Champ1(1.54), Mis12(0.83), Cenpc1(0.76), Bub3(0.65), Mad1l1(0.54), Seh1l(0.43), Zfp207(0.18), Hnrnpu(-0.09), Becn1(-0.09), Apc(-0.14), Abraxas2(-0.23), Sirt2(-0.27), Bod1(-0.88), Rb1(-1.…
positive regulation of cytokine production	1.48418e-05	3.89205	3.99455e-41	3.19884e-39	394	Nlrp10(7.04), Il17rb(5.56), Brca1(5.2), Hpse(5.09), C3(5.04), Il1f9(4.73), Il1f8(4.62), Tlr2(4.58), Htr2b(4.52), Il1f6(4.49), Il20rb(4.38), Runx1(4.32), Hspb1(4.27), Hc(4.19), Ereg(4.16), Clec4n(3.97), Wnt11(3.97), Serpine1(3.73), Dhx58(3.7), Tnfsf9(3.59), Il1a(3.55), Btnl2(3.49), Tlr5(3.46), Ccl20(3.45), Lbp(3.29), Mmp12(3.25), Fgr(3.24), Irf7(3.23), Adam8(3.21), Cd14(3.18), Cd276(3.09), Egr1(2.…
regulation of response to DNA damage stimulus	5.55828e-05	3.87573	1.69994e-40	1.34089e-38	181	Cdkn2a(8.3), Rad51(5.37), Brca1(5.2), Fignl1(5.19), Cd44(5.14), Parpbp(5.02), Rad51ap1(4.93), Myc(4.87), Chek1(4.55), Ankle1(4.37), Ankrd1(4.34), Aunip(3.89), Foxm1(3.85), Ddias(3.01), Pcna(2.85), Polq(2.72), Blm(2.7), Usp51(2.47), Pmaip1(2.32), Timeless(2.3), Rpa2(2.04), Ddx11(2.02), Wdr76(2.01), Nsd2(1.93), Chek2(1.84), Usp1(1.82), Fancb(1.81), Cd74(1.59), Rtel1(1.58), Dek(1.44), Npm1(1.43), Mi…
cytokinesis	5.94235e-05	3.88085	1.71909e-40	1.34089e-38	159	Prc1(5.65), Ckap2(5.65), E2f8(5.59), Aurkb(5.25), Kif4(5.16), Birc5(5.13), Nusap1(5.04), E2f7(5), Anln(4.92), Cep55(4.9), Kif14(4.68), Racgap1(4.63), Aurka(4.43), Plk1(4.36), Kif20a(4.08), Naip1(3.98), Rxfp3(3.98), Cdc6(3.9), Rtkn2(3.74), Cenpa(3.69), Ect2(3.57), Kif23(3.41), Cdc25b(3.24), Tex14(3.06), Incenp(2.81), Sept14(2.47), Stmn1(2.43), Pak3(2.37), Rhob(2.19), Brca2(1.9), Drd3(1.88), Rnd3(1…
DNA integrity checkpoint	6.13472e-05	3.88817	3.04849e-40	2.34734e-38	114	Clspn(5.91), Cdk1(5.69), Top2a(5.62), Eme1(5.51), Ticrr(5.35), Dtl(5.24), Brca1(5.2), Chek1(4.55), Plk1(4.36), E2f1(4.28), Fanci(3.86), Cdkn1a(3.19), Cdt1(2.94), Blm(2.7), Topbp1(2.42), Rbm38(2.31), Timeless(2.3), Tipin(2.13), Rpa2(2.04), Wdr76(2.01), Chek2(1.84), Donson(1.8), Sox4(1.7), Dna2(1.43), Mbd4(1.42), Trp73(1.34), Casp2(1.32), Mre11a(1.32), Usp28(1.28), Rhno1(1.18), Msh2(1.11), Rnaseh2b…
DNA conformation change	5.98186e-05	3.84325	6.8342e-40	5.19572e-38	192	Cdkn2a(8.3), Ccnb1(6.12), Ncapg(6), Cdk1(5.69), Top2a(5.62), Sox9(5.44), Rad51(5.37), Ncaph(5.24), Nusap1(5.04), Chaf1b(4.94), Hells(4.44), Asf1b(4.34), Hmga2(4.28), Cdca5(4.26), Oip5(4.11), Chaf1a(4.09), Ncapg2(3.84), Cenpa(3.69), Smc2(3.31), Mcm2(3.29), Pif1(3.21), Hist1h1a(3.15), Ncapd2(3.13), Hist1h4j(3.01), Hist1h3c(2.99), Mcm4(2.94), Hist1h3g(2.93), Recql4(2.89), Blm(2.7), Mcm7(2.48), Smc4(…
protein localization to kinetochore	7.11094e-05	4.29586	9.41502e-40	7.06832e-38	18	Cdk1(5.69), Bub1b(5.58), Ndc80(5.52), Ttk(5.48), Aurkb(5.25), Knl1(4.8), Spdl1(3.27), Cdt1(2.94), Haspin(2.03), Cenpt(2), Rcc2(1.69), Mtbp(1.66), Champ1(1.54), Cenpq(1.05), Mis12(0.83), Zw10(0.41), Trappc12(-0.14), Ik(-0.15),
metaphase plate congression	6.86958e-05	3.94202	1.21165e-39	8.98415e-38	54	Ccnb1(6.12), Kif2c(5.75), Ndc80(5.52), Fam83d(5.24), Cenpf(4.72), Nuf2(4.71), Kif14(4.68), Cdca8(4.35), Cdca5(4.26), Kif22(4.24), Spag5(3.82), Kif18a(3.62), Cenpe(3.53), Spdl1(3.27), Psrc1(3.01), Cdt1(2.94), Brca2(1.9), Champ1(1.54), Chmp4c(1.4), Kpnb1(1.28), Cenpq(1.05), Gem(1.03), Chmp2b(0.98), Pinx1(0.92), Spice1(0.92), Mis12(0.83), Cenpc1(0.76), Pibf1(0.59), Ankrd53(0.57), Mad1l1(0.54), Chmp4…
negative regulation of nuclear division	7.92428e-05	3.89503	3.25937e-39	2.38729e-37	62	Ccnb1(6.12), Bub1(6.03), Bub1b(5.58), Ndc80(5.52), Ttk(5.48), Stil(5.44), Birc5(5.13), Trip13(4.69), Chek1(4.55), Plk1(4.36), Cenpe(3.53), Tex14(3.06), Cdt1(2.94), Lif(2.83), Mad2l1(2.73), Gen1(2.46), Fbxo5(2.42), Pttg1(2.15), Osm(2.13), Mtbp(1.66), Cep192(1.56), Khdc3(1.38), Pcid2(1.13), Msh2(1.11), Xrcc3(1.07), Terf1(0.99), Cdk5rap2(0.96), Rps6ka2(0.8), Hormad1(0.72), Fgfr3(0.7), Bmp7(0.65), Bu…
mitotic spindle assembly checkpoint	9.5784e-05	3.95679	2.60658e-38	1.8637e-36	34	Ccnb1(6.12), Bub1(6.03), Bub1b(5.58), Ndc80(5.52), Ttk(5.48), Birc5(5.13), Trip13(4.69), Plk1(4.36), Cenpe(3.53), Tex14(3.06), Cdt1(2.94), Mad2l1(2.73), Gen1(2.46), Cep192(1.56), Khdc3(1.38), Pcid2(1.13), Xrcc3(1.07), Terf1(0.99), Cdk5rap2(0.96), Bub3(0.65), Anapc15(0.62), Usp44(0.57), Mad1l1(0.54), Atm(0.5), Zw10(0.41), Mad2l1bp(0.34), Zfp207(0.18), Lcmt1(0.08), Klhl22(-0.05), Apc(-0.14), Ik(-0.…
spindle assembly checkpoint	9.5784e-05	3.95679	2.60658e-38	1.8637e-36	34	Ccnb1(6.12), Bub1(6.03), Bub1b(5.58), Ndc80(5.52), Ttk(5.48), Birc5(5.13), Trip13(4.69), Plk1(4.36), Cenpe(3.53), Tex14(3.06), Cdt1(2.94), Mad2l1(2.73), Gen1(2.46), Cep192(1.56), Khdc3(1.38), Pcid2(1.13), Xrcc3(1.07), Terf1(0.99), Cdk5rap2(0.96), Bub3(0.65), Anapc15(0.62), Usp44(0.57), Mad1l1(0.54), Atm(0.5), Zw10(0.41), Mad2l1bp(0.34), Zfp207(0.18), Lcmt1(0.08), Klhl22(-0.05), Apc(-0.14), Ik(-0.…
mitotic spindle assembly	9.95083e-05	3.80431	9.15154e-38	6.46637e-36	67	Tpx2(5.86), Aurkb(5.25), Kif4(5.16), Birc5(5.13), Cdc20(4.85), Racgap1(4.63), Kif11(4.53), Plk1(4.36), Naip1(3.98), Kifc1(3.86), Kif23(3.41), Mybl2(3.33), Nek2(2.75), Ccsap(2.52), Kifc5b(2.29), Tubgcp3(1.92), Chek2(1.84), Arhgef10(1.68), Cep192(1.56), Birc3(1.53), Chmp4c(1.4), Khdc3(1.38), Kpnb1(1.28), Flna(1.28), Hspa1b(1.12), Kif2a(0.98), Chmp2b(0.98), Spice1(0.92), Stag1(0.92), Tubgcp2(0.9), H…
regulation of cell cycle G2/M phase transition	0.000115761	3.74789	2.58075e-37	1.80233e-35	92	Cdkn2a(8.3), Ccnb1(6.12), Clspn(5.91), Cdk1(5.69), Ticrr(5.35), Cdc25c(5.27), Dtl(5.24), Brca1(5.2), Cenpf(4.72), Kif14(4.68), Chek1(4.55), Rad51b(4.53), Plk1(4.36), Fanci(3.86), Cdc7(3.57), Cdc25b(3.24), Lmnb1(2.91), Blm(2.7), Atf5(2.5), Topbp1(2.42), Cdk2(2.04), Donson(1.8), Rcc2(1.69), Hacd1(1.68), Cdk4(1.56), Rad51c(1.53), Npm1(1.43), Mbd4(1.42), Chmp4c(1.4), Mre11a(1.32), Rnaseh2b(1.09), Ctc…
positive regulation of defense response	3.94923e-05	3.68767	5.19487e-37	3.58625e-35	294	Nlrp10(7.04), Cxcl1(5.96), Arg1(5.66), Il17rb(5.56), Acod1(5.04), C3(5.04), Tlr2(4.58), Tac1(4.56), Smpdl3b(4.46), Ereg(4.16), Serpine1(3.73), Dhx58(3.7), Cnr1(3.51), Tlr5(3.46), Lbp(3.29), Mmp12(3.25), Irf7(3.23), Adam8(3.21), Cd14(3.18), Cd300lf(2.91), Ulbp1(2.86), Tnf(2.8), Tnfsf18(2.68), Pvr(2.67), Ccl3(2.66), Tnfaip3(2.65), Ctss(2.62), Zbp1(2.57), Cgas(2.45), Tlr8(2.43), Il6(2.35), Hmgb2(2.3…
regulation of DNA recombination	0.000122583	3.73479	9.21966e-37	6.29242e-35	75	Rad51(5.37), Fignl1(5.19), Parpbp(5.02), Rad51ap1(4.93), Chek1(4.55), Ankle1(4.37), Ung(3.57), Rad18(3.39), Zscan4c(3.2), Atad5(2.99), Clcf1(2.87), Polq(2.72), Blm(2.7), Usp51(2.47), Tnfsf4(2.06), Rpa2(2.04), Nsd2(1.93), Fancb(1.81), Rtel1(1.58), Aplf(1.53), Pms2(1.47), Msh6(1.41), Tgfb1(1.37), Ppp4r2(1.35), Rif1(1.28), Rad50(1.18), Msh2(1.11), Zranb3(1.07), Tnfsf13(0.9), Sirt6(0.88), Kdm1a(0.88)…
regulation of DNA replication	0.000127837	3.69249	1.26263e-36	8.52061e-35	117	Areg(8.96), Cdk1(5.69), E2f8(5.59), Esco2(5.35), Ticrr(5.35), E2f7(5), Dscc1(4.51), Chtf18(4.29), Ereg(4.16), Cdc7(3.57), Cdt1(2.94), Gli2(2.85), Pcna(2.85), Dbf4(2.73), Blm(2.7), Jun(2.59), Rfc4(2.48), Epo(2.41), Il6(2.35), Csf2(2.33), Timeless(2.3), Mcidas(2.29), Tipin(2.13), Cdk2(2.04), Pdgfa(1.92), Brca2(1.9), Rfc3(1.88), Chek2(1.84), Donson(1.8), Rfc5(1.72), Dna2(1.43), Npm1(1.43), Tgfb1(1.3…
ribosome biogenesis	3.71183e-06	3.71563	1.28089e-36	8.5478e-35	266	Cdkn2a(8.3), Isg20(4.29), Nop56(2.28), Eif6(1.93), Eri1(1.9), Rpl12(1.8), Ppan(1.72), Suv39h1(1.66), Dkc1(1.58), Gar1(1.55), Ddx27(1.53), Nop58(1.52), Npm1(1.43), Gnl3(1.4), Noc2l(1.39), Exosc2(1.35), Nop2(1.35), Xpo1(1.3), Exosc8(1.27), Ran(1.27), Rexo4(1.16), Pa2g4(1.12), Nle1(1.12), Rrp1b(1.12), Shq1(1.12), Isg20l2(1.11), Rps24(1.1), Utp4(1.1), Fbl(1.09), Mak16(1.09), Ddx21(1.07), Noc4l(1.07),…
T cell activation	3.97603e-05	3.63881	2.63929e-36	1.74193e-34	452	Cdkn2a(8.3), Gpnmb(5.98), Aire(5.74), Arg1(5.66), Cd44(5.14), Foxn1(4.91), Il1f8(4.62), Fancd2(4.56), Clec4d(4.45), Il20rb(4.38), Gli3(4.1), Vcam1(4.09), Foxj1(3.8), Tnfsf9(3.59), Myb(3.53), Btnl2(3.49), Eomes(3.44), Igfbp2(3.41), Adam8(3.21), Cd276(3.09), Stx11(3.07), Egr1(2.97), Lgals3(2.93), Ripk3(2.8), Clec4e(2.77), Blm(2.7), Tnfsf18(2.68), Ifnb1(2.63), Egr3(2.54), Tnfsf8(2.5), Ccl2(2.48), Ep…
response to virus	4.45537e-05	3.65798	2.70879e-36	1.76837e-34	246	Lcn2(5.2), Oasl1(5.15), Slfn9(4.92), Isg20(4.29), Oas3(4.09), Trim12a(3.87), Dhx58(3.7), Mmp12(3.25), Irf7(3.23), Isg15(3.13), Gli2(2.85), Tnf(2.8), Cxcl10(2.79), Ddit4(2.75), Oas1g(2.69), Ifnb1(2.63), Zbp1(2.57), Oas1a(2.49), Cgas(2.45), Tlr8(2.43), Il6(2.35), Bcl3(2.34), Ifit1(2.32), Oasl2(2.27), Ticam2(2.25), Mx2(2.23), Aicda(2.19), Il1b(2.16), Ddx60(2.11), Tnfsf4(2.06), A230050P20Rik(2.04), R…
kinetochore organization	0.000145549	4.00862	3.57363e-36	2.30787e-34	19	Ndc80(5.52), Nuf2(4.71), Cenph(4.17), Cenpa(3.69), Cenpk(3.67), Cenpw(3.41), Smc2(3.31), Cdt1(2.94), Cenps(2.57), Smc4(2.45), Cenpn(2.13), Cenpt(2), Mis12(0.83), Cenpc1(0.76), Rnf4(0.73), Pogz(0.16), Cenpx(-0.07), Trappc12(-0.14), Senp6(-0.22),
chromosome organization involved in meiotic cell cycle	0.000146509	3.69536	7.8409e-36	5.00984e-34	68	Bub1(6.03), Bub1b(5.58), Rad51(5.37), Ccne1(5.32), Ncaph(5.24), Ccne2(4.86), Trip13(4.69), Fancd2(4.56), Sgo2a(4.37), Ankle1(4.37), Smc2(3.31), Tex12(3.31), Ncapd2(3.13), Stag3(3.02), Dsn1(2.8), Rad21l(2.56), Smc4(2.45), Hormad2(2.32), Tex19.1(2.26), Ccdc36(2.23), Brip1(2.18), Rec8(1.81), Sycp1(1.72), Rad51c(1.53), Mei4(1.51), Terb1(1.48), Ccdc155(1.44), Ndc1(1.34), Mre11a(1.32), Msh4(1.26), Syce…
mitotic cytokinesis	0.000170955	3.66758	2.5484e-35	1.61112e-33	65	Ckap2(5.65), Kif4(5.16), Birc5(5.13), Nusap1(5.04), Anln(4.92), Cep55(4.9), Racgap1(4.63), Plk1(4.36), Kif20a(4.08), Rtkn2(3.74), Cenpa(3.69), Ect2(3.57), Kif23(3.41), Incenp(2.81), Sept14(2.47), Stmn1(2.43), Rhob(2.19), Brca2(1.9), Sept8(1.57), Cntrob(1.42), Kif20b(1.3), Sept10(1.28), Sept5(1.07), Sept7(0.99), Cul7(0.86), Rtkn(0.81), Unc119(0.75), Sept12(0.73), Sept11(0.71), Spast(0.62), Daxx(0.…
response to molecule of bacterial origin	8.81186e-05	3.56771	7.48814e-35	4.68477e-33	292	Cxcl1(5.96), Cxcl2(5.94), Cxcl5(5.3), Cxcl3(5.27), Tnfrsf9(5.16), Acod1(5.04), Slpi(4.59), Tlr2(4.58), Raet1a(4.41), Ankrd1(4.34), Cxcl11(4.24), Trem2(3.87), Ccl12(3.81), Mir210(3.79), Serpine1(3.73), Cyp27b1(3.62), Nos2(3.53), Cnr1(3.51), Lbp(3.29), Cd14(3.18), Gbp2(2.94), Tnf(2.8), Cxcl10(2.79), Gbp10(2.76), Cd84(2.72), Tnfrsf23(2.66), Tnfaip3(2.65), Litaf(2.65), Jun(2.59), Ccl2(2.48), Il6(2.35…
cytoskeleton-dependent cytokinesis	0.000220873	3.58235	4.02315e-34	2.49104e-32	76	Ckap2(5.65), Aurkb(5.25), Kif4(5.16), Birc5(5.13), Nusap1(5.04), Anln(4.92), Cep55(4.9), Racgap1(4.63), Plk1(4.36), Kif20a(4.08), Rtkn2(3.74), Cenpa(3.69), Ect2(3.57), Kif23(3.41), Incenp(2.81), Sept14(2.47), Stmn1(2.43), Rhob(2.19), Brca2(1.9), Sept8(1.57), Cntrob(1.42), Kif20b(1.3), Sept10(1.28), Sept5(1.07), Sept7(0.99), Cul7(0.86), Fmn2(0.85), Rtkn(0.81), Unc119(0.75), Spire2(0.75), Sept12(0.…
negative regulation of mitotic nuclear division	0.000228907	3.62129	5.77224e-34	3.53756e-32	51	Ccnb1(6.12), Bub1(6.03), Bub1b(5.58), Ndc80(5.52), Ttk(5.48), Stil(5.44), Birc5(5.13), Trip13(4.69), Chek1(4.55), Plk1(4.36), Cenpe(3.53), Tex14(3.06), Cdt1(2.94), Mad2l1(2.73), Gen1(2.46), Pttg1(2.15), Mtbp(1.66), Cep192(1.56), Khdc3(1.38), Pcid2(1.13), Xrcc3(1.07), Terf1(0.99), Cdk5rap2(0.96), Fgfr3(0.7), Bmp7(0.65), Bub3(0.65), Anapc15(0.62), Usp44(0.57), Mad1l1(0.54), Atm(0.5), Tnks(0.42), Zw…
regulation of leukocyte activation	5.19229e-05	3.5046	7.85121e-34	4.76307e-32	472	Cdkn2a(8.3), Gpnmb(5.98), Arg1(5.66), Tff2(5.61), Bst1(5.49), Havcr1(5.42), Cd44(5.14), Foxn1(4.91), Il1f8(4.62), Tac1(4.56), Fancd2(4.56), Il20rb(4.38), Gli3(4.1), Vcam1(4.09), Sox11(3.95), Foxj1(3.8), Tnfsf9(3.59), Ung(3.57), Myb(3.53), Cnr1(3.51), Btnl2(3.49), Igfbp2(3.41), Bpi(3.31), Lbp(3.29), Fgr(3.24), Adam8(3.21), Cdkn1a(3.19), Cd276(3.09), Atad5(2.99), Lgals3(2.93), Cd300lf(2.91), Clcf1(…
cell cycle G2/M phase transition	0.000250257	3.51969	1.45193e-33	8.72027e-32	123	Cdkn2a(8.3), Ccnb1(6.12), Clspn(5.91), Cdk1(5.69), Ticrr(5.35), Cdc25c(5.27), Dtl(5.24), Ccna2(5.22), Brca1(5.2), Birc5(5.13), Cdkn2b(4.83), Cenpf(4.72), Kif14(4.68), Chek1(4.55), Rad51b(4.53), Plk1(4.36), Fanci(3.86), Foxm1(3.85), Cdc7(3.57), Cdc25b(3.24), Cdkn1a(3.19), Mastl(2.97), Lmnb1(2.91), Blm(2.7), Atf5(2.5), Topbp1(2.42), Cdk2(2.04), Skp2(2.03), Chek2(1.84), Donson(1.8), Rcc2(1.69), Hacd…
G1/S transition of mitotic cell cycle	0.000233882	3.50088	1.63191e-33	9.70423e-32	176	Cdkn2a(8.3), Gpnmb(5.98), Iqgap3(5.72), Cdkn3(5.41), Ccne1(5.32), E2f7(5), Ccne2(4.86), Cdkn2b(4.83), Kif14(4.68), Inhba(4.35), Pole(4.33), E2f1(4.28), Myb(3.53), Tcf19(3.51), Eif4ebp1(3.34), Tert(3.32), Cdkn1a(3.19), Cdc45(2.93), Dbf4(2.73), Ezh2(2.73), Klf4(2.63), Crlf3(2.41), Rbl1(2.37), Rbm38(2.31), Trim71(2.19), Rhou(2.17), Camk2b(2.12), Cdk2(2.04), Rpa2(2.04), Haspin(2.03), Skp2(2.03), Sox4…
protein localization to chromosome, centromeric region	0.000258184	3.77599	1.93973e-33	1.14216e-31	22	Cdk1(5.69), Bub1b(5.58), Ndc80(5.52), Ttk(5.48), Aurkb(5.25), Knl1(4.8), Cenpa(3.69), Spdl1(3.27), Cdt1(2.94), Haspin(2.03), Cenpt(2), Rcc2(1.69), Mtbp(1.66), Champ1(1.54), Cenpq(1.05), Mis12(0.83), Zw10(0.41), Ctcf(0.2), Trappc12(-0.14), Ik(-0.15), Bod1(-0.88), Rb1(-1.3),
regulation of multi-organism process	0.000168822	3.47146	2.85629e-33	1.66552e-31	377	Nlrp10(7.04), Cxcl1(5.96), Ptgds(5.75), Arg1(5.66), Top2a(5.62), Cxcl5(5.3), Astl(5.29), Oasl1(5.15), Acod1(5.04), Bpifa1(4.61), Slpi(4.59), Tlr2(4.58), Fbln1(4.57), Trim59(4.45), Aurka(4.43), Inhba(4.35), Isg20(4.29), Oas3(4.09), Timp1(3.97), Anxa2(3.76), Dhx58(3.7), Nos2(3.53), Cnr1(3.51), Lbp(3.29), Mmp12(3.25), Zan(3.17), Isg15(3.13), Lhfpl2(2.99), Apoe(2.82), Tnf(2.8), Cd84(2.72), Oas1g(2.69…
base-excision repair	0.000295735	3.56246	1.42341e-32	8.22017e-31	41	Neil3(5.58), Pole(4.33), Hmga2(4.28), Lig1(3.66), Ung(3.57), Ccno(3.19), Pold1(3.16), Recql4(2.89), Pcna(2.85), Polq(2.72), Hmga1(2.06), Rpa2(2.04), Apex1(1.56), Dna2(1.43), Rpa1(1.43), Mutyh(1.41), Mre11a(1.32), Polb(1.31), Tdg(1.14), Ogg1(0.91), Parp2(0.9), Sirt6(0.88), Nthl1(0.75), Rpa3(0.69), Rps3(0.67), Xrcc1(0.6), Lig3(0.55), Hmgb1(0.39), Wrn(0.34), Smug1(0.24), Parp1(0.21), Ercc6(0.2), Ape…
centromere complex assembly	0.000313663	3.64789	2.66307e-32	1.52328e-30	25	Cenpi(5.26), Hells(4.44), Cenph(4.17), Oip5(4.11), Cenpa(3.69), Cenpk(3.67), Cenpw(3.41), Cenps(2.57), Cenpn(2.13), Cenpp(2.05), Cenpt(2), Nasp(1.69), Mis18a(1.53), H3f3b(1.05), Cenpo(0.98), Mis12(0.83), Itgb3bp(0.81), Cenpc1(0.76), Rnf4(0.73), Pogz(0.16), H3f3a(-0.05), Cenpx(-0.07), Trappc12(-0.14), Senp6(-0.22), Cenpv(-1.24),
chromosome condensation	0.000321897	3.60051	2.72972e-32	1.54667e-30	32	Ccnb1(6.12), Ncapg(6), Cdk1(5.69), Top2a(5.62), Ncaph(5.24), Nusap1(5.04), Hmga2(4.28), Cdca5(4.26), Ncapg2(3.84), Smc2(3.31), Ncapd2(3.13), Smc4(2.45), Mcph1(2.42), Phf13(1.66), Ncapd3(1.09), H3f3b(1.05), Ncaph2(0.94), Dffb(0.72), Phf23(0.6), Wapl(0.29), Nipbl(0.24), Akap8(0.21), Acin1(0.18), Prm1(0.12), Mir744(-0.02), H3f3a(-0.05), Hils1(-0.12), Ern2(-0.18), H1fnt(-0.4), Chmp1a(-0.51), Akap8l(-…
defense response to bacterium	0.00018626	3.43032	2.78336e-32	1.56232e-30	228	F2(9.18), 2610528A11Rik(8.9), Spaca7(7.1), Nlrp10(7.04), Defb36(6.19), Cxcl5(5.3), Bpifa1(4.61), Slpi(4.59), Tlr2(4.58), Clec4d(4.45), Raet1a(4.41), Mmp7(4.26), Adgrb1(3.84), Trem1(3.78), Serpine1(3.73), Lypd8(3.57), Nos2(3.53), Tlr5(3.46), Lyz2(3.46), Bpi(3.31), Spaca1(3.31), Lbp(3.29), Defb19(3.27), Fgr(3.24), Plac8(3.24), Isg15(3.13), Lyz1(3.09), Gbp2(2.94), Hamp(2.86), Tnf(2.8), Anxa3(2.79), …
defense response to virus	0.000109178	3.43029	4.50337e-32	2.50438e-30	203	Oasl1(5.15), Slfn9(4.92), Isg20(4.29), Oas3(4.09), Trim12a(3.87), Dhx58(3.7), Mmp12(3.25), Irf7(3.23), Isg15(3.13), Cxcl10(2.79), Ddit4(2.75), Oas1g(2.69), Ifnb1(2.63), Zbp1(2.57), Oas1a(2.49), Cgas(2.45), Tlr8(2.43), Il6(2.35), Ifit1(2.32), Oasl2(2.27), Ticam2(2.25), Mx2(2.23), Aicda(2.19), Il1b(2.16), Ddx60(2.11), A230050P20Rik(2.04), Rtp4(1.99), Mx1(1.94), F2rl1(1.91), Ifit2(1.91), Spon2(1.84)…
sister chromatid cohesion	0.000360932	3.46366	1.41001e-31	7.76929e-30	54	Bub1(6.03), Sgo1(5.75), Bub1b(5.58), Cdc20(4.85), Dscc1(4.51), Sgo2a(4.37), Cdca5(4.26), Kif22(4.24), Stag3(3.02), Recql4(2.89), Smc1b(2.7), Rad21l(2.56), Hormad2(2.32), Pttg1(2.15), Haspin(2.03), Ddx11(2.02), Fen1(1.84), Rec8(1.81), Rad51c(1.53), Mre11a(1.32), Naa50(0.94), Hormad1(0.72), Pds5a(0.72), Smc5(0.67), Axin2(0.59), Slf1(0.58), Smc1a(0.56), Sfpq(0.53), Mcmbp(0.52), H2afy(0.48), Tnks(0.4…
DNA damage checkpoint	0.000368312	3.40647	1.57801e-31	8.61591e-30	107	Clspn(5.91), Cdk1(5.69), Eme1(5.51), Dtl(5.24), Brca1(5.2), Chek1(4.55), Plk1(4.36), E2f1(4.28), Fanci(3.86), Cdkn1a(3.19), Blm(2.7), Topbp1(2.42), Rbm38(2.31), Tipin(2.13), Rpa2(2.04), Wdr76(2.01), Chek2(1.84), Donson(1.8), Sox4(1.7), Mbd4(1.42), Trp73(1.34), Casp2(1.32), Mre11a(1.32), Usp28(1.28), Rhno1(1.18), Msh2(1.11), Rnaseh2b(1.09), Map3k14(1.07), Atr(1.04), Rbbp8(1.01), Cry1(0.95), Hinfp(…
centrosome duplication	0.000361301	3.44624	1.63509e-31	8.84714e-30	63	Ccnf(5.46), Stil(5.44), Brca1(5.2), Kifc1(3.86), Plk4(3.56), Gen1(2.46), Wdr62(2.36), Cdk2(2.04), Tubgcp3(1.92), Sass6(1.91), Brca2(1.9), Arhgef10(1.68), Cep192(1.56), Ckap5(1.47), Cep152(1.44), Npm1(1.43), Cntrob(1.42), Chmp4c(1.4), Xpo1(1.3), Rock2(1.19), Nde1(1.11), Xrcc3(1.07), Chmp2b(0.98), Cdk5rap2(0.96), Deup1(0.95), Spice1(0.92), Tubgcp2(0.9), Cep131(0.88), Kat2a(0.85), Trim37(0.8), Cep72…
response to lipopolysaccharide	0.000192605	3.37039	2.50166e-31	1.34152e-29	272	Cxcl1(5.96), Cxcl2(5.94), Cxcl5(5.3), Cxcl3(5.27), Tnfrsf9(5.16), Acod1(5.04), Slpi(4.59), Raet1a(4.41), Ankrd1(4.34), Cxcl11(4.24), Trem2(3.87), Ccl12(3.81), Mir210(3.79), Serpine1(3.73), Cyp27b1(3.62), Nos2(3.53), Cnr1(3.51), Lbp(3.29), Cd14(3.18), Gbp2(2.94), Tnf(2.8), Cxcl10(2.79), Gbp10(2.76), Cd84(2.72), Tnfrsf23(2.66), Tnfaip3(2.65), Litaf(2.65), Jun(2.59), Ccl2(2.48), Il6(2.35), Hmgb2(2.3…
cell cycle DNA replication	0.000400252	3.4878	3.01072e-31	1.60021e-29	38	E2f8(5.59), Rad51(5.37), E2f7(5), Gins2(3.99), Lig1(3.66), Cdc7(3.57), Atad5(2.99), Cdt1(2.94), Cdc45(2.93), Pcna(2.85), Gins1(2.33), Tipin(2.13), Brca2(1.9), Chek2(1.84), Donson(1.8), Rtel1(1.58), Slbp(1.58), Dna2(1.43), Mre11a(1.32), Zpr1(0.67), Ino80(0.64), Rtf2(0.59), Smc1a(0.56), Wiz(0.46), Atrx(0.34), Smc3(0.32), Fbxw7(0.31), Senp2(0.28), Stag2(0.23), Zfp830(0.16), Upf1(0.15), Fgfr1(-0.29),…
mitotic metaphase plate congression	0.000377835	3.48556	3.43899e-31	1.81181e-29	40	Ccnb1(6.12), Kif2c(5.75), Ndc80(5.52), Nuf2(4.71), Kif14(4.68), Cdca8(4.35), Cdca5(4.26), Kif22(4.24), Kif18a(3.62), Cenpe(3.53), Spdl1(3.27), Psrc1(3.01), Cdt1(2.94), Champ1(1.54), Chmp4c(1.4), Kpnb1(1.28), Chmp2b(0.98), Pinx1(0.92), Mis12(0.83), Cenpc1(0.76), Pibf1(0.59), Ankrd53(0.57), Mad1l1(0.54), Chmp4b(0.53), Seh1l(0.43), Zw10(0.41), Cdc23(0.16), Rab11a(-0.03), Hnrnpu(-0.09), Becn1(-0.09),…
cell cycle G1/S phase transition	0.000388817	3.35927	4.31785e-31	2.25504e-29	189	Cdkn2a(8.3), Gpnmb(5.98), Iqgap3(5.72), Cdkn3(5.41), Ccne1(5.32), Fam83d(5.24), Ccna2(5.22), E2f7(5), Ccne2(4.86), Cdkn2b(4.83), Kif14(4.68), Inhba(4.35), Pole(4.33), E2f1(4.28), Myb(3.53), Tcf19(3.51), Eif4ebp1(3.34), Tert(3.32), Cdkn1a(3.19), Cdc45(2.93), Dbf4(2.73), Ezh2(2.73), Klf4(2.63), Crlf3(2.41), Rbl1(2.37), Rbm38(2.31), Trim71(2.19), Rhou(2.17), Camk2b(2.12), Cdk2(2.04), Rpa2(2.04), Has…
G2/M transition of mitotic cell cycle	0.000454073	3.35555	1.27617e-30	6.6075e-29	107	Cdkn2a(8.3), Ccnb1(6.12), Clspn(5.91), Cdk1(5.69), Ticrr(5.35), Cdc25c(5.27), Dtl(5.24), Ccna2(5.22), Brca1(5.2), Birc5(5.13), Cdkn2b(4.83), Cenpf(4.72), Kif14(4.68), Chek1(4.55), Rad51b(4.53), Plk1(4.36), Fanci(3.86), Foxm1(3.85), Cdc7(3.57), Cdkn1a(3.19), Mastl(2.97), Lmnb1(2.91), Blm(2.7), Topbp1(2.42), Cdk2(2.04), Skp2(2.03), Chek2(1.84), Donson(1.8), Rcc2(1.69), Hacd1(1.68), Cdk4(1.56), Rad5…
leukocyte chemotaxis	0.000142191	3.32389	3.35328e-30	1.72135e-28	187	2610528A11Rik(8.9), Cxcl1(5.96), Cxcl2(5.94), Bst1(5.49), Cxcl5(5.3), Cxcl3(5.27), Cxcl11(4.24), Hc(4.19), Ccl12(3.81), Trem1(3.78), Serpine1(3.73), Ccl20(3.45), Lbp(3.29), Spp1(3.22), Adam8(3.21), Ccl7(3.13), Cxcr2(2.97), Lgals3(2.93), Scg2(2.89), Cxcl10(2.79), Tnfsf18(2.68), Ccl3(2.66), Ccr1(2.58), Ccl2(2.48), C3ar1(2.41), Csf3r(2.4), Ch25h(2.33), Ccl6(2.3), F7(2.29), S100a9(2.28), Ccl8(2.22), …
response to interferon-gamma	0.000265929	3.33229	3.67619e-30	1.87112e-28	123	Arg1(5.66), Acod1(5.04), Gbp8(4.52), Ubd(4.14), Ccl12(3.81), Cyp27b1(3.62), Nos2(3.53), Ccl20(3.45), Ccl7(3.13), Stx11(3.07), Gbp2(2.94), Gbp10(2.76), Capg(2.72), Ccl3(2.66), Ccl2(2.48), Gbp7(2.38), Casp1(2.32), Ccl6(2.3), Gch1(2.29), Ccl8(2.22), A230050P20Rik(2.04), Ccl9(2.02), Tgtp1(1.93), Cited1(1.87), Gbp5(1.86), Ccl4(1.84), Il12rb1(1.81), Gbp6(1.8), Gbp3(1.77), Bst2(1.75), Gbp9(1.65), Irf1(1…
covalent chromatin modification	0.00032766	3.26481	1.05964e-29	5.34806e-28	429	Ccnb1(6.12), Cdk1(5.69), Uhrf1(5.34), Aurkb(5.25), Ccna2(5.22), Brca1(5.2), Chek1(4.55), Hells(4.44), Scml2(4), Hr(3.62), Myb(3.53), Tert(3.32), Epop(3.23), Piwil2(3), Lif(2.83), Ezh2(2.73), Dnmt1(2.58), Hotair(2.54), Padi1(2.49), Usp51(2.47), Prdm14(2.45), Chd5(2.29), Aicda(2.19), Cdk2(2.04), Hist1h1d(2.04), Haspin(2.03), Nsd2(1.93), Brca2(1.9), Hsf4(1.8), Phf19(1.79), Hat1(1.69), Suv39h2(1.67),…
regulation of double-strand break repair	0.000557242	3.33219	1.61853e-29	8.10072e-28	55	Rad51(5.37), Fignl1(5.19), Parpbp(5.02), Rad51ap1(4.93), Chek1(4.55), Aunip(3.89), Foxm1(3.85), Polq(2.72), Blm(2.7), Usp51(2.47), Timeless(2.3), Rpa2(2.04), Ddx11(2.02), Nsd2(1.93), Fancb(1.81), Rtel1(1.58), Dek(1.44), Dtx3l(1.38), Ppp4r2(1.35), Kdm4d(1.31), Rif1(1.28), Parp9(1.23), Ogg1(0.91), Sirt6(0.88), Kdm1a(0.88), Trp53bp1(0.74), Wdr70(0.69), Slf1(0.58), Zfp365(0.56), Ubr5(0.5), Hsf1(0.4),…
DNA-dependent DNA replication maintenance of fidelity	0.000541846	3.39597	1.65705e-29	8.22501e-28	34	Eme1(5.51), Rad51(5.37), Pole(4.33), Pold1(3.16), Pcna(2.85), Mms22l(2.76), Blm(2.7), Cenps(2.57), Timeless(2.3), Tipin(2.13), Ddx11(2.02), Brca2(1.9), Donson(1.8), Rtel1(1.58), Zranb3(1.07), Cort(0.99), Etaa1(0.8), Zfp365(0.56), Rfwd3(0.55), Primpol(0.54), Fancm(0.44), Cdk9(0.41), Thoc1(0.35), Wrn(0.34), Atrx(0.34), Bod1l(0.29), Zfp830(0.16), Nucks1(0.03), Tonsl(0), Eme2(-0.03), Cenpx(-0.07), Fb…
regulation of G2/M transition of mitotic cell cycle	0.000604159	3.29346	2.62991e-29	1.29469e-27	76	Cdkn2a(8.3), Ccnb1(6.12), Clspn(5.91), Cdk1(5.69), Ticrr(5.35), Dtl(5.24), Brca1(5.2), Cenpf(4.72), Kif14(4.68), Chek1(4.55), Rad51b(4.53), Fanci(3.86), Cdc7(3.57), Lmnb1(2.91), Blm(2.7), Topbp1(2.42), Cdk2(2.04), Donson(1.8), Rcc2(1.69), Hacd1(1.68), Cdk4(1.56), Rad51c(1.53), Mbd4(1.42), Chmp4c(1.4), Mre11a(1.32), Rnaseh2b(1.09), Ctc1(1.02), Wnt10b(0.96), Pinx1(0.92), Taok3(0.86), Ier3(0.79), Zf…
cellular response to interferon-gamma	0.000376985	3.27545	4.27163e-29	2.0858e-27	101	Arg1(5.66), Acod1(5.04), Gbp8(4.52), Ccl12(3.81), Nos2(3.53), Ccl20(3.45), Ccl7(3.13), Stx11(3.07), Gbp2(2.94), Gbp10(2.76), Capg(2.72), Ccl3(2.66), Ccl2(2.48), Gbp7(2.38), Casp1(2.32), Ccl6(2.3), Ccl8(2.22), Ccl9(2.02), Gbp5(1.86), Ccl4(1.84), Il12rb1(1.81), Gbp6(1.8), Gbp3(1.77), Gbp9(1.65), Irf1(1.57), Parp14(1.53), H2-Ab1(1.52), Nlrc5(1.44), Rab7b(1.37), Ccl1(1.37), Zyx(1.36), Aqp4(1.27), Ppa…
positive regulation of innate immune response	0.000289663	3.24816	4.48078e-29	2.17029e-27	193	Acod1(5.04), Tlr2(4.58), Smpdl3b(4.46), Ereg(4.16), Dhx58(3.7), Tlr5(3.46), Lbp(3.29), Mmp12(3.25), Irf7(3.23), Adam8(3.21), Cd14(3.18), Cd300lf(2.91), Ulbp1(2.86), Tnf(2.8), Pvr(2.67), Tnfaip3(2.65), Zbp1(2.57), Cgas(2.45), Tlr8(2.43), Hmgb2(2.33), Ticam2(2.25), Ddx60(2.11), Reg3g(2.06), Havcr2(2.03), F2rl1(1.91), Gbp5(1.86), Ifih1(1.61), Cd74(1.59), Pik3ap1(1.58), Zc3hav1(1.58), Irf1(1.57), Tlr…
regulation of innate immune response	0.000275144	3.24007	4.93024e-29	2.36888e-27	234	Arg1(5.66), A2m(5.09), Acod1(5.04), Tlr2(4.58), Smpdl3b(4.46), Ereg(4.16), Dhx58(3.7), Tlr5(3.46), Lbp(3.29), Mmp12(3.25), Fgr(3.24), Irf7(3.23), Adam8(3.21), Cd14(3.18), Cd300lf(2.91), Ulbp1(2.86), Tnf(2.8), Pvr(2.67), Tnfaip3(2.65), Ccr1(2.58), Zbp1(2.57), Cgas(2.45), Tlr8(2.43), Hmgb2(2.33), Ticam2(2.25), Ddx60(2.11), Reg3g(2.06), Havcr2(2.03), F2rl1(1.91), Gbp5(1.86), Otud7a(1.84), Ifih1(1.61…
regulation of DNA-dependent DNA replication	0.000626526	3.3208	5.2596e-29	2.50707e-27	45	E2f8(5.59), Ticrr(5.35), E2f7(5), Dscc1(4.51), Chtf18(4.29), Cdc7(3.57), Cdt1(2.94), Blm(2.7), Rfc4(2.48), Timeless(2.3), Tipin(2.13), Cdk2(2.04), Brca2(1.9), Rfc3(1.88), Chek2(1.84), Donson(1.8), Rfc5(1.72), Npm1(1.43), Mre11a(1.32), Zranb3(1.07), Ciz1(0.83), Ino80(0.64), Zfp365(0.56), Smc1a(0.56), Lig3(0.55), Rfc2(0.49), Wiz(0.46), Bmp4(0.39), Atrx(0.34), Smc3(0.32), Fbxw7(0.31), Chtf8(0.3), Wr…
rRNA processing	6.87791e-05	3.27137	8.48917e-29	4.01464e-27	182	Cdkn2a(8.3), Isg20(4.29), Nop56(2.28), Eif6(1.93), Eri1(1.9), Suv39h1(1.66), Dkc1(1.58), Gar1(1.55), Ddx27(1.53), Nop58(1.52), Npm1(1.43), Exosc2(1.35), Nop2(1.35), Exosc8(1.27), Rexo4(1.16), Pa2g4(1.12), Rrp1b(1.12), Shq1(1.12), Rps24(1.1), Utp4(1.1), Fbl(1.09), Mak16(1.09), Ddx21(1.07), Noc4l(1.07), Nat10(1.06), Tsr1(1.03), Pwp2(0.95), Nop14(0.95), Wdr43(0.94), Pes1(0.93), Rps7(0.93), Dis3(0.92…
regulation of lymphocyte activation	0.000227655	3.2096	1.04805e-28	4.91765e-27	391	Cdkn2a(8.3), Gpnmb(5.98), Arg1(5.66), Bst1(5.49), Cd44(5.14), Foxn1(4.91), Il1f8(4.62), Tac1(4.56), Fancd2(4.56), Il20rb(4.38), Gli3(4.1), Vcam1(4.09), Sox11(3.95), Foxj1(3.8), Tnfsf9(3.59), Ung(3.57), Myb(3.53), Btnl2(3.49), Igfbp2(3.41), Adam8(3.21), Cdkn1a(3.19), Cd276(3.09), Atad5(2.99), Lgals3(2.93), Clcf1(2.87), Ulbp1(2.86), Ripk3(2.8), Blm(2.7), Tnfsf18(2.68), Tnfaip3(2.65), Ifnb1(2.63), P…
ncRNA processing	3.79791e-05	3.22889	1.65722e-28	7.71572e-27	322	Cdkn2a(8.3), Isg20(4.29), Nop56(2.28), Eif6(1.93), Eri1(1.9), Rpp38(1.67), Suv39h1(1.66), Dkc1(1.58), Gar1(1.55), Ddx27(1.53), Nop58(1.52), Npm1(1.43), Dgcr8(1.42), Trmt61a(1.39), Exosc2(1.35), Nop2(1.35), Exosc8(1.27), Gm648(1.24), Ints11(1.2), Pusl1(1.2), Rexo4(1.16), Pa2g4(1.12), Rrp1b(1.12), Shq1(1.12), Rps24(1.1), Utp4(1.1), Fbl(1.09), Mak16(1.09), Ddx21(1.07), Noc4l(1.07), Mettl2(1.06), Nat…
regulation of DNA repair	0.000697951	3.21119	3.34872e-28	1.54711e-26	95	Rad51(5.37), Brca1(5.2), Fignl1(5.19), Parpbp(5.02), Rad51ap1(4.93), Chek1(4.55), Aunip(3.89), Foxm1(3.85), Pcna(2.85), Polq(2.72), Blm(2.7), Usp51(2.47), Timeless(2.3), Rpa2(2.04), Ddx11(2.02), Nsd2(1.93), Usp1(1.82), Fancb(1.81), Rtel1(1.58), Dek(1.44), Dtx3l(1.38), Ppp4r2(1.35), Eya4(1.34), Kdm4d(1.31), Rnf168(1.29), Rif1(1.28), Parp9(1.23), Ogg1(0.91), Sirt6(0.88), Kdm1a(0.88), Trim28(0.84), …
ncRNA metabolic process	3.40981e-05	3.19548	3.59916e-28	1.65012e-26	437	Cdkn2a(8.3), Isg20(4.29), Asz1(3.49), Tdrd1(3.22), Ddx4(3.02), Piwil2(3), Mybl1(2.6), Nop56(2.28), Trim71(2.19), Ddx11(2.02), Eif6(1.93), Eri1(1.9), Vars(1.82), Rpp38(1.67), Suv39h1(1.66), Dkc1(1.58), Gar1(1.55), Ddx27(1.53), Nop58(1.52), Npm1(1.43), Dgcr8(1.42), Trmt61a(1.39), Mov10l1(1.35), Exosc2(1.35), Nop2(1.35), Cars(1.31), Exosc8(1.27), Gars(1.26), Gm648(1.24), Ints11(1.2), Pusl1(1.2), Pol…
RNA localization	0.000400778	3.19005	5.03053e-28	2.28889e-26	185	Ddx25(3.41), Nup62cl(3.08), Nup210(2.33), Igf2bp2(2.15), Igf2bp3(2.04), Eif6(1.93), Zfp36l1(1.65), Slbp(1.58), Dkc1(1.58), Hnrnpa1(1.53), Nop58(1.52), Nup188(1.49), Nup155(1.45), Eif5a2(1.45), Alyref(1.44), Npm1(1.43), Ruvbl2(1.41), Ranbp1(1.36), Exosc2(1.35), Ndc1(1.34), Nup85(1.31), Xpo1(1.3), Ran(1.27), Ranbp17(1.23), Nup107(1.22), Rbmx2(1.22), Nup160(1.17), Pcid2(1.13), Shq1(1.12), Aaas(1.09)…
cell chemotaxis	0.000254013	3.14933	1.56021e-27	7.04557e-26	256	2610528A11Rik(8.9), Saa1(7.62), Cxcl1(5.96), Cxcl2(5.94), Bst1(5.49), Cxcl5(5.3), Cxcl3(5.27), Saa2(4.9), Saa3(4.83), Hspb1(4.27), Cxcl11(4.24), Hc(4.19), Vcam1(4.09), Ccl12(3.81), Trem1(3.78), Serpine1(3.73), Ccl20(3.45), Lbp(3.29), Spp1(3.22), Adam8(3.21), Ccl7(3.13), Cxcr2(2.97), Lgals3(2.93), Scg2(2.89), Cxcl10(2.79), Tnfsf18(2.68), Ccl3(2.66), Ccr1(2.58), Egr3(2.54), Ccl2(2.48), Epha2(2.41),…
adaptive immune response based on somatic recombination of immune receptors built from immunoglobulin superfamily domains	0.000470127	3.14111	1.7983e-27	8.06016e-26	241	Nlrp10(7.04), Aire(5.74), Arg1(5.66), Exo1(5.43), C3(5.04), Muc4(4.94), Raet1e(4.61), C4bp(4.45), Raet1a(4.41), Il20rb(4.38), Hc(4.19), Foxj1(3.8), Ung(3.57), Irf7(3.23), Stx11(3.07), Atad5(2.99), Cfi(2.97), Clcf1(2.87), Ulbp1(2.86), Ripk3(2.8), Tnf(2.8), Tnfsf18(2.68), Pvr(2.67), Tnfaip3(2.65), Ifnb1(2.63), C4b(2.44), C1qa(2.44), C1qb(2.41), C1qc(2.41), C3ar1(2.41), Ephb6(2.38), Il6(2.35), Bcl3(…
DNA packaging	0.000797365	3.14567	1.81997e-27	8.09686e-26	159	Cdkn2a(8.3), Ccnb1(6.12), Ncapg(6), Cdk1(5.69), Top2a(5.62), Sox9(5.44), Ncaph(5.24), Nusap1(5.04), Chaf1b(4.94), Hells(4.44), Asf1b(4.34), Hmga2(4.28), Cdca5(4.26), Oip5(4.11), Chaf1a(4.09), Ncapg2(3.84), Cenpa(3.69), Smc2(3.31), Mcm2(3.29), Hist1h1a(3.15), Ncapd2(3.13), Hist1h4j(3.01), Hist1h3c(2.99), Hist1h3g(2.93), Smc4(2.45), Mcph1(2.42), Chd5(2.29), Hist1h4k(2.21), Cenpp(2.05), Hist1h1d(2.0…
granulocyte chemotaxis	0.000412065	3.14726	6.16232e-27	2.72139e-25	104	Cxcl1(5.96), Cxcl2(5.94), Bst1(5.49), Cxcl5(5.3), Cxcl3(5.27), Ccl12(3.81), Trem1(3.78), Ccl20(3.45), Lbp(3.29), Spp1(3.22), Ccl7(3.13), Cxcr2(2.97), Lgals3(2.93), Scg2(2.89), Tnfsf18(2.68), Ccl3(2.66), Ccl2(2.48), C3ar1(2.41), Csf3r(2.4), Ccl6(2.3), S100a9(2.28), Ccl8(2.22), C5ar1(2.21), C5ar2(2.18), Rarres2(2.17), Il1b(2.16), S100a8(2.14), Cxcl17(2.14), Edn2(2.08), Pf4(2.07), Fcgr3(2.04), Ccl9(…
positive regulation of immune response	0.000255062	3.09545	6.94433e-27	3.04436e-25	497	Nlrp10(7.04), Cd44(5.14), A2m(5.09), Acod1(5.04), C3(5.04), Tlr2(4.58), Smpdl3b(4.46), C4bp(4.45), Masp1(4.33), Hc(4.19), Fyb2(4.19), Ereg(4.16), Dhx58(3.7), Ung(3.57), Myb(3.53), Cnr1(3.51), Btnl2(3.49), Tlr5(3.46), Lbp(3.29), Mmp12(3.25), Fgr(3.24), Irf7(3.23), Adam8(3.21), Cd14(3.18), Cd276(3.09), Atad5(2.99), Cfi(2.97), Lgals3(2.93), Cd300lf(2.91), Clcf1(2.87), Ulbp1(2.86), Tnf(2.8), Pvr(2.67…
histone modification	0.000594982	3.09368	7.00998e-27	3.05086e-25	419	Ccnb1(6.12), Cdk1(5.69), Uhrf1(5.34), Aurkb(5.25), Ccna2(5.22), Brca1(5.2), Chek1(4.55), Scml2(4), Hr(3.62), Myb(3.53), Tert(3.32), Epop(3.23), Piwil2(3), Lif(2.83), Ezh2(2.73), Dnmt1(2.58), Hotair(2.54), Padi1(2.49), Usp51(2.47), Prdm14(2.45), Chd5(2.29), Cdk2(2.04), Hist1h1d(2.04), Haspin(2.03), Nsd2(1.93), Brca2(1.9), Hsf4(1.8), Phf19(1.79), Hat1(1.69), Suv39h2(1.67), Suv39h1(1.66), Kdm4a(1.64…
rRNA metabolic process	0.000112409	3.11839	1.46196e-26	6.31694e-25	211	Cdkn2a(8.3), Isg20(4.29), Nop56(2.28), Ddx11(2.02), Eif6(1.93), Eri1(1.9), Suv39h1(1.66), Dkc1(1.58), Gar1(1.55), Ddx27(1.53), Nop58(1.52), Npm1(1.43), Exosc2(1.35), Nop2(1.35), Exosc8(1.27), Polr1a(1.19), Cd3eap(1.18), Rexo4(1.16), Polr1b(1.14), Pa2g4(1.12), Rrp1b(1.12), Shq1(1.12), Tcof1(1.11), Rps24(1.1), Utp4(1.1), Fbl(1.09), Mak16(1.09), Ddx21(1.07), Noc4l(1.07), Nat10(1.06), Mars(1.04), Tsr…
DNA duplex unwinding	0.000984054	3.23852	1.63589e-26	7.01795e-25	26	Top2a(5.62), Rad51(5.37), Mcm2(3.29), Pif1(3.21), Mcm4(2.94), Recql4(2.89), Blm(2.7), Mcm7(2.48), Mcm6(2.22), Ddx11(2.02), Rtel1(1.58), Mre11a(1.32), Rad50(1.18), Anxa1(0.78), Pot1a(0.67), Recql(0.54), Ascc3(0.52), Nbn(0.5), Wrn(0.34), Recql5(0.12), Ddx1(0.08), Ercc3(-0.03), Supv3l1(-0.13), Dhx9(-0.19), Twnk(-0.3), Pura(-0.49),
regulation of centrosome cycle	0.00109453	3.11646	4.02298e-26	1.71362e-24	52	Ccnf(5.46), Stil(5.44), Chek1(4.55), Kif11(4.53), Kifc1(3.86), Plk4(3.56), Nek2(2.75), Atf5(2.5), Gen1(2.46), Mcph1(2.42), Cep192(1.56), Npm1(1.43), Chmp4c(1.4), Ranbp1(1.36), Xpo1(1.3), Rock2(1.19), Cep85(1.1), Xrcc3(1.07), Chmp2b(0.98), Cdk5rap2(0.96), Spice1(0.92), Cep131(0.88), Kat2a(0.85), Trim37(0.8), Poc1a(0.74), Mdm1(0.7), Plk2(0.7), Ranbp3(0.68), Cep250(0.58), Chmp4b(0.53), Pdcd6ip(0.51)…
regulation of adaptive immune response	0.000739049	3.06714	4.11188e-26	1.73915e-24	148	Nlrp10(7.04), Arg1(5.66), Cd44(5.14), C3(5.04), Muc4(4.94), Il20rb(4.38), Foxj1(3.8), Ung(3.57), Irf7(3.23), Atad5(2.99), Clcf1(2.87), Ripk3(2.8), Tnf(2.8), Tnfsf18(2.68), Pvr(2.67), Tnfaip3(2.65), Ifnb1(2.63), Il6(2.35), Dpp4(2.3), Tnfsf4(2.06), Fcgr3(2.04), Havcr2(2.03), Traf2(2), Fcgr1(1.98), Nsd2(1.93), Il7r(1.9), Il12rb1(1.81), H2-DMa(1.62), Cd74(1.59), Irf1(1.57), Aplf(1.53), H2-Ab1(1.52), …
DNA biosynthetic process	0.00102457	3.05809	4.77574e-26	2.00581e-24	150	Aurkb(5.25), Dtl(5.24), Pclaf(5.15), Myc(4.87), Chek1(4.55), Dscc1(4.51), Ankrd1(4.34), Pole(4.33), Chtf18(4.29), Lig1(3.66), Tert(3.32), Tex12(3.31), Tfdp1(3.22), Pif1(3.21), Cdkn1a(3.19), Pold1(3.16), Pola1(2.92), Pcna(2.85), Nek2(2.75), Klf4(2.63), Rfc4(2.48), Pole2(2.47), C3ar1(2.41), Pak3(2.37), Rfc3(1.88), Tk1(1.76), Sycp1(1.72), Rfc5(1.72), Polh(1.6), Dkc1(1.58), Gja1(1.54), Npm1(1.43), Ar…
response to radiation	0.00102819	3.03741	5.19369e-26	2.1662e-24	381	Rad51(5.37), Ticrr(5.35), Aurkb(5.25), Dtl(5.24), Brca1(5.2), Fignl1(5.19), Rad54b(5.17), Grin1(5.16), Pclaf(5.15), Pbk(5.11), Rad51ap1(4.93), Myc(4.87), Rad54l(4.83), Fancd2(4.56), Chek1(4.55), Rad51b(4.53), Ect2(3.57), Rad18(3.39), Slc1a2(3.33), Cdkn1a(3.19), Pold1(3.16), Sct(3.14), Ddias(3.01), Egr1(2.97), Pcna(2.85), Blm(2.7), Crip1(2.67), Jun(2.59), Atp1a3(2.58), Topbp1(2.42), Dcdc2a(2.38), …
leukocyte mediated immunity	0.000553865	3.04015	6.39291e-26	2.64799e-24	303	F2(9.18), Cxcl1(5.96), Aire(5.74), Arg1(5.66), Exo1(5.43), Cxcl5(5.3), C3(5.04), Muc4(4.94), Raet1e(4.61), Tlr2(4.58), C4bp(4.45), Raet1a(4.41), Il20rb(4.38), Hc(4.19), Foxj1(3.8), Trem1(3.78), Ung(3.57), Fgr(3.24), Irf7(3.23), Stx11(3.07), Atad5(2.99), Cfi(2.97), Clcf1(2.87), Ulbp1(2.86), Ripk3(2.8), Tnf(2.8), Anxa3(2.79), Cd84(2.72), Pvr(2.67), Ifnb1(2.63), C4b(2.44), C1qa(2.44), C1qb(2.41), C1…
positive regulation of immune effector process	0.000701757	3.03679	9.84778e-26	4.05108e-24	190	Cxcl1(5.96), Arg1(5.66), C3(5.04), Tlr2(4.58), Dhx58(3.7), Ung(3.57), Myb(3.53), Lbp(3.29), Fgr(3.24), Atad5(2.99), Clcf1(2.87), Ulbp1(2.86), Tnf(2.8), Cd84(2.72), Pvr(2.67), Ccl2(2.48), Il6(2.35), Pld2(2.14), Ddx60(2.11), Tnfsf4(2.06), Fcgr3(2.04), Tnfrsf14(2.01), Traf2(2), Fcgr1(1.98), Nsd2(1.93), F2rl1(1.91), Itgam(1.9), Rbp4(1.88), Spon2(1.84), Ptafr(1.63), Cd74(1.59), Zc3hav1(1.58), Irf1(1.5…
DNA strand elongation	0.00125698	3.21073	1.05773e-25	4.32159e-24	22	Pole(4.33), Lig1(3.66), Tert(3.32), Pola1(2.92), Pcna(2.85), Pold2(2.38), Gins1(2.33), Fen1(1.84), Dna2(1.43), Mre11a(1.32), Rad50(1.18), Rnaseh2a(0.96), Parp2(0.9), Lig4(0.84), Pot1a(0.67), Dclre1b(0.56), Lig3(0.55), Nbn(0.5), Rnaseh1(0.42), Parp1(0.21), Nucks1(0.03), Parp3(-0.59),
cellular response to lipopolysaccharide	0.00086986	3.03229	1.18502e-25	4.8064e-24	172	Cxcl5(5.3), Acod1(5.04), Raet1a(4.41), Ankrd1(4.34), Trem2(3.87), Ccl12(3.81), Mir210(3.79), Serpine1(3.73), Nos2(3.53), Lbp(3.29), Cd14(3.18), Gbp2(2.94), Tnf(2.8), Cxcl10(2.79), Gbp10(2.76), Cd84(2.72), Tnfaip3(2.65), Litaf(2.65), Ccl2(2.48), Il6(2.35), Casp1(2.32), Gch1(2.29), Ticam2(2.25), Aicda(2.19), Il1b(2.16), Cd300lb(2.14), Tnfsf4(2.06), Havcr2(2.03), Mir27a(2.03), Tnfrsf1b(2.01), Cebpb(…
nucleocytoplasmic transport	0.000948676	3.01908	1.1924e-25	4.8064e-24	296	Cdkn2a(8.3), Cdk1(5.69), Brca1(5.2), Ankle1(4.37), Gli3(4.1), Sfn(3.79), Gckr(3.58), Ect2(3.57), Ddx25(3.41), Sprn(3.26), Mmp12(3.25), Cdkn1a(3.19), Bard1(3.12), Nup62cl(3.08), Tnf(2.8), Ipo5(2.45), Il6(2.35), Bcl3(2.34), Egr2(2.32), Ptgs2(2.14), Mdfic(2.13), Akr1c18(2.09), Cchcr1(2.05), Eif6(1.93), Kpna2(1.9), Cited1(1.87), Sox4(1.7), Anp32b(1.64), Ing1(1.59), Six2(1.57), Agt(1.53), Nup188(1.49)…
nuclear transport	0.000964026	3.01381	1.43853e-25	5.75989e-24	297	Cdkn2a(8.3), Cdk1(5.69), Brca1(5.2), Ankle1(4.37), Gli3(4.1), Sfn(3.79), Gckr(3.58), Ect2(3.57), Ddx25(3.41), Sprn(3.26), Mmp12(3.25), Cdkn1a(3.19), Bard1(3.12), Nup62cl(3.08), Tnf(2.8), Ipo5(2.45), Il6(2.35), Bcl3(2.34), Egr2(2.32), Ptgs2(2.14), Mdfic(2.13), Akr1c18(2.09), Cchcr1(2.05), Eif6(1.93), Kpna2(1.9), Cited1(1.87), Sox4(1.7), Anp32b(1.64), Ing1(1.59), Six2(1.57), Agt(1.53), Nup188(1.49)…
positive regulation of mitotic cell cycle	0.00107068	3.02439	1.7192e-25	6.8381e-24	147	Ccnb1(6.12), Cdk1(5.69), Ndc80(5.52), Dtl(5.24), Birc5(5.13), Nusap1(5.04), Ube2c(4.88), Rad51b(4.53), Cdca5(4.26), Ereg(4.16), Cdc7(3.57), Il1a(3.55), Cenpe(3.53), Eif4ebp1(3.34), Tert(3.32), Asns(3.32), Cdc25b(3.24), Hoxa13(3.12), Cdt1(2.94), Cdc45(2.93), Lmnb1(2.91), Tnf(2.8), Dbf4(2.73), Mad2l1(2.73), Gen1(2.46), Il1b(2.16), Foxa1(2.01), Tgfa(1.95), Brca2(1.9), Edn1(1.89), Drd3(1.88), Rcc2(1.…
adaptive immune response	0.000393971	3.00685	2.09741e-25	8.28753e-24	352	Nlrp10(7.04), Aire(5.74), Arg1(5.66), Exo1(5.43), Cd44(5.14), C3(5.04), Muc4(4.94), Raet1e(4.61), C4bp(4.45), Clec4d(4.45), Raet1a(4.41), Il20rb(4.38), Hc(4.19), Clec4n(3.97), Foxj1(3.8), Ung(3.57), Eomes(3.44), Irf7(3.23), Stx11(3.07), Atad5(2.99), Cfi(2.97), Clcf1(2.87), Ulbp1(2.86), Ripk3(2.8), Tnf(2.8), Fgg(2.74), Cd84(2.72), Tnfsf18(2.68), Pvr(2.67), Tnfaip3(2.65), Ifnb1(2.63), C4b(2.44), C1…
positive regulation of cell cycle phase transition	0.00135661	3.03723	2.40489e-25	9.44038e-24	77	Ccnb1(6.12), Cdk1(5.69), Cdc25c(5.27), Dtl(5.24), Fam83d(5.24), Birc5(5.13), Ube2c(4.88), Rad51b(4.53), Cdca5(4.26), Cdc7(3.57), Cenpe(3.53), Tert(3.32), Cdc25b(3.24), Cdt1(2.94), Cdc45(2.93), Lmnb1(2.91), Dbf4(2.73), Rcc2(1.69), Mtbp(1.66), Anp32b(1.64), Cdk4(1.56), Apex1(1.56), Rad51c(1.53), Npm1(1.43), Tgfb1(1.37), Aif1(1.34), Wnt10b(0.96), Lsm11(0.86), Lsm10(0.8), Anxa1(0.78), Cul4a(0.78), La…
cellular response to biotic stimulus	0.000953684	3.00377	2.77779e-25	1.08334e-23	201	Eme1(5.51), Cxcl5(5.3), Acod1(5.04), Tlr2(4.58), Raet1a(4.41), Ankrd1(4.34), Trem2(3.87), Ccl12(3.81), Mir210(3.79), Serpine1(3.73), Nos2(3.53), Lbp(3.29), Cd14(3.18), Gbp2(2.94), Tnf(2.8), Cxcl10(2.79), Gbp10(2.76), Cd84(2.72), Tnfaip3(2.65), Litaf(2.65), Ccl2(2.48), Il6(2.35), Casp1(2.32), Gch1(2.29), Ticam2(2.25), Aicda(2.19), Il1b(2.16), Cd300lb(2.14), Tnfsf4(2.06), Havcr2(2.03), Mir27a(2.03)…
RNA splicing	0.000493277	2.99201	3.8864e-25	1.50592e-23	351	Srsf12(3.97), Ddx25(3.41), Lgals3(2.93), Tex16(2.38), Wdr62(2.36), Rbm38(2.31), Ahnak2(1.75), Rbfox3(1.54), Hnrnpa1(1.53), Rnps1(1.51), Esrp1(1.5), Psip1(1.46), Alyref(1.44), Npm1(1.43), Usp49(1.41), Lsm5(1.41), Ppp4r2(1.35), Mbnl3(1.34), Jmjd6(1.32), Gm8994(1.28), Pspc1(1.27), Ttf2(1.25), Rbmx2(1.22), Celf4(1.21), Lsm2(1.18), Ppil1(1.15), Snrpc(1.14), Hnrnpf(1.14), Prpf38a(1.13), Rrp1b(1.12), Ce…
neutrophil chemotaxis	0.000622629	3.0304	6.73557e-25	2.5932e-23	83	Cxcl1(5.96), Cxcl2(5.94), Bst1(5.49), Cxcl5(5.3), Cxcl3(5.27), Ccl12(3.81), Trem1(3.78), Ccl20(3.45), Lbp(3.29), Spp1(3.22), Ccl7(3.13), Cxcr2(2.97), Lgals3(2.93), Ccl3(2.66), Ccl2(2.48), C3ar1(2.41), Csf3r(2.4), Ccl6(2.3), S100a9(2.28), Ccl8(2.22), C5ar1(2.21), C5ar2(2.18), Il1b(2.16), S100a8(2.14), Edn2(2.08), Pf4(2.07), Fcgr3(2.04), Ccl9(2.02), Dapk2(2.02), Itgam(1.9), Edn1(1.89), Ccl4(1.84), …
cellular response to molecule of bacterial origin	0.000996558	2.97893	7.46002e-25	2.85381e-23	181	Cxcl5(5.3), Acod1(5.04), Tlr2(4.58), Raet1a(4.41), Ankrd1(4.34), Trem2(3.87), Ccl12(3.81), Mir210(3.79), Serpine1(3.73), Nos2(3.53), Lbp(3.29), Cd14(3.18), Gbp2(2.94), Tnf(2.8), Cxcl10(2.79), Gbp10(2.76), Cd84(2.72), Tnfaip3(2.65), Litaf(2.65), Ccl2(2.48), Il6(2.35), Casp1(2.32), Gch1(2.29), Ticam2(2.25), Aicda(2.19), Il1b(2.16), Cd300lb(2.14), Tnfsf4(2.06), Havcr2(2.03), Mir27a(2.03), Tnfrsf1b(2…
negative regulation of organelle organization	0.00136919	2.95505	1.0089e-24	3.83511e-23	361	Ccnb1(6.12), Bub1(6.03), Ckap2(5.65), Top2a(5.62), Bub1b(5.58), Ndc80(5.52), Ttk(5.48), Ccnf(5.46), Stil(5.44), Brca1(5.2), Birc5(5.13), Trip13(4.69), Tmsb10(4.66), Tlr2(4.58), Chek1(4.55), Plk1(4.36), Atad2(3.89), Kifc1(3.86), Cenpe(3.53), Pif1(3.21), Tex14(3.06), Cdt1(2.94), Recql4(2.89), Lif(2.83), Nek2(2.75), Mad2l1(2.73), Capg(2.72), Map1b(2.68), Dnmt1(2.58), Cav3(2.49), Gen1(2.46), Stmn1(2.…
regulation of cytokinesis	0.00149256	2.9993	1.09947e-24	4.15309e-23	69	Prc1(5.65), E2f8(5.59), Aurkb(5.25), E2f7(5), Kif14(4.68), Racgap1(4.63), Aurka(4.43), Plk1(4.36), Kif20a(4.08), Rxfp3(3.98), Cdc6(3.9), Ect2(3.57), Kif23(3.41), Cdc25b(3.24), Tex14(3.06), Brca2(1.9), Drd3(1.88), Chmp4c(1.4), Kif20b(1.3), Klhl13(1.11), Prpf40a(0.92), Ccp110(0.74), Pkn2(0.7), Bcl2l1(0.69), Git1(0.63), Spast(0.62), Zfyve19(0.62), Plk3(0.62), Ankrd53(0.57), Sh3glb1(0.56), Rhoa(0.48)…
lymphocyte activation involved in immune response	0.00113749	2.94845	2.46795e-24	9.26408e-23	158	Cdh17(5.58), Exo1(5.43), Clec4d(4.45), Ung(3.57), Myb(3.53), Eomes(3.44), Stx11(3.07), Atad5(2.99), Lgals3(2.93), Clcf1(2.87), Clec4e(2.77), Tnfsf18(2.68), Tnfaip3(2.65), Ifnb1(2.63), Pglyrp3(2.56), Il6(2.35), Bcl3(2.34), Relb(2.28), Aicda(2.19), Pglyrp2(2.08), Tnfsf4(2.06), Havcr2(2.03), Nsd2(1.93), F2rl1(1.91), Icam1(1.84), Il18r1(1.83), Ccr6(1.78), Dock10(1.68), Irf1(1.57), Aplf(1.53), Pms2(1.…
mRNA processing	0.000655212	2.92953	2.98022e-24	1.11175e-22	425	Ccnb1(6.12), Srsf12(3.97), Adam3(3.28), Lgals3(2.93), Zfp473(2.9), Tex16(2.38), Rbm38(2.31), Pabpc2(2.29), Aicda(2.19), Celf6(2.13), Zfp36l1(1.65), Slbp(1.58), Rbfox3(1.54), Hnrnpa1(1.53), Rnps1(1.51), Esrp1(1.5), Psip1(1.46), Alyref(1.44), Npm1(1.43), Usp49(1.41), Lsm5(1.41), Ppp4r2(1.35), Mbnl3(1.34), Jmjd6(1.32), Apobec1(1.28), Pspc1(1.27), Ttf2(1.25), Rbmx2(1.22), Celf4(1.21), Lsm2(1.18), Ppi…
interspecies interaction between organisms	0.0014079	2.90478	6.09858e-24	2.26099e-22	358	F2(9.18), Cxcl1(5.96), Arg1(5.66), Top2a(5.62), Cxcl5(5.3), Oasl1(5.15), Myc(4.87), Bpifa1(4.61), Slpi(4.59), Tlr2(4.58), Fbln1(4.57), Trim59(4.45), Isg20(4.29), Vcam1(4.09), Oas3(4.09), Trem1(3.78), Anxa2(3.76), Fn1(3.55), Nos2(3.53), Lbp(3.29), Isg15(3.13), Itgb3(2.94), Gbp2(2.94), Apoe(2.82), Ripk3(2.8), Tnf(2.8), Oas1g(2.69), Ifnb1(2.63), Jun(2.59), Zbp1(2.57), Pglyrp3(2.56), Oas1a(2.49), Ccl…
regulation of gene expression, epigenetic	0.0014478	2.90201	8.85555e-24	3.26297e-22	220	Uhrf1(5.34), Brca1(5.2), Morc1(4.91), Chek1(4.55), Hells(4.44), Atad2(3.89), Tert(3.32), Mir221(3.17), Cdc45(2.93), Mir23a(2.82), Ezh2(2.73), Dnmt1(2.58), Hotair(2.54), Prdm14(2.45), Aicda(2.19), Trim71(2.19), Eif6(1.93), Mirlet7a-1(1.91), H2afx(1.77), Hat1(1.69), Mir200a(1.66), Suv39h1(1.66), L3mbtl1(1.56), H2afz(1.44), Dgcr8(1.42), Mir1247(1.41), Mirlet7b(1.39), Hist1h2ae(1.38), Tgfb1(1.37), Mi…
regulation of microtubule cytoskeleton organization	0.00157055	2.89682	1.1606e-23	4.25035e-22	180	Tpx2(5.86), Ckap2(5.65), Ccnf(5.46), Stil(5.44), Ska1(4.64), Chek1(4.55), Kif11(4.53), Ska3(4.43), Plk1(4.36), Kifc1(3.86), Spag5(3.82), Kif18a(3.62), Tacc3(3.57), Plk4(3.56), Psrc1(3.01), Nek2(2.75), Map1b(2.68), Ccsap(2.52), Atf5(2.5), Cav3(2.49), Gen1(2.46), Stmn1(2.43), Mcph1(2.42), Bora(2), Cep192(1.56), Agrn(1.52), Nav3(1.43), Npm1(1.43), Cdk5r1(1.4), Chmp4c(1.4), Ranbp1(1.36), Xpo1(1.3), C…
protein localization to nucleus	0.00168463	2.88627	1.26514e-23	4.6051e-22	270	F2(9.18), Cdkn2a(8.3), Cdk1(5.69), Sox9(5.44), Brca1(5.2), Plk1(4.36), Gli3(4.1), Gckr(3.58), Ect2(3.57), Tert(3.32), Sprn(3.26), Mmp12(3.25), Cdkn1a(3.19), Bard1(3.12), Nup62cl(3.08), Trim29(2.98), Lif(2.83), Tnf(2.8), Ipo5(2.45), Il6(2.35), Bcl3(2.34), Ptgs2(2.14), Mdfic(2.13), Akr1c18(2.09), Kpna2(1.9), Col1a1(1.86), Ngfr(1.74), Sox4(1.7), Syne2(1.65), Ing1(1.59), Six2(1.57), Agt(1.53), Nup188…
nuclear DNA replication	0.00204967	2.98411	2.19973e-23	7.9588e-22	29	Rad51(5.37), Gins2(3.99), Lig1(3.66), Cdc7(3.57), Atad5(2.99), Cdt1(2.94), Cdc45(2.93), Pcna(2.85), Gins1(2.33), Tipin(2.13), Brca2(1.9), Chek2(1.84), Donson(1.8), Rtel1(1.58), Slbp(1.58), Dna2(1.43), Ino80(0.64), Rtf2(0.59), Wiz(0.46), Atrx(0.34), Zfp830(0.16), Upf1(0.15), Fgfr1(-0.29), Orc3(-0.31), Wdr18(-0.6), Ilkap(-0.74), Rny3(-0.9), Rny1(-1.44), Dach1(-2.63),
myeloid leukocyte activation	0.000720844	2.88533	2.47913e-23	8.91595e-22	182	Tff2(5.61), Havcr1(5.42), Cxcl5(5.3), Tlr2(4.58), Ubd(4.14), Tnfsf9(3.59), Cnr1(3.51), Bpi(3.31), Lbp(3.29), Fgr(3.24), Stx11(3.07), Cxcr2(2.97), Cd300lf(2.91), Ulbp1(2.86), Hamp(2.86), Anxa3(2.79), Muc5b(2.78), Cd84(2.72), Ifnb1(2.63), Jun(2.59), Tlr8(2.43), Dcstamp(2.41), Csf2(2.33), Casp1(2.32), Relb(2.28), Pld2(2.14), Cd300lb(2.14), Edn2(2.08), Fcgr3(2.04), Havcr2(2.03), Cftr(1.98), F2rl1(1.9…
T cell differentiation	0.0010455	2.85939	3.9349e-23	1.40673e-21	252	Cdkn2a(8.3), Aire(5.74), Cd44(5.14), Foxn1(4.91), Il1f8(4.62), Fancd2(4.56), Clec4d(4.45), Gli3(4.1), Foxj1(3.8), Tnfsf9(3.59), Myb(3.53), Eomes(3.44), Adam8(3.21), Egr1(2.97), Ripk3(2.8), Clec4e(2.77), Blm(2.7), Tnfsf18(2.68), Ifnb1(2.63), Egr3(2.54), Tnfsf8(2.5), Il6(2.35), Nfkbid(2.35), Bcl3(2.34), Relb(2.28), Il7(2.26), Blk(2.17), Il1b(2.16), Tnfsf4(2.06), Slc46a2(1.94), Il7r(1.9), Il18r1(1.8…
mitotic chromosome condensation	0.0023386	3.10679	7.24964e-23	2.57641e-21	14	Ncapg(6), Ncaph(5.24), Nusap1(5.04), Cdca5(4.26), Smc2(3.31), Ncapd2(3.13), Smc4(2.45), Phf13(1.66), Ncapd3(1.09), Phf23(0.6), Nipbl(0.24), Akap8(0.21), Chmp1a(-0.51), Akap8l(-0.56),
establishment of RNA localization	0.00143958	2.85405	7.65057e-23	2.7029e-21	152	Ddx25(3.41), Nup62cl(3.08), Nup210(2.33), Igf2bp2(2.15), Igf2bp3(2.04), Eif6(1.93), Zfp36l1(1.65), Slbp(1.58), Hnrnpa1(1.53), Nup188(1.49), Nup155(1.45), Eif5a2(1.45), Alyref(1.44), Npm1(1.43), Ranbp1(1.36), Ndc1(1.34), Nup85(1.31), Xpo1(1.3), Ran(1.27), Ranbp17(1.23), Nup107(1.22), Rbmx2(1.22), Nup160(1.17), Pcid2(1.13), Aaas(1.09), Nxt1(1.06), Nup37(1.05), Sdad1(1.05), Srsf10(1.04), Atr(1.04), …
mononuclear cell proliferation	0.000942416	2.83869	7.71524e-23	2.70981e-21	280	Cdkn2a(8.3), Gpnmb(5.98), Arg1(5.66), Bst1(5.49), Cd44(5.14), Tac1(4.56), Hells(4.44), Il20rb(4.38), Vcam1(4.09), Sox11(3.95), Foxj1(3.8), Tnfsf9(3.59), Btnl2(3.49), Igfbp2(3.41), Cdkn1a(3.19), Cd276(3.09), Atad5(2.99), Lgals3(2.93), Clcf1(2.87), Ripk3(2.8), Blm(2.7), Tnfsf18(2.68), Ifnb1(2.63), Epo(2.41), Ephb6(2.38), Il6(2.35), Il7(2.26), Elf4(2.2), Il1b(2.16), Tnfsf4(2.06), Havcr2(2.03), Tnfrs…
DNA geometric change	0.00222846	2.92391	1.23427e-22	4.30989e-21	31	Top2a(5.62), Rad51(5.37), Mcm2(3.29), Pif1(3.21), Mcm4(2.94), Recql4(2.89), Blm(2.7), Mcm7(2.48), Mcm6(2.22), Ddx11(2.02), Rtel1(1.58), Mre11a(1.32), Rad50(1.18), Zranb3(1.07), Anxa1(0.78), Pot1a(0.67), Recql(0.54), Ascc3(0.52), Nbn(0.5), Hmgb1(0.39), Wrn(0.34), Recql5(0.12), Ddx1(0.08), Hnrnpa2b1(0.04), Ercc3(-0.03), Supv3l1(-0.13), Dhx9(-0.19), Twnk(-0.3), Pura(-0.49), Smarcal1(-0.56), Trp53(-1…
regulation of symbiosis, encompassing mutualism through parasitism	0.00200719	2.81566	1.64595e-22	5.7142e-21	206	Cxcl1(5.96), Arg1(5.66), Top2a(5.62), Cxcl5(5.3), Oasl1(5.15), Bpifa1(4.61), Slpi(4.59), Tlr2(4.58), Fbln1(4.57), Trim59(4.45), Isg20(4.29), Oas3(4.09), Anxa2(3.76), Lbp(3.29), Isg15(3.13), Apoe(2.82), Tnf(2.8), Oas1g(2.69), Ifnb1(2.63), Jun(2.59), Oas1a(2.49), Hs3st5(2.38), Oasl2(2.27), Aicda(2.19), Mdfic(2.13), Crp(2.05), A230050P20Rik(2.04), F2rl1(1.91), Ccr5(1.9), Ccl4(1.84), Oas2(1.81), Oas1…
defense response to Gram-negative bacterium	0.00211138	2.85702	1.77492e-22	6.12653e-21	64	F2(9.18), Spaca7(7.1), Nlrp10(7.04), Cxcl5(5.3), Mmp7(4.26), Adgrb1(3.84), Trem1(3.78), Serpine1(3.73), Lypd8(3.57), Lyz2(3.46), Bpi(3.31), Spaca1(3.31), Lbp(3.29), Defb19(3.27), Lyz1(3.09), Hmgb2(2.33), Gsdmd(2.31), Rarres2(2.17), Reg3g(2.06), Tnfrsf14(2.01), F2rl1(1.91), 1700016D06Rik(1.83), Spaca4(1.51), Iigp1(1.5), Tslp(1.48), Il23a(1.41), Il22ra1(1.27), Lyzl4(1.23), 9530003J23Rik(1.2), Slc11…
leukocyte migration	0.000500767	2.81644	1.89796e-22	6.51379e-21	296	2610528A11Rik(8.9), Cxcl1(5.96), Cxcl2(5.94), Aire(5.74), Bst1(5.49), Cxcl5(5.3), Cxcl3(5.27), Tlr2(4.58), Cxcl11(4.24), Hc(4.19), Prtn3(4.14), Vcam1(4.09), Madcam1(3.89), Ccl12(3.81), Foxj1(3.8), Trem1(3.78), Serpine1(3.73), Il1a(3.55), Ccl20(3.45), Lbp(3.29), Spp1(3.22), Adam8(3.21), Ccl7(3.13), Cxcr2(2.97), Itgb3(2.94), Lgals3(2.93), Scg2(2.89), Ripk3(2.8), Tnf(2.8), Cxcl10(2.79), Tnfsf18(2.68…
symbiont process	0.00192099	2.80438	1.92246e-22	6.5604e-21	337	F2(9.18), Cxcl1(5.96), Arg1(5.66), Top2a(5.62), Cxcl5(5.3), Oasl1(5.15), Myc(4.87), Bpifa1(4.61), Slpi(4.59), Tlr2(4.58), Fbln1(4.57), Trim59(4.45), Isg20(4.29), Vcam1(4.09), Oas3(4.09), Trem1(3.78), Anxa2(3.76), Fn1(3.55), Lbp(3.29), Isg15(3.13), Itgb3(2.94), Gbp2(2.94), Apoe(2.82), Ripk3(2.8), Tnf(2.8), Oas1g(2.69), Ifnb1(2.63), Jun(2.59), Zbp1(2.57), Pglyrp3(2.56), Oas1a(2.49), Hs3st5(2.38), G…
leukocyte activation involved in immune response	0.00126312	2.811	2.13413e-22	7.24159e-21	228	Cdh17(5.58), Exo1(5.43), Clec4d(4.45), Ung(3.57), Myb(3.53), Eomes(3.44), Lbp(3.29), Fgr(3.24), Stx11(3.07), Atad5(2.99), Lgals3(2.93), Clcf1(2.87), Anxa3(2.79), Clec4e(2.77), Cd84(2.72), Tnfsf18(2.68), Tnfaip3(2.65), Ifnb1(2.63), Pglyrp3(2.56), Il6(2.35), Bcl3(2.34), Relb(2.28), Aicda(2.19), Pld2(2.14), Pglyrp2(2.08), Tnfsf4(2.06), Havcr2(2.03), Nsd2(1.93), F2rl1(1.91), Itgam(1.9), Tyrobp(1.86),…
regulation of immune effector process	0.00110772	2.80062	2.48165e-22	8.37348e-21	335	Cxcl1(5.96), Arg1(5.66), Cxcl5(5.3), A2m(5.09), C3(5.04), Muc4(4.94), Apoa1(4.74), Tlr2(4.58), Il20rb(4.38), Foxj1(3.8), Dhx58(3.7), Ung(3.57), Myb(3.53), Lbp(3.29), Mmp12(3.25), Fgr(3.24), Atad5(2.99), Lgals3(2.93), Clcf1(2.87), Ulbp1(2.86), Ripk3(2.8), Tnf(2.8), Cd84(2.72), Tnfsf18(2.68), Pvr(2.67), Tnfaip3(2.65), Ifnb1(2.63), Pglyrp3(2.56), Ccl2(2.48), Cgas(2.45), Il6(2.35), Dpp4(2.3), Il1b(2.…
lymphocyte proliferation	0.00109058	2.80052	2.76401e-22	9.27409e-21	278	Cdkn2a(8.3), Gpnmb(5.98), Arg1(5.66), Bst1(5.49), Cd44(5.14), Tac1(4.56), Hells(4.44), Il20rb(4.38), Vcam1(4.09), Sox11(3.95), Foxj1(3.8), Tnfsf9(3.59), Btnl2(3.49), Igfbp2(3.41), Cdkn1a(3.19), Cd276(3.09), Atad5(2.99), Lgals3(2.93), Clcf1(2.87), Ripk3(2.8), Blm(2.7), Tnfsf18(2.68), Ifnb1(2.63), Epo(2.41), Ephb6(2.38), Il6(2.35), Il7(2.26), Elf4(2.2), Il1b(2.16), Tnfsf4(2.06), Havcr2(2.03), Tnfrs…
female meiotic nuclear division	0.00265415	2.87626	3.32505e-22	1.10811e-20	35	Top2a(5.62), Ttk(5.48), Ncaph(5.24), Trip13(4.69), Aurka(4.43), Sgo2a(4.37), Plk1(4.36), Ereg(4.16), Cdc25b(3.24), Stag3(3.02), Mastl(2.97), Fbxo5(2.42), Rad51c(1.53), Wee2(1.36), Ncaph2(0.94), Meiob(0.87), Fmn2(0.85), Spire2(0.75), Spin1(0.65), Atm(0.5), Hsf1(0.4), Mlh1(0.34), Washc5(0.21), Marf1(0.18), Meikin(-0.04), Ppp2r1a(-0.05), Meioc(-0.07), Mlh3(-0.18), Washc1(-0.25), Ubb(-0.28), Spire1(-…
mitotic recombination	0.00259455	2.91172	3.33946e-22	1.10811e-20	26	Rad51(5.37), Rad51b(4.53), Ankle1(4.37), Zscan4c(3.2), Blm(2.7), Cenps(2.57), Gen1(2.46), Brca2(1.9), Rad51c(1.53), Rad50(1.18), Xrcc3(1.07), Smc6(0.99), Snrnp40(0.85), Smc5(0.67), Xrcc1(0.6), Xrcc2(0.58), Rad52(0.42), Mlh1(0.34), Nsmce2(0.26), Xrcc4(0.23), Ercc1(0.17), Terf2(0.13), Ercc4(0.11), Tep1(0.02), Dmc1(-0.17), Rad51d(-0.43),
positive regulation of leukocyte activation	0.00101357	2.7801	5.52052e-22	1.82177e-20	287	Bst1(5.49), Havcr1(5.42), Il1f8(4.62), Tac1(4.56), Gli3(4.1), Vcam1(4.09), Tnfsf9(3.59), Ung(3.57), Myb(3.53), Btnl2(3.49), Igfbp2(3.41), Lbp(3.29), Fgr(3.24), Adam8(3.21), Cdkn1a(3.19), Cd276(3.09), Atad5(2.99), Clcf1(2.87), Ulbp1(2.86), Hamp(2.86), Tex101(2.79), Blm(2.7), Egr3(2.54), Ccl2(2.48), Epo(2.41), Ephb6(2.38), Il6(2.35), Dpp4(2.3), Il7(2.26), Il1b(2.16), Pld2(2.14), Cd300lb(2.14), Tnfs…
signal transduction in response to DNA damage	0.00275717	2.79796	5.7272e-22	1.87965e-20	85	Cdkn2a(8.3), Dtl(5.24), Brca1(5.2), Cd44(5.14), E2f7(5), Chek1(4.55), Plk1(4.36), Ankrd1(4.34), Foxm1(3.85), Cdkn1a(3.19), Bcl3(2.34), Pmaip1(2.32), Rbm38(2.31), Brca2(1.9), Chek2(1.84), Sox4(1.7), Cd74(1.59), Npm1(1.43), Mif(1.38), Trp73(1.34), Casp2(1.32), Mad2l2(1.27), Dyrk3(1.18), Tfap4(1.11), Atr(1.04), Kdm1a(0.88), Fzr1(0.86), Eef1e1(0.83), Abl1(0.82), Kmt5a(0.8), Pidd1(0.77), Gadd45a(0.58)…
positive regulation of mitotic cell cycle phase transition	0.00275334	2.80939	6.21809e-22	2.02967e-20	65	Ccnb1(6.12), Cdk1(5.69), Dtl(5.24), Birc5(5.13), Ube2c(4.88), Rad51b(4.53), Cdca5(4.26), Cdc7(3.57), Cenpe(3.53), Tert(3.32), Cdt1(2.94), Cdc45(2.93), Lmnb1(2.91), Dbf4(2.73), Rcc2(1.69), Mtbp(1.66), Anp32b(1.64), Cdk4(1.56), Apex1(1.56), Rad51c(1.53), Tgfb1(1.37), Aif1(1.34), Wnt10b(0.96), Lsm11(0.86), Lsm10(0.8), Anxa1(0.78), Cul4a(0.78), Larp7(0.72), Sin3a(0.61), Anapc5(0.6), Anapc11(0.56), Br…
positive regulation of chromosome organization	0.0023511	2.77816	6.67513e-22	2.16707e-20	165	Ccnb1(6.12), Aurkb(5.25), Brca1(5.2), Sgo2a(4.37), Myb(3.53), Cenpe(3.53), Piwil2(3), Cdt1(2.94), Lif(2.83), Nek2(2.75), Dnmt1(2.58), Hotair(2.54), Shcbp1l(2.48), Ddx11(2.02), Fen1(1.84), Phf19(1.79), Rtel1(1.58), Dkc1(1.58), Auts2(1.55), Nos1(1.46), Ruvbl2(1.41), Gnl3(1.4), Tgfb1(1.37), Mre11a(1.32), Nap1l2(1.29), Rif1(1.28), Gfi1b(1.2), Rad50(1.18), Dnmt3b(1.06), Atr(1.04), Terf1(0.99), Arid5a(…
positive regulation of adaptive immune response	0.00209748	2.79353	6.96565e-22	2.24923e-20	98	Nlrp10(7.04), Cd44(5.14), C3(5.04), Ung(3.57), Atad5(2.99), Clcf1(2.87), Tnf(2.8), Pvr(2.67), Il6(2.35), Tnfsf4(2.06), Fcgr3(2.04), Traf2(2), Fcgr1(1.98), Nsd2(1.93), Il12rb1(1.81), H2-DMa(1.62), Cd74(1.59), Irf1(1.57), H2-Ab1(1.52), Cd1d1(1.49), Pms2(1.47), Il23a(1.41), Msh6(1.41), Mif(1.38), Il23r(1.37), Tgfb1(1.37), Fcer1g(1.31), Rif1(1.28), Fam49b(1.25), H2-K1(1.23), Slc11a1(1.19), H2-D1(1.11…
cellular response to interleukin-1	0.0020342	2.80594	8.2512e-22	2.65009e-20	71	Il1rn(6.5), Acod1(5.04), Saa3(4.83), Ankrd1(4.34), Ccl12(3.81), Serpine1(3.73), Fn1(3.55), Il1a(3.55), Ccl20(3.45), Ccl7(3.13), Egr1(2.97), St18(2.96), Il1r2(2.92), Ccl3(2.66), Ccl2(2.48), Il6(2.35), Adamts12(2.34), Ccl6(2.3), Ccl8(2.22), Ccl9(2.02), Cebpb(1.97), Ccl4(1.84), Mapk13(1.66), Irf1(1.57), Ccl1(1.37), Ikbkb(1.21), Zc3h12a(1.15), Nfkb1(1.09), Rps6ka5(0.94), Rela(0.93), Yy1(0.81), Otud4(…
cell activation involved in immune response	0.00142539	2.76309	1.03625e-21	3.3105e-20	232	Cdh17(5.58), Exo1(5.43), Clec4d(4.45), Ung(3.57), Myb(3.53), Eomes(3.44), Lbp(3.29), Fgr(3.24), Stx11(3.07), Atad5(2.99), Lgals3(2.93), Clcf1(2.87), Anxa3(2.79), Clec4e(2.77), Cd84(2.72), Tnfsf18(2.68), Tnfaip3(2.65), Ifnb1(2.63), Pglyrp3(2.56), Il6(2.35), Bcl3(2.34), Relb(2.28), Aicda(2.19), Pld2(2.14), Pglyrp2(2.08), Tnfsf4(2.06), Havcr2(2.03), Nsd2(1.93), F2rl1(1.91), Itgam(1.9), Tyrobp(1.86),…
positive regulation of interleukin-1 production	0.00246617	2.83164	1.24665e-21	3.96158e-20	39	Nlrp10(7.04), Tlr2(4.58), Hspb1(4.27), Ccl20(3.45), Egr1(2.97), Ccl3(2.66), Tlr8(2.43), Panx1(2.38), Casp1(2.32), Gsdmd(2.31), Casp4(2.22), Havcr2(2.03), Nlrp1a(2.03), Ccr5(1.9), Lgals9(1.46), Wnt5a(1.24), Trim16(1.21), Tlr4(1.03), Nlrp3(0.99), Aim2(0.77), Ripk2(0.66), Hdac1(0.65), Inava(0.63), Ifnar1(0.63), Hk1(0.57), P2rx7(0.55), Smad3(0.46), Hdac2(0.44), Hmgb1(0.39), Naip5(0.31), Nod1(0.13), C…
nucleic acid transport	0.00189068	2.76811	1.30221e-21	4.09481e-20	149	Ddx25(3.41), Nup62cl(3.08), Nup210(2.33), Igf2bp2(2.15), Igf2bp3(2.04), Eif6(1.93), Zfp36l1(1.65), Slbp(1.58), Hnrnpa1(1.53), Nup188(1.49), Nup155(1.45), Eif5a2(1.45), Alyref(1.44), Npm1(1.43), Ranbp1(1.36), Ndc1(1.34), Nup85(1.31), Xpo1(1.3), Ran(1.27), Ranbp17(1.23), Nup107(1.22), Rbmx2(1.22), Nup160(1.17), Pcid2(1.13), Aaas(1.09), Nxt1(1.06), Nup37(1.05), Sdad1(1.05), Srsf10(1.04), Khsrp(1.02)…
RNA transport	0.00189068	2.76811	1.30221e-21	4.09481e-20	149	Ddx25(3.41), Nup62cl(3.08), Nup210(2.33), Igf2bp2(2.15), Igf2bp3(2.04), Eif6(1.93), Zfp36l1(1.65), Slbp(1.58), Hnrnpa1(1.53), Nup188(1.49), Nup155(1.45), Eif5a2(1.45), Alyref(1.44), Npm1(1.43), Ranbp1(1.36), Ndc1(1.34), Nup85(1.31), Xpo1(1.3), Ran(1.27), Ranbp17(1.23), Nup107(1.22), Rbmx2(1.22), Nup160(1.17), Pcid2(1.13), Aaas(1.09), Nxt1(1.06), Nup37(1.05), Sdad1(1.05), Srsf10(1.04), Khsrp(1.02)…
cytokine secretion	0.00167158	2.75436	1.42991e-21	4.47295e-20	207	Nlrp10(7.04), Il17rb(5.56), Tnfrsf9(5.16), Apoa1(4.74), Tlr2(4.58), Fbln1(4.57), Htr2b(4.52), Hc(4.19), Clec4n(3.97), Trem1(3.78), Fn1(3.55), Il1a(3.55), Nos2(3.53), Btnl2(3.49), Tlr5(3.46), Mmp12(3.25), Fgr(3.24), Cd14(3.18), Cd276(3.09), Clec5a(2.96), Il1r2(2.92), Tnf(2.8), Clec4e(2.77), Cd84(2.72), Ccl3(2.66), Tlr8(2.43), Ephb6(2.38), Panx1(2.38), Il6(2.35), Casp1(2.32), Gsdmd(2.31), Postn(2.2…
regulation of attachment of spindle microtubules to kinetochore	0.00319693	3.03167	1.97894e-21	6.15828e-20	12	Ccnb1(6.12), Racgap1(4.63), Spag5(3.82), Ect2(3.57), Cenpe(3.53), Knstrn(3.42), Nek2(2.75), Rcc2(1.69), Hnrnpu(-0.09), Becn1(-0.09), Apc(-0.14), Sirt2(-0.27),
intrinsic apoptotic signaling pathway in response to DNA damage	0.0027433	2.75185	2.12874e-21	6.59033e-20	108	Casp14(5.74), Brca1(5.2), Cd44(5.14), Myc(4.87), E2f1(4.28), Sfn(3.79), Cdkn1a(3.19), Ddias(3.01), Tnf(2.8), Ddit4(2.75), Crip1(2.67), Bcl2a1b(2.49), Epha2(2.41), Bcl3(2.34), Pmaip1(2.32), Ifi204(2.12), Tnfrsf1b(2.01), Bcl2a1a(1.95), Brca2(1.9), Bbc3(1.88), Chek2(1.84), Bak1(1.75), Cd74(1.59), Mbd4(1.42), Msh6(1.41), Mif(1.38), Trp73(1.34), Polb(1.31), Cdkn2d(1.31), Bcl2a1d(1.3), Usp28(1.28), Bcl…
leukocyte proliferation	0.00120281	2.73288	2.55453e-21	7.86797e-20	291	Cdkn2a(8.3), Gpnmb(5.98), Arg1(5.66), Bst1(5.49), Cd44(5.14), Tac1(4.56), Hells(4.44), Il20rb(4.38), Vcam1(4.09), Sox11(3.95), Ccl12(3.81), Foxj1(3.8), Tnfsf9(3.59), Btnl2(3.49), Igfbp2(3.41), Cdkn1a(3.19), Cd276(3.09), Atad5(2.99), Lgals3(2.93), Clcf1(2.87), Ripk3(2.8), Blm(2.7), Tnfsf18(2.68), Ifnb1(2.63), Epo(2.41), Ephb6(2.38), Il6(2.35), Il7(2.26), Elf4(2.2), Il1b(2.16), Tnfsf4(2.06), Havcr2…
protein-DNA complex subunit organization	0.00236608	2.72785	3.14155e-21	9.62661e-20	200	Sox9(5.44), Rad51(5.37), Cenpi(5.26), Chaf1b(4.94), Myc(4.87), Rad51b(4.53), Hells(4.44), Asf1b(4.34), Cenph(4.17), Oip5(4.11), Chaf1a(4.09), Cenpa(3.69), Cenpk(3.67), Cenpw(3.41), Mcm2(3.29), Hist1h1a(3.15), Hist1h4j(3.01), Hist1h3c(2.99), Cdt1(2.94), Hist1h3g(2.93), Cdc45(2.93), Cenps(2.57), Chd5(2.29), Hist1h4k(2.21), Cenpn(2.13), Cenpp(2.05), Hist1h1d(2.04), Cenpt(2), Hist1h3a(1.77), Hat1(1.6…
lymphocyte differentiation	0.00128074	2.72329	3.16566e-21	9.65125e-20	347	Cdkn2a(8.3), Aire(5.74), Cdh17(5.58), Cd44(5.14), Foxn1(4.91), Il1f8(4.62), Fancd2(4.56), Clec4d(4.45), Hells(4.44), Gli3(4.1), Foxj1(3.8), Tnfsf9(3.59), Myb(3.53), Eomes(3.44), Ly6d(3.43), Adam8(3.21), Egr1(2.97), Clcf1(2.87), Ripk3(2.8), Clec4e(2.77), Blm(2.7), Tnfsf18(2.68), Tnfaip3(2.65), Ifnb1(2.63), Pglyrp3(2.56), Egr3(2.54), Tnfsf8(2.5), Il6(2.35), Nfkbid(2.35), Bcl3(2.34), Tshr(2.32), Rel…
regulation of adaptive immune response based on somatic recombination of immune receptors built from immunoglobulin superfamily domains	0.0021917	2.73692	3.18285e-21	9.65466e-20	136	Nlrp10(7.04), Arg1(5.66), C3(5.04), Muc4(4.94), Il20rb(4.38), Foxj1(3.8), Ung(3.57), Atad5(2.99), Clcf1(2.87), Ripk3(2.8), Tnf(2.8), Tnfsf18(2.68), Pvr(2.67), Tnfaip3(2.65), Ifnb1(2.63), Il6(2.35), Dpp4(2.3), Tnfsf4(2.06), Fcgr3(2.04), Havcr2(2.03), Traf2(2), Fcgr1(1.98), Nsd2(1.93), Il7r(1.9), Il12rb1(1.81), H2-DMa(1.62), Irf1(1.57), Aplf(1.53), H2-Ab1(1.52), Cd1d1(1.49), Pms2(1.47), Il23a(1.41)…
regulation of leukocyte proliferation	0.00140739	2.72169	4.21608e-21	1.27245e-19	223	Cdkn2a(8.3), Gpnmb(5.98), Arg1(5.66), Bst1(5.49), Cd44(5.14), Tac1(4.56), Il20rb(4.38), Vcam1(4.09), Sox11(3.95), Ccl12(3.81), Foxj1(3.8), Tnfsf9(3.59), Btnl2(3.49), Igfbp2(3.41), Cdkn1a(3.19), Cd276(3.09), Atad5(2.99), Lgals3(2.93), Clcf1(2.87), Ripk3(2.8), Blm(2.7), Tnfsf18(2.68), Epo(2.41), Il6(2.35), Il7(2.26), Il1b(2.16), Tnfsf4(2.06), Havcr2(2.03), Tnfrsf14(2.01), Vsig4(2.01), Cebpb(1.97), …
regulation of T cell activation	0.00143062	2.71507	4.45301e-21	1.33724e-19	285	Cdkn2a(8.3), Gpnmb(5.98), Arg1(5.66), Cd44(5.14), Foxn1(4.91), Il1f8(4.62), Fancd2(4.56), Il20rb(4.38), Gli3(4.1), Vcam1(4.09), Foxj1(3.8), Tnfsf9(3.59), Myb(3.53), Btnl2(3.49), Igfbp2(3.41), Adam8(3.21), Cd276(3.09), Lgals3(2.93), Ripk3(2.8), Blm(2.7), Tnfsf18(2.68), Ifnb1(2.63), Egr3(2.54), Ccl2(2.48), Epo(2.41), Ephb6(2.38), Il6(2.35), Nfkbid(2.35), Dpp4(2.3), Il7(2.26), Il1b(2.16), Tnfsf4(2.0…
regulation of mononuclear cell proliferation	0.00148769	2.71908	4.61731e-21	1.37968e-19	217	Cdkn2a(8.3), Gpnmb(5.98), Arg1(5.66), Bst1(5.49), Cd44(5.14), Tac1(4.56), Il20rb(4.38), Vcam1(4.09), Sox11(3.95), Foxj1(3.8), Tnfsf9(3.59), Btnl2(3.49), Igfbp2(3.41), Cdkn1a(3.19), Cd276(3.09), Atad5(2.99), Lgals3(2.93), Clcf1(2.87), Ripk3(2.8), Blm(2.7), Tnfsf18(2.68), Epo(2.41), Il6(2.35), Il7(2.26), Il1b(2.16), Tnfsf4(2.06), Havcr2(2.03), Tnfrsf14(2.01), Vsig4(2.01), Cebpb(1.97), Il12rb1(1.81)…
acute-phase response	0.00275618	2.8056	5.71825e-21	1.70019e-19	39	F2(9.18), Orm2(8.2), Saa1(7.62), Il1rn(6.5), Saa2(4.9), Saa3(4.83), Orm1(4.43), Fn1(3.55), Il1a(3.55), Cnr1(3.51), Lbp(3.29), Tnf(2.8), Hp(2.36), Il6(2.35), Il1b(2.16), Ptgs2(2.14), Saa4(2.14), Reg3g(2.06), Crp(2.05), Ahsg(2.02), Ccr5(1.9), Itih4(1.1), Stat3(1.07), Serpina3n(1.02), Tnfsf11(1.02), Serpina1b(0.69), Ccl5(0.36), Plscr1(0.21), Stat5b(0.2), Reg3b(0.13), Tnfrsf11a(0.07), Ins2(-0.06), Ed…
positive regulation of cell activation	0.0011803	2.70179	7.03517e-21	2.08144e-19	301	Bst1(5.49), Havcr1(5.42), Il1f8(4.62), Tac1(4.56), Gli3(4.1), Vcam1(4.09), Tnfsf9(3.59), Ung(3.57), Myb(3.53), Btnl2(3.49), Igfbp2(3.41), Lbp(3.29), Fgr(3.24), Adam8(3.21), Cdkn1a(3.19), Cd276(3.09), Atad5(2.99), Clcf1(2.87), Ulbp1(2.86), Hamp(2.86), Tex101(2.79), Blm(2.7), Egr3(2.54), Ccl2(2.48), Epo(2.41), Ephb6(2.38), Il6(2.35), Dpp4(2.3), Il7(2.26), Il1b(2.16), Pld2(2.14), Cd300lb(2.14), Tnfs…
response to tumor necrosis factor	0.00242965	2.70297	7.93968e-21	2.33753e-19	167	Brca1(5.2), Tnfrsf9(5.16), Acod1(5.04), Apoa1(4.74), Ankrd1(4.34), Ubd(4.14), Ccl12(3.81), Ccl20(3.45), Traip(3.45), Cd14(3.18), Mir221(3.17), Ccl7(3.13), St18(2.96), Tnf(2.8), Tnfsf18(2.68), Ccl3(2.66), Ccl2(2.48), Dcstamp(2.41), Il6(2.35), Adamts12(2.34), Casp1(2.32), Ccl6(2.3), Gch1(2.29), Ccl8(2.22), Casp4(2.22), Ybx3(2.05), Ccl9(2.02), Tnfrsf1b(2.01), Tnfrsf14(2.01), Traf2(2), Crhbp(1.96), T…
positive regulation of cytokine biosynthetic process	0.00243954	2.73914	9.14309e-21	2.6787e-19	62	Tlr2(4.58), Hspb1(4.27), Ereg(4.16), Il1a(3.55), Ccl20(3.45), Lbp(3.29), Cd276(3.09), Egr1(2.97), Tnf(2.8), Tlr8(2.43), Bcl3(2.34), Il1b(2.16), Fcgr3(2.04), Ptafr(1.63), Irf1(1.57), Tnfrsf8(1.57), Cd1d1(1.49), Cybb(1.26), Wnt5a(1.24), Tlr4(1.03), Tlr9(1.01), Syk(0.95), Rela(0.93), Cd27(0.88), Rel(0.83), Cebpg(0.7), Bcl10(0.66), Spn(0.64), Tlr6(0.63), Glmn(0.62), Card11(0.54), Prkcq(0.49), Ltb(0.4…
response to ionizing radiation	0.00348654	2.69952	9.32124e-21	2.71764e-19	127	Rad51(5.37), Ticrr(5.35), Brca1(5.2), Fignl1(5.19), Rad54b(5.17), Rad51ap1(4.93), Myc(4.87), Rad54l(4.83), Fancd2(4.56), Rad51b(4.53), Ect2(3.57), Cdkn1a(3.19), Ddias(3.01), Egr1(2.97), Blm(2.7), Topbp1(2.42), Pmaip1(2.32), Cryab(2.2), Rhob(2.19), Brca2(1.9), Bbc3(1.88), Chek2(1.84), H2afx(1.77), Bak1(1.75), Rad51c(1.53), Trp73(1.34), Kdm4d(1.31), Rnf168(1.29), Apobec1(1.28), Usp28(1.28), Rhno1(1…
DNA strand elongation involved in DNA replication	0.00357542	2.89833	9.46212e-21	2.74539e-19	15	Pole(4.33), Lig1(3.66), Pola1(2.92), Pcna(2.85), Pold2(2.38), Gins1(2.33), Fen1(1.84), Dna2(1.43), Rnaseh2a(0.96), Parp2(0.9), Lig4(0.84), Lig3(0.55), Rnaseh1(0.42), Parp1(0.21), Parp3(-0.59),
myeloid leukocyte migration	0.00119368	2.6993	1.19963e-20	3.46393e-19	172	Cxcl1(5.96), Cxcl2(5.94), Bst1(5.49), Cxcl5(5.3), Cxcl3(5.27), Hc(4.19), Prtn3(4.14), Ccl12(3.81), Trem1(3.78), Serpine1(3.73), Il1a(3.55), Ccl20(3.45), Lbp(3.29), Spp1(3.22), Adam8(3.21), Ccl7(3.13), Cxcr2(2.97), Lgals3(2.93), Scg2(2.89), Cxcl10(2.79), Tnfsf18(2.68), Ccl3(2.66), Ccr1(2.58), Ccl2(2.48), C3ar1(2.41), Csf3r(2.4), Ccl6(2.3), S100a9(2.28), Ccl8(2.22), C5ar1(2.21), P2ry12(2.2), C5ar2(…
homologous chromosome segregation	0.00353833	2.71468	1.4627e-20	4.20333e-19	58	Ccne1(5.32), Ccne2(4.86), Espl1(4.79), Trip13(4.69), Fancd2(4.56), Ankle1(4.37), Plk1(4.36), Tex12(3.31), Stag3(3.02), Rad21l(2.56), Tex19.1(2.26), Ccdc36(2.23), Brip1(2.18), Pttg1(2.15), Brca2(1.9), Rec8(1.81), Sycp1(1.72), Mei4(1.51), Terb1(1.48), Ccdc155(1.44), Ndc1(1.34), Mre11a(1.32), Msh4(1.26), Syce2(1.22), Tex11(1.09), Terf1(0.99), Meiob(0.87), Fmn2(0.85), Cenpc1(0.76), Hormad1(0.72), Ehm…
regulation of lymphocyte proliferation	0.00173559	2.67697	1.76973e-20	5.06141e-19	215	Cdkn2a(8.3), Gpnmb(5.98), Arg1(5.66), Bst1(5.49), Cd44(5.14), Tac1(4.56), Il20rb(4.38), Vcam1(4.09), Sox11(3.95), Foxj1(3.8), Tnfsf9(3.59), Btnl2(3.49), Igfbp2(3.41), Cdkn1a(3.19), Cd276(3.09), Atad5(2.99), Lgals3(2.93), Clcf1(2.87), Ripk3(2.8), Blm(2.7), Tnfsf18(2.68), Epo(2.41), Il6(2.35), Il7(2.26), Il1b(2.16), Tnfsf4(2.06), Havcr2(2.03), Tnfrsf14(2.01), Vsig4(2.01), Cebpb(1.97), Il12rb1(1.81)…
granulocyte migration	0.00148984	2.6908	2.17319e-20	6.18585e-19	123	Cxcl1(5.96), Cxcl2(5.94), Bst1(5.49), Cxcl5(5.3), Cxcl3(5.27), Prtn3(4.14), Ccl12(3.81), Trem1(3.78), Il1a(3.55), Ccl20(3.45), Lbp(3.29), Spp1(3.22), Adam8(3.21), Ccl7(3.13), Cxcr2(2.97), Lgals3(2.93), Scg2(2.89), Tnfsf18(2.68), Ccl3(2.66), Ccl2(2.48), C3ar1(2.41), Csf3r(2.4), Ccl6(2.3), S100a9(2.28), Ccl8(2.22), C5ar1(2.21), C5ar2(2.18), Rarres2(2.17), Il1b(2.16), S100a8(2.14), Cxcl17(2.14), Edn…
regulation of double-strand break repair via homologous recombination	0.00369346	2.74999	2.31092e-20	6.54687e-19	31	Rad51(5.37), Fignl1(5.19), Parpbp(5.02), Rad51ap1(4.93), Chek1(4.55), Polq(2.72), Blm(2.7), Usp51(2.47), Rpa2(2.04), Fancb(1.81), Rtel1(1.58), Ppp4r2(1.35), Rif1(1.28), Sirt6(0.88), Kdm1a(0.88), Trp53bp1(0.74), Zfp365(0.56), Radx(0.35), Spidr(0.3), Ppp4c(0.28), Helb(0.22), Fignl2(0.18), Setd2(0.15), Recql5(0.12), Klhl15(-0.11), Fbh1(-0.19), Mrnip(-0.29), Mms19(-0.39), Terf2ip(-0.76), Fign(-0.91),…
RNA catabolic process	0.00289631	2.65944	2.81434e-20	7.93566e-19	221	Isg20(4.29), E2f1(4.28), Nanos1(4.17), Pkp1(3.53), Zfp36l3(2.66), Samd4(2.61), Calcr(2.49), Rbm38(2.31), Trim71(2.19), Tnfrsf1b(2.01), Fen1(1.84), Elavl4(1.82), Oas2(1.81), Zfp36l1(1.65), Carhsp1(1.59), Btg2(1.58), Zc3hav1(1.58), Dkc1(1.58), Apex1(1.56), Mex3d(1.55), Rnps1(1.51), Dna2(1.43), Npm1(1.43), Lsm5(1.41), Mirlet7b(1.39), Exosc2(1.35), Mirlet7c-2(1.33), Apobec1(1.28), Exosc8(1.27), Slc11…
activation of innate immune response	0.00239532	2.65094	5.23756e-20	1.46994e-18	138	Acod1(5.04), Tlr2(4.58), Smpdl3b(4.46), Dhx58(3.7), Tlr5(3.46), Lbp(3.29), Irf7(3.23), Cd14(3.18), Cd300lf(2.91), Tnf(2.8), Tnfaip3(2.65), Cgas(2.45), Tlr8(2.43), Ticam2(2.25), Ddx60(2.11), Reg3g(2.06), Havcr2(2.03), F2rl1(1.91), Ifih1(1.61), Pik3ap1(1.58), Zc3hav1(1.58), Irf1(1.57), Tlr13(1.55), Birc3(1.53), Lgals9(1.46), Nfkbia(1.43), Tnip3(1.41), Ddx58(1.4), Rab7b(1.37), Arrb2(1.37), Pspc1(1.2…
I-kappaB kinase/NF-kappaB signaling	0.00347171	2.63479	6.03888e-20	1.68695e-18	185	Nlrp10(7.04), Unc5cl(4.88), Saa3(4.83), Tlr2(4.58), Trim59(4.45), Hspb1(4.27), Ubd(4.14), Clec4n(3.97), Edar(3.7), Il1a(3.55), Ripk3(2.8), Tnf(2.8), Tnfaip3(2.65), S100b(2.62), Tlr8(2.43), Nfkbid(2.35), Bcl3(2.34), Casp1(2.32), Relb(2.28), Ticam2(2.25), Il1b(2.16), Nlrp1a(2.03), Traf2(2), F2rl1(1.91), Otud7a(1.84), Cd74(1.59), Zc3hav1(1.58), Irf1(1.57), Nfkbia(1.43), Tnip3(1.41), Tifa(1.4), Nlrp9…
regulation of leukocyte cell-cell adhesion	0.00170575	2.63404	6.25894e-20	1.74033e-18	264	Cdkn2a(8.3), Gpnmb(5.98), Arg1(5.66), Cd44(5.14), Il1f8(4.62), Il20rb(4.38), Has2(4.3), Gli3(4.1), Vcam1(4.09), Foxj1(3.8), Tnfsf9(3.59), Myb(3.53), Btnl2(3.49), Igfbp2(3.41), Adam8(3.21), Cd276(3.09), Lgals3(2.93), Tnf(2.8), Blm(2.7), Tnfsf18(2.68), Klf4(2.63), Ifnb1(2.63), Egr3(2.54), Ccl2(2.48), Epo(2.41), Ephb6(2.38), Il6(2.35), Nfkbid(2.35), Dpp4(2.3), Il7(2.26), Il1b(2.16), Tnfsf4(2.06), Ha…
negative regulation of gene expression, epigenetic	0.00385368	2.64849	7.82779e-20	2.16653e-18	83	Uhrf1(5.34), Hells(4.44), Atad2(3.89), Cdc45(2.93), Ezh2(2.73), Dnmt1(2.58), Hotair(2.54), Aicda(2.19), H2afx(1.77), Hat1(1.69), Suv39h1(1.66), H2afz(1.44), Hist1h2ae(1.38), Rif1(1.28), Apobec1(1.28), Dydc2(1.22), Morf4l2(1.13), Spi1(1.11), Dnmt3b(1.06), Dot1l(0.9), Sirt6(0.88), Smarca5(0.87), Trim28(0.84), Hist1h2ab(0.77), Eed(0.74), Setdb1(0.72), Dnmt3a(0.71), Mbd3l2(0.7), Bend3(0.67), Hdac1(0.…
leukocyte cell-cell adhesion	0.00154802	2.62204	8.8957e-20	2.45081e-18	295	Apoa4(8.52), Cdkn2a(8.3), Gpnmb(5.98), Arg1(5.66), Cd44(5.14), Il1f8(4.62), Il20rb(4.38), Has2(4.3), Gli3(4.1), Vcam1(4.09), Madcam1(3.89), Foxj1(3.8), Tnfsf9(3.59), Myb(3.53), Btnl2(3.49), Igfbp2(3.41), Adam8(3.21), Cd276(3.09), Lgals3(2.93), Tnf(2.8), Blm(2.7), Tnfsf18(2.68), Klf4(2.63), Ifnb1(2.63), Egr3(2.54), Ccl2(2.48), Epo(2.41), Ephb6(2.38), Il6(2.35), Nfkbid(2.35), Dpp4(2.3), S100a9(2.28…
positive regulation of fibroblast proliferation	0.00406085	2.64799	1.06197e-19	2.91241e-18	66	Ccnb1(6.12), Ccna2(5.22), Myc(4.87), Fbln1(4.57), E2f1(4.28), Ereg(4.16), Cdc6(3.9), Anxa2(3.76), Serpine1(3.73), Fn1(3.55), Cdkn1a(3.19), Fosl2(2.96), Itgb3(2.94), Jun(2.59), Pdgfa(1.92), Tgif1(1.86), Ngfr(1.74), Cd74(1.59), Cdk4(1.56), Agt(1.53), Il13(1.41), Sphk1(1.4), Mif(1.38), Nras(1.37), Tgfb1(1.37), Pdgfb(1.27), Wnt5a(1.24), Rnaseh2b(1.09), Ctc1(1.02), Ddr2(1), Sirt6(0.88), Ager(0.88), Li…
nuclear export	0.00346341	2.61843	1.25915e-19	3.43747e-18	147	Cdkn2a(8.3), Ankle1(4.37), Sfn(3.79), Ddx25(3.41), Bard1(3.12), Nup62cl(3.08), Egr2(2.32), Cchcr1(2.05), Eif6(1.93), Sox4(1.7), Nup188(1.49), Nup155(1.45), Npm1(1.43), Tgfb1(1.37), Ranbp1(1.36), Nup85(1.31), Xpo1(1.3), Ran(1.27), Ifi27(1.25), Rangap1(1.25), Ranbp17(1.23), Nup107(1.22), Ctdspl2(1.22), Rbmx2(1.22), Nup160(1.17), Pcid2(1.13), Nxt1(1.06), Sdad1(1.05), Srsf10(1.04), Cse1l(1.02), Camk1…
regulation of cell cycle checkpoint	0.0046182	2.66997	1.55184e-19	4.21736e-18	34	Ccnb1(6.12), Ndc80(5.52), Aurka(4.43), Cdt1(2.94), Mad2l1(2.73), Gen1(2.46), Rpa2(2.04), Wdr76(2.01), Chek2(1.84), Pcid2(1.13), Rnaseh2b(1.09), Xrcc3(1.07), Cdk5rap2(0.96), Cry1(0.95), Etaa1(0.8), Cul4a(0.78), Ddx39b(0.76), Fem1b(0.75), Fbxo4(0.66), Anapc15(0.62), Ppp1r10(0.58), Usp44(0.57), Rfwd3(0.55), Nek1(0.48), Rint1(0.42), Hsf1(0.4), Thoc5(0.35), Thoc1(0.35), Ccar2(0.19), Lcmt1(0.08), Ndrg1…
regulation of interleukin-1 production	0.00347015	2.63212	1.95011e-19	5.27585e-18	66	Nlrp10(7.04), Apoa1(4.74), Tlr2(4.58), Hspb1(4.27), Ccl20(3.45), Egr1(2.97), Il1r2(2.92), Ccl3(2.66), Tnfaip3(2.65), Tlr8(2.43), Panx1(2.38), Casp1(2.32), Gsdmd(2.31), Casp4(2.22), Havcr2(2.03), Nlrp1a(2.03), Ccr5(1.9), Lgals9(1.46), Sphk1(1.4), Arrb2(1.37), Aqp4(1.27), Nlrp12(1.26), Wnt5a(1.24), Trim16(1.21), Zc3h12a(1.15), Tlr4(1.03), Nlrp3(0.99), Arg2(0.95), Anxa1(0.78), Aim2(0.77), Ripk2(0.66…
protein export from nucleus	0.00417175	2.58575	3.69611e-19	9.95464e-18	125	Cdkn2a(8.3), Ankle1(4.37), Sfn(3.79), Ddx25(3.41), Bard1(3.12), Nup62cl(3.08), Egr2(2.32), Cchcr1(2.05), Eif6(1.93), Sox4(1.7), Nup155(1.45), Npm1(1.43), Tgfb1(1.37), Nup85(1.31), Xpo1(1.3), Ran(1.27), Ifi27(1.25), Rangap1(1.25), Ranbp17(1.23), Nup107(1.22), Ctdspl2(1.22), Rbmx2(1.22), Nup160(1.17), Pcid2(1.13), Nxt1(1.06), Sdad1(1.05), Srsf10(1.04), Cse1l(1.02), Camk1(0.99), Emd(0.98), Styx(0.94…
negative regulation of DNA metabolic process	0.00456667	2.57247	4.92521e-19	1.32057e-17	131	Parpbp(5.02), Chek1(4.55), Ankle1(4.37), Ankrd1(4.34), Aunip(3.89), Rad18(3.39), Pif1(3.21), Zscan4c(3.2), Polq(2.72), Blm(2.7), Timeless(2.3), Aicda(2.19), Tipin(2.13), Brca2(1.9), Chek2(1.84), Fancb(1.81), Donson(1.8), Rtel1(1.58), Gja1(1.54), Msh6(1.41), Tgfb1(1.37), Mre11a(1.32), Gmnn(1.29), Rif1(1.28), Apobec1(1.28), Pparg(1.27), Tinf2(1.19), Rad50(1.18), Src(1.17), Msh2(1.11), Zranb3(1.07),…
replication fork processing	0.00481446	2.65299	5.01222e-19	1.33793e-17	28	Eme1(5.51), Rad51(5.37), Pcna(2.85), Mms22l(2.76), Blm(2.7), Cenps(2.57), Ddx11(2.02), Brca2(1.9), Rtel1(1.58), Zranb3(1.07), Cort(0.99), Etaa1(0.8), Zfp365(0.56), Rfwd3(0.55), Primpol(0.54), Fancm(0.44), Cdk9(0.41), Thoc1(0.35), Wrn(0.34), Atrx(0.34), Bod1l(0.29), Nucks1(0.03), Tonsl(0), Eme2(-0.03), Cenpx(-0.07), Fbh1(-0.19), Mus81(-0.32), Smarcal1(-0.56),
positive regulation of adaptive immune response based on somatic recombination of immune receptors built from immunoglobulin superfamily domains	0.00386484	2.58412	5.12596e-19	1.36224e-17	92	Nlrp10(7.04), C3(5.04), Ung(3.57), Atad5(2.99), Clcf1(2.87), Tnf(2.8), Pvr(2.67), Il6(2.35), Tnfsf4(2.06), Fcgr3(2.04), Traf2(2), Fcgr1(1.98), Nsd2(1.93), Il12rb1(1.81), H2-DMa(1.62), Irf1(1.57), H2-Ab1(1.52), Cd1d1(1.49), Pms2(1.47), Il23a(1.41), Msh6(1.41), Il23r(1.37), Tgfb1(1.37), Fcer1g(1.31), Rif1(1.28), Fam49b(1.25), H2-K1(1.23), Slc11a1(1.19), H2-D1(1.11), Msh2(1.11), Btk(1.11), Hpx(1.02)…
regulation of microtubule-based process	0.00421372	2.55714	6.27986e-19	1.66153e-17	212	Tpx2(5.86), Ckap2(5.65), Ccnf(5.46), Stil(5.44), Trim58(4.9), Ska1(4.64), Chek1(4.55), Kif11(4.53), Ska3(4.43), Plk1(4.36), Kifc1(3.86), Spag5(3.82), Kif18a(3.62), Tacc3(3.57), Plk4(3.56), Ccdc40(3.53), Psrc1(3.01), Nek2(2.75), Map1b(2.68), Ccsap(2.52), Atf5(2.5), Cav3(2.49), Gen1(2.46), Stmn1(2.43), Mcph1(2.42), Nefh(2.13), Bora(2), Drc1(1.86), Cep192(1.56), Agrn(1.52), Nav3(1.43), Npm1(1.43), C…
protein-DNA complex assembly	0.00407641	2.55851	6.86359e-19	1.80801e-17	169	Sox9(5.44), Rad51(5.37), Cenpi(5.26), Chaf1b(4.94), Rad51b(4.53), Hells(4.44), Asf1b(4.34), Cenph(4.17), Oip5(4.11), Chaf1a(4.09), Cenpa(3.69), Cenpk(3.67), Cenpw(3.41), Mcm2(3.29), Hist1h1a(3.15), Hist1h4j(3.01), Hist1h3c(2.99), Cdt1(2.94), Hist1h3g(2.93), Cdc45(2.93), Cenps(2.57), Hist1h4k(2.21), Cenpn(2.13), Cenpp(2.05), Hist1h1d(2.04), Cenpt(2), Hist1h3a(1.77), Hat1(1.69), Nasp(1.69), Anp32b(…
pattern recognition receptor signaling pathway	0.00320338	2.56655	7.74732e-19	2.0319e-17	119	Acod1(5.04), Tlr2(4.58), Smpdl3b(4.46), Dhx58(3.7), Tlr5(3.46), Lbp(3.29), Irf7(3.23), Cd14(3.18), Cd300lf(2.91), Tnf(2.8), Tnfaip3(2.65), Tlr8(2.43), Ticam2(2.25), Ddx60(2.11), Reg3g(2.06), Havcr2(2.03), F2rl1(1.91), Ifih1(1.61), Pik3ap1(1.58), Zc3hav1(1.58), Irf1(1.57), Tlr13(1.55), Birc3(1.53), Lgals9(1.46), Nfkbia(1.43), Tnip3(1.41), Ddx58(1.4), Rab7b(1.37), Arrb2(1.37), Ptpn22(1.2), Cd86(1.1…
regulation of centrosome duplication	0.00517389	2.61005	8.09475e-19	2.11378e-17	37	Ccnf(5.46), Stil(5.44), Kifc1(3.86), Plk4(3.56), Gen1(2.46), Cep192(1.56), Npm1(1.43), Chmp4c(1.4), Xpo1(1.3), Rock2(1.19), Xrcc3(1.07), Chmp2b(0.98), Cdk5rap2(0.96), Spice1(0.92), Cep131(0.88), Kat2a(0.85), Trim37(0.8), Poc1a(0.74), Mdm1(0.7), Plk2(0.7), Chmp4b(0.53), Pdcd6ip(0.51), Cep76(0.48), Tmem67(0.45), Rbm14(0.17), Nubp1(0.08), Fbxw5(0.06), Cenpj(-0.1), Chordc1(-0.1), Cep120(-0.17), Chmp5…
mRNA transport	0.00406076	2.56217	1.01408e-18	2.63662e-17	105	Ddx25(3.41), Nup210(2.33), Igf2bp2(2.15), Igf2bp3(2.04), Zfp36l1(1.65), Slbp(1.58), Hnrnpa1(1.53), Nup188(1.49), Nup155(1.45), Eif5a2(1.45), Alyref(1.44), Ndc1(1.34), Nup85(1.31), Xpo1(1.3), Ranbp17(1.23), Nup107(1.22), Rbmx2(1.22), Nup160(1.17), Pcid2(1.13), Aaas(1.09), Nxt1(1.06), Nup37(1.05), Srsf10(1.04), Khsrp(1.02), Nup54(1), Magohb(1), Hnrnpa3(0.98), Pom121(0.98), Srsf7(0.89), Nup133(0.87)…
positive regulation of leukocyte migration	0.00258316	2.5495	1.29897e-18	3.36277e-17	136	Cxcl1(5.96), Cxcl2(5.94), Cxcl5(5.3), Cxcl3(5.27), Tlr2(4.58), Cxcl11(4.24), Madcam1(3.89), Ccl12(3.81), Serpine1(3.73), Il1a(3.55), Ccl20(3.45), Lbp(3.29), Adam8(3.21), Cxcr2(2.97), Itgb3(2.94), Lgals3(2.93), Cxcl10(2.79), Tnfsf18(2.68), Ccr1(2.58), Ccl2(2.48), C3ar1(2.41), F7(2.29), C5ar1(2.21), Rarres2(2.17), Il1b(2.16), Cxcl17(2.14), Bdkrb1(2.13), Edn2(2.08), Pf4(2.07), Tnfsf4(2.06), Dapk2(2.…
kinetochore assembly	0.00564463	2.72008	1.36249e-18	3.51207e-17	14	Cenph(4.17), Cenpa(3.69), Cenpk(3.67), Cenpw(3.41), Cenps(2.57), Cenpn(2.13), Cenpt(2), Mis12(0.83), Cenpc1(0.76), Rnf4(0.73), Pogz(0.16), Cenpx(-0.07), Trappc12(-0.14), Senp6(-0.22),
positive regulation of DNA replication	0.00557088	2.55952	1.52568e-18	3.91591e-17	58	Areg(8.96), Cdk1(5.69), E2f8(5.59), E2f7(5), Ereg(4.16), Cdc7(3.57), Cdt1(2.94), Gli2(2.85), Pcna(2.85), Dbf4(2.73), Jun(2.59), Epo(2.41), Il6(2.35), Csf2(2.33), Cdk2(2.04), Pdgfa(1.92), Dna2(1.43), Npm1(1.43), Pdgfb(1.27), Tnfaip1(1.21), Tgfb3(1.05), Mas1(1.05), Ctc1(1.02), Stn1(0.88), Ciz1(0.83), Igf1(0.65), Ino80(0.64), Atf1(0.53), Wiz(0.46), Cdc42(0.41), Bmp4(0.39), Shc1(0.38), Atrx(0.34), Ra…
reciprocal meiotic recombination	0.00533578	2.56615	1.8902e-18	4.79662e-17	46	Top2a(5.62), Eme1(5.51), Rad51(5.37), Trip13(4.69), Rad51b(4.53), Chtf18(4.29), Cenps(2.57), Topbp1(2.42), Tex19.1(2.26), Brip1(2.18), Sycp1(1.72), Rad51c(1.53), Mnd1(1.34), Msh4(1.26), Rad50(1.18), Msh2(1.11), Tex11(1.09), Xrcc3(1.07), Cort(0.99), Meiob(0.87), Hfm1(0.82), Cntd1(0.65), Prdm9(0.65), Xrcc2(0.58), Msh5(0.54), Fancm(0.44), Slx4(0.42), Mlh1(0.34), Top2b(0.2), Ube2b(0.12), Ercc4(0.11),…
homologous recombination	0.00533578	2.56615	1.8902e-18	4.79662e-17	46	Top2a(5.62), Eme1(5.51), Rad51(5.37), Trip13(4.69), Rad51b(4.53), Chtf18(4.29), Cenps(2.57), Topbp1(2.42), Tex19.1(2.26), Brip1(2.18), Sycp1(1.72), Rad51c(1.53), Mnd1(1.34), Msh4(1.26), Rad50(1.18), Msh2(1.11), Tex11(1.09), Xrcc3(1.07), Cort(0.99), Meiob(0.87), Hfm1(0.82), Cntd1(0.65), Prdm9(0.65), Xrcc2(0.58), Msh5(0.54), Fancm(0.44), Slx4(0.42), Mlh1(0.34), Top2b(0.2), Ube2b(0.12), Ercc4(0.11),…
positive regulation of multi-organism process	0.00482337	2.52473	1.89277e-18	4.79662e-17	161	Nlrp10(7.04), Cxcl1(5.96), Arg1(5.66), Top2a(5.62), Acod1(5.04), Tlr2(4.58), Aurka(4.43), Inhba(4.35), Dhx58(3.7), Nos2(3.53), Lhfpl2(2.99), Apoe(2.82), Jun(2.59), Pglyrp3(2.56), Drd4(2.29), Mdfic(2.13), Ddx60(2.11), Plb1(2.06), Havcr2(2.03), F2rl1(1.91), Ccr5(1.9), Ptafr(1.63), Cd74(1.59), Zc3hav1(1.58), Inhbb(1.5), Pde5a(1.48), Lgals9(1.46), Plat(1.41), Chmp4c(1.4), Mif(1.38), Trim38(1.22), Bcl…
negative regulation of cell cycle G2/M phase transition	0.00575733	2.55487	1.93812e-18	4.89089e-17	53	Clspn(5.91), Cdk1(5.69), Ticrr(5.35), Dtl(5.24), Brca1(5.2), Chek1(4.55), Plk1(4.36), Fanci(3.86), Blm(2.7), Atf5(2.5), Topbp1(2.42), Donson(1.8), Mbd4(1.42), Chmp4c(1.4), Mre11a(1.32), Pinx1(0.92), Fzr1(0.86), Taok3(0.86), Ier3(0.79), Zfyve19(0.62), Nbn(0.5), Atm(0.5), H2afy(0.48), Rint1(0.42), Rad17(0.31), Taok1(0.3), Miip(0.3), Uimc1(0.29), Zfp830(0.16), Rad21(0.16), Abraxas1(0.15), Cdk5rap3(0…
protein localization to cytoskeleton	0.00546346	2.55421	2.11303e-18	5.30998e-17	52	Ttk(5.48), Stil(5.44), Fam83d(5.24), Anln(4.92), Aurka(4.43), Spag5(3.82), Rtkn2(3.74), Mcph1(2.42), Snx10(2.01), Cep192(1.56), Champ1(1.54), Ccdc14(1.38), Kif20b(1.3), Fam83h(0.97), Pcm1(0.89), Nedd1(0.88), Cep83(0.88), Cep131(0.88), Rtkn(0.81), Mapre1(0.8), Cep72(0.76), Csnk1d(0.74), Hook3(0.72), Ttbk2(0.7), Pibf1(0.59), Cep250(0.58), Gsk3b(0.52), Htr2a(0.43), 4933427D14Rik(0.34), Dvl1(0.31), D…
regulation of cytokine secretion	0.0036501	2.52208	2.13255e-18	5.33671e-17	182	Nlrp10(7.04), Il17rb(5.56), Tnfrsf9(5.16), Apoa1(4.74), Tlr2(4.58), Fbln1(4.57), Htr2b(4.52), Hc(4.19), Clec4n(3.97), Fn1(3.55), Il1a(3.55), Btnl2(3.49), Tlr5(3.46), Mmp12(3.25), Fgr(3.24), Cd14(3.18), Cd276(3.09), Clec5a(2.96), Il1r2(2.92), Tnf(2.8), Clec4e(2.77), Cd84(2.72), Ccl3(2.66), Tlr8(2.43), Panx1(2.38), Il6(2.35), Casp1(2.32), Gsdmd(2.31), Postn(2.26), Casp4(2.22), C5ar2(2.18), Il1b(2.1…
response to UV	0.00579774	2.52106	2.17535e-18	5.42123e-17	133	Aurkb(5.25), Dtl(5.24), Pclaf(5.15), Pbk(5.11), Chek1(4.55), Rad18(3.39), Cdkn1a(3.19), Pold1(3.16), Ddias(3.01), Pcna(2.85), Crip1(2.67), Bcl3(2.34), Pmaip1(2.32), Tipin(2.13), Brca2(1.9), Usp1(1.82), Bak1(1.75), Mapk13(1.66), Polh(1.6), Ddb2(1.44), Npm1(1.43), Msh6(1.41), Ruvbl2(1.41), Noc2l(1.39), Trp73(1.34), Cdkn2d(1.31), Rnf168(1.29), Usp28(1.28), Msh2(1.11), Zranb3(1.07), Casp7(1.05), Atr(…
lymphocyte apoptotic process	0.00523561	2.53171	2.2913e-18	5.68659e-17	87	Aurkb(5.25), Cd44(5.14), Myc(4.87), Gli3(4.1), Adam8(3.21), Siglec1(3.02), Lgals3(2.93), Ripk3(2.8), Blm(2.7), Pdcd1(2.54), Nfkbid(2.35), Tnfsf4(2.06), Bcl2a1a(1.95), Slc46a2(1.94), Il7r(1.9), Bbc3(1.88), Hsh2d(1.77), Bak1(1.75), Mir18b(1.61), Cd74(1.59), Il2ra(1.52), Mir92-2(1.51), Noc2l(1.39), Mif(1.38), Efna1(1.37), Wnt5a(1.24), Bcl2l11(1.2), Serpinb9(1.19), Irs2(1.19), Mir363(1.04), Siva1(0.9…
positive regulation of hemopoiesis	0.0035184	2.51118	2.96944e-18	7.32604e-17	185	Cxcl1(5.96), Trim58(4.9), Il1f8(4.62), Inhba(4.35), Runx1(4.32), Gli3(4.1), Slc9b2(3.69), Tnfsf9(3.59), Myb(3.53), Adam8(3.21), Isg15(3.13), Itgb3(2.94), Lif(2.83), Tnf(2.8), Ccl3(2.66), Jun(2.59), Ccr1(2.58), Egr3(2.54), Csf3(2.49), Fos(2.45), Dcstamp(2.41), Il6(2.35), Hmgb2(2.33), Il7(2.26), Il1b(2.16), Pf4(2.07), Tnfsf4(2.06), Il7r(1.9), Itgam(1.9), Gata1(1.88), Cd101(1.8), Zfp36l1(1.65), H2-D…
negative regulation of multi-organism process	0.00468705	2.50951	2.97628e-18	7.32604e-17	173	Ptgds(5.75), Astl(5.29), Oasl1(5.15), Acod1(5.04), Bpifa1(4.61), Slpi(4.59), Tlr2(4.58), Fbln1(4.57), Trim59(4.45), Isg20(4.29), Oas3(4.09), Timp1(3.97), Anxa2(3.76), Dhx58(3.7), Lbp(3.29), Isg15(3.13), Tnf(2.8), Oas1g(2.69), Tnfaip3(2.65), Ifnb1(2.63), Jun(2.59), Oas1a(2.49), Oasl2(2.27), Aicda(2.19), Hpgds(2.09), Crp(2.05), A230050P20Rik(2.04), Havcr2(2.03), Prdx4(1.94), Ccl4(1.84), Oas2(1.81),…
innate immune response-activating signal transduction	0.0035766	2.5188	3.2054e-18	7.85781e-17	121	Acod1(5.04), Tlr2(4.58), Smpdl3b(4.46), Dhx58(3.7), Tlr5(3.46), Lbp(3.29), Irf7(3.23), Cd14(3.18), Cd300lf(2.91), Tnf(2.8), Tnfaip3(2.65), Tlr8(2.43), Ticam2(2.25), Ddx60(2.11), Reg3g(2.06), Havcr2(2.03), F2rl1(1.91), Ifih1(1.61), Pik3ap1(1.58), Zc3hav1(1.58), Irf1(1.57), Tlr13(1.55), Birc3(1.53), Lgals9(1.46), Nfkbia(1.43), Tnip3(1.41), Ddx58(1.4), Rab7b(1.37), Arrb2(1.37), Ptpn22(1.2), Cd86(1.1…
interleukin-1 secretion	0.00480503	2.55985	3.33785e-18	8.14923e-17	43	Nlrp10(7.04), Apoa1(4.74), Tlr2(4.58), Il1r2(2.92), Ccl3(2.66), Tlr8(2.43), Panx1(2.38), Casp1(2.32), Gsdmd(2.31), Casp4(2.22), Nlrp1a(2.03), F2rl1(1.91), Ccr5(1.9), Gbp5(1.86), Abca1(1.77), Nlrp12(1.26), Wnt5a(1.24), Trim16(1.21), Zc3h12a(1.15), Tlr4(1.03), Nlrp3(0.99), Arg2(0.95), Aim2(0.77), Ripk2(0.66), Ifnar1(0.63), Tlr6(0.63), Hk1(0.57), P2rx7(0.55), Hmgb1(0.39), S100a13(0.36), Pml(0.22), C…
positive regulation of lymphocyte activation	0.00297065	2.50328	3.41481e-18	8.30338e-17	242	Bst1(5.49), Il1f8(4.62), Tac1(4.56), Gli3(4.1), Vcam1(4.09), Tnfsf9(3.59), Ung(3.57), Myb(3.53), Btnl2(3.49), Igfbp2(3.41), Adam8(3.21), Cdkn1a(3.19), Cd276(3.09), Atad5(2.99), Clcf1(2.87), Ulbp1(2.86), Blm(2.7), Egr3(2.54), Ccl2(2.48), Epo(2.41), Ephb6(2.38), Il6(2.35), Dpp4(2.3), Il7(2.26), Il1b(2.16), Tnfsf4(2.06), Havcr2(2.03), Nsd2(1.93), Il7r(1.9), Il12rb1(1.81), Cd80(1.79), Gm5150(1.63), H…
negative regulation of T cell activation	0.00428999	2.50914	4.25372e-18	1.03015e-16	110	Cdkn2a(8.3), Gpnmb(5.98), Arg1(5.66), Cd44(5.14), Il20rb(4.38), Gli3(4.1), Foxj1(3.8), Cd276(3.09), Lgals3(2.93), Tnfsf18(2.68), Ifnb1(2.63), Nfkbid(2.35), Tnfsf4(2.06), Havcr2(2.03), Tnfrsf14(2.01), Vsig4(2.01), Cebpb(1.97), Cd80(1.79), Cd74(1.59), Irf1(1.57), H2-Ab1(1.52), Il2ra(1.52), Slfn1(1.51), Pde5a(1.48), Lgals9(1.46), Vtcn1(1.46), Tgfb1(1.37), Tigit(1.3), Sftpd(1.24), Ptpn22(1.2), Cd86(1…
positive regulation of leukocyte mediated immunity	0.00459177	2.4989	5.38229e-18	1.29823e-16	115	Cxcl1(5.96), Arg1(5.66), C3(5.04), Ung(3.57), Fgr(3.24), Atad5(2.99), Clcf1(2.87), Ulbp1(2.86), Tnf(2.8), Pvr(2.67), Il6(2.35), Pld2(2.14), Tnfsf4(2.06), Fcgr3(2.04), Traf2(2), Fcgr1(1.98), Nsd2(1.93), F2rl1(1.91), Itgam(1.9), Ptafr(1.63), Cd1d1(1.49), Pms2(1.47), Il23a(1.41), Il13(1.41), Msh6(1.41), Tgfb1(1.37), Itgb2(1.32), Fcer1g(1.31), Adora2b(1.28), Rif1(1.28), Vav1(1.27), Fam49b(1.25), H2-K…
cytokine-mediated signaling pathway	0.00249546	2.48125	6.04725e-18	1.45279e-16	341	Il1rn(6.5), Cxcl1(5.96), Cxcl2(5.94), Arg1(5.66), Tff2(5.61), Cxcl5(5.3), Cxcl3(5.27), Tnfrsf9(5.16), Apoa1(4.74), Il1f9(4.73), Il1f8(4.62), Il1f6(4.49), Il20rb(4.38), Cxcl11(4.24), Ereg(4.16), Trem2(3.87), Ccl12(3.81), Il1a(3.55), Ccl20(3.45), Traip(3.45), Mmp12(3.25), Irf7(3.23), Ccl7(3.13), Klf6(3.1), Egr1(2.97), St18(2.96), Il1r2(2.92), Cd300lf(2.91), Tnf(2.8), Cxcl10(2.79), Tnfsf18(2.68), Cc…
G2 DNA damage checkpoint	0.00657124	2.53014	6.56644e-18	1.57124e-16	39	Clspn(5.91), Cdk1(5.69), Dtl(5.24), Brca1(5.2), Chek1(4.55), Plk1(4.36), Fanci(3.86), Blm(2.7), Topbp1(2.42), Donson(1.8), Mbd4(1.42), Mre11a(1.32), Map3k14(1.07), Rbbp8(1.01), Stk4(0.87), Fzr1(0.86), Taok3(0.86), Ier3(0.79), Nbn(0.5), Atm(0.5), Rint1(0.42), Taok1(0.3), Uimc1(0.29), Stk3(0.2), Abraxas1(0.15), Cdk5rap3(0.04), Babam2(0), Syf2(-0.01), Nop53(-0.09), Foxo4(-0.1), Brcc3(-0.15), Taok2(-…
lymphocyte mediated immunity	0.00358676	2.47752	7.46006e-18	1.77798e-16	227	Aire(5.74), Arg1(5.66), Exo1(5.43), C3(5.04), Muc4(4.94), Raet1e(4.61), C4bp(4.45), Raet1a(4.41), Il20rb(4.38), Hc(4.19), Foxj1(3.8), Ung(3.57), Irf7(3.23), Stx11(3.07), Atad5(2.99), Cfi(2.97), Clcf1(2.87), Ulbp1(2.86), Ripk3(2.8), Tnf(2.8), Pvr(2.67), Ifnb1(2.63), C4b(2.44), C1qa(2.44), C1qb(2.41), C1qc(2.41), Ephb6(2.38), Il6(2.35), Bcl3(2.34), Dpp4(2.3), Aicda(2.19), C1ra(2.08), Tnfsf4(2.06), …
neutrophil migration	0.00261709	2.50546	7.68785e-18	1.82503e-16	100	Cxcl1(5.96), Cxcl2(5.94), Bst1(5.49), Cxcl5(5.3), Cxcl3(5.27), Prtn3(4.14), Ccl12(3.81), Trem1(3.78), Il1a(3.55), Ccl20(3.45), Lbp(3.29), Spp1(3.22), Adam8(3.21), Ccl7(3.13), Cxcr2(2.97), Lgals3(2.93), Ccl3(2.66), Ccl2(2.48), C3ar1(2.41), Csf3r(2.4), Ccl6(2.3), S100a9(2.28), Ccl8(2.22), C5ar1(2.21), C5ar2(2.18), Il1b(2.16), S100a8(2.14), Edn2(2.08), Pf4(2.07), Fcgr3(2.04), Ccl9(2.02), Dapk2(2.02)…
regulation of telomere maintenance	0.00569634	2.49572	8.03223e-18	1.89927e-16	81	Aurkb(5.25), Myc(4.87), Pif1(3.21), Nek2(2.75), Rtel1(1.58), Dkc1(1.58), Gnl3(1.4), Mre11a(1.32), Lmna(1.2), Tinf2(1.19), Rad50(1.18), Src(1.17), Nat10(1.06), Atr(1.04), Ctc1(1.02), Terf1(0.99), Pinx1(0.92), Sirt6(0.88), Stn1(0.88), Pot1b(0.85), Pot1a(0.67), Fbxo4(0.66), Cct7(0.66), Cct5(0.64), Exosc10(0.61), Xrcc1(0.6), Ppp1r10(0.58), Map2k7(0.58), Map3k4(0.55), Pkib(0.53), Hnrnpc(0.5), Nbn(0.5)…
mitotic DNA integrity checkpoint	0.00673358	2.4949	8.14225e-18	1.91774e-16	65	Clspn(5.91), Cdk1(5.69), Top2a(5.62), Eme1(5.51), Ticrr(5.35), Fanci(3.86), Cdkn1a(3.19), Blm(2.7), Topbp1(2.42), Rbm38(2.31), Tipin(2.13), Rpa2(2.04), Chek2(1.84), Donson(1.8), Sox4(1.7), Mbd4(1.42), Trp73(1.34), Casp2(1.32), Mre11a(1.32), Msh2(1.11), Taok3(0.86), Dgkz(0.83), Ier3(0.79), Pidd1(0.77), Rad9a(0.69), Ppp1r10(0.58), Rfwd3(0.55), Nbn(0.5), Atm(0.5), Rpl26(0.44), Rint1(0.42), Rad9b(0.3…
positive regulation of chromosome segregation	0.00687673	2.54705	9.21494e-18	2.16191e-16	26	Ccnb1(6.12), Sgo2a(4.37), Cdc6(3.9), Cenpe(3.53), Rad18(3.39), Cdt1(2.94), Ddx11(2.02), Fen1(1.84), Rcc2(1.69), Smc6(0.99), Smc5(0.67), Anapc5(0.6), Slf1(0.58), Anapc11(0.56), Sfpq(0.53), H2afy(0.48), Slf2(0.33), Nsmce2(0.26), Nipbl(0.24), Rad21(0.16), Hnrnpu(-0.09), Becn1(-0.09), Numa1(-0.16), Sirt2(-0.27), Cul3(-0.9), Rb1(-1.3),
cellular response to tumor necrosis factor	0.00476781	2.473	9.62462e-18	2.24644e-16	151	Brca1(5.2), Tnfrsf9(5.16), Acod1(5.04), Apoa1(4.74), Ankrd1(4.34), Ccl12(3.81), Ccl20(3.45), Traip(3.45), Mir221(3.17), Ccl7(3.13), St18(2.96), Tnf(2.8), Tnfsf18(2.68), Ccl3(2.66), Ccl2(2.48), Dcstamp(2.41), Il6(2.35), Adamts12(2.34), Casp1(2.32), Ccl6(2.3), Ccl8(2.22), Casp4(2.22), Ybx3(2.05), Ccl9(2.02), Tnfrsf1b(2.01), Tnfrsf14(2.01), Traf2(2), Crhbp(1.96), Tnfrsf10b(1.93), F2rl1(1.91), Ccl4(1…
gene silencing	0.00578105	2.46691	9.65006e-18	2.24644e-16	204	Uhrf1(5.34), Hells(4.44), Atad2(3.89), Asz1(3.49), Tert(3.32), Tdrd1(3.22), Mir221(3.17), Ddx4(3.02), Piwil2(3), Hist1h3g(2.93), Cdc45(2.93), Mir23a(2.82), Dnmt1(2.58), Hotair(2.54), Aicda(2.19), Trim71(2.19), Cdk2(2.04), Eif6(1.93), Mirlet7a-1(1.91), Eri1(1.9), Hist1h3a(1.77), H2afx(1.77), Hat1(1.69), Mir200a(1.66), Suv39h1(1.66), Hist1h3b(1.49), H2afz(1.44), Dgcr8(1.42), Mir1247(1.41), Mirlet7b…
interleukin-1 production	0.00479135	2.49039	1.05187e-17	2.43921e-16	78	Nlrp10(7.04), Apoa1(4.74), Tlr2(4.58), Hspb1(4.27), Ccl20(3.45), Egr1(2.97), Il1r2(2.92), Ccl3(2.66), Tnfaip3(2.65), Tlr8(2.43), Panx1(2.38), Casp1(2.32), Gsdmd(2.31), Casp4(2.22), Il1b(2.16), Havcr2(2.03), Nlrp1a(2.03), F2rl1(1.91), Ccr5(1.9), Gbp5(1.86), Abca1(1.77), Lgals9(1.46), Sphk1(1.4), Arrb2(1.37), Aqp4(1.27), Nlrp12(1.26), Wnt5a(1.24), Trim16(1.21), Zc3h12a(1.15), Tlr4(1.03), Nlrp3(0.99…
regulation of interleukin-1 beta production	0.0051138	2.50503	1.12757e-17	2.60468e-16	52	Apoa1(4.74), Tlr2(4.58), Hspb1(4.27), Egr1(2.97), Ccl3(2.66), Tnfaip3(2.65), Tlr8(2.43), Panx1(2.38), Casp1(2.32), Gsdmd(2.31), Casp4(2.22), Nlrp1a(2.03), Ccr5(1.9), Sphk1(1.4), Arrb2(1.37), Aqp4(1.27), Wnt5a(1.24), Trim16(1.21), Zc3h12a(1.15), Tlr4(1.03), Nlrp3(0.99), Arg2(0.95), Aim2(0.77), Ripk2(0.66), Inava(0.63), Ifnar1(0.63), Hk1(0.57), Acp5(0.56), P2rx7(0.55), Mefv(0.5), Smad3(0.46), Hmgb1…
intrinsic apoptotic signaling pathway	0.00598963	2.45376	1.23295e-17	2.8372e-16	285	Melk(6.04), Bub1(6.03), Casp14(5.74), Brca1(5.2), Fignl1(5.19), Cd44(5.14), Myc(4.87), Trib3(4.47), Hells(4.44), E2f1(4.28), Hspb1(4.27), Sfn(3.79), Pdk1(3.28), Cdkn1a(3.19), Chac1(3.04), Ddias(3.01), Ripk3(2.8), Tnf(2.8), Ddit4(2.75), Plaur(2.75), E2f2(2.69), Crip1(2.67), Casp12(2.54), Bcl2a1b(2.49), Epha2(2.41), Epo(2.41), Bcl3(2.34), Pmaip1(2.32), S100a9(2.28), Casp4(2.22), Ero1l(2.18), Ptgs2(…
regulation of spindle checkpoint	0.00723539	2.59887	1.34232e-17	3.0771e-16	16	Ccnb1(6.12), Ndc80(5.52), Aurka(4.43), Cdt1(2.94), Mad2l1(2.73), Gen1(2.46), Pcid2(1.13), Xrcc3(1.07), Cdk5rap2(0.96), Anapc15(0.62), Usp44(0.57), Hsf1(0.4), Lcmt1(0.08), Ndrg1(0.01), Tpr(-0.21), Dync1li1(-0.24),
positive regulation of neutrophil chemotaxis	0.00495143	2.55161	1.45161e-17	3.31496e-16	29	Cxcl1(5.96), Cxcl2(5.94), Cxcl5(5.3), Cxcl3(5.27), Lbp(3.29), Cxcr2(2.97), C3ar1(2.41), C5ar1(2.21), Il1b(2.16), Pf4(2.07), Dapk2(2.02), Edn1(1.89), Cd74(1.59), Il23a(1.41), Nckap1l(1.03), Camk1d(0.9), Rac2(0.73), Rac1(0.31), Tirap(0.3), Mospd2(0.24), Ccr7(0.07), Xcl1(0.06), Thbs4(0.03), Ripor2(-0.07), Ednra(-0.11), C1qbp(-0.12), Ppbp(-0.35), Sell(-0.36), Ccl19(-0.56),
positive regulation of cell cycle G2/M phase transition	0.0074279	2.52457	1.92052e-17	4.36919e-16	26	Ccnb1(6.12), Cdk1(5.69), Cdc25c(5.27), Dtl(5.24), Rad51b(4.53), Cdc7(3.57), Cdc25b(3.24), Lmnb1(2.91), Rcc2(1.69), Cdk4(1.56), Rad51c(1.53), Npm1(1.43), Wnt10b(0.96), Sin3a(0.61), Brd4(0.52), Cdc25a(0.36), Hspa2(0.13), Mta3(0.11), App(-0.01), Rab11a(-0.03), Mecp2(-0.36), Vps4b(-0.37), Smarcd3(-0.47), Ccnd1(-1.23), Stox1(-1.52), Pbx1(-1.63),
chromatin silencing	0.00645027	2.46268	2.00362e-17	4.54103e-16	79	Uhrf1(5.34), Hells(4.44), Atad2(3.89), Cdc45(2.93), Dnmt1(2.58), Hotair(2.54), Aicda(2.19), H2afx(1.77), Hat1(1.69), Suv39h1(1.66), H2afz(1.44), Hist1h2ae(1.38), Rif1(1.28), Apobec1(1.28), Dydc2(1.22), Morf4l2(1.13), Dnmt3b(1.06), Dot1l(0.9), Sirt6(0.88), Smarca5(0.87), Trim28(0.84), Hist1h2ab(0.77), Eed(0.74), Setdb1(0.72), Dnmt3a(0.71), Mbd3l2(0.7), Bend3(0.67), Hdac1(0.65), Smarca4(0.61), Sin3…
telomere maintenance via telomere lengthening	0.00637226	2.46535	2.02201e-17	4.56548e-16	73	Rad51(5.37), Aurkb(5.25), Tert(3.32), Pif1(3.21), Zscan4c(3.2), Nek2(2.75), Rtel1(1.58), Dkc1(1.58), Tinf2(1.19), Rad50(1.18), Src(1.17), Nat10(1.06), Atr(1.04), Ctc1(1.02), Terf1(0.99), Ptges3(0.93), Pinx1(0.92), Stn1(0.88), Pot1b(0.85), Hsp90aa1(0.75), Pot1a(0.67), Fbxo4(0.66), Cct7(0.66), Cct5(0.64), Exosc10(0.61), Map2k7(0.58), Dclre1b(0.56), Map3k4(0.55), Pkib(0.53), Zbtb48(0.51), Hnrnpc(0.5…
regulation of type I interferon production	0.0061553	2.45771	2.38245e-17	5.34424e-16	75	Acod1(5.04), Tlr2(4.58), Dhx58(3.7), Traip(3.45), Mmp12(3.25), Irf7(3.23), Cd14(3.18), Cgas(2.45), Tlr8(2.43), Hmgb2(2.33), Relb(2.28), Havcr2(2.03), Ifih1(1.61), Zc3hav1(1.58), Irf1(1.57), Ddx58(1.4), Trim38(1.22), Tmem173(1.21), Ptpn22(1.2), Zfp64(1.03), Tlr4(1.03), Tlr9(1.01), Ptprs(0.97), Syk(0.95), Rel(0.83), Yy1(0.81), Flot1(0.79), Traf3(0.67), Dhx33(0.66), Ifnar1(0.63), Cactin(0.56), Polr3…
regulation of interleukin-6 production	0.00469217	2.44744	2.38471e-17	5.34424e-16	127	Nlrp10(7.04), Il1f9(4.73), Il1f8(4.62), Tlr2(4.58), Il1f6(4.49), Ereg(4.16), Foxj1(3.8), Tnfsf9(3.59), Il1a(3.55), Bpi(3.31), Lbp(3.29), Tnf(2.8), Cd84(2.72), Tnfaip3(2.65), Tlr8(2.43), Il6(2.35), Ticam2(2.25), C5ar2(2.18), Il1b(2.16), Tnfsf4(2.06), Adcyap1(2.04), Havcr2(2.03), Cebpb(1.97), F2rl1(1.91), Ccr5(1.9), Spon2(1.84), Mapk13(1.66), Ptafr(1.63), Ifih1(1.61), Tslp(1.48), Lgals9(1.46), Ddx5…
somatic diversification of immune receptors	0.00709441	2.45698	2.5593e-17	5.71419e-16	68	Exo1(5.43), Ung(3.57), Atad5(2.99), Clcf1(2.87), Ezh2(2.73), Polq(2.72), Aicda(2.19), Tnfsf4(2.06), Nsd2(1.93), Ccr6(1.78), Tcf7(1.7), Aplf(1.53), Pms2(1.47), Msh6(1.41), Tgfb1(1.37), Polb(1.31), Rnf168(1.29), Rif1(1.28), Msh2(1.11), Xrcc6(0.98), Tcf3(0.97), Tnfsf13(0.9), Paxip1(0.84), Lig4(0.84), Yy1(0.81), Trp53bp1(0.74), Il2(0.59), Tfrc(0.58), Cd40(0.56), Ctnnbl1(0.55), Nbn(0.5), Atm(0.5), Pol…
type I interferon production	0.00617283	2.45224	2.7003e-17	6.00667e-16	78	Acod1(5.04), Tlr2(4.58), Dhx58(3.7), Traip(3.45), Mmp12(3.25), Irf7(3.23), Cd14(3.18), Cgas(2.45), Tlr8(2.43), Hmgb2(2.33), Relb(2.28), Havcr2(2.03), Ifih1(1.61), Zc3hav1(1.58), Irf1(1.57), Ddx58(1.4), Trim38(1.22), Tmem173(1.21), Ptpn22(1.2), Zfp64(1.03), Tlr4(1.03), Tlr9(1.01), Ptprs(0.97), Irf9(0.96), Syk(0.95), Rel(0.83), Yy1(0.81), Flot1(0.79), Traf3(0.67), Dhx33(0.66), Ifnar1(0.63), Cactin(…
regulation of leukocyte mediated immunity	0.00393266	2.43461	2.93144e-17	6.49677e-16	186	Cxcl1(5.96), Arg1(5.66), Cxcl5(5.3), C3(5.04), Muc4(4.94), Tlr2(4.58), Il20rb(4.38), Foxj1(3.8), Ung(3.57), Fgr(3.24), Atad5(2.99), Clcf1(2.87), Ulbp1(2.86), Ripk3(2.8), Tnf(2.8), Cd84(2.72), Pvr(2.67), Ifnb1(2.63), Il6(2.35), Dpp4(2.3), Pld2(2.14), Tnfsf4(2.06), Fcgr3(2.04), Havcr2(2.03), Traf2(2), Fcgr1(1.98), Nsd2(1.93), F2rl1(1.91), Il7r(1.9), Itgam(1.9), Ptafr(1.63), Igf2(1.61), Klrb1b(1.58)…
negative regulation of cytokine production	0.00440397	2.42973	2.95265e-17	6.51972e-16	229	F2(9.18), Gpnmb(5.98), Arg1(5.66), Tnfrsf9(5.16), Acod1(5.04), Apoa1(4.74), Tlr2(4.58), Fbln1(4.57), Il20rb(4.38), Wnt11(3.97), Foxj1(3.8), Dhx58(3.7), Fn1(3.55), Traip(3.45), Bpi(3.31), Lbp(3.29), Cd276(3.09), Il1r2(2.92), Tnf(2.8), Cd84(2.72), Tnfaip3(2.65), Klf4(2.63), Ifnb1(2.63), Pglyrp3(2.56), Tlr8(2.43), Epha2(2.41), Il6(2.35), Bcl3(2.34), Relb(2.28), Ticam2(2.25), C5ar2(2.18), Gata6(2.11)…
toll-like receptor signaling pathway	0.00456746	2.44553	3.4571e-17	7.60561e-16	91	Acod1(5.04), Tlr2(4.58), Smpdl3b(4.46), Tlr5(3.46), Lbp(3.29), Irf7(3.23), Cd14(3.18), Cd300lf(2.91), Tnf(2.8), Tnfaip3(2.65), Tlr8(2.43), Ticam2(2.25), Reg3g(2.06), Havcr2(2.03), F2rl1(1.91), Pik3ap1(1.58), Irf1(1.57), Tlr13(1.55), Birc3(1.53), Lgals9(1.46), Nfkbia(1.43), Tnip3(1.41), Rab7b(1.37), Arrb2(1.37), Ptpn22(1.2), Cd86(1.18), Tyro3(1.18), Cd300a(1.16), Trim30a(1.11), Tlr4(1.03), Tlr9(1.…
peptidyl-lysine modification	0.00635791	2.40631	4.91837e-17	1.07809e-15	323	Cdkn2a(8.3), Brca1(5.2), Chek1(4.55), Loxl2(4.2), Myb(3.53), Piwil2(3), Egr1(2.97), Lif(2.83), Ezh2(2.73), Loxl4(2.71), Dnmt1(2.58), Hotair(2.54), Chd5(2.29), Hist1h1d(2.04), Plod2(1.98), Nsd2(1.93), Brca2(1.9), Phf19(1.79), Sox4(1.7), Hat1(1.69), Suv39h2(1.67), Suv39h1(1.66), Kdm4a(1.64), Gm3086(1.62), Ifih1(1.61), Auts2(1.55), Bcl11a(1.5), Nos1(1.46), Ruvbl2(1.41), Gnl3(1.4), Noc2l(1.39), Mrgbp…
T cell proliferation	0.00420482	2.41176	5.4218e-17	1.18412e-15	197	Cdkn2a(8.3), Gpnmb(5.98), Arg1(5.66), Cd44(5.14), Il20rb(4.38), Vcam1(4.09), Foxj1(3.8), Tnfsf9(3.59), Btnl2(3.49), Igfbp2(3.41), Cd276(3.09), Lgals3(2.93), Ripk3(2.8), Blm(2.7), Tnfsf18(2.68), Epo(2.41), Ephb6(2.38), Il6(2.35), Elf4(2.2), Il1b(2.16), Tnfsf4(2.06), Havcr2(2.03), Tnfrsf14(2.01), Vsig4(2.01), Cebpb(1.97), Itgam(1.9), Ctps(1.87), Il12rb1(1.81), Cd80(1.79), Itgad(1.62), Igf2(1.61), I…
somatic diversification of immunoglobulins	0.00784602	2.43122	6.09465e-17	1.32625e-15	58	Exo1(5.43), Ung(3.57), Atad5(2.99), Clcf1(2.87), Ezh2(2.73), Polq(2.72), Aicda(2.19), Tnfsf4(2.06), Nsd2(1.93), Ccr6(1.78), Aplf(1.53), Pms2(1.47), Msh6(1.41), Tgfb1(1.37), Polb(1.31), Rnf168(1.29), Rif1(1.28), Msh2(1.11), Tcf3(0.97), Tnfsf13(0.9), Paxip1(0.84), Lig4(0.84), Yy1(0.81), Trp53bp1(0.74), Il2(0.59), Tfrc(0.58), Cd40(0.56), Ctnnbl1(0.55), Nbn(0.5), Polm(0.49), Ptprc(0.41), Batf(0.41), …
cytokine metabolic process	0.00576753	2.40875	7.42033e-17	1.6089e-15	114	Tlr2(4.58), Hspb1(4.27), Ereg(4.16), Foxj1(3.8), Trem1(3.78), Il1a(3.55), Ccl20(3.45), Lbp(3.29), Irf7(3.23), Cd276(3.09), Egr1(2.97), Tnf(2.8), Klf4(2.63), S100b(2.62), Tlr8(2.43), Il6(2.35), Bcl3(2.34), S100a7a(2.28), Il1b(2.16), Fcgr3(2.04), Cebpb(1.97), Ptafr(1.63), Irf1(1.57), Tnfrsf8(1.57), Inhbb(1.5), Cd1d1(1.49), Nlrp12(1.26), Cybb(1.26), Wnt5a(1.24), Nfkb1(1.09), Tlr4(1.03), Tlr9(1.01), …
DNA synthesis involved in DNA repair	0.00739083	2.48068	7.49415e-17	1.61906e-15	26	Dtl(5.24), Pclaf(5.15), Pole(4.33), Tex12(3.31), Pold1(3.16), Pola1(2.92), Pcna(2.85), Pole2(2.47), Sycp1(1.72), Polh(1.6), Cdkn2d(1.31), Rev3l(1.05), Faap20(0.65), Zbtb1(0.61), Primpol(0.54), Wrn(0.34), Pold4(0.31), Wrnip1(0.28), Poli(0.27), Sprtn(0.24), Sirt1(0.02), Polk(-0.12), Rev1(-0.17), Vcp(-0.26), Sycp3(-0.93), Nexmif(-2.34),
interleukin-6 production	0.00505421	2.40503	7.88333e-17	1.69704e-15	134	Nlrp10(7.04), Il1f9(4.73), Il1f8(4.62), Tlr2(4.58), Il1f6(4.49), Ereg(4.16), Foxj1(3.8), Tnfsf9(3.59), Il1a(3.55), Nos2(3.53), Bpi(3.31), Lbp(3.29), Tnf(2.8), Cd84(2.72), Tnfaip3(2.65), Tlr8(2.43), Il6(2.35), Ticam2(2.25), C5ar2(2.18), Il1b(2.16), Tnfsf4(2.06), Adcyap1(2.04), Havcr2(2.03), Cebpb(1.97), F2rl1(1.91), Ccr5(1.9), Spon2(1.84), Mapk13(1.66), Ptafr(1.63), Ifih1(1.61), Tslp(1.48), Lgals9…
response to interleukin-1	0.00599419	2.4133	8.2741e-17	1.77479e-15	85	Il1rn(6.5), Acod1(5.04), Saa3(4.83), Ankrd1(4.34), Ccl12(3.81), Serpine1(3.73), Fn1(3.55), Il1a(3.55), Ccl20(3.45), Ccl7(3.13), Egr1(2.97), St18(2.96), Il1r2(2.92), Ccl3(2.66), Ccl2(2.48), Il6(2.35), Adamts12(2.34), Ccl6(2.3), Ccl8(2.22), Ccl9(2.02), Cebpb(1.97), Cited1(1.87), Ccl4(1.84), Mapk13(1.66), Irf1(1.57), Ccl1(1.37), Ikbkb(1.21), Src(1.17), Zc3h12a(1.15), Nfkb1(1.09), Rps6ka5(0.94), Rela…
heterotypic cell-cell adhesion	0.00697984	2.43695	8.32498e-17	1.77935e-15	46	Il1rn(6.5), Cd44(5.14), Apoa1(4.74), Madcam1(3.89), Itgb3(2.94), Tnf(2.8), Fgg(2.74), Izumo1(2.71), Tnfaip3(2.65), Klf4(2.63), Fgb(2.34), Il1b(2.16), Fga(1.85), Itgax(1.82), Itga5(1.72), Cxadr(1.71), Itgad(1.62), Mapk7(1.57), Thy1(1.56), Itgb2(1.32), Dsg2(1.29), Itgav(1.07), Flot1(0.79), Myadm(0.68), Bmp7(0.65), Pkp2(0.56), Itga7(0.49), Itgb1(0.45), Ptprc(0.41), Cd2(0.35), Dsp(0.27), Gcnt2(0.14),…
B cell activation involved in immune response	0.00769535	2.40679	9.87621e-17	2.10342e-15	72	Cdh17(5.58), Exo1(5.43), Ung(3.57), Atad5(2.99), Clcf1(2.87), Tnfaip3(2.65), Ifnb1(2.63), Bcl3(2.34), Aicda(2.19), Tnfsf4(2.06), Nsd2(1.93), Ccr6(1.78), Dock10(1.68), Aplf(1.53), Pms2(1.47), Msh6(1.41), Tgfb1(1.37), Rnf168(1.29), Rif1(1.28), Msh2(1.11), Tlr4(1.03), Lgals1(1.02), Cd180(0.98), Lfng(0.96), Tnfsf13(0.9), Paxip1(0.84), Lig4(0.84), Abl1(0.82), Trp53bp1(0.74), Plcl2(0.73), Notch2(0.66),…
cellular response to radiation	0.00832407	2.38681	1.04116e-16	2.20961e-15	144	Rad51(5.37), Aurkb(5.25), Fignl1(5.19), Pbk(5.11), Rad51ap1(4.93), Chek1(4.55), Ect2(3.57), Cdkn1a(3.19), Pold1(3.16), Ddias(3.01), Egr1(2.97), Pcna(2.85), Blm(2.7), Crip1(2.67), Grk1(2.23), Cryab(2.2), Rhob(2.19), Bbc3(1.88), Chek2(1.84), H2afx(1.77), Bak1(1.75), Opn1sw(1.72), Mapk13(1.66), Polh(1.6), Ddb2(1.44), Npm1(1.43), Ruvbl2(1.41), Noc2l(1.39), Trp73(1.34), Kdm4d(1.31), Rnf168(1.29), Usp2…
positive regulation of leukocyte chemotaxis	0.0054474	2.39839	1.34384e-16	2.83753e-15	86	Cxcl1(5.96), Cxcl2(5.94), Cxcl5(5.3), Cxcl3(5.27), Cxcl11(4.24), Serpine1(3.73), Lbp(3.29), Cxcr2(2.97), Cxcl10(2.79), Tnfsf18(2.68), Ccr1(2.58), Ccl2(2.48), C3ar1(2.41), F7(2.29), C5ar1(2.21), Rarres2(2.17), Il1b(2.16), Cxcl17(2.14), Edn2(2.08), Pf4(2.07), Dapk2(2.02), F2rl1(1.91), Edn1(1.89), Ccl4(1.84), Ccr6(1.78), Pgf(1.75), Fpr2(1.6), Cd74(1.59), Csf1(1.43), Il23a(1.41), Ccl1(1.37), Aif1(1.3…
regulation of cytokine biosynthetic process	0.00631083	2.39136	1.34648e-16	2.83753e-15	97	Tlr2(4.58), Hspb1(4.27), Ereg(4.16), Foxj1(3.8), Il1a(3.55), Ccl20(3.45), Lbp(3.29), Cd276(3.09), Egr1(2.97), Tnf(2.8), Klf4(2.63), S100b(2.62), Tlr8(2.43), Il6(2.35), Bcl3(2.34), Il1b(2.16), Fcgr3(2.04), Cebpb(1.97), Ptafr(1.63), Irf1(1.57), Tnfrsf8(1.57), Inhbb(1.5), Cd1d1(1.49), Nlrp12(1.26), Cybb(1.26), Wnt5a(1.24), Nfkb1(1.09), Tlr4(1.03), Tlr9(1.01), Syk(0.95), Lag3(0.94), Rela(0.93), Adam3…
negative regulation of DNA recombination	0.00815496	2.44568	1.40164e-16	2.94345e-15	28	Parpbp(5.02), Ankle1(4.37), Rad18(3.39), Zscan4c(3.2), Polq(2.72), Blm(2.7), Fancb(1.81), Rtel1(1.58), Msh6(1.41), Rif1(1.28), Msh2(1.11), Zranb3(1.07), Pot1b(0.85), Trp53bp1(0.74), Lig3(0.55), Thoc1(0.35), Radx(0.35), Mlh1(0.34), Foxp3(0.33), Helb(0.22), Terf2(0.13), Recql5(0.12), Bcl6(-0.03), Klhl15(-0.11), Msh3(-0.14), Fbh1(-0.19), Terf2ip(-0.76), Ndfip1(-1.39),
mRNA catabolic process	0.00664514	2.36967	1.75361e-16	3.66975e-15	190	E2f1(4.28), Nanos1(4.17), Pkp1(3.53), Zfp36l3(2.66), Samd4(2.61), Calcr(2.49), Rbm38(2.31), Trim71(2.19), Elavl4(1.82), Zfp36l1(1.65), Carhsp1(1.59), Btg2(1.58), Zc3hav1(1.58), Apex1(1.56), Mex3d(1.55), Rnps1(1.51), Npm1(1.43), Lsm5(1.41), Mirlet7b(1.39), Exosc2(1.35), Mirlet7c-2(1.33), Apobec1(1.28), Exosc8(1.27), Slc11a1(1.19), Lsm2(1.18), Zc3h12a(1.15), Pcid2(1.13), Syncrip(1.11), Pabpc1(1.1),…
macromolecule methylation	0.00697204	2.36365	1.77743e-16	3.70668e-15	262	Brca1(5.2), Morc1(4.91), Hells(4.44), Myb(3.53), Asz1(3.49), H19(3.46), Tdrd1(3.22), Ddx4(3.02), Piwil2(3), Ezh2(2.73), Dnmt1(2.58), Hotair(2.54), Prdm14(2.45), Chd5(2.29), Hist1h1d(2.04), Nsd2(1.93), Phf19(1.79), Suv39h2(1.67), Suv39h1(1.66), Kdm4a(1.64), Btg1(1.63), Btg2(1.58), Auts2(1.55), Mis18a(1.53), Fendrr(1.52), H1foo(1.47), Mbd4(1.42), Trmt61a(1.39), Rsl1(1.37), Nsd3(1.36), Mov10l1(1.35)…
positive regulation of granulocyte chemotaxis	0.00653823	2.44148	2.08146e-16	4.3257e-15	31	Cxcl1(5.96), Cxcl2(5.94), Cxcl5(5.3), Cxcl3(5.27), Lbp(3.29), Cxcr2(2.97), C3ar1(2.41), C5ar1(2.21), Il1b(2.16), Pf4(2.07), Dapk2(2.02), Edn1(1.89), Cd74(1.59), Il23a(1.41), Nckap1l(1.03), Camk1d(0.9), Rac2(0.73), Rac1(0.31), Tirap(0.3), Mospd2(0.24), Ccr7(0.07), Xcl1(0.06), Thbs4(0.03), Ripor2(-0.07), Ednra(-0.11), Il4(-0.12), C1qbp(-0.12), Ppbp(-0.35), Sell(-0.36), S100a14(-0.51), Ccl19(-0.56),
somatic diversification of immune receptors via germline recombination within a single locus	0.00895304	2.37207	2.94555e-16	6.07937e-15	63	Exo1(5.43), Ung(3.57), Atad5(2.99), Clcf1(2.87), Ezh2(2.73), Aicda(2.19), Tnfsf4(2.06), Nsd2(1.93), Ccr6(1.78), Tcf7(1.7), Aplf(1.53), Pms2(1.47), Msh6(1.41), Tgfb1(1.37), Polb(1.31), Rnf168(1.29), Rif1(1.28), Msh2(1.11), Xrcc6(0.98), Tcf3(0.97), Tnfsf13(0.9), Paxip1(0.84), Lig4(0.84), Yy1(0.81), Trp53bp1(0.74), Il2(0.59), Tfrc(0.58), Cd40(0.56), Nbn(0.5), Atm(0.5), Ptprc(0.41), Batf(0.41), Stat6…
somatic cell DNA recombination	0.00895304	2.37207	2.94555e-16	6.07937e-15	63	Exo1(5.43), Ung(3.57), Atad5(2.99), Clcf1(2.87), Ezh2(2.73), Aicda(2.19), Tnfsf4(2.06), Nsd2(1.93), Ccr6(1.78), Tcf7(1.7), Aplf(1.53), Pms2(1.47), Msh6(1.41), Tgfb1(1.37), Polb(1.31), Rnf168(1.29), Rif1(1.28), Msh2(1.11), Xrcc6(0.98), Tcf3(0.97), Tnfsf13(0.9), Paxip1(0.84), Lig4(0.84), Yy1(0.81), Trp53bp1(0.74), Il2(0.59), Tfrc(0.58), Cd40(0.56), Nbn(0.5), Atm(0.5), Ptprc(0.41), Batf(0.41), Stat6…
chromatin remodeling	0.00838553	2.35173	2.97649e-16	6.11064e-15	137	Cdkn2a(8.3), Sox9(5.44), Myc(4.87), Chek1(4.55), Hells(4.44), Oip5(4.11), Myb(3.53), Hmgb2(2.33), Chd5(2.29), Cenpp(2.05), Foxa1(2.01), Nasp(1.69), Suv39h2(1.67), Anp32b(1.64), Gm3086(1.62), Baz1a(1.61), Mis18a(1.53), Dek(1.44), Npm1(1.43), Ruvbl2(1.41), Padi4(1.28), Padi2(1.21), Actl6b(1.21), Ash2l(1.17), Ssrp1(1.15), Morf4l2(1.13), Smarcc1(1.12), H3f3b(1.05), Ptma(0.98), Nudt5(0.9), Sirt6(0.88)…
modification of morphology or physiology of other organism	0.00789585	2.35744	2.98105e-16	6.11064e-15	111	F2(9.18), Cxcl1(5.96), Arg1(5.66), Cxcl5(5.3), Myc(4.87), Slpi(4.59), Tlr2(4.58), Fbln1(4.57), Trem1(3.78), Anxa2(3.76), Nos2(3.53), Apoe(2.82), Jun(2.59), Pglyrp3(2.56), Ccl2(2.48), Gsdmd(2.31), S100a9(2.28), Ncf1(2.17), Pf4(2.07), Reg3g(2.06), Crp(2.05), F2rl1(1.91), Ccr5(1.9), Ccl4(1.84), Mmp9(1.8), Reg1(1.51), Tgfb1(1.37), Sftpd(1.24), Bcl2l11(1.2), Serpinb9(1.19), Gapdh(1.18), Zc3h12a(1.15),…
defense response to Gram-positive bacterium	0.00740705	2.36386	3.1299e-16	6.39394e-15	85	Spaca7(7.1), Tlr2(4.58), Mmp7(4.26), Lyz2(3.46), Spaca1(3.31), Lbp(3.29), Defb19(3.27), Fgr(3.24), Lyz1(3.09), Gbp2(2.94), Tnf(2.8), Gbp10(2.76), Pglyrp3(2.56), Tnfsf8(2.5), Epha2(2.41), Gbp7(2.38), Hmgb2(2.33), Gsdmd(2.31), C5ar1(2.21), Ncf1(2.17), Rarres2(2.17), Pglyrp2(2.08), Reg3g(2.06), Havcr2(2.03), Tnfrsf14(2.01), 1700016D06Rik(1.83), Gbp6(1.8), Gbp3(1.77), Gbp9(1.65), Hist1h2bg(1.58), Spa…
meiotic chromosome separation	0.00955281	2.42714	3.37054e-16	6.8622e-15	23	Top2a(5.62), Eme1(5.51), Ttk(5.48), Ncaph(5.24), Espl1(4.79), Cenps(2.57), Ncapd3(1.09), Tex11(1.09), Cort(0.99), Ncaph2(0.94), Meiob(0.87), Hfm1(0.82), Fancm(0.44), M1ap(0.43), Slx4(0.42), Mlh1(0.34), Top2b(0.2), Ercc4(0.11), Eme2(-0.03), Cenpx(-0.07), Mos(-0.27), Mus81(-0.32), Sycp3(-0.93),
positive regulation of leukocyte differentiation	0.00579826	2.34978	3.45021e-16	7.00065e-15	149	Il1f8(4.62), Runx1(4.32), Gli3(4.1), Slc9b2(3.69), Tnfsf9(3.59), Myb(3.53), Adam8(3.21), Itgb3(2.94), Lif(2.83), Tnf(2.8), Ccl3(2.66), Jun(2.59), Ccr1(2.58), Egr3(2.54), Fos(2.45), Dcstamp(2.41), Il6(2.35), Il7(2.26), Il1b(2.16), Pf4(2.07), Tnfsf4(2.06), Il7r(1.9), Itgam(1.9), Cd101(1.8), Zfp36l1(1.65), H2-DMa(1.62), Cd74(1.59), Mmp14(1.58), Irf1(1.57), Il2ra(1.52), Cd1d1(1.49), Zbtb16(1.49), Lga…
leukocyte apoptotic process	0.00727409	2.34934	3.63864e-16	7.35813e-15	120	Cdkn2a(8.3), Aurkb(5.25), Cd44(5.14), Myc(4.87), Gli3(4.1), Hcar2(3.8), Adam8(3.21), Siglec1(3.02), Cxcr2(2.97), Lgals3(2.93), Ripk3(2.8), Blm(2.7), Pdcd1(2.54), Il6(2.35), Nfkbid(2.35), Tnfsf4(2.06), Bcl2a1a(1.95), Slc46a2(1.94), Il7r(1.9), Itgam(1.9), Ccr5(1.9), Bbc3(1.88), Hsh2d(1.77), Bak1(1.75), Mir18b(1.61), Cd74(1.59), Il2ra(1.52), Mir92-2(1.51), Noc2l(1.39), Mif(1.38), Efna1(1.37), Fcer1g…
negative regulation of leukocyte proliferation	0.00639899	2.36122	3.66287e-16	7.38229e-15	85	Cdkn2a(8.3), Gpnmb(5.98), Arg1(5.66), Cd44(5.14), Il20rb(4.38), Sox11(3.95), Ccl12(3.81), Foxj1(3.8), Cd276(3.09), Havcr2(2.03), Tnfrsf14(2.01), Vsig4(2.01), Cebpb(1.97), Cd80(1.79), H2-Ab1(1.52), Il2ra(1.52), Slfn1(1.51), Pde5a(1.48), Lgals9(1.46), Vtcn1(1.46), Tgfb1(1.37), Sftpd(1.24), Cd86(1.18), Cblb(1.17), Cd300a(1.16), Btk(1.11), Ihh(1.09), Btn2a2(1.06), Tmem131l(1.05), Pla2g2d(1.04), H2-Aa…
tolerance induction	0.00807163	2.42217	3.98468e-16	8.004e-15	26	Aire(5.74), Acod1(5.04), Runx1(4.32), Foxj1(3.8), Tnfaip3(2.65), Pdcd1(2.54), C3ar1(2.41), Havcr2(2.03), Ccr4(1.84), Il2ra(1.52), Tgfb1(1.37), Cd86(1.18), Cblb(1.17), March7(0.81), Irak3(0.73), H2-M3(0.72), Tgfbr2(0.57), Hmgb1(0.39), Foxp3(0.33), Itch(0.08), Lyn(0.08), Ccr7(0.07), Icos(-0.08), Cd3e(-0.63), Phlpp1(-1.14), Ido1(-1.86),
regulation of interleukin-1 secretion	0.00783446	2.39552	4.06853e-16	8.14519e-15	36	Nlrp10(7.04), Apoa1(4.74), Tlr2(4.58), Il1r2(2.92), Ccl3(2.66), Tlr8(2.43), Panx1(2.38), Casp1(2.32), Gsdmd(2.31), Casp4(2.22), Nlrp1a(2.03), Ccr5(1.9), Nlrp12(1.26), Wnt5a(1.24), Trim16(1.21), Zc3h12a(1.15), Tlr4(1.03), Nlrp3(0.99), Arg2(0.95), Aim2(0.77), Ripk2(0.66), Ifnar1(0.63), Hk1(0.57), P2rx7(0.55), Hmgb1(0.39), Pml(0.22), Ccr7(0.07), Pycard(0.06), Nlrp2(0), Ptger4(-0.18), Fzd5(-0.45), Cc…
T cell mediated cytotoxicity	0.00889239	2.38607	4.26177e-16	8.50372e-15	36	Muc4(4.94), Raet1e(4.61), Raet1a(4.41), Stx11(3.07), Ulbp1(2.86), Ripk3(2.8), Pvr(2.67), Emp2(1.93), Il7r(1.9), Cd1d1(1.49), H60c(1.44), Il23a(1.41), Fam49b(1.25), H2-K1(1.23), Serpinb9(1.19), H2-D1(1.11), B2m(0.99), Ager(0.88), Tap2(0.73), H2-M3(0.72), Ctsc(0.61), Il12a(0.58), P2rx7(0.55), Ptprc(0.41), Ppp3cb(0.34), Xcl1(0.06), H2-T23(0.06), Nectin2(-0.08), Il12b(-0.17), H60b(-0.26), Gzmb(-0.26)…
somatic recombination of immunoglobulin gene segments	0.00961238	2.35714	5.04298e-16	1.00292e-14	54	Exo1(5.43), Ung(3.57), Atad5(2.99), Clcf1(2.87), Ezh2(2.73), Aicda(2.19), Tnfsf4(2.06), Nsd2(1.93), Ccr6(1.78), Aplf(1.53), Pms2(1.47), Msh6(1.41), Tgfb1(1.37), Polb(1.31), Rnf168(1.29), Rif1(1.28), Msh2(1.11), Tcf3(0.97), Tnfsf13(0.9), Paxip1(0.84), Lig4(0.84), Yy1(0.81), Trp53bp1(0.74), Il2(0.59), Tfrc(0.58), Cd40(0.56), Nbn(0.5), Ptprc(0.41), Batf(0.41), Stat6(0.37), Thoc1(0.35), Mlh1(0.34), F…
negative regulation of leukocyte activation	0.00478127	2.33432	5.44672e-16	1.07964e-14	164	Cdkn2a(8.3), Gpnmb(5.98), Arg1(5.66), Tff2(5.61), Cd44(5.14), Il20rb(4.38), Gli3(4.1), Sox11(3.95), Foxj1(3.8), Cnr1(3.51), Bpi(3.31), Cd276(3.09), Lgals3(2.93), Cd300lf(2.91), Cd84(2.72), Tnfsf18(2.68), Tnfaip3(2.65), Ifnb1(2.63), Pglyrp3(2.56), Nfkbid(2.35), Pglyrp2(2.08), Tnfsf4(2.06), Havcr2(2.03), Tnfrsf14(2.01), Vsig4(2.01), Cebpb(1.97), Cd80(1.79), Cd74(1.59), Irf1(1.57), H2-Ab1(1.52), Il2…
RNA splicing, via transesterification reactions	0.00517854	2.32235	6.84671e-16	1.35268e-14	228	Srsf12(3.97), Tex16(2.38), Rbfox3(1.54), Hnrnpa1(1.53), Rnps1(1.51), Esrp1(1.5), Psip1(1.46), Npm1(1.43), Usp49(1.41), Lsm5(1.41), Mbnl3(1.34), Jmjd6(1.32), Pspc1(1.27), Rbmx2(1.22), Celf4(1.21), Lsm2(1.18), Ppil1(1.15), Snrpc(1.14), Celf2(1.12), Gcfc2(1.11), Cwc22(1.06), Snrpg(1.06), Sf3b3(1.06), Srsf10(1.04), Zfp64(1.03), Lsm8(1.02), Gemin6(1), Aqr(1), Eftud2(0.99), Gemin2(0.99), Rbmxl1(0.99), …
female gamete generation	0.00952008	2.31339	8.7182e-16	1.71677e-14	133	Afp(6.2), Ccnb1(6.12), Top2a(5.62), Ttk(5.48), Ncaph(5.24), Trip13(4.69), Aurka(4.43), Sgo2a(4.37), Plk1(4.36), Inhba(4.35), Ereg(4.16), Aspm(3.97), Adamts1(3.41), Cdc25b(3.24), Stag3(3.02), Piwil2(3), Mastl(2.97), Stra8(2.82), Fbxo5(2.42), Mcm8(2.35), Fosl1(2.28), Ccdc36(2.23), Ptgs2(2.14), Edn2(2.08), Brca2(1.9), Rec8(1.81), Alms1(1.79), Rad51c(1.53), Agt(1.53), Mei4(1.51), Inhbb(1.5), Pde5a(1.…
centriole assembly	0.0104033	2.36911	8.90218e-16	1.74727e-14	30	Stil(5.44), Plk4(3.56), Wdr62(2.36), Cdk2(2.04), Sass6(1.91), Cep192(1.56), Cep152(1.44), Npm1(1.43), Cntrob(1.42), Cdk5rap2(0.96), Deup1(0.95), Spice1(0.92), Kat2a(0.85), Trim37(0.8), Cep72(0.76), Ccp110(0.74), Mdm1(0.7), Plk2(0.7), Ccdc78(0.59), Cep76(0.48), 4933427D14Rik(0.34), Cep135(0.28), Rbm14(0.17), C2cd3(0.15), Cenpj(-0.1), Kat2b(-0.2), Chmp2a(-0.27), Vps4b(-0.37), Cep63(-0.41), Cetn2(-0…
interleukin-1 beta secretion	0.00826922	2.36251	9.23639e-16	1.80696e-14	37	Apoa1(4.74), Tlr2(4.58), Ccl3(2.66), Tlr8(2.43), Panx1(2.38), Casp1(2.32), Gsdmd(2.31), Casp4(2.22), Nlrp1a(2.03), F2rl1(1.91), Ccr5(1.9), Gbp5(1.86), Abca1(1.77), Wnt5a(1.24), Trim16(1.21), Zc3h12a(1.15), Tlr4(1.03), Nlrp3(0.99), Arg2(0.95), Aim2(0.77), Ripk2(0.66), Ifnar1(0.63), Tlr6(0.63), Hk1(0.57), P2rx7(0.55), Hmgb1(0.39), Pml(0.22), Ccr7(0.07), Pycard(0.06), Nlrp2(0), Cd36(-0.31), Fzd5(-0.…
non-recombinational repair	0.00978151	2.34897	9.36055e-16	1.82531e-14	44	Aunip(3.89), Lig1(3.66), Pola1(2.92), Polq(2.72), Usp51(2.47), Nsd2(1.93), Dek(1.44), Dtx3l(1.38), Mre11a(1.32), Kdm4d(1.31), Rif1(1.28), Parp9(1.23), Rbbp8(1.01), Xrcc6(0.98), Ogg1(0.91), Lig4(0.84), Trp53bp1(0.74), Xrcc1(0.6), Dclre1b(0.56), Lig3(0.55), Paxx(0.44), Slx4(0.42), Rad52(0.42), Hsf1(0.4), Mlh1(0.34), Rnf138(0.28), Psmd14(0.28), Xrcc4(0.23), Top2b(0.2), Ercc1(0.17), Kdm2a(0.14), Prkd…
negative regulation of mononuclear cell proliferation	0.00735308	2.32374	1.02848e-15	1.9926e-14	82	Cdkn2a(8.3), Gpnmb(5.98), Arg1(5.66), Cd44(5.14), Il20rb(4.38), Sox11(3.95), Foxj1(3.8), Cd276(3.09), Havcr2(2.03), Tnfrsf14(2.01), Vsig4(2.01), Cebpb(1.97), Cd80(1.79), H2-Ab1(1.52), Il2ra(1.52), Slfn1(1.51), Pde5a(1.48), Lgals9(1.46), Vtcn1(1.46), Tgfb1(1.37), Sftpd(1.24), Cd86(1.18), Cblb(1.17), Cd300a(1.16), Btk(1.11), Ihh(1.09), Btn2a2(1.06), Tmem131l(1.05), Pla2g2d(1.04), H2-Aa(1.01), Btn1a…
negative regulation of lymphocyte proliferation	0.00735308	2.32374	1.02848e-15	1.9926e-14	82	Cdkn2a(8.3), Gpnmb(5.98), Arg1(5.66), Cd44(5.14), Il20rb(4.38), Sox11(3.95), Foxj1(3.8), Cd276(3.09), Havcr2(2.03), Tnfrsf14(2.01), Vsig4(2.01), Cebpb(1.97), Cd80(1.79), H2-Ab1(1.52), Il2ra(1.52), Slfn1(1.51), Pde5a(1.48), Lgals9(1.46), Vtcn1(1.46), Tgfb1(1.37), Sftpd(1.24), Cd86(1.18), Cblb(1.17), Cd300a(1.16), Btk(1.11), Ihh(1.09), Btn2a2(1.06), Tmem131l(1.05), Pla2g2d(1.04), H2-Aa(1.01), Btn1a…
RNA splicing, via transesterification reactions with bulged adenosine as nucleophile	0.00539992	2.30605	1.07606e-15	2.07141e-14	227	Srsf12(3.97), Tex16(2.38), Rbfox3(1.54), Hnrnpa1(1.53), Rnps1(1.51), Esrp1(1.5), Psip1(1.46), Npm1(1.43), Usp49(1.41), Lsm5(1.41), Mbnl3(1.34), Jmjd6(1.32), Pspc1(1.27), Rbmx2(1.22), Celf4(1.21), Lsm2(1.18), Ppil1(1.15), Snrpc(1.14), Celf2(1.12), Gcfc2(1.11), Cwc22(1.06), Snrpg(1.06), Sf3b3(1.06), Srsf10(1.04), Zfp64(1.03), Lsm8(1.02), Gemin6(1), Aqr(1), Eftud2(0.99), Gemin2(0.99), Rbmxl1(0.99), …
mRNA splicing, via spliceosome	0.00539992	2.30605	1.07606e-15	2.07141e-14	227	Srsf12(3.97), Tex16(2.38), Rbfox3(1.54), Hnrnpa1(1.53), Rnps1(1.51), Esrp1(1.5), Psip1(1.46), Npm1(1.43), Usp49(1.41), Lsm5(1.41), Mbnl3(1.34), Jmjd6(1.32), Pspc1(1.27), Rbmx2(1.22), Celf4(1.21), Lsm2(1.18), Ppil1(1.15), Snrpc(1.14), Celf2(1.12), Gcfc2(1.11), Cwc22(1.06), Snrpg(1.06), Sf3b3(1.06), Srsf10(1.04), Zfp64(1.03), Lsm8(1.02), Gemin6(1), Aqr(1), Eftud2(0.99), Gemin2(0.99), Rbmxl1(0.99), …
attachment of mitotic spindle microtubules to kinetochore	0.0107669	2.46044	1.20147e-15	2.30543e-14	13	Kif2c(5.75), Ndc80(5.52), Nuf2(4.71), Cenpe(3.53), Cdt1(2.94), Champ1(1.54), Mis12(0.83), Cenpc1(0.76), Mad1l1(0.54), Seh1l(0.43), Hnrnpu(-0.09), Becn1(-0.09), Bod1(-0.88),
centriole replication	0.0108684	2.35474	1.35513e-15	2.59201e-14	29	Stil(5.44), Plk4(3.56), Wdr62(2.36), Cdk2(2.04), Sass6(1.91), Cep192(1.56), Cep152(1.44), Npm1(1.43), Cntrob(1.42), Cdk5rap2(0.96), Deup1(0.95), Spice1(0.92), Kat2a(0.85), Trim37(0.8), Cep72(0.76), Ccp110(0.74), Mdm1(0.7), Plk2(0.7), Cep76(0.48), 4933427D14Rik(0.34), Cep135(0.28), Rbm14(0.17), C2cd3(0.15), Cenpj(-0.1), Kat2b(-0.2), Chmp2a(-0.27), Vps4b(-0.37), Cep63(-0.41), Cetn2(-0.59),
pri-miRNA transcription by RNA polymerase II	0.00811888	2.33718	1.51139e-15	2.88172e-14	43	Sox9(5.44), Tert(3.32), Klf4(2.63), Jun(2.59), Fos(2.45), Fosl1(2.28), Apln(2.26), Gata6(2.11), Ngfr(1.74), Gnl3(1.4), Tgfb1(1.37), Pdgfb(1.27), Pparg(1.27), Spi1(1.11), Nfkb1(1.09), Stat3(1.07), Rela(0.93), Smad1(0.82), Yy1(0.81), Tead1(0.65), Smarca4(0.61), Tgfbr1(0.48), Smad3(0.46), Hdac2(0.44), Bmp2(0.4), Bmp4(0.39), Tgfb2(0.37), Ctcf(0.2), Smad4(0.19), Bmpr1a(0.13), Nfib(0.13), Srf(0.08), Dd…
regulation of binding	0.00879154	2.28233	1.58014e-15	3.00327e-14	359	Cdkn2a(8.3), Lhx2(6.43), Aurkb(5.25), Myc(4.87), Slpi(4.59), Trib3(4.47), Aurka(4.43), Plk1(4.36), E2f1(4.28), Cdca5(4.26), Sox11(3.95), Anxa2(3.76), Pitx2(3.64), Tert(3.32), Pon1(3.17), Tex14(3.06), Crtac1(3.02), Pcsk9(2.95), Cdt1(2.94), Lif(2.83), Apoe(2.82), Nek2(2.75), Plaur(2.75), Blm(2.7), Tnfsf18(2.68), Klf4(2.63), Jun(2.59), Csf3(2.49), Stmn1(2.43), Ephb6(2.38), Hmgb2(2.33), Eno1(2.03), D…
cytokine biosynthetic process	0.0080373	2.29789	1.61236e-15	3.05483e-14	110	Tlr2(4.58), Hspb1(4.27), Ereg(4.16), Foxj1(3.8), Il1a(3.55), Ccl20(3.45), Lbp(3.29), Irf7(3.23), Cd276(3.09), Egr1(2.97), Tnf(2.8), Klf4(2.63), S100b(2.62), Tlr8(2.43), Il6(2.35), Bcl3(2.34), Il1b(2.16), Fcgr3(2.04), Cebpb(1.97), Ptafr(1.63), Irf1(1.57), Tnfrsf8(1.57), Inhbb(1.5), Cd1d1(1.49), Nlrp12(1.26), Cybb(1.26), Wnt5a(1.24), Nfkb1(1.09), Tlr4(1.03), Tlr9(1.01), Irf9(0.96), Syk(0.95), Lag3(…
negative regulation of leukocyte cell-cell adhesion	0.00754505	2.29507	1.72764e-15	3.26295e-14	118	Cdkn2a(8.3), Gpnmb(5.98), Arg1(5.66), Cd44(5.14), Il20rb(4.38), Gli3(4.1), Foxj1(3.8), Adam8(3.21), Cd276(3.09), Lgals3(2.93), Tnfsf18(2.68), Klf4(2.63), Ifnb1(2.63), Nfkbid(2.35), Tnfsf4(2.06), Havcr2(2.03), Tnfrsf14(2.01), Vsig4(2.01), Cebpb(1.97), Cd80(1.79), Cd74(1.59), Irf1(1.57), H2-Ab1(1.52), Il2ra(1.52), Slfn1(1.51), Pde5a(1.48), Lgals9(1.46), Vtcn1(1.46), Tgfb1(1.37), Tigit(1.3), Sftpd(1…
ribonucleoprotein complex assembly	0.00325989	2.29853	1.76977e-15	3.33205e-14	199	Tex16(2.38), Eif6(1.93), Rpl12(1.8), Ppan(1.72), Gm3086(1.62), Psip1(1.46), Ruvbl2(1.41), Nop2(1.35), Celf4(1.21), Lsm2(1.18), Snrpc(1.14), C9orf72(1.13), Nle1(1.12), Celf2(1.12), Shq1(1.12), Gcfc2(1.11), Srsf10(1.04), Atr(1.04), Gemin6(1), Gemin2(0.99), Rbmxl1(0.99), Nufip1(0.98), Pwp2(0.95), Ptges3(0.93), Sart3(0.92), Cnot6(0.91), Rpl23a(0.89), Ruvbl1(0.88), Mrto4(0.87), Gemin5(0.86), Bop1(0.86…
ribosomal small subunit biogenesis	0.00383031	2.35355	1.93898e-15	3.63922e-14	71	Npm1(1.43), Rps24(1.1), Utp4(1.1), Noc4l(1.07), Nat10(1.06), Tsr1(1.03), Pwp2(0.95), Nop14(0.95), Rps7(0.93), Kri1(0.89), Heatr1(0.88), Wdr3(0.87), Rps6(0.87), Rps8(0.85), Nol11(0.83), Bms1(0.82), Surf6(0.8), Utp23(0.78), Rps16(0.77), Utp14a(0.76), Utp18(0.75), Riok1(0.73), Rps2(0.72), Bysl(0.67), Rps21(0.66), Tbl3(0.64), Nob1(0.64), Ltv1(0.63), Snu13(0.63), Wdr46(0.58), Rps5(0.57), Rps10(0.52), …
immune response-regulating signaling pathway	0.00379041	2.28016	2.03574e-15	3.80893e-14	289	Acod1(5.04), Tlr2(4.58), Smpdl3b(4.46), Clec4d(4.45), Il20rb(4.38), Fyb2(4.19), Dhx58(3.7), Btnl2(3.49), Tlr5(3.46), Lbp(3.29), Irf7(3.23), Cd14(3.18), Cd276(3.09), Lgals3(2.93), Cd300lf(2.91), Tnf(2.8), Clec4e(2.77), Tnfaip3(2.65), Tlr8(2.43), C3ar1(2.41), Ticam2(2.25), C5ar1(2.21), C5ar2(2.18), Blk(2.17), Ddx60(2.11), Reg3g(2.06), Havcr2(2.03), F2rl1(1.91), Fpr1(1.78), Skint8(1.77), Cmtm3(1.7),…
cellular response to UV	0.0112701	2.28855	2.2786e-15	4.25009e-14	74	Aurkb(5.25), Pbk(5.11), Chek1(4.55), Cdkn1a(3.19), Pold1(3.16), Ddias(3.01), Pcna(2.85), Crip1(2.67), Bak1(1.75), Mapk13(1.66), Polh(1.6), Ddb2(1.44), Npm1(1.43), Ruvbl2(1.41), Noc2l(1.39), Trp73(1.34), Rnf168(1.29), Usp28(1.28), Atr(1.04), Kdm1a(0.88), Yy1(0.81), Ppid(0.79), Eif2s1(0.74), Fmr1(0.65), Ino80(0.64), Zbtb1(0.61), Agap3(0.52), Rhbdd1(0.47), Rpl26(0.44), Cdc25a(0.36), Hyal1(0.35), Taf…
interleukin-1 beta production	0.00823894	2.3013	2.39964e-15	4.45738e-14	63	Apoa1(4.74), Tlr2(4.58), Hspb1(4.27), Egr1(2.97), Ccl3(2.66), Tnfaip3(2.65), Tlr8(2.43), Panx1(2.38), Casp1(2.32), Gsdmd(2.31), Casp4(2.22), Il1b(2.16), Nlrp1a(2.03), F2rl1(1.91), Ccr5(1.9), Gbp5(1.86), Abca1(1.77), Sphk1(1.4), Arrb2(1.37), Aqp4(1.27), Wnt5a(1.24), Trim16(1.21), Zc3h12a(1.15), Tlr4(1.03), Nlrp3(0.99), Arg2(0.95), Aim2(0.77), Ripk2(0.66), Inava(0.63), Ifnar1(0.63), Tlr6(0.63), Hk1…
postreplication repair	0.0109212	2.35219	2.40458e-15	4.45738e-14	23	Dtl(5.24), Brca1(5.2), Pclaf(5.15), Rad18(3.39), Pcna(2.85), Pole2(2.47), Polh(1.6), Msh2(1.11), Rev3l(1.05), Ube2v1(0.83), Faap20(0.65), Zbtb1(0.61), Nsmce1(0.58), Primpol(0.54), Poli(0.27), Ube2v2(0.26), Sprtn(0.24), Ube2b(0.12), Ube2n(0.04), Polk(-0.12), Rev1(-0.17), Vcp(-0.26), Nexmif(-2.34),
chemokine-mediated signaling pathway	0.00678882	2.32872	2.41556e-15	4.46396e-14	47	Cxcl1(5.96), Cxcl2(5.94), Tff2(5.61), Cxcl5(5.3), Cxcl3(5.27), Cxcl11(4.24), Trem2(3.87), Ccl12(3.81), Ccl20(3.45), Ccl7(3.13), Cxcl10(2.79), Ccl3(2.66), Ccr1(2.58), Ccl2(2.48), Ccl6(2.3), Ccl8(2.22), Cxcl17(2.14), Pf4(2.07), Ccl9(2.02), Ccl4(1.84), Ccl1(1.37), Padi2(1.21), Gpr35(1.17), Cxcl9(1.06), Foxc1(0.85), Ccl24(0.73), Ccl22(0.68), Thpo(0.63), Ccl17(0.63), Ccl5(0.36), Ccl25(0.24), Ackr3(0.2…
positive regulation of DNA recombination	0.0111946	2.32625	2.47882e-15	4.56681e-14	32	Ung(3.57), Atad5(2.99), Clcf1(2.87), Blm(2.7), Tnfsf4(2.06), Nsd2(1.93), Fancb(1.81), Pms2(1.47), Msh6(1.41), Tgfb1(1.37), Rif1(1.28), Msh2(1.11), Tnfsf13(0.9), Paxip1(0.84), Trp53bp1(0.74), Prdm9(0.65), Il2(0.59), Tfrc(0.58), Cd40(0.56), Ptprc(0.41), Stat6(0.37), Wrn(0.34), Mlh1(0.34), Ube2b(0.12), Exosc3(0), Pagr1a(-0.1), Il4(-0.12), Cd28(-0.22), Mrnip(-0.29), Mms19(-0.39), Ifng(-1.06), Tbx21(-…
negative regulation of lymphocyte activation	0.00674952	2.27655	2.70685e-15	4.97166e-14	141	Cdkn2a(8.3), Gpnmb(5.98), Arg1(5.66), Cd44(5.14), Il20rb(4.38), Gli3(4.1), Sox11(3.95), Foxj1(3.8), Cd276(3.09), Lgals3(2.93), Tnfsf18(2.68), Tnfaip3(2.65), Ifnb1(2.63), Pglyrp3(2.56), Nfkbid(2.35), Pglyrp2(2.08), Tnfsf4(2.06), Havcr2(2.03), Tnfrsf14(2.01), Vsig4(2.01), Cebpb(1.97), Cd80(1.79), Cd74(1.59), Irf1(1.57), H2-Ab1(1.52), Il2ra(1.52), Slfn1(1.51), Pde5a(1.48), Lgals9(1.46), Vtcn1(1.46),…
RNA export from nucleus	0.00837388	2.28973	2.78969e-15	5.10819e-14	89	Ddx25(3.41), Nup62cl(3.08), Eif6(1.93), Nup188(1.49), Nup155(1.45), Npm1(1.43), Ranbp1(1.36), Nup85(1.31), Xpo1(1.3), Ran(1.27), Nup107(1.22), Rbmx2(1.22), Nup160(1.17), Pcid2(1.13), Nxt1(1.06), Sdad1(1.05), Srsf10(1.04), Pom121(0.98), Nup133(0.87), Nup153(0.86), Nmd3(0.85), Xpo5(0.8), Khdrbs1(0.78), Ddx39b(0.76), Fyttd1(0.71), Rae1(0.71), Ssb(0.7), Ncbp1(0.69), Ranbp3(0.68), Alkbh5(0.67), Nxf2(0…
regulation of ubiquitin-protein transferase activity	0.0112347	2.29385	3.14615e-15	5.7434e-14	46	Cdkn2a(8.3), Cdc20(4.85), Trib3(4.47), Plk1(4.36), Zyg11a(3.74), Mad2l1(2.73), Fbxo5(2.42), Limk1(1.45), Dtx3l(1.38), Mad2l2(1.27), Arrdc3(1.01), Rps7(0.93), Dcun1d2(0.87), Fzr1(0.86), Abl1(0.82), Rpl5(0.75), Fem1b(0.75), Rps2(0.72), Ube2s(0.63), Rpl23(0.58), Usp44(0.57), Dcun1d4(0.5), Rpl11(0.44), Axin1(0.41), Topors(0.36), Dcun1d5(0.32), Fbxw7(0.31), Trib1(0.29), Anapc10(0.27), Bag5(0.14), Dcun…
mitotic sister chromatid cohesion	0.0112188	2.33108	3.25291e-15	5.92029e-14	25	Sgo1(5.75), Cdc20(4.85), Dscc1(4.51), Cdca5(4.26), Pttg1(2.15), Haspin(2.03), Naa50(0.94), Pds5a(0.72), Smc5(0.67), Slf1(0.58), Smc1a(0.56), H2afy(0.48), Tnks(0.42), Atrx(0.34), Slf2(0.33), Pds5b(0.31), Chtf8(0.3), Wapl(0.29), Nsmce2(0.26), Nipbl(0.24), Pogz(0.16), Naa10(0.09), Mau2(0.08), Bod1(-0.88), Rb1(-1.3),
regulation of viral process	0.0101283	2.25933	3.53227e-15	6.40931e-14	170	Top2a(5.62), Oasl1(5.15), Slpi(4.59), Fbln1(4.57), Trim59(4.45), Isg20(4.29), Oas3(4.09), Isg15(3.13), Apoe(2.82), Tnf(2.8), Oas1g(2.69), Ifnb1(2.63), Jun(2.59), Oas1a(2.49), Hs3st5(2.38), Oasl2(2.27), Aicda(2.19), Mdfic(2.13), Crp(2.05), A230050P20Rik(2.04), Ccl4(1.84), Oas2(1.81), Oas1h(1.81), Bst2(1.75), Fam111a(1.6), Cd74(1.59), Zc3hav1(1.58), Chmp4c(1.4), Mre11a(1.32), Trim38(1.22), Ifitm3(1…
immune response-activating signal transduction	0.00391269	2.25931	3.68354e-15	6.66365e-14	275	Acod1(5.04), Tlr2(4.58), Smpdl3b(4.46), Fyb2(4.19), Dhx58(3.7), Btnl2(3.49), Tlr5(3.46), Lbp(3.29), Irf7(3.23), Cd14(3.18), Cd276(3.09), Lgals3(2.93), Cd300lf(2.91), Tnf(2.8), Tnfaip3(2.65), Tlr8(2.43), C3ar1(2.41), Ticam2(2.25), C5ar1(2.21), C5ar2(2.18), Blk(2.17), Ddx60(2.11), Reg3g(2.06), Havcr2(2.03), F2rl1(1.91), Fpr1(1.78), Skint8(1.77), Cmtm3(1.7), Ifih1(1.61), Fpr2(1.6), Phpt1(1.59), Pik3…
positive regulation of response to external stimulus	0.00532738	2.25681	3.81157e-15	6.87457e-14	271	Nlrp10(7.04), Cxcl1(5.96), Cxcl2(5.94), Arg1(5.66), Il17rb(5.56), Cxcl5(5.3), Cxcl3(5.27), Acod1(5.04), C3(5.04), Tlr2(4.58), Tac1(4.56), Hspb1(4.27), Cxcl11(4.24), Serpine1(3.73), Dhx58(3.7), Cyp27b1(3.62), Fn1(3.55), Cnr1(3.51), Tubb2b(3.48), Lbp(3.29), Adam8(3.21), Cxcr2(2.97), Scg2(2.89), Tnf(2.8), Cxcl10(2.79), Tnfsf18(2.68), Ccl3(2.66), Ctss(2.62), Ccr1(2.58), Ccl2(2.48), C3ar1(2.41), Il6(2…
regulation of ubiquitin protein ligase activity	0.0117308	2.3761	3.91402e-15	7.03821e-14	16	Cdkn2a(8.3), Cdc20(4.85), Plk1(4.36), Mad2l1(2.73), Fbxo5(2.42), Mad2l2(1.27), Rps7(0.93), Fzr1(0.86), Rpl5(0.75), Ube2s(0.63), Rpl23(0.58), Usp44(0.57), Rpl11(0.44), Anapc10(0.27), Pten(-0.41), Cdc14b(-1.02),
regulation of mitotic cell cycle spindle assembly checkpoint	0.0123028	2.39956	4.00606e-15	7.16083e-14	13	Ccnb1(6.12), Ndc80(5.52), Cdt1(2.94), Mad2l1(2.73), Gen1(2.46), Pcid2(1.13), Xrcc3(1.07), Cdk5rap2(0.96), Anapc15(0.62), Usp44(0.57), Lcmt1(0.08), Tpr(-0.21), Dync1li1(-0.24),
regulation of mitotic spindle checkpoint	0.0123028	2.39956	4.00606e-15	7.16083e-14	13	Ccnb1(6.12), Ndc80(5.52), Cdt1(2.94), Mad2l1(2.73), Gen1(2.46), Pcid2(1.13), Xrcc3(1.07), Cdk5rap2(0.96), Anapc15(0.62), Usp44(0.57), Lcmt1(0.08), Tpr(-0.21), Dync1li1(-0.24),
lipopolysaccharide-mediated signaling pathway	0.00911003	2.29397	4.1341e-15	7.36777e-14	46	Acod1(5.04), Trem2(3.87), Ccl12(3.81), Lbp(3.29), Cd14(3.18), Tnf(2.8), Cd84(2.72), Tnfaip3(2.65), Il1b(2.16), Nfkbia(1.43), Mif(1.38), Tgfb1(1.37), Ptpn22(1.2), Tlr4(1.03), Ly86(1), Cd180(0.98), Bmp6(0.91), Sash1(0.85), Ripk2(0.66), Tut4(0.65), Cactin(0.56), Nfkbil1(0.51), Akt1(0.45), Mtdh(0.42), Myd88(0.38), Ccl5(0.36), Prdm1(0.32), Trib1(0.29), Il18(0.24), Mapk3(0.23), Traf6(0.17), Mapk1(0.1),…
posttranscriptional regulation of gene expression	0.0102463	2.24414	4.4059e-15	7.82894e-14	419	Krt17(7.15), E2f1(4.28), Nanos1(4.17), Ddx25(3.41), Eif4ebp1(3.34), Tert(3.32), Mir221(3.17), Piwil2(3), Mir23a(2.82), Tnf(2.8), Mex3a(2.8), Zfp36l3(2.66), Samd4(2.61), Calcr(2.49), Il6(2.35), Bcl3(2.34), Rbm38(2.31), S100a9(2.28), Fam129a(2.26), Tex19.1(2.26), Trim71(2.19), Igf2bp2(2.15), Igf2bp3(2.04), Tnfrsf1b(2.01), Eif6(1.93), Mirlet7a-1(1.91), Elavl4(1.82), Sox4(1.7), Mir200a(1.66), Zfp36l1…
nucleobase-containing compound transport	0.00857725	2.25062	4.76898e-15	8.44912e-14	183	Slc25a24(4.21), Ddx25(3.41), Nup62cl(3.08), Nup210(2.33), Igf2bp2(2.15), Igf2bp3(2.04), Eif6(1.93), Zfp36l1(1.65), Slbp(1.58), Gja1(1.54), Hnrnpa1(1.53), Nup188(1.49), Nup155(1.45), Eif5a2(1.45), Alyref(1.44), Npm1(1.43), Ranbp1(1.36), Ndc1(1.34), Nup85(1.31), Xpo1(1.3), Ran(1.27), Ranbp17(1.23), Nup107(1.22), Rbmx2(1.22), Nup160(1.17), Pcid2(1.13), Aaas(1.09), Nxt1(1.06), Nup37(1.05), Sdad1(1.05…
positive regulation of interleukin-1 beta production	0.0100662	2.30372	4.80898e-15	8.49493e-14	33	Tlr2(4.58), Hspb1(4.27), Egr1(2.97), Ccl3(2.66), Tlr8(2.43), Panx1(2.38), Casp1(2.32), Gsdmd(2.31), Casp4(2.22), Nlrp1a(2.03), Ccr5(1.9), Wnt5a(1.24), Trim16(1.21), Tlr4(1.03), Nlrp3(0.99), Aim2(0.77), Ripk2(0.66), Inava(0.63), Ifnar1(0.63), Hk1(0.57), P2rx7(0.55), Smad3(0.46), Hmgb1(0.39), Naip5(0.31), Nod1(0.13), Ccr7(0.07), Pycard(0.06), Nlrp2(0), Jak2(-0.27), Fzd5(-0.45), Ccl19(-0.56), Ifng(-…
positive regulation of interleukin-6 production	0.00817839	2.2669	4.94224e-15	8.70472e-14	81	Nlrp10(7.04), Il1f9(4.73), Il1f8(4.62), Tlr2(4.58), Il1f6(4.49), Ereg(4.16), Tnfsf9(3.59), Il1a(3.55), Lbp(3.29), Tnf(2.8), Tlr8(2.43), Il6(2.35), Ticam2(2.25), Il1b(2.16), Tnfsf4(2.06), Adcyap1(2.04), F2rl1(1.91), Ccr5(1.9), Spon2(1.84), Mapk13(1.66), Ptafr(1.63), Ifih1(1.61), Tslp(1.48), Lgals9(1.46), Ddx58(1.4), Rab7b(1.37), Fcer1g(1.31), Adora2b(1.28), Wnt5a(1.24), Zfp64(1.03), Tlr4(1.03), Tl…
positive regulation of cytokine secretion	0.00738088	2.25453	5.18904e-15	9.11268e-14	129	Nlrp10(7.04), Il17rb(5.56), Tlr2(4.58), Htr2b(4.52), Hc(4.19), Clec4n(3.97), Il1a(3.55), Btnl2(3.49), Mmp12(3.25), Fgr(3.24), Cd14(3.18), Cd276(3.09), Clec5a(2.96), Tnf(2.8), Clec4e(2.77), Cd84(2.72), Ccl3(2.66), Tlr8(2.43), Panx1(2.38), Casp1(2.32), Gsdmd(2.31), Postn(2.26), Casp4(2.22), Il1b(2.16), Havcr2(2.03), Nlrp1a(2.03), Tnfrsf14(2.01), F2rl1(1.91), Ccr5(1.9), Chia1(1.71), Ifih1(1.61), Cd3…
negative regulation of T cell proliferation	0.00941692	2.26613	5.29365e-15	9.26929e-14	69	Cdkn2a(8.3), Gpnmb(5.98), Arg1(5.66), Cd44(5.14), Il20rb(4.38), Foxj1(3.8), Cd276(3.09), Havcr2(2.03), Tnfrsf14(2.01), Vsig4(2.01), Cebpb(1.97), Cd80(1.79), H2-Ab1(1.52), Il2ra(1.52), Slfn1(1.51), Pde5a(1.48), Lgals9(1.46), Vtcn1(1.46), Tgfb1(1.37), Sftpd(1.24), Cd86(1.18), Cblb(1.17), Ihh(1.09), Btn2a2(1.06), Tmem131l(1.05), Pla2g2d(1.04), H2-Aa(1.01), Btn1a1(1), Arg2(0.95), Pdcd1lg2(0.92), Marc…
positive regulation of B cell mediated immunity	0.0114329	2.27877	6.10944e-15	1.06357e-13	39	C3(5.04), Ung(3.57), Atad5(2.99), Clcf1(2.87), Tnf(2.8), Tnfsf4(2.06), Fcgr3(2.04), Fcgr1(1.98), Nsd2(1.93), Pms2(1.47), Msh6(1.41), Tgfb1(1.37), Fcer1g(1.31), Rif1(1.28), Msh2(1.11), Btk(1.11), Hpx(1.02), Tnfsf13(0.9), Paxip1(0.84), Trp53bp1(0.74), Il2(0.59), Tfrc(0.58), Cd40(0.56), Ptprc(0.41), Lta(0.41), Stat6(0.37), Mlh1(0.34), Xcl1(0.06), Exosc3(0), Nectin2(-0.08), Pagr1a(-0.1), Il4(-0.12), …
positive regulation of immunoglobulin mediated immune response	0.0114329	2.27877	6.10944e-15	1.06357e-13	39	C3(5.04), Ung(3.57), Atad5(2.99), Clcf1(2.87), Tnf(2.8), Tnfsf4(2.06), Fcgr3(2.04), Fcgr1(1.98), Nsd2(1.93), Pms2(1.47), Msh6(1.41), Tgfb1(1.37), Fcer1g(1.31), Rif1(1.28), Msh2(1.11), Btk(1.11), Hpx(1.02), Tnfsf13(0.9), Paxip1(0.84), Trp53bp1(0.74), Il2(0.59), Tfrc(0.58), Cd40(0.56), Ptprc(0.41), Lta(0.41), Stat6(0.37), Mlh1(0.34), Xcl1(0.06), Exosc3(0), Nectin2(-0.08), Pagr1a(-0.1), Il4(-0.12), …
positive regulation of interferon-gamma production	0.00800039	2.26592	6.17116e-15	1.07121e-13	68	Runx1(4.32), Tnfsf9(3.59), Cd14(3.18), Cd276(3.09), Ulbp1(2.86), Tnf(2.8), Tlr8(2.43), Bcl3(2.34), Ticam2(2.25), Il1b(2.16), Tnfsf4(2.06), Havcr2(2.03), Il18r1(1.83), Il12rb1(1.81), Cd1d1(1.49), Il23a(1.41), Nras(1.37), Il23r(1.37), Fam49b(1.25), Wnt5a(1.24), Ptpn22(1.2), Slc11a1(1.19), Tlr4(1.03), Tlr9(1.01), Zp3(1), Arid5a(0.99), Cd27(0.88), Slamf6(0.86), Abl1(0.82), H2-M3(0.72), Cebpg(0.7), Cd…
cellular response to interferon-beta	0.00366849	2.3496	7.56164e-15	1.3088e-13	38	Acod1(5.04), Gbp2(2.94), Ifnb1(2.63), Gm5431(2.53), Ifit1(2.32), Ifi47(2.26), Ifi204(2.12), Gm4841(2.08), Tgtp1(1.93), Gbp6(1.8), Gbp3(1.77), Ifit3(1.62), Irf1(1.57), Iigp1(1.5), F830016B08Rik(1.36), Gm4951(1.22), Tmem173(1.21), Gbp2b(1.19), Ifi205(1.12), Ifi202b(1.03), Tgtp2(0.98), Irgm2(0.98), Htra2(0.89), Ifi209(0.78), Aim2(0.77), Trim6(0.77), Gm12185(0.71), Igtp(0.62), Irgm1(0.57), Ddx41(0.43…
positive regulation of type I interferon production	0.0112623	2.25646	8.50816e-15	1.46839e-13	49	Tlr2(4.58), Dhx58(3.7), Mmp12(3.25), Irf7(3.23), Cd14(3.18), Cgas(2.45), Tlr8(2.43), Hmgb2(2.33), Ifih1(1.61), Zc3hav1(1.58), Irf1(1.57), Ddx58(1.4), Tmem173(1.21), Ptpn22(1.2), Zfp64(1.03), Tlr4(1.03), Tlr9(1.01), Syk(0.95), Flot1(0.79), Dhx33(0.66), Ifnar1(0.63), Polr3g(0.56), Rnf135(0.54), Tlr7(0.44), Hmgb1(0.39), Myd88(0.38), Polr3f(0.34), Polr3b(0.24), Pqbp1(0.18), Setd2(0.15), Trim15(0.14),…
positive regulation of hair cycle	0.0126853	2.38859	8.74245e-15	1.5045e-13	13	Krt17(7.15), Fst(6.43), Hpse(5.09), Foxn1(4.91), Tert(3.32), Tnf(2.8), Wnt5a(1.24), Wnt10b(0.96), Gal(0.61), Tgfb2(0.37), Tradd(0.01), Numa1(-0.16), Msx2(-1.86),
regulation of protein modification by small protein conjugation or removal	0.0118186	2.2227	8.77512e-15	1.50581e-13	208	Cdkn2a(8.3), Brca1(5.2), Cdc20(4.85), Trib3(4.47), Plk1(4.36), Fanci(3.86), Adgrb1(3.84), Zyg11a(3.74), Isg15(3.13), Egr1(2.97), Mad2l1(2.73), Tnfaip3(2.65), Fbxo5(2.42), Skp2(2.03), Ngf(1.95), Rnf180(1.89), Sox4(1.7), Birc3(1.53), Limk1(1.45), Npm1(1.43), Aimp2(1.43), Sphk1(1.4), Gnl3(1.4), Dtx3l(1.38), Arrb2(1.37), Mad2l2(1.27), Amer1(1.21), Ptpn22(1.2), Zc3h12a(1.15), Fyn(1.01), Arrdc3(1.01), …
regulation of T cell proliferation	0.00735965	2.22288	1.07447e-14	1.83853e-13	163	Cdkn2a(8.3), Gpnmb(5.98), Arg1(5.66), Cd44(5.14), Il20rb(4.38), Vcam1(4.09), Foxj1(3.8), Tnfsf9(3.59), Btnl2(3.49), Igfbp2(3.41), Cd276(3.09), Lgals3(2.93), Ripk3(2.8), Blm(2.7), Tnfsf18(2.68), Epo(2.41), Il6(2.35), Il1b(2.16), Tnfsf4(2.06), Havcr2(2.03), Tnfrsf14(2.01), Vsig4(2.01), Cebpb(1.97), Il12rb1(1.81), Cd80(1.79), Igf2(1.61), Irf1(1.57), H2-Ab1(1.52), Il2ra(1.52), Slfn1(1.51), Cd1d1(1.49…
establishment of organelle localization	0.0108553	2.21063	1.08859e-14	1.85741e-13	394	Mgarp(7.87), Ccnb1(6.12), Kif2c(5.75), Ndc80(5.52), Sapcd2(5.48), Fam83d(5.24), Birc5(5.13), Nusap1(5.04), Trim58(4.9), Cenpf(4.72), Nuf2(4.71), Kif14(4.68), Ankle1(4.37), Cdca8(4.35), Cdca5(4.26), Kif22(4.24), Syt8(3.88), Kifc1(3.86), Spag5(3.82), Cenpa(3.69), Kif18a(3.62), Tacc3(3.57), Cenpe(3.53), Kif23(3.41), Cadps(3.31), Spdl1(3.27), Fgr(3.24), Stx11(3.07), Sytl2(3.06), Psrc1(3.01), Cdt1(2.9…
regulation of heterotypic cell-cell adhesion	0.0113056	2.32076	1.09597e-14	1.8647e-13	21	Il1rn(6.5), Cd44(5.14), Apoa1(4.74), Tnf(2.8), Fgg(2.74), Tnfaip3(2.65), Klf4(2.63), Fgb(2.34), Il1b(2.16), Fga(1.85), Mapk7(1.57), Thy1(1.56), Flot1(0.79), Myadm(0.68), Bmp7(0.65), Gcnt2(0.14), Il10(0.09), Mbp(-0.21), Map2k5(-0.39), Alox15(-0.47), Adipoq(-0.69),
positive regulation of response to cytokine stimulus	0.0114147	2.24647	1.26114e-14	2.13967e-13	45	Trem2(3.87), Mmp12(3.25), Irf7(3.23), Cd300lf(2.91), Zbp1(2.57), Casp1(2.32), Il7(2.26), Ticam2(2.25), Casp4(2.22), Traf2(2), Ifih1(1.61), Cd74(1.59), Parp14(1.53), Tslp(1.48), Nlrc5(1.44), Csf1(1.43), Ddx58(1.4), Cpne1(1.38), Wnt5a(1.24), Parp9(1.23), Hpx(1.02), Irgm2(0.98), Trim6(0.77), Adam17(0.68), Ripk2(0.66), Irgm1(0.57), Lsm14a(0.47), Axl(0.37), Trim32(0.22), Trim44(0.13), Pafah1b1(0.11), …
positive regulation of B cell activation	0.0108931	2.2255	1.33245e-14	2.25428e-13	79	Bst1(5.49), Ung(3.57), Cdkn1a(3.19), Atad5(2.99), Clcf1(2.87), Il6(2.35), Il7(2.26), Tnfsf4(2.06), Nsd2(1.93), Cd74(1.59), Mmp14(1.58), Pms2(1.47), Il13(1.41), Msh6(1.41), Mif(1.38), Tgfb1(1.37), Rif1(1.28), Irs2(1.19), Pcid2(1.13), Msh2(1.11), Wnt3a(1.05), Nckap1l(1.03), Tlr4(1.03), Tlr9(1.01), Tcf3(0.97), Syk(0.95), Tnfsf13(0.9), Cd27(0.88), Paxip1(0.84), Tnfrsf4(0.83), Tnfsf13b(0.75), Trp53bp1…
eosinophil migration	0.00815414	2.31417	1.39995e-14	2.36183e-13	24	Ccl12(3.81), Adam8(3.21), Ccl7(3.13), Lgals3(2.93), Scg2(2.89), Ccl3(2.66), Ccl2(2.48), Ccl6(2.3), Ccl8(2.22), Ccl9(2.02), Dapk2(2.02), Ccl4(1.84), Ccl1(1.37), Ccr3(1.26), Cd300a(1.16), Hrh1(0.79), Ccl24(0.73), Ccl5(0.36), Xcl1(0.06), Il4(-0.12), Ptger4(-0.18), Epx(-0.32), Cx3cl1(-0.65), Ccl11(-0.77),
regulation of chromatin organization	0.0114919	2.1964	1.9042e-14	3.20354e-13	171	Ccnb1(6.12), Uhrf1(5.34), Mki67(5.26), Brca1(5.2), Chek1(4.55), Atad2(3.89), Myb(3.53), Tert(3.32), Piwil2(3), Cdc45(2.93), Lif(2.83), Dnmt1(2.58), Hotair(2.54), Aicda(2.19), Phf19(1.79), Kdm4a(1.64), Igf2(1.61), Auts2(1.55), Fendrr(1.52), Nos1(1.46), Ruvbl2(1.41), Noc2l(1.39), Tgfb1(1.37), Setd5(1.31), Kdm4d(1.31), Nap1l2(1.29), Rif1(1.28), Apobec1(1.28), Kdm4b(1.27), Kdm3a(1.27), Padi2(1.21), G…
protein localization to microtubule cytoskeleton	0.0133134	2.22425	1.9342e-14	3.24492e-13	45	Ttk(5.48), Stil(5.44), Fam83d(5.24), Aurka(4.43), Spag5(3.82), Mcph1(2.42), Snx10(2.01), Cep192(1.56), Champ1(1.54), Ccdc14(1.38), Kif20b(1.3), Pcm1(0.89), Nedd1(0.88), Cep83(0.88), Cep131(0.88), Mapre1(0.8), Cep72(0.76), Csnk1d(0.74), Hook3(0.72), Ttbk2(0.7), Pibf1(0.59), Cep250(0.58), Gsk3b(0.52), 4933427D14Rik(0.34), Dvl1(0.31), Diaph1(0.17), C2cd3(0.15), Abhd17b(-0.05), Golgb1(-0.06), Htt(-0.…
interferon-beta production	0.0122597	2.22167	2.06323e-14	3.45174e-13	51	Tlr2(4.58), Traip(3.45), Irf7(3.23), Tlr8(2.43), Hmgb2(2.33), Relb(2.28), Ifih1(1.61), Zc3hav1(1.58), Irf1(1.57), Ddx58(1.4), Trim38(1.22), Tmem173(1.21), Ptpn22(1.2), Zfp64(1.03), Tlr4(1.03), Tlr9(1.01), Ptprs(0.97), Rel(0.83), Yy1(0.81), Flot1(0.79), Traf3(0.67), Ifnar1(0.63), Cactin(0.56), Polr3g(0.56), Rnf135(0.54), Tlr7(0.44), Nmi(0.43), Hmgb1(0.39), Polr3f(0.34), Tirap(0.3), Polr3b(0.24), T…
regulation of lymphocyte apoptotic process	0.0128151	2.20142	2.45241e-14	4.09144e-13	71	Aurkb(5.25), Cd44(5.14), Myc(4.87), Adam8(3.21), Siglec1(3.02), Lgals3(2.93), Ripk3(2.8), Blm(2.7), Pdcd1(2.54), Nfkbid(2.35), Tnfsf4(2.06), Bcl2a1a(1.95), Slc46a2(1.94), Il7r(1.9), Bbc3(1.88), Hsh2d(1.77), Mir18b(1.61), Cd74(1.59), Mir92-2(1.51), Noc2l(1.39), Mif(1.38), Efna1(1.37), Wnt5a(1.24), Serpinb9(1.19), Irs2(1.19), Mir363(1.04), Arg2(0.95), Cd27(0.88), Tnfrsf4(0.83), Mir19b-2(0.79), Prel…
spindle localization	0.0136491	2.21938	2.48105e-14	4.12775e-13	41	Ndc80(5.52), Sapcd2(5.48), Nusap1(5.04), Aspm(3.97), Spag5(3.82), Cenpa(3.69), Spdl1(3.27), Mcph1(2.42), Llgl1(1.51), Ccdc155(1.44), Myh9(1.37), Kpnb1(1.28), Gpsm2(1.22), Nde1(1.11), Map4(1.07), Cdk5rap2(0.96), Pax6(0.9), Fmn2(0.85), Spire2(0.75), Arhgef2(0.63), Zw10(0.41), Dctn1(0.37), Dync1h1(0.2), Pafah1b1(0.11), Actr2(0.06), Ndel1(0.05), Dynlt1b(0.04), Htt(-0.08), Wasl(-0.08), Numa1(-0.16), C…
phagocytosis	0.00602878	2.19312	2.48971e-14	4.13071e-13	173	C3(5.04), Tlr2(4.58), Prtn3(4.14), Trem2(3.87), Adgrb1(3.84), Cdc7(3.57), Lbp(3.29), Fgr(3.24), Msr1(3.05), Itgb3(2.94), Cd300lf(2.91), Tnf(2.8), Marco(2.79), Anxa3(2.79), Ccl2(2.48), Il1b(2.16), Elmo2(2.1), Fcgr3(2.04), Ahsg(2.02), Fcgr1(1.98), F2rl1(1.91), Itgam(1.9), Spon2(1.84), Abca1(1.77), Gm5150(1.63), Scarb1(1.56), Megf10(1.51), Rara(1.42), Ncf4(1.41), Dock2(1.39), Rab7b(1.37), Myh9(1.37)…
regulation of hair follicle development	0.0133905	2.26776	2.49909e-14	4.13486e-13	22	Krt17(7.15), Fst(6.43), Hpse(5.09), Foxn1(4.91), Inhba(4.35), Tnf(2.8), Ngfr(1.74), Cdh3(1.55), Wnt5a(1.24), Wnt10b(0.96), Fermt1(0.68), Gal(0.61), Tgfb2(0.37), Mysm1(0.32), Smad4(0.19), Smo(0.04), Gsdma3(0.01), Dkk4(0.01), Tradd(0.01), Ctnnb1(0), Numa1(-0.16), Msx2(-1.86),
cytokinetic process	0.014634	2.25265	2.94661e-14	4.8619e-13	21	Aurkb(5.25), Anln(4.92), Racgap1(4.63), Rtkn2(3.74), Kif23(3.41), Cntrob(1.42), Myh9(1.37), Kif20b(1.3), Rtkn(0.81), Spire2(0.75), Spast(0.62), Pdcd6ip(0.51), Snx18(0.49), Rhoa(0.48), Snx33(0.45), Bin3(0.16), Alkbh4(0.04), Arf1(-0.12), Anxa11(-0.75), Snx9(-0.76), Spire1(-0.81),
regulation of T cell differentiation	0.0101429	2.18224	3.19597e-14	5.25891e-13	134	Cdkn2a(8.3), Cd44(5.14), Foxn1(4.91), Il1f8(4.62), Fancd2(4.56), Gli3(4.1), Foxj1(3.8), Tnfsf9(3.59), Myb(3.53), Adam8(3.21), Tnfsf18(2.68), Ifnb1(2.63), Egr3(2.54), Il6(2.35), Nfkbid(2.35), Il7(2.26), Il1b(2.16), Tnfsf4(2.06), Slc46a2(1.94), Il7r(1.9), H2-DMa(1.62), Cd74(1.59), Irf1(1.57), Il2ra(1.52), Cd1d1(1.49), Zbtb16(1.49), Lgals9(1.46), Rara(1.42), Il23a(1.41), Tgfb1(1.37), Dusp10(1.17), F…
protein import into nucleus	0.012453	2.17311	3.58135e-14	5.87693e-13	154	Cdk1(5.69), Brca1(5.2), Gli3(4.1), Gckr(3.58), Ect2(3.57), Sprn(3.26), Mmp12(3.25), Cdkn1a(3.19), Nup62cl(3.08), Tnf(2.8), Ipo5(2.45), Il6(2.35), Bcl3(2.34), Ptgs2(2.14), Mdfic(2.13), Akr1c18(2.09), Kpna2(1.9), Ing1(1.59), Six2(1.57), Agt(1.53), Nup188(1.49), Pola2(1.47), Nup155(1.45), Nfkbia(1.43), Tgfb1(1.37), Ranbp1(1.36), Nup85(1.31), Kpnb1(1.28), Ran(1.27), Nup107(1.22), Tmem173(1.21), Zc3h1…
leukocyte mediated cytotoxicity	0.00970504	2.18709	3.69916e-14	6.05372e-13	94	F2(9.18), Cxcl1(5.96), Arg1(5.66), Cxcl5(5.3), Muc4(4.94), Raet1e(4.61), Raet1a(4.41), Trem1(3.78), Stx11(3.07), Ulbp1(2.86), Ripk3(2.8), Pvr(2.67), Ccl2(2.48), Ncf1(2.17), Fcgr3(2.04), Havcr2(2.03), Fcgr1(1.98), Emp2(1.93), F2rl1(1.91), Il7r(1.9), Igf2(1.61), Klrb1b(1.58), Cd1d1(1.49), Lgals9(1.46), H60c(1.44), Il23a(1.41), Tap1(1.41), Arrb2(1.37), Vav1(1.27), Fam49b(1.25), H2-K1(1.23), Serpinb9…
DNA replication checkpoint	0.015045	2.27609	4.30751e-14	7.03014e-13	15	Clspn(5.91), Ticrr(5.35), Cdt1(2.94), Topbp1(2.42), Timeless(2.3), Tipin(2.13), Dna2(1.43), Rad9a(0.69), Rad9b(0.33), Rad17(0.31), Zfp830(0.16), Nae1(0.02), Hus1(-0.29), LTO1(-0.44), Hus1b(-0.52),
regulation of leukocyte migration	0.00599114	2.1683	4.71315e-14	7.67132e-13	181	Cxcl1(5.96), Cxcl2(5.94), Aire(5.74), Bst1(5.49), Cxcl5(5.3), Cxcl3(5.27), Tlr2(4.58), Cxcl11(4.24), Hc(4.19), Madcam1(3.89), Ccl12(3.81), Serpine1(3.73), Il1a(3.55), Ccl20(3.45), Lbp(3.29), Adam8(3.21), Cxcr2(2.97), Itgb3(2.94), Lgals3(2.93), Ripk3(2.8), Cxcl10(2.79), Tnfsf18(2.68), Ccr1(2.58), Ccl2(2.48), C3ar1(2.41), F7(2.29), C5ar1(2.21), P2ry12(2.2), C5ar2(2.18), Rarres2(2.17), Il1b(2.16), C…
double-strand break repair via nonhomologous end joining	0.0144203	2.20002	4.76615e-14	7.73663e-13	39	Aunip(3.89), Lig1(3.66), Pola1(2.92), Polq(2.72), Usp51(2.47), Nsd2(1.93), Dek(1.44), Dtx3l(1.38), Mre11a(1.32), Kdm4d(1.31), Rif1(1.28), Parp9(1.23), Xrcc6(0.98), Lig4(0.84), Trp53bp1(0.74), Xrcc1(0.6), Dclre1b(0.56), Lig3(0.55), Paxx(0.44), Hsf1(0.4), Mlh1(0.34), Psmd14(0.28), Xrcc4(0.23), Top2b(0.2), Ercc1(0.17), Kdm2a(0.14), Prkdc(0.12), Dclre1a(0.12), Ercc4(0.11), Cyren(0.06), Dclre1c(-0.01)…
RNA-dependent DNA biosynthetic process	0.013477	2.18317	4.86714e-14	7.85807e-13	60	Aurkb(5.25), Tert(3.32), Pif1(3.21), Nek2(2.75), Dkc1(1.58), Tinf2(1.19), Rad50(1.18), Src(1.17), Nat10(1.06), Atr(1.04), Ctc1(1.02), Terf1(0.99), Ptges3(0.93), Pinx1(0.92), Stn1(0.88), Pot1b(0.85), Hsp90aa1(0.75), Pot1a(0.67), Fbxo4(0.66), Cct7(0.66), Cct5(0.64), Exosc10(0.61), Map2k7(0.58), Map3k4(0.55), Pkib(0.53), Hnrnpc(0.5), Atm(0.5), Prkcq(0.49), Cct3(0.49), Parn(0.42), Tnks(0.42), Cct4(0.…
telomere maintenance via telomerase	0.013477	2.18317	4.86714e-14	7.85807e-13	60	Aurkb(5.25), Tert(3.32), Pif1(3.21), Nek2(2.75), Dkc1(1.58), Tinf2(1.19), Rad50(1.18), Src(1.17), Nat10(1.06), Atr(1.04), Ctc1(1.02), Terf1(0.99), Ptges3(0.93), Pinx1(0.92), Stn1(0.88), Pot1b(0.85), Hsp90aa1(0.75), Pot1a(0.67), Fbxo4(0.66), Cct7(0.66), Cct5(0.64), Exosc10(0.61), Map2k7(0.58), Map3k4(0.55), Pkib(0.53), Hnrnpc(0.5), Atm(0.5), Prkcq(0.49), Cct3(0.49), Parn(0.42), Tnks(0.42), Cct4(0.…
positive regulation of cytokinesis	0.0152997	2.21332	4.89056e-14	7.87473e-13	27	Aurkb(5.25), Kif14(4.68), Racgap1(4.63), Rxfp3(3.98), Cdc6(3.9), Ect2(3.57), Kif23(3.41), Cdc25b(3.24), Drd3(1.88), Kif20b(1.3), Pkn2(0.7), Spast(0.62), Rhoa(0.48), Cit(0.37), Igf1r(0.26), Kif3b(0.16), Gipc1(0.16), Sstr5(0), Cxcr5(-0.09), Tas1r2(-0.2), Chmp3(-0.24), Prkce(-0.27), Map10(-0.3), Cspp1(-0.66), Cul3(-0.9), Pkp4(-0.91), Cenpv(-1.24),
regulation of spindle organization	0.0152662	2.19096	5.1465e-14	8.26468e-13	38	Tpx2(5.86), Plk1(4.36), Spag5(3.82), Tacc3(3.57), Psrc1(3.01), Ccsap(2.52), Bora(2), Chmp4c(1.4), Gpsm2(1.22), Hspa1b(1.12), Chmp2b(0.98), Stag1(0.92), Hspa1a(0.89), Rnf4(0.73), Rae1(0.71), Ankrd53(0.57), Smc1a(0.56), Chmp4b(0.53), Fsd1(0.46), Gnai1(0.42), Dctn1(0.37), Smc3(0.32), Stag2(0.23), Dync1h1(0.2), Cltc(-0.04), Cep97(-0.06), Ripor2(-0.07), Hnrnpu(-0.09), Numa1(-0.16), Chmp5(-0.17), Tpr(-…
regulation of interferon-beta production	0.0135513	2.185	5.35656e-14	8.57907e-13	49	Tlr2(4.58), Traip(3.45), Irf7(3.23), Tlr8(2.43), Hmgb2(2.33), Relb(2.28), Ifih1(1.61), Zc3hav1(1.58), Irf1(1.57), Ddx58(1.4), Trim38(1.22), Ptpn22(1.2), Zfp64(1.03), Tlr4(1.03), Tlr9(1.01), Ptprs(0.97), Rel(0.83), Yy1(0.81), Flot1(0.79), Traf3(0.67), Ifnar1(0.63), Cactin(0.56), Polr3g(0.56), Rnf135(0.54), Tlr7(0.44), Nmi(0.43), Hmgb1(0.39), Polr3f(0.34), Tirap(0.3), Polr3b(0.24), Crebbp(0.14), Po…
DNA damage response, signal transduction by p53 class mediator	0.0150265	2.17129	5.65711e-14	9.03633e-13	60	Cdkn2a(8.3), Cd44(5.14), E2f7(5), Ankrd1(4.34), Foxm1(3.85), Cdkn1a(3.19), Bcl3(2.34), Pmaip1(2.32), Rbm38(2.31), Brca2(1.9), Chek2(1.84), Sox4(1.7), Cd74(1.59), Npm1(1.43), Mif(1.38), Trp73(1.34), Casp2(1.32), Dyrk3(1.18), Tfap4(1.11), Atr(1.04), Kdm1a(0.88), Eef1e1(0.83), Kmt5a(0.8), Pidd1(0.77), Atm(0.5), Rps6ka6(0.48), Rpl26(0.44), Batf(0.41), Zfp385a(0.41), Atrx(0.34), Ing4(0.32), Senp2(0.28…
regulation of cell-cell adhesion	0.00591818	2.15166	5.74318e-14	9.14949e-13	358	Cdkn2a(8.3), Il1rn(6.5), Gpnmb(5.98), Arg1(5.66), Cd44(5.14), Muc4(4.94), Apoa1(4.74), B4galnt2(4.69), Il1f8(4.62), Il20rb(4.38), Has2(4.3), Gli3(4.1), Vcam1(4.09), Tbx18(4.07), Foxj1(3.8), Tnfsf9(3.59), Myb(3.53), Btnl2(3.49), Igfbp2(3.41), Adam8(3.21), Cd276(3.09), Lgals3(2.93), Tnf(2.8), Fgg(2.74), Blm(2.7), Tnfsf18(2.68), Tnfaip3(2.65), Klf4(2.63), Ifnb1(2.63), Egr3(2.54), Ccl2(2.48), Epo(2.4…
regulation of toll-like receptor signaling pathway	0.0121348	2.17064	7.47012e-14	1.18692e-12	56	Acod1(5.04), Tlr2(4.58), Smpdl3b(4.46), Tlr5(3.46), Lbp(3.29), Irf7(3.23), Cd300lf(2.91), Tnfaip3(2.65), Ticam2(2.25), F2rl1(1.91), Pik3ap1(1.58), Irf1(1.57), Birc3(1.53), Rab7b(1.37), Arrb2(1.37), Ptpn22(1.2), Tyro3(1.18), Cd300a(1.16), Trim30a(1.11), Tlr9(1.01), Ptprs(0.97), Flot1(0.79), Otud4(0.75), Irak3(0.73), Arf6(0.72), Tlr6(0.63), Dab2ip(0.61), Birc2(0.6), Cactin(0.56), Nfkbil1(0.51), Rsa…
MyD88-dependent toll-like receptor signaling pathway	0.0125183	2.24031	8.10609e-14	1.28457e-12	20	Tlr2(4.58), Tlr5(3.46), Irf7(3.23), Cd300lf(2.91), Tlr8(2.43), Reg3g(2.06), Irf1(1.57), Tlr13(1.55), Cd300a(1.16), Tlr4(1.03), Tlr9(1.01), Tnip1(0.89), Irak3(0.73), Lrrfip2(0.65), Tlr6(0.63), Tlr7(0.44), Myd88(0.38), Tlr1(0.27), Irak2(-0.48), Hspd1(-1.13),
regulation of interleukin-1 beta secretion	0.0133807	2.19352	8.19654e-14	1.29549e-12	31	Apoa1(4.74), Tlr2(4.58), Ccl3(2.66), Tlr8(2.43), Panx1(2.38), Casp1(2.32), Gsdmd(2.31), Casp4(2.22), Nlrp1a(2.03), Ccr5(1.9), Wnt5a(1.24), Trim16(1.21), Zc3h12a(1.15), Tlr4(1.03), Nlrp3(0.99), Arg2(0.95), Aim2(0.77), Ripk2(0.66), Ifnar1(0.63), Hk1(0.57), P2rx7(0.55), Hmgb1(0.39), Pml(0.22), Ccr7(0.07), Pycard(0.06), Nlrp2(0), Fzd5(-0.45), Ccl19(-0.56), Cptp(-0.59), Ifng(-1.06), Nod2(-2.52),
positive regulation of binding	0.012436	2.13653	8.95467e-14	1.41159e-12	187	Myc(4.87), Trib3(4.47), Cdca5(4.26), Anxa2(3.76), Pitx2(3.64), Tert(3.32), Pon1(3.17), Cdt1(2.94), Apoe(2.82), Plaur(2.75), Tnfsf18(2.68), Klf4(2.63), Csf3(2.49), Stmn1(2.43), Ephb6(2.38), Hmgb2(2.33), Eno1(2.03), Ddx11(2.02), Traf2(2), Ngf(1.95), Mmp9(1.8), Arhgef7(1.58), Agrn(1.52), Lgals9(1.46), Tiam1(1.44), Rara(1.42), Dtx3l(1.38), Tgfb1(1.37), Gpsm1(1.36), S100a10(1.36), Itga2(1.34), Kdm4d(1…
positive regulation of interleukin-1 secretion	0.0140146	2.18932	1.18231e-13	1.85888e-12	27	Nlrp10(7.04), Tlr2(4.58), Ccl3(2.66), Tlr8(2.43), Panx1(2.38), Casp1(2.32), Gsdmd(2.31), Casp4(2.22), Nlrp1a(2.03), Ccr5(1.9), Wnt5a(1.24), Trim16(1.21), Tlr4(1.03), Nlrp3(0.99), Aim2(0.77), Ripk2(0.66), Ifnar1(0.63), Hk1(0.57), P2rx7(0.55), Hmgb1(0.39), Ccr7(0.07), Pycard(0.06), Nlrp2(0), Fzd5(-0.45), Ccl19(-0.56), Ifng(-1.06), Nod2(-2.52),
positive regulation of leukocyte cell-cell adhesion	0.00742858	2.12858	1.2469e-13	1.95532e-12	184	Cd44(5.14), Il1f8(4.62), Has2(4.3), Gli3(4.1), Vcam1(4.09), Tnfsf9(3.59), Myb(3.53), Btnl2(3.49), Igfbp2(3.41), Adam8(3.21), Cd276(3.09), Tnf(2.8), Blm(2.7), Egr3(2.54), Ccl2(2.48), Epo(2.41), Ephb6(2.38), Il6(2.35), Dpp4(2.3), Il7(2.26), Il1b(2.16), Tnfsf4(2.06), Havcr2(2.03), Il7r(1.9), Icam1(1.84), Il12rb1(1.81), Cd80(1.79), Gm5150(1.63), Ptafr(1.63), H2-DMa(1.62), Igf2(1.61), Cd74(1.59), Irf1…
negative regulation of G2/M transition of mitotic cell cycle	0.016802	2.14983	1.30097e-13	2.03012e-12	42	Clspn(5.91), Cdk1(5.69), Ticrr(5.35), Brca1(5.2), Chek1(4.55), Fanci(3.86), Blm(2.7), Topbp1(2.42), Donson(1.8), Mbd4(1.42), Chmp4c(1.4), Mre11a(1.32), Pinx1(0.92), Taok3(0.86), Ier3(0.79), Zfyve19(0.62), Nbn(0.5), Atm(0.5), Rint1(0.42), Rad17(0.31), Taok1(0.3), Miip(0.3), Zfp830(0.16), Rad21(0.16), Cdk5rap3(0.04), Nae1(0.02), Syf2(-0.01), Nop53(-0.09), Foxo4(-0.1), Usp47(-0.13), Gpr132(-0.15), T…
negative regulation of immune system process	0.00647127	2.11851	1.30136e-13	2.03012e-12	433	Cdkn2a(8.3), Nlrp10(7.04), Gpnmb(5.98), Arg1(5.66), Tff2(5.61), Sox9(5.44), Cd44(5.14), A2m(5.09), Acod1(5.04), Muc4(4.94), Myc(4.87), Apoa1(4.74), Fcrlb(4.69), Smpdl3b(4.46), Il20rb(4.38), Runx1(4.32), Hc(4.19), Gli3(4.1), Sox11(3.95), Ccl12(3.81), Foxj1(3.8), Dhx58(3.7), Cnr1(3.51), Btnl2(3.49), Bpi(3.31), Mmp12(3.25), Cd276(3.09), Hist1h4j(3.01), Cxcr2(2.97), Lgals3(2.93), Cd300lf(2.91), Tnf(2…
positive regulation of protein localization to nucleus	0.0154411	2.13137	1.36639e-13	2.12605e-12	79	F2(9.18), Cdkn2a(8.3), Cdk1(5.69), Brca1(5.2), Gli3(4.1), Ect2(3.57), Tert(3.32), Lif(2.83), Ipo5(2.45), Il6(2.35), Ptgs2(2.14), Ngfr(1.74), Npm1(1.43), Dtx3l(1.38), Tgfb1(1.37), Parp9(1.23), Tmem173(1.21), Eif2ak3(1.18), Src(1.17), Zc3h12a(1.15), Fyn(1.01), Pinx1(0.92), Nmd3(0.85), Kat7(0.83), Tnfrsf1a(0.81), Efcab7(0.76), Hsp90aa1(0.75), Cd2ap(0.69), Zpr1(0.67), Cct7(0.66), Igf1(0.65), Cct5(0.6…
response to interferon-beta	0.00503673	2.19949	1.46379e-13	2.27171e-12	48	Acod1(5.04), Gbp2(2.94), Ifnb1(2.63), Gm5431(2.53), Ifit1(2.32), Ifi47(2.26), Xaf1(2.16), Ifi204(2.12), Gm4841(2.08), Tgtp1(1.93), Gbp6(1.8), Gbp3(1.77), Bst2(1.75), Ifit3(1.62), Irf1(1.57), Iigp1(1.5), F830016B08Rik(1.36), Gm4951(1.22), Tmem173(1.21), Ifitm3(1.2), Gbp2b(1.19), Ifi205(1.12), Ifi202b(1.03), Tgtp2(0.98), Irgm2(0.98), Ifitm2(0.97), Htra2(0.89), Ifi209(0.78), Aim2(0.77), Trim6(0.77),…
neutrophil mediated killing of symbiont cell	0.0162331	2.35087	1.70316e-13	2.63638e-12	10	F2(9.18), Cxcl1(5.96), Arg1(5.66), Cxcl5(5.3), Trem1(3.78), Ncf1(2.17), F2rl1(1.91), Trem3(0.91), Elane(-0.47), Tusc2(-0.83),
somatic recombination of immunoglobulin genes involved in immune response	0.0168391	2.13545	1.75606e-13	2.69742e-12	47	Exo1(5.43), Ung(3.57), Atad5(2.99), Clcf1(2.87), Aicda(2.19), Tnfsf4(2.06), Nsd2(1.93), Ccr6(1.78), Aplf(1.53), Pms2(1.47), Msh6(1.41), Tgfb1(1.37), Rnf168(1.29), Rif1(1.28), Msh2(1.11), Tnfsf13(0.9), Paxip1(0.84), Lig4(0.84), Trp53bp1(0.74), Il2(0.59), Tfrc(0.58), Cd40(0.56), Nbn(0.5), Ptprc(0.41), Batf(0.41), Stat6(0.37), Thoc1(0.35), Mlh1(0.34), Foxp3(0.33), Mir181b-2(0.3), Xrcc4(0.23), Icosl(…
somatic diversification of immunoglobulins involved in immune response	0.0168391	2.13545	1.75606e-13	2.69742e-12	47	Exo1(5.43), Ung(3.57), Atad5(2.99), Clcf1(2.87), Aicda(2.19), Tnfsf4(2.06), Nsd2(1.93), Ccr6(1.78), Aplf(1.53), Pms2(1.47), Msh6(1.41), Tgfb1(1.37), Rnf168(1.29), Rif1(1.28), Msh2(1.11), Tnfsf13(0.9), Paxip1(0.84), Lig4(0.84), Trp53bp1(0.74), Il2(0.59), Tfrc(0.58), Cd40(0.56), Nbn(0.5), Ptprc(0.41), Batf(0.41), Stat6(0.37), Thoc1(0.35), Mlh1(0.34), Foxp3(0.33), Mir181b-2(0.3), Xrcc4(0.23), Icosl(…
isotype switching	0.0168391	2.13545	1.75606e-13	2.69742e-12	47	Exo1(5.43), Ung(3.57), Atad5(2.99), Clcf1(2.87), Aicda(2.19), Tnfsf4(2.06), Nsd2(1.93), Ccr6(1.78), Aplf(1.53), Pms2(1.47), Msh6(1.41), Tgfb1(1.37), Rnf168(1.29), Rif1(1.28), Msh2(1.11), Tnfsf13(0.9), Paxip1(0.84), Lig4(0.84), Trp53bp1(0.74), Il2(0.59), Tfrc(0.58), Cd40(0.56), Nbn(0.5), Ptprc(0.41), Batf(0.41), Stat6(0.37), Thoc1(0.35), Mlh1(0.34), Foxp3(0.33), Mir181b-2(0.3), Xrcc4(0.23), Icosl(…
T cell mediated immunity	0.0133014	2.11953	1.87033e-13	2.85493e-12	89	Aire(5.74), Arg1(5.66), Muc4(4.94), Raet1e(4.61), Raet1a(4.41), Il20rb(4.38), Stx11(3.07), Ulbp1(2.86), Ripk3(2.8), Pvr(2.67), Ifnb1(2.63), Ephb6(2.38), Il6(2.35), Dpp4(2.3), Tnfsf4(2.06), Traf2(2), Emp2(1.93), Il7r(1.9), Icam1(1.84), Cd1d1(1.49), H60c(1.44), Il23a(1.41), Fam49b(1.25), H2-K1(1.23), Slc11a1(1.19), Serpinb9(1.19), H2-D1(1.11), Zp3(1), Arid5a(0.99), Nlrp3(0.99), B2m(0.99), Ager(0.88…
mismatch repair	0.0165938	2.17965	1.87162e-13	2.85493e-12	22	Exo1(5.43), Pcna(2.85), Rpa2(2.04), Pms2(1.47), Rpa1(1.43), Msh6(1.41), Mutyh(1.41), Msh4(1.26), Tdg(1.14), Msh2(1.11), Rnaseh2a(0.96), Rpa3(0.69), Axin2(0.59), Msh5(0.54), Prkcg(0.49), Mlh1(0.34), Ercc1(0.17), Setd2(0.15), Msh3(-0.14), Mlh3(-0.18), Xpc(-0.19), Pms1(-0.55),
response to protozoan	0.0107274	2.1699	1.87286e-13	2.85493e-12	35	Arg1(5.66), Gbp2(2.94), Gbp10(2.76), Gbp7(2.38), Il6(2.35), Bcl3(2.34), Pf4(2.07), Gbp6(1.8), Gbp3(1.77), Gbp9(1.65), Iigp1(1.5), Vtcn1(1.46), Nras(1.37), Slc11a1(1.19), Gbp2b(1.19), Irgm2(0.98), Ier3(0.79), Spn(0.64), Il12a(0.58), Cd40(0.56), Ccdc88b(0.53), Batf(0.41), Il4ra(0.31), Lyst(0.27), Cd37(0.19), Irf4(0.14), Il10(0.09), Irf8(-0.06), Tlr12(-0.07), Il4(-0.12), Il12b(-0.17), Hras(-0.19), B…
signal transduction involved in cell cycle checkpoint	0.0170992	2.15211	2.06805e-13	3.12865e-12	28	Dtl(5.24), Brca1(5.2), Chek1(4.55), Plk1(4.36), Cdkn1a(3.19), Rbm38(2.31), Chek2(1.84), Sox4(1.7), Casp2(1.32), Fzr1(0.86), Pidd1(0.77), Atm(0.5), Rpl26(0.44), Rint1(0.42), Uimc1(0.29), Pml(0.22), Abraxas1(0.15), Prkdc(0.12), Cdc5l(0.05), Babam2(0), Prpf19(-0.07), Brcc3(-0.15), Mdm2(-0.24), Babam1(-0.54), Cradd(-0.8), Cdc14b(-1.02), Ptprv(-1.22), Trp53(-1.33),
signal transduction involved in DNA integrity checkpoint	0.0170992	2.15211	2.06805e-13	3.12865e-12	28	Dtl(5.24), Brca1(5.2), Chek1(4.55), Plk1(4.36), Cdkn1a(3.19), Rbm38(2.31), Chek2(1.84), Sox4(1.7), Casp2(1.32), Fzr1(0.86), Pidd1(0.77), Atm(0.5), Rpl26(0.44), Rint1(0.42), Uimc1(0.29), Pml(0.22), Abraxas1(0.15), Prkdc(0.12), Cdc5l(0.05), Babam2(0), Prpf19(-0.07), Brcc3(-0.15), Mdm2(-0.24), Babam1(-0.54), Cradd(-0.8), Cdc14b(-1.02), Ptprv(-1.22), Trp53(-1.33),
signal transduction involved in DNA damage checkpoint	0.0170992	2.15211	2.06805e-13	3.12865e-12	28	Dtl(5.24), Brca1(5.2), Chek1(4.55), Plk1(4.36), Cdkn1a(3.19), Rbm38(2.31), Chek2(1.84), Sox4(1.7), Casp2(1.32), Fzr1(0.86), Pidd1(0.77), Atm(0.5), Rpl26(0.44), Rint1(0.42), Uimc1(0.29), Pml(0.22), Abraxas1(0.15), Prkdc(0.12), Cdc5l(0.05), Babam2(0), Prpf19(-0.07), Brcc3(-0.15), Mdm2(-0.24), Babam1(-0.54), Cradd(-0.8), Cdc14b(-1.02), Ptprv(-1.22), Trp53(-1.33),
histone methylation	0.0140487	2.10752	2.13162e-13	3.2167e-12	130	Brca1(5.2), Myb(3.53), Ezh2(2.73), Dnmt1(2.58), Hotair(2.54), Prdm14(2.45), Chd5(2.29), Hist1h1d(2.04), Nsd2(1.93), Phf19(1.79), Suv39h2(1.67), Suv39h1(1.66), Kdm4a(1.64), Auts2(1.55), Fendrr(1.52), Nsd3(1.36), Prdm8(1.31), Kdm4d(1.31), Rif1(1.28), Kdm4b(1.27), Kdm3a(1.27), Dydc2(1.22), Gfi1b(1.2), Ntmt1(1.17), Ash2l(1.17), Fbl(1.09), Dnmt3b(1.06), Zfp64(1.03), Pwp1(1), Tet2(0.94), Dot1l(0.9), Eh…
mitotic DNA damage checkpoint	0.0175825	2.11735	2.13723e-13	3.21709e-12	60	Clspn(5.91), Cdk1(5.69), Eme1(5.51), Fanci(3.86), Cdkn1a(3.19), Blm(2.7), Topbp1(2.42), Rbm38(2.31), Tipin(2.13), Rpa2(2.04), Chek2(1.84), Donson(1.8), Sox4(1.7), Mbd4(1.42), Trp73(1.34), Casp2(1.32), Mre11a(1.32), Msh2(1.11), Taok3(0.86), Dgkz(0.83), Ier3(0.79), Pidd1(0.77), Rad9a(0.69), Ppp1r10(0.58), Rfwd3(0.55), Nbn(0.5), Atm(0.5), Rpl26(0.44), Rint1(0.42), Rad9b(0.33), Atf2(0.32), Taok1(0.3)…
regulation of lymphocyte mediated immunity	0.0114777	2.10757	2.17898e-13	3.27174e-12	137	Arg1(5.66), C3(5.04), Muc4(4.94), Il20rb(4.38), Foxj1(3.8), Ung(3.57), Atad5(2.99), Clcf1(2.87), Ulbp1(2.86), Ripk3(2.8), Tnf(2.8), Pvr(2.67), Ifnb1(2.63), Il6(2.35), Dpp4(2.3), Tnfsf4(2.06), Fcgr3(2.04), Havcr2(2.03), Traf2(2), Fcgr1(1.98), Nsd2(1.93), Il7r(1.9), Igf2(1.61), Klrb1b(1.58), Aplf(1.53), Cd1d1(1.49), Pms2(1.47), Lgals9(1.46), Il23a(1.41), Tap1(1.41), Msh6(1.41), Arrb2(1.37), Tgfb1(1…
meiosis II	0.017342	2.23407	2.3511e-13	3.51261e-12	13	Bub1(6.03), Bub1b(5.58), Sgo2a(4.37), Stag3(3.02), Mastl(2.97), Dsn1(2.8), Hormad2(2.32), Rad51c(1.53), Hormad1(0.72), Meikin(-0.04), Ppp2r1a(-0.05), Sycp3(-0.93), Dazl(-1.3),
meiosis II cell cycle process	0.017342	2.23407	2.3511e-13	3.51261e-12	13	Bub1(6.03), Bub1b(5.58), Sgo2a(4.37), Stag3(3.02), Mastl(2.97), Dsn1(2.8), Hormad2(2.32), Rad51c(1.53), Hormad1(0.72), Meikin(-0.04), Ppp2r1a(-0.05), Sycp3(-0.93), Dazl(-1.3),
positive regulation of cytokine-mediated signaling pathway	0.0150545	2.13299	2.3911e-13	3.56351e-12	41	Trem2(3.87), Mmp12(3.25), Irf7(3.23), Cd300lf(2.91), Zbp1(2.57), Casp1(2.32), Il7(2.26), Ticam2(2.25), Casp4(2.22), Traf2(2), Cd74(1.59), Parp14(1.53), Tslp(1.48), Nlrc5(1.44), Csf1(1.43), Cpne1(1.38), Wnt5a(1.24), Parp9(1.23), Hpx(1.02), Irgm2(0.98), Trim6(0.77), Adam17(0.68), Ripk2(0.66), Irgm1(0.57), Lsm14a(0.47), Axl(0.37), Trim32(0.22), Trim44(0.13), Pafah1b1(0.11), Med1(0.07), Ube2k(0.02), …
interferon-gamma production	0.00853599	2.11153	2.44369e-13	3.63288e-12	109	Il20rb(4.38), Runx1(4.32), Tnfsf9(3.59), Eomes(3.44), Cd14(3.18), Isg15(3.13), Cd276(3.09), Ulbp1(2.86), Ripk3(2.8), Tnf(2.8), Pglyrp3(2.56), Tlr8(2.43), Bcl3(2.34), Ticam2(2.25), Il1b(2.16), Pglyrp2(2.08), Tnfsf4(2.06), Havcr2(2.03), F2rl1(1.91), Il18r1(1.83), Il12rb1(1.81), Cd1d1(1.49), Lgals9(1.46), Vtcn1(1.46), Rara(1.42), Il23a(1.41), Nras(1.37), Il23r(1.37), Il1rl1(1.32), Fam49b(1.25), Wnt5…
cellular process involved in reproduction in multicellular organism	0.0155479	2.08522	2.8767e-13	4.26603e-12	346	Ccnb1(6.12), Top2a(5.62), Ttk(5.48), Ncaph(5.24), Fignl1(5.19), Morc1(4.91), Trip13(4.69), Aurka(4.43), Sgo2a(4.37), Plk1(4.36), Inhba(4.35), Runx1(4.32), Chtf18(4.29), Ereg(4.16), Tex19.2(4.01), Aspm(3.97), Kif18a(3.62), Asz1(3.49), Ddx25(3.41), Spaca1(3.31), Cdc25b(3.24), Tdrd1(3.22), Bmp8b(3.21), Tex14(3.06), Ddx4(3.02), Stag3(3.02), Ddias(3.01), Piwil2(3), Mastl(2.97), Stra8(2.82), Adad1(2.73…
myeloid leukocyte mediated immunity	0.0132067	2.10229	3.23627e-13	4.78745e-12	83	F2(9.18), Cxcl1(5.96), Arg1(5.66), Cxcl5(5.3), C3(5.04), Trem1(3.78), Fgr(3.24), Stx11(3.07), Anxa3(2.79), Cd84(2.72), Ncf1(2.17), Pld2(2.14), Cd300lb(2.14), Fcgr3(2.04), Fcgr1(1.98), F2rl1(1.91), Itgam(1.9), Spon2(1.84), Ptafr(1.63), Tac4(1.53), Il13(1.41), Itgb2(1.32), Fcer1g(1.31), Adora2b(1.28), Cd300a(1.16), Btk(1.11), Milr1(1.05), Styk1(1.04), Myo1f(1), Syk(0.95), Unc13d(0.94), Trem3(0.91),…
fibroblast proliferation	0.0172286	2.08933	3.42665e-13	5.05663e-12	104	Ccnb1(6.12), Ccna2(5.22), Myc(4.87), Fbln1(4.57), E2f1(4.28), Ereg(4.16), Cdc6(3.9), Anxa2(3.76), Serpine1(3.73), Fn1(3.55), Cdkn1a(3.19), Fosl2(2.96), Itgb3(2.94), Jun(2.59), Pmaip1(2.32), Pdgfa(1.92), Tgif1(1.86), Mmp9(1.8), Ngfr(1.74), Cd74(1.59), Cdk4(1.56), Agt(1.53), Il13(1.41), Sphk1(1.4), Mif(1.38), Nras(1.37), Tgfb1(1.37), Pdgfb(1.27), Pparg(1.27), Wnt5a(1.24), Cd300a(1.16), Rnaseh2b(1.0…
positive regulation of interferon-beta production	0.0160871	2.13164	3.56303e-13	5.24499e-12	31	Tlr2(4.58), Irf7(3.23), Tlr8(2.43), Hmgb2(2.33), Ifih1(1.61), Zc3hav1(1.58), Irf1(1.57), Ddx58(1.4), Ptpn22(1.2), Zfp64(1.03), Tlr4(1.03), Tlr9(1.01), Flot1(0.79), Ifnar1(0.63), Polr3g(0.56), Rnf135(0.54), Tlr7(0.44), Hmgb1(0.39), Polr3f(0.34), Polr3b(0.24), Polr3a(0.07), Polr3c(-0.02), Tbk1(-0.06), Riok3(-0.06), Ticam1(-0.14), Tlr3(-0.17), Dhx9(-0.19), Polr3d(-0.2), Irf3(-0.2), Zbtb20(-0.22), Ma…
positive regulation of isotype switching	0.0179566	2.14055	3.65902e-13	5.37312e-12	25	Ung(3.57), Atad5(2.99), Clcf1(2.87), Tnfsf4(2.06), Nsd2(1.93), Pms2(1.47), Msh6(1.41), Tgfb1(1.37), Rif1(1.28), Msh2(1.11), Tnfsf13(0.9), Paxip1(0.84), Trp53bp1(0.74), Il2(0.59), Tfrc(0.58), Cd40(0.56), Ptprc(0.41), Stat6(0.37), Mlh1(0.34), Exosc3(0), Pagr1a(-0.1), Il4(-0.12), Cd28(-0.22), Ifng(-1.06), Tbx21(-1.21),
regulation of fibroblast proliferation	0.0175923	2.08652	3.68585e-13	5.39932e-12	102	Ccnb1(6.12), Ccna2(5.22), Myc(4.87), Fbln1(4.57), E2f1(4.28), Ereg(4.16), Cdc6(3.9), Anxa2(3.76), Serpine1(3.73), Fn1(3.55), Cdkn1a(3.19), Fosl2(2.96), Itgb3(2.94), Jun(2.59), Pmaip1(2.32), Pdgfa(1.92), Tgif1(1.86), Mmp9(1.8), Ngfr(1.74), Cd74(1.59), Cdk4(1.56), Agt(1.53), Il13(1.41), Sphk1(1.4), Mif(1.38), Nras(1.37), Tgfb1(1.37), Pdgfb(1.27), Pparg(1.27), Wnt5a(1.24), Cd300a(1.16), Rnaseh2b(1.0…
positive regulation of lymphocyte mediated immunity	0.0141208	2.09175	3.70128e-13	5.40873e-12	91	C3(5.04), Ung(3.57), Atad5(2.99), Clcf1(2.87), Ulbp1(2.86), Tnf(2.8), Pvr(2.67), Il6(2.35), Tnfsf4(2.06), Fcgr3(2.04), Traf2(2), Fcgr1(1.98), Nsd2(1.93), Cd1d1(1.49), Pms2(1.47), Il23a(1.41), Msh6(1.41), Tgfb1(1.37), Fcer1g(1.31), Rif1(1.28), Vav1(1.27), Fam49b(1.25), H2-K1(1.23), H2-D1(1.11), Msh2(1.11), Btk(1.11), Hpx(1.02), Zp3(1), Arid5a(0.99), Nlrp3(0.99), B2m(0.99), Lag3(0.94), Tnfsf13(0.9)…
positive regulation of response to DNA damage stimulus	0.0177713	2.08736	3.85071e-13	5.61343e-12	83	Cdkn2a(8.3), Brca1(5.2), Myc(4.87), Ankle1(4.37), Ankrd1(4.34), Foxm1(3.85), Pcna(2.85), Blm(2.7), Pmaip1(2.32), Timeless(2.3), Ddx11(2.02), Fancb(1.81), Dtx3l(1.38), Eya4(1.34), Trp73(1.34), Kdm4d(1.31), Rnf168(1.29), Rif1(1.28), Parp9(1.23), Atr(1.04), Paxip1(0.84), Trim28(0.84), Eef1e1(0.83), Cebpg(0.7), Rad9a(0.69), Rps3(0.67), Fmr1(0.65), Cbx8(0.6), Xrcc1(0.6), Slf1(0.58), Nsmce1(0.58), Ercc…
ribonucleoprotein complex subunit organization	0.00587629	2.08856	3.89295e-13	5.66127e-12	210	Tex16(2.38), Eif6(1.93), Rpl12(1.8), Ppan(1.72), Gm3086(1.62), Psip1(1.46), Ruvbl2(1.41), Nop2(1.35), Celf4(1.21), Dyrk3(1.18), Lsm2(1.18), Snrpc(1.14), C9orf72(1.13), Nle1(1.12), Celf2(1.12), Shq1(1.12), Gcfc2(1.11), Srsf10(1.04), Atr(1.04), Gemin6(1), Gemin2(0.99), Rbmxl1(0.99), Nufip1(0.98), Pwp2(0.95), Ptges3(0.93), Sart3(0.92), Cnot6(0.91), Lime1(0.9), Rpl23a(0.89), Ruvbl1(0.88), Mrto4(0.87)…
regulation of hair cycle	0.0156103	2.13207	4.04571e-13	5.86922e-12	31	Krt17(7.15), Fst(6.43), Hpse(5.09), Eps8l3(5.06), Foxn1(4.91), Inhba(4.35), Tert(3.32), Tnf(2.8), Ngfr(1.74), Cdh3(1.55), Wnt5a(1.24), Wnt10b(0.96), Fermt1(0.68), Gal(0.61), Per1(0.46), Tgfb2(0.37), Clock(0.36), Mysm1(0.32), Nipbl(0.24), Smad4(0.19), Nfatc1(0.11), Arntl(0.08), Smo(0.04), Gsdma3(0.01), Dkk4(0.01), Tradd(0.01), Ctnnb1(0), Numa1(-0.16), Trpv3(-1.55), Msx2(-1.86), Fa2h(-3.24),
import into nucleus	0.0161966	2.07383	4.43129e-13	6.41309e-12	158	Cdk1(5.69), Brca1(5.2), Gli3(4.1), Gckr(3.58), Ect2(3.57), Sprn(3.26), Mmp12(3.25), Cdkn1a(3.19), Nup62cl(3.08), Tnf(2.8), Ipo5(2.45), Il6(2.35), Bcl3(2.34), Ptgs2(2.14), Mdfic(2.13), Akr1c18(2.09), Kpna2(1.9), Ing1(1.59), Six2(1.57), Agt(1.53), Nup188(1.49), Pola2(1.47), Nup155(1.45), Nfkbia(1.43), Tgfb1(1.37), Ranbp1(1.36), Nup85(1.31), Kpnb1(1.28), Ran(1.27), Nup107(1.22), Tmem173(1.21), Zc3h1…
positive regulation of cellular protein localization	0.0166722	2.06685	4.58255e-13	6.61606e-12	334	F2(9.18), Cdkn2a(8.3), Cdk1(5.69), Ndc80(5.52), Brca1(5.2), Gli3(4.1), Gls2(4.05), Trem2(3.87), Sfn(3.79), Ect2(3.57), Mucl3(3.44), Tert(3.32), Cdt1(2.94), Lif(2.83), Tnf(2.8), Ccl2(2.48), Ipo5(2.45), Micall2(2.44), Epha2(2.41), Il6(2.35), Pmaip1(2.32), Nrg1(2.23), Rhou(2.17), Ptgs2(2.14), Nlgn2(1.98), Itgam(1.9), Bbc3(1.88), Itgax(1.82), Ngfr(1.74), Tcaf1(1.7), Slc17a9(1.58), Dkc1(1.58), Stac(1.…
protein import into nucleus, translocation	0.0182187	2.08845	4.80134e-13	6.91531e-12	54	Cdk1(5.69), Brca1(5.2), Gckr(3.58), Cdkn1a(3.19), Tnf(2.8), Ipo5(2.45), Il6(2.35), Bcl3(2.34), Akr1c18(2.09), Pola2(1.47), Nfkbia(1.43), Tgfb1(1.37), Kpnb1(1.28), Ran(1.27), Tmem173(1.21), Ogg1(0.91), Tnfrsf1a(0.81), Hsp90aa1(0.75), Ipo4(0.66), Igf1(0.65), Nutf2(0.61), Oprd1(0.57), Agap3(0.52), Ubr5(0.5), Akt1(0.45), Tnpo2(0.41), Cep57(0.35), Rbm22(0.34), Tnpo1(0.27), Phb2(0.25), Hsp90ab1(0.18), …
regulation of hemopoiesis	0.011424	2.06377	5.11343e-13	7.34719e-12	366	Cdkn2a(8.3), Cxcl1(5.96), Cd44(5.14), Foxn1(4.91), Trim58(4.9), Myc(4.87), Il1f8(4.62), Fancd2(4.56), Ankle1(4.37), Inhba(4.35), Runx1(4.32), Gli3(4.1), Foxj1(3.8), Slc9b2(3.69), Tnfsf9(3.59), Myb(3.53), Adam8(3.21), Isg15(3.13), Hist1h4j(3.01), Itgb3(2.94), Lif(2.83), Tnf(2.8), Tnfsf18(2.68), Ccl3(2.66), Ifnb1(2.63), Jun(2.59), Ccr1(2.58), Pglyrp3(2.56), Egr3(2.54), Csf3(2.49), Fos(2.45), Dcstam…
regulation of inflammatory response	0.0100063	2.06613	5.15189e-13	7.38478e-12	296	F2(9.18), Nlrp10(7.04), Tff2(5.61), Il17rb(5.56), Bst1(5.49), Cd44(5.14), Pbk(5.11), A2m(5.09), Acod1(5.04), C3(5.04), Apoa1(4.74), Tlr2(4.58), Tac1(4.56), Fancd2(4.56), Smpdl3b(4.46), Il20rb(4.38), Serpine1(3.73), Nos2(3.53), Cnr1(3.51), Lbp(3.29), Adam8(3.21), Cd276(3.09), Il1r2(2.92), Clcf1(2.87), Tnfaip6(2.86), Hamp(2.86), Apoe(2.82), Tnf(2.8), Tnfsf18(2.68), Ccl3(2.66), Tnfaip3(2.65), Ctss(2…
methylation	0.0140348	2.05604	6.2618e-13	8.95438e-12	315	Brca1(5.2), Morc1(4.91), Hells(4.44), Nnmt(4.4), Myb(3.53), Asz1(3.49), H19(3.46), Tdrd1(3.22), Ddx4(3.02), Piwil2(3), Ezh2(2.73), Dnmt1(2.58), Hotair(2.54), Prdm14(2.45), Chd5(2.29), Hist1h1d(2.04), Nsd2(1.93), Phf19(1.79), Suv39h2(1.67), Suv39h1(1.66), Kdm4a(1.64), Btg1(1.63), Btg2(1.58), Auts2(1.55), Mis18a(1.53), Fendrr(1.52), H1foo(1.47), Mbd4(1.42), Trmt61a(1.39), Rsl1(1.37), Tyms(1.37), Ns…
positive regulation of neutrophil migration	0.0134812	2.11073	6.59067e-13	9.40227e-12	36	Cxcl1(5.96), Cxcl2(5.94), Cxcl5(5.3), Cxcl3(5.27), Il1a(3.55), Lbp(3.29), Adam8(3.21), Cxcr2(2.97), C3ar1(2.41), C5ar1(2.21), Il1b(2.16), Pf4(2.07), Dapk2(2.02), Edn1(1.89), Cd74(1.59), Il23a(1.41), Nckap1l(1.03), Camk1d(0.9), Rac2(0.73), Rac1(0.31), Tirap(0.3), Mospd2(0.24), Pawr(0.17), Ccr7(0.07), Xcl1(0.06), Thbs4(0.03), Ripor2(-0.07), Ednra(-0.11), C1qbp(-0.12), Ptger4(-0.18), Ppbp(-0.35), Se…
positive regulation of cell-cell adhesion	0.00908238	2.05749	6.90883e-13	9.8328e-12	219	Cd44(5.14), Il1f8(4.62), Has2(4.3), Gli3(4.1), Vcam1(4.09), Tbx18(4.07), Tnfsf9(3.59), Myb(3.53), Btnl2(3.49), Igfbp2(3.41), Adam8(3.21), Cd276(3.09), Tnf(2.8), Fgg(2.74), Blm(2.7), Egr3(2.54), Ccl2(2.48), Epo(2.41), Sox2(2.39), Ephb6(2.38), Il6(2.35), Fgb(2.34), Dpp4(2.3), Il7(2.26), Il1b(2.16), Tnfsf4(2.06), Havcr2(2.03), Il7r(1.9), Ccr5(1.9), Fga(1.85), Icam1(1.84), Il12rb1(1.81), Cd80(1.79), …
eosinophil chemotaxis	0.0123255	2.1647	7.27184e-13	1.0325e-11	20	Ccl12(3.81), Ccl7(3.13), Lgals3(2.93), Scg2(2.89), Ccl3(2.66), Ccl2(2.48), Ccl6(2.3), Ccl8(2.22), Ccl9(2.02), Dapk2(2.02), Ccl4(1.84), Ccl1(1.37), Ccr3(1.26), Hrh1(0.79), Ccl24(0.73), Ccl5(0.36), Xcl1(0.06), Il4(-0.12), Cx3cl1(-0.65), Ccl11(-0.77),
regulation of interleukin-8 production	0.016149	2.07442	7.42615e-13	1.05192e-11	58	Nlrp10(7.04), Tlr2(4.58), Serpine1(3.73), Tlr5(3.46), Bpi(3.31), Lbp(3.29), Cd14(3.18), Tnf(2.8), Klf4(2.63), Tlr8(2.43), Bcl3(2.34), C5ar2(2.18), Il1b(2.16), Crp(2.05), F2rl1(1.91), Anxa4(1.51), Ddx58(1.4), Wnt5a(1.24), Ptpn22(1.2), Ddit3(1.08), Tlr4(1.03), Tlr9(1.01), Ffar2(0.9), Anxa1(0.78), Cd244a(0.68), Bcl10(0.66), Tlr6(0.63), Ripk1(0.58), Cactin(0.56), Afap1l2(0.45), Tlr7(0.44), Cd2(0.35),…
modification of morphology or physiology of other organism involved in symbiotic interaction	0.0184986	2.05861	7.86292e-13	1.11117e-11	89	F2(9.18), Cxcl1(5.96), Arg1(5.66), Cxcl5(5.3), Myc(4.87), Tlr2(4.58), Fbln1(4.57), Trem1(3.78), Anxa2(3.76), Apoe(2.82), Jun(2.59), Ncf1(2.17), Pf4(2.07), Crp(2.05), F2rl1(1.91), Ccr5(1.9), Ccl4(1.84), Mmp9(1.8), Tgfb1(1.37), Sftpd(1.24), Bcl2l11(1.2), Serpinb9(1.19), Gapdh(1.18), Zc3h12a(1.15), Rrp1b(1.12), Tfap4(1.11), Stom(0.94), Trem3(0.91), Tnip1(0.89), Zfp639(0.89), Chd1(0.84), Cd4(0.84), Z…
production of molecular mediator of immune response	0.0141513	2.04898	8.32423e-13	1.1736e-11	180	Arg1(5.66), Exo1(5.43), Apoa1(4.74), Tlr2(4.58), Mmp7(4.26), Trem1(3.78), Ung(3.57), Atad5(2.99), Clcf1(2.87), Tnf(2.8), Ezh2(2.73), Polq(2.72), Tnfaip3(2.65), Ifnb1(2.63), Il6(2.35), Aicda(2.19), Tnfsf4(2.06), Tnfrsf14(2.01), Traf2(2), Nsd2(1.93), F2rl1(1.91), Il7r(1.9), Rbp4(1.88), Spon2(1.84), Ccr6(1.78), Cd74(1.59), Aplf(1.53), H2-Ab1(1.52), Pms2(1.47), Il13(1.41), Msh6(1.41), Mif(1.38), Tgfb…
positive regulation of inflammatory response	0.0117619	2.05937	8.43349e-13	1.18622e-11	109	Nlrp10(7.04), Il17rb(5.56), C3(5.04), Tlr2(4.58), Tac1(4.56), Serpine1(3.73), Cnr1(3.51), Lbp(3.29), Adam8(3.21), Tnf(2.8), Tnfsf18(2.68), Ccl3(2.66), Ctss(2.62), Il6(2.35), Ccl6(2.3), S100a9(2.28), Il1b(2.16), Ptgs2(2.14), S100a8(2.14), Tnfsf4(2.06), Fcgr3(2.04), Ccl9(2.02), Fcgr1(1.98), Ccr5(1.9), Gbp5(1.86), Ccl4(1.84), Tslp(1.48), Pde5a(1.48), Nfkbia(1.43), Mif(1.38), Itga2(1.34), Il1rl1(1.32…
regulation of sister chromatid cohesion	0.0201198	2.10154	9.50645e-13	1.33401e-11	22	Bub1(6.03), Sgo2a(4.37), Cdca5(4.26), Recql4(2.89), Ddx11(2.02), Fen1(1.84), Smc5(0.67), Axin2(0.59), Slf1(0.58), Sfpq(0.53), H2afy(0.48), Tnks(0.42), Atrx(0.34), Slf2(0.33), Wapl(0.29), Nsmce2(0.26), Nipbl(0.24), Rad21(0.16), Naa10(0.09), Ctnnb1(0), Hdac8(-0.39), Rb1(-1.3),
positive regulation of myeloid cell differentiation	0.0158858	2.05303	9.57767e-13	1.34087e-11	90	Trim58(4.9), Inhba(4.35), Runx1(4.32), Slc9b2(3.69), Isg15(3.13), Itgb3(2.94), Lif(2.83), Tnf(2.8), Ccl3(2.66), Jun(2.59), Ccr1(2.58), Csf3(2.49), Fos(2.45), Dcstamp(2.41), Hmgb2(2.33), Pf4(2.07), Itgam(1.9), Gata1(1.88), Cd101(1.8), Zfp36l1(1.65), Cd74(1.59), Csf1(1.43), Scin(1.42), Il23a(1.41), Rab7b(1.37), Klf10(1.33), Gfi1b(1.2), Ocstamp(1.15), Stat3(1.07), Nckap1l(1.03), Ctnnbip1(1.03), Tnfs…
defense response to protozoan	0.0136368	2.1016	9.96605e-13	1.392e-11	32	Arg1(5.66), Gbp2(2.94), Gbp10(2.76), Gbp7(2.38), Il6(2.35), Bcl3(2.34), Pf4(2.07), Gbp6(1.8), Gbp3(1.77), Gbp9(1.65), Iigp1(1.5), Nras(1.37), Slc11a1(1.19), Gbp2b(1.19), Irgm2(0.98), Il12a(0.58), Cd40(0.56), Ccdc88b(0.53), Batf(0.41), Il4ra(0.31), Lyst(0.27), Cd37(0.19), Irf4(0.14), Il10(0.09), Irf8(-0.06), Tlr12(-0.07), Il4(-0.12), Il12b(-0.17), Hras(-0.19), Batf2(-0.24), Tspan32(-0.31), Ifng(-1…
regulation of telomere maintenance via telomere lengthening	0.0181479	2.06195	1.00164e-12	1.39579e-11	58	Aurkb(5.25), Pif1(3.21), Nek2(2.75), Rtel1(1.58), Dkc1(1.58), Tinf2(1.19), Src(1.17), Nat10(1.06), Atr(1.04), Ctc1(1.02), Terf1(0.99), Pinx1(0.92), Stn1(0.88), Pot1b(0.85), Pot1a(0.67), Fbxo4(0.66), Cct7(0.66), Cct5(0.64), Exosc10(0.61), Map2k7(0.58), Map3k4(0.55), Pkib(0.53), Hnrnpc(0.5), Atm(0.5), Prkcq(0.49), Cct3(0.49), Naf1(0.47), Slx4(0.42), Parn(0.42), Tnks(0.42), Cct4(0.37), Tcp1(0.25), D…
regulation of leukocyte chemotaxis	0.0115628	2.05073	1.05324e-12	1.46279e-11	108	Cxcl1(5.96), Cxcl2(5.94), Bst1(5.49), Cxcl5(5.3), Cxcl3(5.27), Cxcl11(4.24), Hc(4.19), Ccl12(3.81), Serpine1(3.73), Lbp(3.29), Cxcr2(2.97), Cxcl10(2.79), Tnfsf18(2.68), Ccr1(2.58), Ccl2(2.48), C3ar1(2.41), F7(2.29), C5ar1(2.21), C5ar2(2.18), Rarres2(2.17), Il1b(2.16), Cxcl17(2.14), Edn2(2.08), Pf4(2.07), Dapk2(2.02), F2rl1(1.91), Edn1(1.89), Ccl4(1.84), Ccr6(1.78), Pgf(1.75), Fpr2(1.6), Cd74(1.59…
regulation of pri-miRNA transcription by RNA polymerase II	0.0165045	2.07984	1.05459e-12	1.46279e-11	36	Sox9(5.44), Tert(3.32), Jun(2.59), Fos(2.45), Apln(2.26), Gata6(2.11), Ngfr(1.74), Gnl3(1.4), Tgfb1(1.37), Pdgfb(1.27), Spi1(1.11), Nfkb1(1.09), Stat3(1.07), Rela(0.93), Smad1(0.82), Yy1(0.81), Tead1(0.65), Smarca4(0.61), Tgfbr1(0.48), Smad3(0.46), Hdac2(0.44), Bmp2(0.4), Bmp4(0.39), Tgfb2(0.37), Ctcf(0.2), Bmpr1a(0.13), Nfib(0.13), Srf(0.08), Nfatc4(-0.05), Nfatc3(-0.08), Smad6(-0.08), Hdac4(-0.…
regulation of gene silencing	0.0182999	2.04966	1.16707e-12	1.61507e-11	67	Uhrf1(5.34), Atad2(3.89), Tert(3.32), Hist1h3g(2.93), Cdc45(2.93), Dnmt1(2.58), Hotair(2.54), Aicda(2.19), Trim71(2.19), Cdk2(2.04), Hist1h3a(1.77), Hist1h3b(1.49), Tgfb1(1.37), Apobec1(1.28), Pparg(1.27), Hist1h3e(1.17), Zc3h12a(1.15), Nfkb1(1.09), Stat3(1.07), Map2k1(0.99), Sirt6(0.88), Trim28(0.84), Xpo5(0.8), Hist1h3h(0.76), Setdb1(0.72), Wtip(0.72), Fmr1(0.65), Sin3a(0.61), Mier1(0.52), Elav…
establishment of spindle localization	0.019625	2.06724	1.18762e-12	1.63974e-11	36	Ndc80(5.52), Sapcd2(5.48), Nusap1(5.04), Spag5(3.82), Cenpa(3.69), Spdl1(3.27), Mcph1(2.42), Llgl1(1.51), Myh9(1.37), Kpnb1(1.28), Gpsm2(1.22), Nde1(1.11), Map4(1.07), Cdk5rap2(0.96), Pax6(0.9), Fmn2(0.85), Spire2(0.75), Arhgef2(0.63), Zw10(0.41), Dctn1(0.37), Dync1h1(0.2), Pafah1b1(0.11), Ndel1(0.05), Dynlt1b(0.04), Htt(-0.08), Numa1(-0.16), Clasp1(-0.2), Mos(-0.27), Spry1(-0.28), Insc(-0.32), L…
negative regulation of response to DNA damage stimulus	0.0208339	2.04522	1.25818e-12	1.73317e-11	61	Cd44(5.14), Parpbp(5.02), Aunip(3.89), Ddias(3.01), Polq(2.72), Chek2(1.84), Fancb(1.81), Cd74(1.59), Rtel1(1.58), Mif(1.38), Cdkn2d(1.31), Rif1(1.28), Dyrk3(1.18), Ogg1(0.91), Kdm1a(0.88), Ddx39b(0.76), Trp53bp1(0.74), Bcl2l1(0.69), Rps3(0.67), Xrcc1(0.6), Ppp1r10(0.58), Ubr5(0.5), Zfp385a(0.41), Hsf1(0.4), Thoc5(0.35), Thoc1(0.35), Radx(0.35), Senp2(0.28), Dyrk1a(0.25), Xrcc4(0.23), Ackr3(0.22)…
interleukin-8 production	0.0150134	2.05223	1.2981e-12	1.78407e-11	63	Nlrp10(7.04), Tlr2(4.58), Serpine1(3.73), Nos2(3.53), Tlr5(3.46), Bpi(3.31), Lbp(3.29), Cd14(3.18), Tnf(2.8), Klf4(2.63), Tlr8(2.43), Bcl3(2.34), C5ar2(2.18), Il1b(2.16), Crp(2.05), F2rl1(1.91), Anxa4(1.51), Ddx58(1.4), Chil1(1.33), Wnt5a(1.24), Ptpn22(1.2), Ddit3(1.08), Tlr4(1.03), Tlr9(1.01), Ffar2(0.9), Anxa1(0.78), Cd244a(0.68), Bcl10(0.66), Tlr6(0.63), Ripk1(0.58), Cactin(0.56), Afap1l2(0.45…
nucleus organization	0.0182901	2.03275	1.37463e-12	1.88494e-11	116	Chek1(4.55), Ankle1(4.37), Plk1(4.36), Hmgb2(2.33), Chd5(2.29), Golm1(2.28), Reep4(1.81), Sycp1(1.72), Syne2(1.65), Nup205(1.49), Nup155(1.45), Chmp4c(1.4), Wee2(1.36), Tmem43(1.36), Ndc1(1.34), Kdm3a(1.27), Nup107(1.22), Lmna(1.2), Polr1b(1.14), Wbp2nl(1.11), H3f3b(1.05), Nup54(1), Chmp2b(0.98), Pom121(0.98), Pes1(0.93), Nup133(0.87), Nup153(0.86), Nup35(0.77), Tssk6(0.69), Zpr1(0.67), Agfg1(0.6…
nucleobase-containing compound catabolic process	0.0177961	2.02044	1.43074e-12	1.95601e-11	386	Cdkn2a(8.3), Hk2(7.29), Myc(4.87), Gck(4.43), Isg20(4.29), E2f1(4.28), Nanos1(4.17), Pfkp(3.87), Pkp1(3.53), Pkm(3.16), Art2b(3.15), Pklr(2.77), Ddit4(2.75), Pfkl(2.71), Zfp36l3(2.66), Samd4(2.61), Aldoc(2.57), Calcr(2.49), Hk3(2.36), Rbm38(2.31), Pde11a(2.23), Aicda(2.19), Trim71(2.19), Ncf1(2.17), Eno1b(2.09), Tnfrsf1b(2.01), Cidea(1.97), Nudt17(1.97), Eif6(1.93), Eri1(1.9), Fen1(1.84), Elavl4(…
negative regulation of immune response	0.0137072	2.03059	1.43297e-12	1.95601e-11	149	Nlrp10(7.04), Arg1(5.66), A2m(5.09), Acod1(5.04), Muc4(4.94), Apoa1(4.74), Fcrlb(4.69), Smpdl3b(4.46), Il20rb(4.38), Foxj1(3.8), Dhx58(3.7), Mmp12(3.25), Lgals3(2.93), Tnf(2.8), Cd84(2.72), Tnfsf18(2.68), Tnfaip3(2.65), Ifnb1(2.63), Ccr1(2.58), Pglyrp3(2.56), Pglyrp2(2.08), Tnfsf4(2.06), Adcyap1(2.04), Havcr2(2.03), Il7r(1.9), Igf2(1.61), Klrb1b(1.58), Irf1(1.57), Parp14(1.53), Il2ra(1.52), Lgals…
regulation of DNA biosynthetic process	0.0196801	2.02927	1.47455e-12	2.00819e-11	107	Aurkb(5.25), Myc(4.87), Chek1(4.55), Dscc1(4.51), Ankrd1(4.34), Chtf18(4.29), Tfdp1(3.22), Pif1(3.21), Cdkn1a(3.19), Nek2(2.75), Klf4(2.63), Rfc4(2.48), C3ar1(2.41), Pak3(2.37), Rfc3(1.88), Rfc5(1.72), Dkc1(1.58), Gja1(1.54), Npm1(1.43), Arrb2(1.37), Pdgfb(1.27), Pparg(1.27), Tinf2(1.19), Src(1.17), Hgf(1.12), Nat10(1.06), Atr(1.04), Ctc1(1.02), Terf1(0.99), Fam129b(0.94), Ptges3(0.93), Pinx1(0.9…
peptidyl-lysine methylation	0.0181076	2.02548	1.66496e-12	2.26239e-11	113	Brca1(5.2), Myb(3.53), Ezh2(2.73), Dnmt1(2.58), Hotair(2.54), Chd5(2.29), Hist1h1d(2.04), Nsd2(1.93), Phf19(1.79), Suv39h2(1.67), Suv39h1(1.66), Kdm4a(1.64), Auts2(1.55), Prdm8(1.31), Kdm4d(1.31), Rif1(1.28), Kdm4b(1.27), Kdm3a(1.27), Dydc2(1.22), Gfi1b(1.2), Ash2l(1.17), Dnmt3b(1.06), Pwp1(1), Tet2(0.94), Dot1l(0.9), Ehmt1(0.9), Rlf(0.89), Kdm1a(0.88), Paxip1(0.84), Wdr5(0.83), Setd4(0.82), Kmt5…
nuclear-transcribed mRNA catabolic process	0.0167153	2.02963	1.73526e-12	2.35259e-11	105	Nanos1(4.17), Zfp36l3(2.66), Samd4(2.61), Zfp36l1(1.65), Btg2(1.58), Rnps1(1.51), Lsm5(1.41), Exosc2(1.35), Exosc8(1.27), Zc3h12a(1.15), Pcid2(1.13), Pabpc1(1.1), Gtpbp2(1.05), Magohb(1), Cnot6(0.91), Mrto4(0.87), Lsm1(0.86), Pnrc1(0.85), Pnldc1(0.81), Gspt2(0.78), Tent2(0.75), Upf3a(0.72), Edc3(0.71), Lsm7(0.7), Ssb(0.7), Pnrc2(0.7), Ncbp1(0.69), Cnot7(0.65), Smg8(0.61), Exosc10(0.61), Casc3(0.5…
macrophage activation	0.0136887	2.03644	1.88451e-12	2.54919e-11	68	Tff2(5.61), Tlr2(4.58), Bpi(3.31), Lbp(3.29), Ulbp1(2.86), Hamp(2.86), Muc5b(2.78), Cd84(2.72), Ifnb1(2.63), Jun(2.59), Tlr8(2.43), Csf2(2.33), Casp1(2.32), Edn2(2.08), Havcr2(2.03), Itgam(1.9), Tyrobp(1.86), Fpr2(1.6), Cx3cr1(1.53), Slc7a2(1.5), Cd1d1(1.49), Lgals9(1.46), Il13(1.41), Aif1(1.34), Sbno2(1.33), Il1rl1(1.32), Jmjd6(1.32), Wnt5a(1.24), Slc11a1(1.19), Tlr4(1.03), Pla2g5(1.02), Tlr9(1.…
ribonucleoprotein complex localization	0.016742	2.03606	1.92365e-12	2.59628e-11	72	Ddx25(3.41), Nup62cl(3.08), Eif6(1.93), Nup155(1.45), Npm1(1.43), Nup85(1.31), Xpo1(1.3), Ran(1.27), Nup107(1.22), Rbmx2(1.22), Nup160(1.17), Pcid2(1.13), Sdad1(1.05), Srsf10(1.04), Nup133(0.87), Nmd3(0.85), Ddx39b(0.76), Fyttd1(0.71), Ssb(0.7), Ncbp1(0.69), Alkbh5(0.67), Nxf2(0.66), Zfp593(0.64), Ltv1(0.63), Eif5a(0.56), Rps15(0.51), Polr2d(0.47), Prpf31(0.47), Poldip3(0.46), Abce1(0.44), Rpsa(0…
cell cycle arrest	0.0202072	2.01387	1.98283e-12	2.67016e-11	135	Cdkn2a(8.3), Cdkn3(5.41), Brca1(5.2), Prr11(5.1), Myc(4.87), Cdkn2b(4.83), Mlf1(4.53), Inhba(4.35), Foxm1(3.85), Cdkn1a(3.19), Ddias(3.01), Brinp1(2.91), Mcph1(2.42), Crlf3(2.41), Sox2(2.39), Rbm38(2.31), Gata6(2.11), Chek2(1.84), Pmp22(1.8), Hepacam(1.73), Sox4(1.7), Mtbp(1.66), Irf1(1.57), Cdkn2c(1.57), Cdk4(1.56), Slfn1(1.51), Brinp3(1.45), Cdk5r1(1.4), Mif(1.38), Tgfb1(1.37), Trp73(1.34), Cas…
positive regulation of pri-miRNA transcription by RNA polymerase II	0.0188169	2.07029	1.98988e-12	2.67364e-11	26	Tert(3.32), Jun(2.59), Fos(2.45), Apln(2.26), Ngfr(1.74), Gnl3(1.4), Tgfb1(1.37), Pdgfb(1.27), Spi1(1.11), Nfkb1(1.09), Stat3(1.07), Rela(0.93), Smad1(0.82), Tead1(0.65), Smarca4(0.61), Tgfbr1(0.48), Smad3(0.46), Bmp2(0.4), Bmp4(0.39), Tgfb2(0.37), Ctcf(0.2), Bmpr1a(0.13), Srf(0.08), Smad6(-0.08), Hif1a(-0.62), Trp53(-1.33),
regulation of nuclease activity	0.0199912	2.05574	2.01516e-12	2.70158e-11	31	Oasl1(5.15), Oas3(4.09), Pcna(2.85), Oas1g(2.69), Oas1a(2.49), Hmgb2(2.33), Oasl2(2.27), Ddx11(2.02), Oas2(1.81), Oas1h(1.81), Npm1(1.43), Oas1b(1), Terf1(0.99), Oas1d(0.96), Rps3(0.67), Akt1(0.45), Abce1(0.44), Dffa(0.38), Oas1c(0.36), Vapb(0.28), Oas1e(0.22), Neil1(0.15), Terf2(0.13), Sirt1(0.02), Hspa5(0.01), Prkcd(-0.12), Oas1f(-0.15), Parp16(-0.25), Ern1(-0.33), Tmbim6(-1.09), Gzma(-1.9),
regulation of epidermis development	0.0186672	2.02344	2.10509e-12	2.81585e-11	73	Krt17(7.15), Fst(6.43), Hpse(5.09), Foxn1(4.91), Inhba(4.35), Maff(4.27), Sfn(3.79), Cyp27b1(3.62), Cd109(3.49), Grhl1(2.8), Tnf(2.8), Ezh2(2.73), Gdf3(2.51), Reg3g(2.06), Sult2b1(1.9), Ngfr(1.74), Zfp36l1(1.65), Cdh3(1.55), Wnt5a(1.24), Trim16(1.21), Rock2(1.19), Wnt10b(0.96), Mycl(0.91), Foxc1(0.85), Tfap2c(0.75), Tmem79(0.75), Ncoa3(0.72), Keap1(0.69), Fermt1(0.68), Gal(0.61), Srsf6(0.57), H2a…
positive regulation of hair follicle development	0.0219535	2.14261	2.32404e-12	3.10182e-11	12	Krt17(7.15), Fst(6.43), Hpse(5.09), Foxn1(4.91), Tnf(2.8), Wnt5a(1.24), Wnt10b(0.96), Gal(0.61), Tgfb2(0.37), Tradd(0.01), Numa1(-0.16), Msx2(-1.86),
plasma membrane invagination	0.0153452	2.03084	2.38202e-12	3.17215e-11	57	Aurkb(5.25), C3(5.04), Trem2(3.87), Adgrb1(3.84), Lbp(3.29), Msr1(3.05), Fcgr3(2.04), Fcgr1(1.98), F2rl1(1.91), Itgam(1.9), Abca1(1.77), Megf10(1.51), Myh9(1.37), Itga2(1.34), Aif1(1.34), Itgb2(1.32), Fcer1g(1.31), Pparg(1.27), Cd300a(1.16), Bin2(1.07), Nckap1l(1.03), Mfge8(0.9), Ager(0.88), Siglece(0.88), Spire2(0.75), Sh3bp1(0.74), Rac2(0.73), Rac3(0.67), Arhgap25(0.6), Rhog(0.6), Rhoh(0.57), S…
regulation of telomere maintenance via telomerase	0.0204608	2.02652	2.50813e-12	3.33271e-11	50	Aurkb(5.25), Pif1(3.21), Nek2(2.75), Dkc1(1.58), Tinf2(1.19), Src(1.17), Nat10(1.06), Atr(1.04), Ctc1(1.02), Terf1(0.99), Pinx1(0.92), Stn1(0.88), Pot1b(0.85), Pot1a(0.67), Fbxo4(0.66), Cct7(0.66), Cct5(0.64), Exosc10(0.61), Map2k7(0.58), Map3k4(0.55), Pkib(0.53), Hnrnpc(0.5), Atm(0.5), Prkcq(0.49), Cct3(0.49), Parn(0.42), Tnks(0.42), Cct4(0.37), Tcp1(0.25), Dcp2(0.23), Mapk3(0.23), Pml(0.22), Ac…
regulation of DNA damage checkpoint	0.0213958	2.10635	2.57718e-12	3.4169e-11	17	Rpa2(2.04), Wdr76(2.01), Chek2(1.84), Rnaseh2b(1.09), Cry1(0.95), Etaa1(0.8), Cul4a(0.78), Ddx39b(0.76), Fem1b(0.75), Fbxo4(0.66), Ppp1r10(0.58), Rfwd3(0.55), Nek1(0.48), Rint1(0.42), Thoc5(0.35), Thoc1(0.35), Ccar2(0.19),
antigen processing and presentation of peptide antigen	0.0110048	2.03707	2.79789e-12	3.70136e-11	56	H2-M9(4.73), Trem2(3.87), H2-M11(3.73), H2-Q10(3.28), H2-M2(2.88), Ctss(2.62), H2-DMb2(2.44), Fcgr3(2.04), Fcgr1(1.98), H2-DMa(1.62), Cd74(1.59), H2-Ab1(1.52), Tap1(1.41), Fcer1g(1.31), H2-K1(1.23), H2-DMb1(1.21), Slc11a1(1.19), Gm8909(1.19), H2-Q2(1.18), H2-Q1(1.14), H2-D1(1.11), H2-M10.4(1.08), H2-Q4(1.05), H2-Aa(1.01), Ifi30(1), B2m(0.99), H2-Eb1(0.9), Tapbp(0.8), Erap1(0.73), Tap2(0.73), H2-M…
regulation of response to biotic stimulus	0.0176554	2.00169	2.8291e-12	3.73442e-11	134	Nlrp10(7.04), Cxcl1(5.96), Arg1(5.66), Cxcl5(5.3), Acod1(5.04), Muc4(4.94), Tlr2(4.58), Dhx58(3.7), Mmp12(3.25), Ulbp1(2.86), Cd84(2.72), Pvr(2.67), Tnfaip3(2.65), Cgas(2.45), Il1b(2.16), Ddx60(2.11), Havcr2(2.03), F2rl1(1.91), Il12rb1(1.81), Zc3hav1(1.58), Il2ra(1.52), Lgals9(1.46), Il23a(1.41), Ddx58(1.4), Ifnlr1(1.39), Mif(1.38), Dtx3l(1.38), Il23r(1.37), Parp9(1.23), Trim38(1.22), Tmem173(1.2…
response to hydroxyurea	0.021638	2.15445	3.0949e-12	4.07632e-11	10	Rad51(5.37), Blm(2.7), Timeless(2.3), Ddx11(2.02), Kat7(0.83), Rnf4(0.73), Fmr1(0.65), Atrx(0.34), Spidr(0.3), Nsmce3(-0.18),
B cell apoptotic process	0.0225965	2.0276	3.12411e-12	4.10578e-11	32	Aurkb(5.25), Cd44(5.14), Myc(4.87), Bcl2a1a(1.95), Hsh2d(1.77), Bak1(1.75), Mir18b(1.61), Cd74(1.59), Mir92-2(1.51), Noc2l(1.39), Mif(1.38), Bcl2l11(1.2), Irs2(1.19), Mir363(1.04), Mir19b-2(0.79), Bcl10(0.66), Il2(0.59), Mir106b(0.59), Cd24a(0.27), Pkn1(0.26), Mir20b(0.22), Il10(0.09), Tnfrsf21(0.09), Lyn(0.08), Traf3ip2(0.02), Mir106a(0), Fnip1(-0.01), Ada(-0.01), Bax(-0.05), Il21(-0.28), Pten(-…
ribonucleoprotein complex export from nucleus	0.0176891	2.01457	3.20825e-12	4.20715e-11	71	Ddx25(3.41), Nup62cl(3.08), Eif6(1.93), Nup155(1.45), Npm1(1.43), Nup85(1.31), Xpo1(1.3), Ran(1.27), Nup107(1.22), Rbmx2(1.22), Nup160(1.17), Pcid2(1.13), Sdad1(1.05), Srsf10(1.04), Nup133(0.87), Nmd3(0.85), Ddx39b(0.76), Fyttd1(0.71), Ssb(0.7), Ncbp1(0.69), Alkbh5(0.67), Nxf2(0.66), Zfp593(0.64), Ltv1(0.63), Eif5a(0.56), Rps15(0.51), Polr2d(0.47), Poldip3(0.46), Abce1(0.44), Rpsa(0.44), Ddx39(0.…
regulation of B cell activation	0.0150299	1.99628	3.49122e-12	4.56824e-11	120	Cdkn2a(8.3), Bst1(5.49), Foxj1(3.8), Ung(3.57), Cdkn1a(3.19), Atad5(2.99), Clcf1(2.87), Tnfaip3(2.65), Il6(2.35), Il7(2.26), Tnfsf4(2.06), Nsd2(1.93), Zfp36l1(1.65), Cd74(1.59), Mmp14(1.58), Aplf(1.53), Pms2(1.47), Il13(1.41), Msh6(1.41), Mif(1.38), Tgfb1(1.37), Rif1(1.28), Irs2(1.19), Cd300a(1.16), Pcid2(1.13), Samsn1(1.12), Msh2(1.11), Btk(1.11), Wnt3a(1.05), Nckap1l(1.03), Tlr4(1.03), Tlr9(1.0…
immunoglobulin production involved in immunoglobulin mediated immune response	0.0215892	2.00532	3.67232e-12	4.79478e-11	55	Exo1(5.43), Ung(3.57), Atad5(2.99), Clcf1(2.87), Aicda(2.19), Tnfsf4(2.06), Nsd2(1.93), Ccr6(1.78), Aplf(1.53), H2-Ab1(1.52), Pms2(1.47), Msh6(1.41), Tgfb1(1.37), Rnf168(1.29), Rif1(1.28), Msh2(1.11), Btk(1.11), Tnfsf13(0.9), Paxip1(0.84), Lig4(0.84), Trp53bp1(0.74), Crlf2(0.66), Il2(0.59), Tfrc(0.58), Cd40(0.56), Nbn(0.5), Ptprc(0.41), Batf(0.41), Stat6(0.37), Thoc1(0.35), Mlh1(0.34), Foxp3(0.33…
immunoglobulin production	0.019823	1.99085	3.85205e-12	5.01853e-11	105	Exo1(5.43), Ung(3.57), Atad5(2.99), Clcf1(2.87), Tnf(2.8), Ezh2(2.73), Polq(2.72), Tnfaip3(2.65), Il6(2.35), Aicda(2.19), Tnfsf4(2.06), Traf2(2), Nsd2(1.93), Il7r(1.9), Rbp4(1.88), Ccr6(1.78), Aplf(1.53), H2-Ab1(1.52), Pms2(1.47), Il13(1.41), Msh6(1.41), Tgfb1(1.37), Polb(1.31), Rnf168(1.29), Rif1(1.28), Gpi1(1.12), Msh2(1.11), Btk(1.11), Hpx(1.02), Tlr9(1.01), Tcf3(0.97), Tnfsf13(0.9), Cd27(0.88…
signal transduction by p53 class mediator	0.0222427	1.98449	3.9809e-12	5.17518e-11	135	Cdkn2a(8.3), Cd44(5.14), E2f7(5), Ankrd1(4.34), E2f1(4.28), Foxm1(3.85), Cdkn1a(3.19), Ddit4(2.75), E2f2(2.69), Bcl3(2.34), Pmaip1(2.32), Rbm38(2.31), Chd5(2.29), Ifi204(2.12), Brca2(1.9), Bbc3(1.88), Chek2(1.84), Sox4(1.7), Cd74(1.59), Npm1(1.43), Mif(1.38), Nop2(1.35), Trp73(1.34), Casp2(1.32), Usp28(1.28), Mybbp1a(1.27), Dyrk3(1.18), Tfap4(1.11), Msh2(1.11), Atr(1.04), Rps7(0.93), Kdm1a(0.88),…
histone lysine methylation	0.0189825	1.98759	4.31651e-12	5.59934e-11	104	Brca1(5.2), Myb(3.53), Ezh2(2.73), Dnmt1(2.58), Hotair(2.54), Chd5(2.29), Hist1h1d(2.04), Nsd2(1.93), Phf19(1.79), Suv39h2(1.67), Suv39h1(1.66), Kdm4a(1.64), Auts2(1.55), Prdm8(1.31), Kdm4d(1.31), Rif1(1.28), Kdm4b(1.27), Kdm3a(1.27), Dydc2(1.22), Gfi1b(1.2), Ash2l(1.17), Dnmt3b(1.06), Pwp1(1), Tet2(0.94), Dot1l(0.9), Ehmt1(0.9), Rlf(0.89), Kdm1a(0.88), Paxip1(0.84), Wdr5(0.83), Gcg(0.76), Tet3(0…
regulation of protein ubiquitination	0.0216825	1.97835	4.3934e-12	5.68681e-11	177	Cdkn2a(8.3), Brca1(5.2), Cdc20(4.85), Trib3(4.47), Plk1(4.36), Fanci(3.86), Adgrb1(3.84), Zyg11a(3.74), Isg15(3.13), Mad2l1(2.73), Tnfaip3(2.65), Fbxo5(2.42), Skp2(2.03), Ngf(1.95), Rnf180(1.89), Sox4(1.7), Birc3(1.53), Limk1(1.45), Npm1(1.43), Aimp2(1.43), Sphk1(1.4), Dtx3l(1.38), Arrb2(1.37), Mad2l2(1.27), Amer1(1.21), Ptpn22(1.2), Fyn(1.01), Arrdc3(1.01), Cry1(0.95), Rps7(0.93), Pinx1(0.92), F…
membrane invagination	0.0171136	1.99567	4.82098e-12	6.22684e-11	64	Aurkb(5.25), C3(5.04), Trem2(3.87), Adgrb1(3.84), Lbp(3.29), Msr1(3.05), Fcgr3(2.04), Fcgr1(1.98), F2rl1(1.91), Itgam(1.9), Abca1(1.77), Megf10(1.51), Myh9(1.37), Itga2(1.34), Aif1(1.34), Itgb2(1.32), Fcer1g(1.31), Pparg(1.27), Cd300a(1.16), Bin2(1.07), Nckap1l(1.03), Mfge8(0.9), Ager(0.88), Siglece(0.88), Spire2(0.75), Sh3bp1(0.74), Rac2(0.73), Rac3(0.67), Arhgap25(0.6), Rhog(0.6), Rhoh(0.57), S…
DNA methylation or demethylation	0.0218187	1.98167	5.19611e-12	6.69696e-11	79	Brca1(5.2), Morc1(4.91), Hells(4.44), Asz1(3.49), H19(3.46), Tdrd1(3.22), Ddx4(3.02), Piwil2(3), Ezh2(2.73), Dnmt1(2.58), Prdm14(2.45), Aicda(2.19), Apex1(1.56), Mis18a(1.53), H1foo(1.47), Mbd4(1.42), Rsl1(1.37), Mov10l1(1.35), Apobec1(1.28), Apobec3(1.19), Tdg(1.14), Spi1(1.11), Dnmt3b(1.06), Apobec2(1.03), Tet2(0.94), Dppa3(0.94), Ehmt1(0.9), Rlf(0.89), Trim28(0.84), Alkbh2(0.81), Alkbh1(0.79),…
regulation of tumor necrosis factor superfamily cytokine production	0.0137683	1.97919	5.28704e-12	6.79956e-11	135	Gpnmb(5.98), Tlr2(4.58), Hspb1(4.27), Bpi(3.31), Lbp(3.29), Adam8(3.21), Cd14(3.18), Cd84(2.72), Ccl3(2.66), Tnfaip3(2.65), Ccl2(2.48), Bcl3(2.34), C5ar2(2.18), Pf4(2.07), Fcgr3(2.04), Havcr2(2.03), Cidea(1.97), Ccr5(1.9), Ccl4(1.84), Spon2(1.84), Ptafr(1.63), Ifih1(1.61), Tnfrsf8(1.57), Lgals9(1.46), Rara(1.42), Il23a(1.41), Ddx58(1.4), Mif(1.38), Arrb2(1.37), Fcer1g(1.31), Cybb(1.26), Wnt5a(1.2…
regulation of vascular endothelial growth factor production	0.0198717	2.01924	5.58697e-12	7.16995e-11	30	Brca1(5.2), Hpse(5.09), C3(5.04), Hc(4.19), Il1a(3.55), Ccl2(2.48), C3ar1(2.41), Il6(2.35), C5ar1(2.21), Il1b(2.16), Ptgs2(2.14), Cxcl17(2.14), Gata4(1.72), Sulf2(1.3), Adora2b(1.28), Aqp4(1.27), Eif2ak3(1.18), Atf4(0.77), Nodal(0.67), Nutf2(0.61), Sars(0.55), Rora(0.25), Arnt(0.19), Ccr2(-0.08), Flt4(-0.29), Hif1a(-0.62), Cyp1b1(-1.32), Ndrg2(-1.35), Sulf1(-1.55), Ccbe1(-1.79),
somatic hypermutation of immunoglobulin genes	0.0246768	2.08731	6.62323e-12	8.48169e-11	11	Exo1(5.43), Ung(3.57), Polq(2.72), Aicda(2.19), Pms2(1.47), Msh6(1.41), Polb(1.31), Msh2(1.11), Polm(0.49), Mlh1(0.34), Nuggc(-1.65),
regulation of granulocyte chemotaxis	0.0177732	1.98839	6.82459e-12	8.72095e-11	52	Cxcl1(5.96), Cxcl2(5.94), Bst1(5.49), Cxcl5(5.3), Cxcl3(5.27), Lbp(3.29), Cxcr2(2.97), Tnfsf18(2.68), Ccl2(2.48), C3ar1(2.41), C5ar1(2.21), C5ar2(2.18), Rarres2(2.17), Il1b(2.16), Cxcl17(2.14), Pf4(2.07), Dapk2(2.02), Edn1(1.89), Cd74(1.59), Csf1(1.43), Il23a(1.41), Nckap1l(1.03), Camk1d(0.9), Rac2(0.73), Cmklr1(0.54), Ccl5(0.36), Rac1(0.31), Tirap(0.3), Mospd2(0.24), Mapk3(0.23), Kars(0.11), Ccr…
regulation of interferon-gamma production	0.0132259	1.97384	6.99234e-12	8.91634e-11	97	Il20rb(4.38), Runx1(4.32), Tnfsf9(3.59), Cd14(3.18), Isg15(3.13), Cd276(3.09), Ulbp1(2.86), Ripk3(2.8), Tnf(2.8), Pglyrp3(2.56), Tlr8(2.43), Bcl3(2.34), Ticam2(2.25), Il1b(2.16), Pglyrp2(2.08), Tnfsf4(2.06), Havcr2(2.03), Il18r1(1.83), Il12rb1(1.81), Cd1d1(1.49), Lgals9(1.46), Rara(1.42), Il23a(1.41), Nras(1.37), Il23r(1.37), Il1rl1(1.32), Fam49b(1.25), Wnt5a(1.24), Ptpn22(1.2), Slc11a1(1.19), Zc…
regulation of leukocyte apoptotic process	0.0192999	1.96721	7.02092e-12	8.93383e-11	101	Cdkn2a(8.3), Aurkb(5.25), Cd44(5.14), Myc(4.87), Hcar2(3.8), Adam8(3.21), Siglec1(3.02), Cxcr2(2.97), Lgals3(2.93), Ripk3(2.8), Blm(2.7), Pdcd1(2.54), Nfkbid(2.35), Tnfsf4(2.06), Bcl2a1a(1.95), Slc46a2(1.94), Il7r(1.9), Ccr5(1.9), Bbc3(1.88), Hsh2d(1.77), Mir18b(1.61), Cd74(1.59), Mir92-2(1.51), Noc2l(1.39), Mif(1.38), Efna1(1.37), Fcer1g(1.31), Wnt5a(1.24), Serpinb9(1.19), Irs2(1.19), Mir363(1.0…
somatic diversification of immune receptors via somatic mutation	0.0250127	2.06859	7.32238e-12	9.29772e-11	12	Exo1(5.43), Ung(3.57), Polq(2.72), Aicda(2.19), Pms2(1.47), Msh6(1.41), Polb(1.31), Msh2(1.11), Polm(0.49), Mlh1(0.34), Adar(0.33), Nuggc(-1.65),
viral process	0.021211	1.94733	8.74484e-12	1.10805e-10	263	Top2a(5.62), Oasl1(5.15), Myc(4.87), Slpi(4.59), Fbln1(4.57), Trim59(4.45), Isg20(4.29), Vcam1(4.09), Oas3(4.09), Isg15(3.13), Itgb3(2.94), Apoe(2.82), Ripk3(2.8), Tnf(2.8), Oas1g(2.69), Ifnb1(2.63), Jun(2.59), Zbp1(2.57), Oas1a(2.49), Hs3st5(2.38), Oasl2(2.27), Aicda(2.19), Mdfic(2.13), Crp(2.05), A230050P20Rik(2.04), Ccr5(1.9), Ccl4(1.84), Icam1(1.84), Oas2(1.81), Oas1h(1.81), Mmp9(1.8), Bst2(1…
regulation of mitotic spindle organization	0.0252765	1.97713	9.01156e-12	1.13944e-10	35	Tpx2(5.86), Plk1(4.36), Tacc3(3.57), Psrc1(3.01), Ccsap(2.52), Bora(2), Chmp4c(1.4), Gpsm2(1.22), Hspa1b(1.12), Chmp2b(0.98), Stag1(0.92), Hspa1a(0.89), Rae1(0.71), Ankrd53(0.57), Smc1a(0.56), Chmp4b(0.53), Fsd1(0.46), Gnai1(0.42), Dctn1(0.37), Smc3(0.32), Stag2(0.23), Dync1h1(0.2), Cltc(-0.04), Cep97(-0.06), Ripor2(-0.07), Hnrnpu(-0.09), Numa1(-0.16), Chmp5(-0.17), Tpr(-0.21), Chmp2a(-0.27), Pkd…
mitotic G2/M transition checkpoint	0.0255528	1.98182	9.04548e-12	1.14133e-10	32	Clspn(5.91), Cdk1(5.69), Ticrr(5.35), Brca1(5.2), Fanci(3.86), Blm(2.7), Topbp1(2.42), Donson(1.8), Mbd4(1.42), Mre11a(1.32), Taok3(0.86), Ier3(0.79), Nbn(0.5), Atm(0.5), Rint1(0.42), Rad17(0.31), Taok1(0.3), Zfp830(0.16), Cdk5rap3(0.04), Nae1(0.02), Syf2(-0.01), Nop53(-0.09), Foxo4(-0.1), Taok2(-0.17), Hus1(-0.29), Mrnip(-0.29), Mus81(-0.32), LTO1(-0.44), Brsk1(-0.47), Hus1b(-0.52), D7Ertd443e(-…
positive regulation of G2/M transition of mitotic cell cycle	0.0260442	1.99741	1.01749e-11	1.28114e-10	22	Ccnb1(6.12), Cdk1(5.69), Dtl(5.24), Rad51b(4.53), Cdc7(3.57), Lmnb1(2.91), Rcc2(1.69), Cdk4(1.56), Rad51c(1.53), Wnt10b(0.96), Sin3a(0.61), Brd4(0.52), Hspa2(0.13), Mta3(0.11), App(-0.01), Rab11a(-0.03), Mecp2(-0.36), Vps4b(-0.37), Smarcd3(-0.47), Ccnd1(-1.23), Stox1(-1.52), Pbx1(-1.63),
notochord development	0.023945	2.00237	1.02077e-11	1.28259e-10	22	Sox9(5.44), Stil(5.44), Wnt11(3.97), Gli2(2.85), Gdf3(2.51), Epha2(2.41), Col2a1(2), Tead2(1.79), Efna1(1.37), T2(1.27), Wnt5a(1.24), Cobl(1.1), Nog(0.92), Tead1(0.65), Id3(0.55), Nckap1(0.49), T(0.33), Kdm6a(0.22), Noto(0.21), Yap1(0.03), Gli1(-0.32), Crb2(-2.8),
positive regulation of myeloid leukocyte differentiation	0.0224699	1.96091	1.02578e-11	1.28618e-10	56	Runx1(4.32), Slc9b2(3.69), Itgb3(2.94), Lif(2.83), Tnf(2.8), Ccl3(2.66), Jun(2.59), Ccr1(2.58), Fos(2.45), Dcstamp(2.41), Pf4(2.07), Itgam(1.9), Cd101(1.8), Zfp36l1(1.65), Cd74(1.59), Csf1(1.43), Il23a(1.41), Klf10(1.33), Gfi1b(1.2), Ocstamp(1.15), Ctnnbip1(1.03), Tnfsf11(1.02), Hcls1(0.91), Cd4(0.84), Notch2(0.66), Ripk1(0.58), Stat5a(0.43), Gpr68(0.42), Ccl5(0.36), Csf1r(0.34), Asxl2(0.3), Trib…
methylation-dependent chromatin silencing	0.02456	2.01786	1.03709e-11	1.29766e-10	17	Uhrf1(5.34), Hells(4.44), Dnmt1(2.58), Aicda(2.19), Apobec1(1.28), Dnmt3b(1.06), Trim28(0.84), Setdb1(0.72), Dnmt3a(0.71), Mbd3l2(0.7), Hdac1(0.65), Smarca4(0.61), Uhrf2(0.51), Tet1(0.12), Mbd2(0.01), Mbd3(-0.01), Mbd1(-0.13),
protein localization to centrosome	0.0234228	1.9839	1.05411e-11	1.31621e-10	29	Stil(5.44), Aurka(4.43), Spag5(3.82), Mcph1(2.42), Snx10(2.01), Cep192(1.56), Ccdc14(1.38), Pcm1(0.89), Nedd1(0.88), Cep83(0.88), Cep131(0.88), Cep72(0.76), Csnk1d(0.74), Hook3(0.72), Pibf1(0.59), Cep250(0.58), Gsk3b(0.52), 4933427D14Rik(0.34), C2cd3(0.15), Golgb1(-0.06), Htt(-0.08), Dctn2(-0.11), Nudcd3(-0.11), Apc(-0.14), Pard6a(-0.18), Bbs4(-0.35), Cep63(-0.41), Bicd1(-1.15), Disc1(-1.7),
meiotic sister chromatid segregation	0.0251427	2.08066	1.0584e-11	1.31883e-10	11	Bub1(6.03), Bub1b(5.58), Sgo2a(4.37), Stag3(3.02), Dsn1(2.8), Hormad2(2.32), Rad51c(1.53), Hormad1(0.72), Meikin(-0.04), Ppp2r1a(-0.05), Sycp3(-0.93),
positive regulation of vascular endothelial growth factor production	0.020326	2.01245	1.07584e-11	1.33779e-10	23	Brca1(5.2), Hpse(5.09), C3(5.04), Hc(4.19), Il1a(3.55), C3ar1(2.41), C5ar1(2.21), Il1b(2.16), Ptgs2(2.14), Cxcl17(2.14), Gata4(1.72), Sulf2(1.3), Adora2b(1.28), Eif2ak3(1.18), Atf4(0.77), Nodal(0.67), Rora(0.25), Arnt(0.19), Flt4(-0.29), Hif1a(-0.62), Cyp1b1(-1.32), Sulf1(-1.55), Ccbe1(-1.79),
DNA ligation	0.0257783	2.04142	1.07889e-11	1.33881e-10	13	Top2a(5.62), Rad51(5.37), Lig1(3.66), Aplf(1.53), Parp2(0.9), Lig4(0.84), Xrcc1(0.6), Lig3(0.55), Paxx(0.44), Xrcc4(0.23), Parp1(0.21), Aptx(0.12), Parp3(-0.59),
negative regulation of toll-like receptor signaling pathway	0.0202015	1.98715	1.14992e-11	1.42401e-10	30	Acod1(5.04), Smpdl3b(4.46), Cd300lf(2.91), Tnfaip3(2.65), Ticam2(2.25), F2rl1(1.91), Pik3ap1(1.58), Rab7b(1.37), Arrb2(1.37), Tyro3(1.18), Cd300a(1.16), Trim30a(1.11), Tlr9(1.01), Ptprs(0.97), Otud4(0.75), Irak3(0.73), Tlr6(0.63), Dab2ip(0.61), Cactin(0.56), Nfkbil1(0.51), Pdpk1(0.26), Irf4(0.14), Nlrp6(0.14), Lrrc14(0.08), Lyn(0.08), Bpifb1(-0.04), Ubqln1(-0.32), Nr1d1(-0.6), Lgr4(-0.65), Nod2(-…
microtubule polymerization or depolymerization	0.0211221	1.94372	1.16237e-11	1.43646e-10	109	Kif2c(5.75), Kif18b(5.69), Ckap2(5.65), Ska1(4.64), Ska3(4.43), Kif18a(3.62), Psrc1(3.01), Map1b(2.68), Ccsap(2.52), Cav3(2.49), Stmn1(2.43), Fbxo5(2.42), Cryab(2.2), Tubgcp3(1.92), Kif24(1.66), Cep192(1.56), Ckap5(1.47), Nav3(1.43), Cdkn1b(1.25), Tubb4a(1.18), Nde1(1.11), Ska2(1.09), Tubg1(1.08), Camsap1(1.02), Terf1(0.99), Nckap5l(0.96), Cdk5rap2(0.96), Tubgcp2(0.9), Nedd1(0.88), Hdac6(0.87), T…
regulation of isotype switching	0.0248243	1.97371	1.17004e-11	1.44297e-10	33	Ung(3.57), Atad5(2.99), Clcf1(2.87), Tnfsf4(2.06), Nsd2(1.93), Aplf(1.53), Pms2(1.47), Msh6(1.41), Tgfb1(1.37), Rif1(1.28), Msh2(1.11), Tnfsf13(0.9), Paxip1(0.84), Trp53bp1(0.74), Il2(0.59), Tfrc(0.58), Cd40(0.56), Ptprc(0.41), Stat6(0.37), Thoc1(0.35), Mlh1(0.34), Foxp3(0.33), Mir181b-2(0.3), Supt6(0.19), Exosc3(0), Bcl6(-0.03), Il27ra(-0.06), Pagr1a(-0.1), Il4(-0.12), Cd28(-0.22), Ifng(-1.06), …
inner cell mass cell proliferation	0.026293	2.00938	1.28742e-11	1.58447e-10	16	Chek1(4.55), Ncapg2(3.84), Gins1(2.33), Brca2(1.9), Gins4(1.86), Palb2(1.25), Dmbt1(1.15), Setdb1(0.72), Zpr1(0.67), Brd4(0.52), Ints1(0.37), Ndel1(0.05), Prpf19(-0.07), Sbds(-0.11), Sall4(-0.26), Taf8(-0.36),
antigen processing and presentation of exogenous antigen	0.0190311	1.99542	1.41431e-11	1.73708e-10	27	H2-DMb2(2.44), Fcgr3(2.04), Fcgr1(1.98), Cd1d2(1.81), H2-DMa(1.62), Cd74(1.59), H2-Ab1(1.52), Cd1d1(1.49), Fcer1g(1.31), H2-K1(1.23), H2-DMb1(1.21), H2-Aa(1.01), Ifi30(1), B2m(0.99), H2-Eb1(0.9), Tapbp(0.8), Psme2(0.78), Tap2(0.73), H2-M3(0.72), Psme1(0.7), Unc93b1(0.39), Traf6(0.17), Ctse(0.03), Ap3b1(-0.11), Ap3d1(-0.14), H2-Oa(-0.82), Fcgr2b(-1.56),
macrophage migration	0.0202864	1.9594	1.53816e-11	1.88534e-10	42	Hc(4.19), Ccl12(3.81), Lgals3(2.93), Tnfsf18(2.68), Ccl3(2.66), Ccl2(2.48), C3ar1(2.41), C5ar1(2.21), P2ry12(2.2), Rarres2(2.17), Cxcl17(2.14), Edn2(2.08), Mmp14(1.58), Cx3cr1(1.53), Csf1(1.43), Mif(1.38), Nup85(1.31), Cklf(1.22), Gpr35(1.17), Myo9b(0.89), Slamf8(0.59), Cmklr1(0.54), Rpl13a(0.41), Ccl5(0.36), Mapk3(0.23), Kars(0.11), Ccr7(0.07), Thbs1(0), Mst1(-0.02), Mapk14(-0.04), Ednrb(-0.18),…
histone H4 acetylation	0.0235481	1.94281	1.59069e-11	1.94577e-10	62	Brca1(5.2), Chd5(2.29), Brca2(1.9), Hat1(1.69), Auts2(1.55), Ruvbl2(1.41), Trim16(1.21), Morf4l2(1.13), Spi1(1.11), Jade3(1.02), Tcf3(0.97), Ruvbl1(0.88), Kat2a(0.85), Kat7(0.83), Wdr5(0.83), Naa40(0.82), Meaf6(0.79), Actl6a(0.74), Bend3(0.67), Morf4l1(0.58), Kmt2a(0.56), Brd4(0.52), Per1(0.46), Kansl2(0.45), Ep400(0.45), Tada3(0.43), Phf20(0.34), Elp4(0.32), Ing4(0.32), Dmap1(0.3), Ctbp1(0.29), …
regulation of mRNA metabolic process	0.0212049	1.92018	1.74344e-11	2.12827e-10	210	Ccnb1(6.12), E2f1(4.28), Nanos1(4.17), Srsf12(3.97), Pkp1(3.53), Adam3(3.28), Zfp36l3(2.66), Samd4(2.61), Calcr(2.49), Rbm38(2.31), Trim71(2.19), Elavl4(1.82), Zfp36l1(1.65), Carhsp1(1.59), Btg2(1.58), Zc3hav1(1.58), Apex1(1.56), Mex3d(1.55), Rbfox3(1.54), Rnps1(1.51), Npm1(1.43), Mbnl3(1.34), Jmjd6(1.32), Apobec1(1.28), Celf4(1.21), Slc11a1(1.19), Zc3h12a(1.15), Pcid2(1.13), Syncrip(1.11), Pabpc…
protein localization to microtubule organizing center	0.0243961	1.9588	1.80181e-11	2.19506e-10	30	Stil(5.44), Aurka(4.43), Spag5(3.82), Mcph1(2.42), Snx10(2.01), Cep192(1.56), Ccdc14(1.38), Pcm1(0.89), Nedd1(0.88), Cep83(0.88), Cep131(0.88), Cep72(0.76), Csnk1d(0.74), Hook3(0.72), Pibf1(0.59), Cep250(0.58), Gsk3b(0.52), 4933427D14Rik(0.34), C2cd3(0.15), Golgb1(-0.06), Htt(-0.08), Dctn2(-0.11), Nudcd3(-0.11), Apc(-0.14), Numa1(-0.16), Pard6a(-0.18), Bbs4(-0.35), Cep63(-0.41), Bicd1(-1.15), Dis…
regulation of lymphocyte differentiation	0.0170912	1.92193	1.83278e-11	2.22827e-10	163	Cdkn2a(8.3), Cd44(5.14), Foxn1(4.91), Il1f8(4.62), Fancd2(4.56), Gli3(4.1), Foxj1(3.8), Tnfsf9(3.59), Myb(3.53), Adam8(3.21), Tnfsf18(2.68), Ifnb1(2.63), Pglyrp3(2.56), Egr3(2.54), Il6(2.35), Nfkbid(2.35), Il7(2.26), Il1b(2.16), Pglyrp2(2.08), Tnfsf4(2.06), Slc46a2(1.94), Il7r(1.9), Zfp36l1(1.65), H2-DMa(1.62), Cd74(1.59), Mmp14(1.58), Irf1(1.57), Il2ra(1.52), Cd1d1(1.49), Zbtb16(1.49), Lgals9(1.…
positive regulation of myeloid leukocyte mediated immunity	0.0235105	1.96089	1.83679e-11	2.22864e-10	31	Cxcl1(5.96), Arg1(5.66), C3(5.04), Fgr(3.24), Pld2(2.14), Fcgr3(2.04), Fcgr1(1.98), F2rl1(1.91), Itgam(1.9), Ptafr(1.63), Il13(1.41), Itgb2(1.32), Fcer1g(1.31), Adora2b(1.28), Btk(1.11), Syk(0.95), Nppa(0.82), Il4ra(0.31), Cd177(0.28), Stx4a(0.24), Snx4(0.17), Stxbp2(0.05), Crhr1(0.01), Adora3(-0.05), Gab2(-0.05), Il4(-0.12), Stxbp1(-0.31), Vamp8(-0.47), Fcer1a(-1.38), Gata2(-3.09), Ms4a2(-4.03),
regulation of interleukin-8 secretion	0.0255473	1.97851	2.01479e-11	2.43969e-10	20	Nlrp10(7.04), Tlr2(4.58), Cd14(3.18), C5ar2(2.18), Crp(2.05), F2rl1(1.91), Anxa4(1.51), Wnt5a(1.24), Ptpn22(1.2), Ffar2(0.9), Anxa1(0.78), Cd244a(0.68), Tlr6(0.63), Cd2(0.35), Tlr1(0.27), Mapkbp1(0.26), Pycard(0.06), F2r(-0.06), Ssc5d(-0.79), Hyal2(-0.82),
protein methylation	0.0232065	1.91447	2.0602e-11	2.48465e-10	163	Brca1(5.2), Myb(3.53), Ezh2(2.73), Dnmt1(2.58), Hotair(2.54), Prdm14(2.45), Chd5(2.29), Hist1h1d(2.04), Nsd2(1.93), Phf19(1.79), Suv39h2(1.67), Suv39h1(1.66), Kdm4a(1.64), Btg1(1.63), Btg2(1.58), Auts2(1.55), Fendrr(1.52), Nsd3(1.36), Prdm8(1.31), Kdm4d(1.31), Rif1(1.28), Rab3d(1.28), Kdm4b(1.27), Kdm3a(1.27), Dydc2(1.22), Gfi1b(1.2), Ntmt1(1.17), Ash2l(1.17), Ilf3(1.15), Fbl(1.09), Dnmt3b(1.06),…
protein alkylation	0.0232065	1.91447	2.0602e-11	2.48465e-10	163	Brca1(5.2), Myb(3.53), Ezh2(2.73), Dnmt1(2.58), Hotair(2.54), Prdm14(2.45), Chd5(2.29), Hist1h1d(2.04), Nsd2(1.93), Phf19(1.79), Suv39h2(1.67), Suv39h1(1.66), Kdm4a(1.64), Btg1(1.63), Btg2(1.58), Auts2(1.55), Fendrr(1.52), Nsd3(1.36), Prdm8(1.31), Kdm4d(1.31), Rif1(1.28), Rab3d(1.28), Kdm4b(1.27), Kdm3a(1.27), Dydc2(1.22), Gfi1b(1.2), Ntmt1(1.17), Ash2l(1.17), Ilf3(1.15), Fbl(1.09), Dnmt3b(1.06),…
positive regulation of double-strand break repair	0.0276796	1.98017	2.19472e-11	2.64158e-10	17	Foxm1(3.85), Blm(2.7), Timeless(2.3), Ddx11(2.02), Fancb(1.81), Dtx3l(1.38), Kdm4d(1.31), Rif1(1.28), Parp9(1.23), Slf1(0.58), Slf2(0.33), Spidr(0.3), Top2b(0.2), Mgmt(0.02), Mrnip(-0.29), Mms19(-0.39), Nudt16(-0.83),
maturation of SSU-rRNA	0.0157008	1.96518	2.23048e-11	2.67925e-10	52	Rps24(1.1), Utp4(1.1), Noc4l(1.07), Nat10(1.06), Tsr1(1.03), Pwp2(0.95), Nop14(0.95), Kri1(0.89), Heatr1(0.88), Wdr3(0.87), Rps8(0.85), Nol11(0.83), Bms1(0.82), Utp23(0.78), Rps16(0.77), Utp14a(0.76), Utp18(0.75), Riok1(0.73), Bysl(0.67), Rps21(0.66), Tbl3(0.64), Nob1(0.64), Snu13(0.63), Wdr46(0.58), Rps19(0.52), Nol10(0.49), Mphosph10(0.45), Rpsa(0.44), Rps28(0.41), Emg1(0.41), Krr1(0.4), Utp3(0…
lymphocyte homeostasis	0.0205666	1.92218	2.30282e-11	2.76062e-10	78	Cd44(5.14), Ccnb2(5.09), Foxn1(4.91), Ripk3(2.8), Tnfaip3(2.65), Chst3(2.58), Pmaip1(2.32), Tnfsf4(2.06), Bcl2a1a(1.95), Slc46a2(1.94), Bak1(1.75), Dock10(1.68), Cd74(1.59), Il2ra(1.52), Mif(1.38), Tgfb1(1.37), Cacna1f(1.23), Ikbkb(1.21), Bcl2l11(1.2), Nckap1l(1.03), Siva1(0.97), Spns2(0.9), Rps6(0.87), Pirb(0.85), Tnfrsf4(0.83), Abl1(0.82), Tnfsf13b(0.75), Sh2b2(0.74), Bcl10(0.66), Coro1a(0.63),…
negative regulation of innate immune response	0.0240919	1.92986	2.43e-11	2.90729e-10	49	Arg1(5.66), A2m(5.09), Acod1(5.04), Smpdl3b(4.46), Dhx58(3.7), Mmp12(3.25), Tnfaip3(2.65), Ccr1(2.58), Havcr2(2.03), Igf2(1.61), Klrb1b(1.58), Parp14(1.53), Lgals9(1.46), Nlrc5(1.44), Tap1(1.41), Arrb2(1.37), Pparg(1.27), Serpinb9(1.19), Tyro3(1.18), Dusp10(1.17), Sh2d1b1(0.79), Irak3(0.73), Tap2(0.73), Cnot7(0.65), Ptpn2(0.62), Slamf8(0.59), Cactin(0.56), Rps19(0.52), Trafd1(0.44), Nmi(0.43), Cd…
regulation of leukocyte differentiation	0.0171115	1.90458	2.46368e-11	2.94172e-10	268	Cdkn2a(8.3), Cd44(5.14), Foxn1(4.91), Myc(4.87), Il1f8(4.62), Fancd2(4.56), Runx1(4.32), Gli3(4.1), Foxj1(3.8), Slc9b2(3.69), Tnfsf9(3.59), Myb(3.53), Adam8(3.21), Itgb3(2.94), Lif(2.83), Tnf(2.8), Tnfsf18(2.68), Ccl3(2.66), Ifnb1(2.63), Jun(2.59), Ccr1(2.58), Pglyrp3(2.56), Egr3(2.54), Fos(2.45), Dcstamp(2.41), C1qc(2.41), Il6(2.35), Nfkbid(2.35), Il7(2.26), Il1b(2.16), Pglyrp2(2.08), Pf4(2.07),…
protein monoubiquitination	0.0263671	1.91635	2.575e-11	3.06854e-10	65	Uhrf1(5.34), Dtl(5.24), Ube2t(4.07), Scml2(4), Rad18(3.39), Ddb2(1.44), Dtx3l(1.38), Rnf168(1.29), Kdm2b(1.26), Nedd4(1.07), Kbtbd8(1.03), Leo1(0.81), Trim37(0.8), Rnf126(0.73), Pcgf5(0.63), Ube2o(0.62), Birc2(0.6), Pcgf2(0.56), Pcgf6(0.51), Atxn7l3(0.49), Zfp598(0.47), Nedd4l(0.44), Topors(0.36), Cul1(0.35), Ube2cbp(0.35), Wdr48(0.33), Pcgf3(0.3), Ube2d3(0.28), Trim21(0.27), Rybp(0.26), Rnf20(0.…
tumor necrosis factor-mediated signaling pathway	0.0234879	1.91352	2.69652e-11	3.20699e-10	74	Tnfrsf9(5.16), Apoa1(4.74), Traip(3.45), St18(2.96), Tnf(2.8), Tnfsf18(2.68), Casp1(2.32), Casp4(2.22), Tnfrsf1b(2.01), Tnfrsf14(2.01), Traf2(2), Tnfrsf10b(1.93), F2rl1(1.91), Card14(1.76), Ngfr(1.74), Relt(1.7), Krt18(1.65), Tnfrsf8(1.57), Nfkbia(1.43), Sphk1(1.4), Cpne1(1.38), Krt8(1.26), Ikbkb(1.21), Tnfsf11(1.02), Tnfrsf25(0.97), Syk(0.95), Ccdc3(0.95), Rela(0.93), Ilk(0.93), Hist2h2be(0.89),…
negative regulation of centrosome cycle	0.0282224	1.9912	3.02291e-11	3.58806e-10	13	Ccnf(5.46), Kifc1(3.86), Nek2(2.75), Npm1(1.43), Cdk5rap2(0.96), Kat2a(0.85), Trim37(0.8), Mdm1(0.7), Tmem67(0.45), Rbm14(0.17), Nubp1(0.08), Kat2b(-0.2), Chmp2a(-0.27),
positive regulation of cell cycle arrest	0.0273405	1.92354	3.04608e-11	3.60843e-10	36	Cdkn2a(8.3), Brca1(5.2), Cdkn1a(3.19), Crlf3(2.41), Rbm38(2.31), Gata6(2.11), Sox4(1.7), Cdk5r1(1.4), Tgfb1(1.37), Trp73(1.34), Casp2(1.32), Mybbp1a(1.27), Fap(1.07), Pidd1(0.77), Dab2ip(0.61), Rpl23(0.58), Rrp8(0.55), Uhrf2(0.51), Rpl26(0.44), Pml(0.22), Ppp2r5b(0.21), Zbtb17(0.16), Prkaca(-0.06), Id2(-0.07), Ripor2(-0.07), Pkd2(-0.08), Foxo4(-0.1), Insm1(-0.2), Mdm2(-0.24), Pou4f1(-0.36), Med25…
positive regulation of cell adhesion	0.0107014	1.89116	3.363e-11	3.97602e-10	372	Cd44(5.14), Apoa1(4.74), Il1f8(4.62), Fbln1(4.57), Has2(4.3), Gli3(4.1), Vcam1(4.09), Tbx18(4.07), Npy2r(3.67), Tnfsf9(3.59), Fn1(3.55), Myb(3.53), Btnl2(3.49), Dmp1(3.49), Ret(3.49), Igfbp2(3.41), Spp1(3.22), Adam8(3.21), Cd276(3.09), Itgb3(2.94), Tnf(2.8), Fgg(2.74), Blm(2.7), Plekha2(2.7), Tnfsf18(2.68), Egr3(2.54), Ccl2(2.48), Epo(2.41), Sox2(2.39), Ephb6(2.38), Il6(2.35), Fgb(2.34), Dpp4(2.3…
apoptotic cell clearance	0.0248396	1.91995	3.54587e-11	4.18399e-10	38	C3(5.04), Adgrb1(3.84), Itgb3(2.94), Cd300lf(2.91), Marco(2.79), Ccl2(2.48), Scarb1(1.56), Megf10(1.51), Rara(1.42), Pear1(1.35), Jmjd6(1.32), Tyro3(1.18), Itgav(1.07), Mfge8(0.9), Rac2(0.73), Rac3(0.67), Tgm2(0.61), Rhog(0.6), Rhoh(0.57), Spg11(0.41), Tmx3(0.4), Axl(0.37), Rac1(0.31), Lrp1(0.17), Pdia6(0.05), Thbs1(0), Txndc5(-0.01), Xkr8(-0.02), Ccr2(-0.08), Becn1(-0.09), Abca7(-0.14), Rab14(-0…
neutrophil mediated immunity	0.0249925	1.94056	3.62456e-11	4.26846e-10	30	F2(9.18), Cxcl1(5.96), Arg1(5.66), Cxcl5(5.3), Trem1(3.78), Stx11(3.07), Anxa3(2.79), Ncf1(2.17), Cd300lb(2.14), F2rl1(1.91), Itgam(1.9), Ptafr(1.63), Itgb2(1.32), Myo1f(1), Syk(0.95), Trem3(0.91), Pram1(0.88), Wdr1(0.77), Abr(0.42), Cd177(0.28), Lyst(0.27), Dnase1l3(0.22), Kmt2e(0.16), Ace(0.12), Irak4(-0.03), Jagn1(-0.09), Elane(-0.47), Tusc2(-0.83), Bcr(-1.05), Dnase1(-5.98),
cellular response to light stimulus	0.0286487	1.89227	3.768e-11	4.42869e-10	91	Aurkb(5.25), Pbk(5.11), Chek1(4.55), Cdkn1a(3.19), Pold1(3.16), Ddias(3.01), Pcna(2.85), Crip1(2.67), Grk1(2.23), Bak1(1.75), Opn1sw(1.72), Mapk13(1.66), Polh(1.6), Ddb2(1.44), Npm1(1.43), Ruvbl2(1.41), Noc2l(1.39), Trp73(1.34), Rnf168(1.29), Usp28(1.28), Atr(1.04), Kdm1a(0.88), Yy1(0.81), Ppid(0.79), Rdh11(0.77), Eif2s1(0.74), Fmr1(0.65), Ino80(0.64), Zbtb1(0.61), Agap3(0.52), Rhbdd1(0.47), Rpl2…
regulation of tumor necrosis factor production	0.0173188	1.89024	4.14465e-11	4.86187e-10	133	Gpnmb(5.98), Tlr2(4.58), Hspb1(4.27), Bpi(3.31), Lbp(3.29), Cd14(3.18), Cd84(2.72), Ccl3(2.66), Tnfaip3(2.65), Ccl2(2.48), Bcl3(2.34), C5ar2(2.18), Pf4(2.07), Fcgr3(2.04), Havcr2(2.03), Cidea(1.97), Ccr5(1.9), Ccl4(1.84), Spon2(1.84), Ptafr(1.63), Ifih1(1.61), Tnfrsf8(1.57), Lgals9(1.46), Rara(1.42), Il23a(1.41), Ddx58(1.4), Mif(1.38), Arrb2(1.37), Fcer1g(1.31), Cybb(1.26), Wnt5a(1.24), Ptpn22(1.…
trophoblast giant cell differentiation	0.0287287	1.96649	4.20915e-11	4.9279e-10	15	E2f8(5.59), Gjb5(5.44), E2f7(5), Plk4(3.56), Lif(2.83), Socs3(2.03), Itgav(1.07), Mdfi(0.77), Erf(0.6), Prdm1(0.32), Senp2(0.28), Plg(-0.08), Nr2f2(-0.51), Snai1(-0.6), Hectd1(-0.95),
positive regulation of DNA-dependent DNA replication	0.0294344	1.97461	4.50626e-11	5.26549e-10	13	E2f8(5.59), E2f7(5), Cdc7(3.57), Cdt1(2.94), Cdk2(2.04), Ciz1(0.83), Ino80(0.64), Wiz(0.46), Bmp4(0.39), Atrx(0.34), Stoml2(0.01), Fgfr1(-0.29), Bmp5(-2.93),
in utero embryonic development	0.0180393	1.87453	4.63739e-11	5.40819e-10	425	Ccnb1(6.12), E2f8(5.59), Stil(5.44), Gjb5(5.44), Ccnb2(5.09), E2f7(5), Krt19(4.96), Chek1(4.55), Rad51b(4.53), Runx1(4.32), Maff(4.27), Hc(4.19), Gli3(4.1), Vcam1(4.09), Nrk(3.92), Ncapg2(3.84), Pitx2(3.64), Dll3(3.62), Plk4(3.56), Myb(3.53), Eomes(3.44), Slc34a2(3.09), Gli2(2.85), Lif(2.83), Nek2(2.75), Gdf3(2.51), Elf3(2.46), Prdm14(2.45), Hsd17b2(2.38), Csf2(2.33), Gins1(2.33), Fosl1(2.28), Te…
centromeric sister chromatid cohesion	0.0303397	1.99824	4.75437e-11	5.53386e-10	11	Bub1(6.03), Sgo1(5.75), Bub1b(5.58), Sgo2a(4.37), Naa50(0.94), Axin2(0.59), Naa10(0.09), Ctnnb1(0), Meikin(-0.04), Ppp2r1a(-0.05), Bod1(-0.88),
positive regulation of tumor necrosis factor superfamily cytokine production	0.0195909	1.88793	5.14904e-11	5.98165e-10	82	Tlr2(4.58), Hspb1(4.27), Lbp(3.29), Adam8(3.21), Cd14(3.18), Cd84(2.72), Ccl3(2.66), Ccl2(2.48), Pf4(2.07), Fcgr3(2.04), Havcr2(2.03), Ccr5(1.9), Ccl4(1.84), Spon2(1.84), Ptafr(1.63), Ifih1(1.61), Tnfrsf8(1.57), Lgals9(1.46), Il23a(1.41), Ddx58(1.4), Mif(1.38), Fcer1g(1.31), Cybb(1.26), Wnt5a(1.24), Zfp64(1.03), Tlr4(1.03), Tlr9(1.01), Arid5a(0.99), Abcc8(0.97), Tnfrsf1a(0.81), Sash3(0.67), Ripk2…
regulation of DNA binding transcription factor activity	0.025768	1.86774	5.32912e-11	6.16806e-10	372	Cdkn2a(8.3), Nlrp10(7.04), Zic2(6.51), Pthlh(5.54), Acod1(5.04), Tlr2(4.58), Fancd2(4.56), Hmga2(4.28), Foxj1(3.8), Hr(3.62), Tacc3(3.57), Adam8(3.21), Ripk3(2.8), Tnf(2.8), Anxa3(2.79), Ezh2(2.73), Cd84(2.72), Tnfsf18(2.68), Tnfaip3(2.65), Klf4(2.63), Il6(2.35), Nfkbid(2.35), Fank1(2.34), Fosl1(2.28), Il1b(2.16), Foxa2(2.11), Tnfsf4(2.06), Ifrd1(2.05), Havcr2(2.03), Foxa1(2.01), Traf2(2), Ngf(1.…
phagocytosis, engulfment	0.0188455	1.90438	5.33004e-11	6.16806e-10	48	C3(5.04), Trem2(3.87), Adgrb1(3.84), Lbp(3.29), Msr1(3.05), Fcgr3(2.04), Fcgr1(1.98), F2rl1(1.91), Itgam(1.9), Abca1(1.77), Megf10(1.51), Myh9(1.37), Itga2(1.34), Aif1(1.34), Itgb2(1.32), Fcer1g(1.31), Pparg(1.27), Cd300a(1.16), Bin2(1.07), Nckap1l(1.03), Mfge8(0.9), Ager(0.88), Siglece(0.88), Sh3bp1(0.74), Rac2(0.73), Rac3(0.67), Arhgap25(0.6), Rhog(0.6), Rhoh(0.57), Elmo1(0.35), Sirpa(0.31), Ra…
regulation of chromatin silencing	0.0288229	1.92843	5.57779e-11	6.44234e-10	20	Uhrf1(5.34), Atad2(3.89), Cdc45(2.93), Dnmt1(2.58), Hotair(2.54), Aicda(2.19), Apobec1(1.28), Sirt6(0.88), Trim28(0.84), Setdb1(0.72), Sin3a(0.61), Mier1(0.52), Uhrf2(0.51), Phf2(0.33), Atad2b(0.19), Tet1(0.12), Phf8(0.09), Sirt1(0.02), Hira(0), Uty(-0.18),
T cell apoptotic process	0.0269594	1.88464	5.65021e-11	6.51346e-10	57	Gli3(4.1), Adam8(3.21), Siglec1(3.02), Lgals3(2.93), Ripk3(2.8), Blm(2.7), Pdcd1(2.54), Nfkbid(2.35), Tnfsf4(2.06), Slc46a2(1.94), Il7r(1.9), Bbc3(1.88), Bak1(1.75), Il2ra(1.52), Efna1(1.37), Wnt5a(1.24), Bcl2l11(1.2), Serpinb9(1.19), Siva1(0.97), Arg2(0.95), Cd27(0.88), Rps6(0.87), Tnfrsf4(0.83), Prelid1(0.72), Bcl10(0.66), Ripk1(0.58), Tsc22d4(0.54), Prkcq(0.49), Akt1(0.45), Rorc(0.43), Bmp4(0.…
positive regulation of interleukin-2 production	0.0255807	1.9108	5.76218e-11	6.62981e-10	31	Runx1(4.32), Il1a(3.55), Btnl2(3.49), Cd276(3.09), Il1b(2.16), Tnfsf4(2.06), Traf2(2), Cd1d1(1.49), Vtcn1(1.46), Abl1(0.82), Anxa1(0.78), Cd83(0.71), Rps3(0.67), Sash3(0.67), Ripk2(0.66), Glmn(0.62), Card11(0.54), Prkcq(0.49), Stat5a(0.43), Sptbn1(0.31), Abl2(0.2), Stat5b(0.2), Traf6(0.17), Irf4(0.14), Prkd2(-0.04), Ccr2(-0.08), Malt1(-0.12), Pde4b(-0.15), Cd28(-0.22), Carmil2(-0.58), Cd3e(-0.63),
response to lipoteichoic acid	0.0290809	2.00549	5.99202e-11	6.86795e-10	10	Tlr2(4.58), Trem2(3.87), Lbp(3.29), Cd14(3.18), Tlr4(1.03), Rela(0.93), Ripk2(0.66), Tirap(0.3), Mapk14(-0.04), Cd36(-0.31),
cellular response to lipoteichoic acid	0.0290809	2.00549	5.99202e-11	6.86795e-10	10	Tlr2(4.58), Trem2(3.87), Lbp(3.29), Cd14(3.18), Tlr4(1.03), Rela(0.93), Ripk2(0.66), Tirap(0.3), Mapk14(-0.04), Cd36(-0.31),
response to gamma radiation	0.0302177	1.88281	6.03062e-11	6.89903e-10	48	Myc(4.87), Fancd2(4.56), Cdkn1a(3.19), Ddias(3.01), Egr1(2.97), Cryab(2.2), Brca2(1.9), Chek2(1.84), H2afx(1.77), Bak1(1.75), Trp73(1.34), Apobec1(1.28), Atr(1.04), Xrcc6(0.98), Kdm1a(0.88), Lig4(0.84), Rnf4(0.73), Bcl2l1(0.69), Xrcc2(0.58), Atm(0.5), Elk1(0.5), Rpl26(0.44), Ptprc(0.41), Hsf1(0.4), Tlk2(0.37), Wrn(0.34), Xrcc4(0.23), Pml(0.22), Prkaa1(0.21), Ercc6(0.2), Tspyl5(0.12), Prkdc(0.12),…
negative regulation of cell activation	0.0154027	1.86721	6.47058e-11	7.38827e-10	183	Cdkn2a(8.3), Gpnmb(5.98), Arg1(5.66), Tff2(5.61), Cd44(5.14), Il20rb(4.38), Gli3(4.1), Sox11(3.95), Foxj1(3.8), Cnr1(3.51), Bpi(3.31), Cd276(3.09), Lgals3(2.93), Cd300lf(2.91), Apoe(2.82), Fgg(2.74), Cd84(2.72), Tnfsf18(2.68), Tnfaip3(2.65), Ifnb1(2.63), Pglyrp3(2.56), Nfkbid(2.35), Pglyrp2(2.08), Tnfsf4(2.06), Havcr2(2.03), Tnfrsf14(2.01), Vsig4(2.01), Cebpb(1.97), Pdgfa(1.92), Cd9(1.89), Cd80(1…
positive regulation of interleukin-1 beta secretion	0.0248477	1.91299	6.61743e-11	7.54161e-10	26	Tlr2(4.58), Ccl3(2.66), Tlr8(2.43), Panx1(2.38), Casp1(2.32), Gsdmd(2.31), Casp4(2.22), Nlrp1a(2.03), Ccr5(1.9), Wnt5a(1.24), Trim16(1.21), Tlr4(1.03), Nlrp3(0.99), Aim2(0.77), Ripk2(0.66), Ifnar1(0.63), Hk1(0.57), P2rx7(0.55), Hmgb1(0.39), Ccr7(0.07), Pycard(0.06), Nlrp2(0), Fzd5(-0.45), Ccl19(-0.56), Ifng(-1.06), Nod2(-2.52),
ATP-dependent chromatin remodeling	0.028254	1.90136	6.88714e-11	7.83412e-10	31	Oip5(4.11), Chd5(2.29), Cenpp(2.05), Nasp(1.69), Anp32b(1.64), Mis18a(1.53), Smarcc1(1.12), Ptma(0.98), Smarca5(0.87), Itgb3bp(0.81), Actl6a(0.74), Pbrm1(0.65), Smarca4(0.61), Smarcad1(0.54), Smarce1(0.49), Cecr2(0.44), Vps72(0.32), Smarcb1(0.26), Smarcd2(0.26), Chd8(0.26), Arid1a(0.24), Anp32e(0.22), Smarca1(0.19), Spty2d1(0.11), Tnp2(0.02), H2al2a(0.02), Fshr(0), Znhit1(-0.11), Psme4(-0.55), Rn…
synapsis	0.028233	1.88003	7.25145e-11	8.23294e-10	44	Ccne1(5.32), Ccne2(4.86), Trip13(4.69), Fancd2(4.56), Tex12(3.31), Stag3(3.02), Rad21l(2.56), Tex19.1(2.26), Ccdc36(2.23), Brip1(2.18), Rec8(1.81), Sycp1(1.72), Mei4(1.51), Terb1(1.48), Ccdc155(1.44), Ndc1(1.34), Mre11a(1.32), Msh4(1.26), Syce2(1.22), Tex11(1.09), Meiob(0.87), Hormad1(0.72), Ehmt2(0.71), Msh5(0.54), Mlh1(0.34), Bag6(0.25), Ube2b(0.12), Sun1(0.08), Meioc(-0.07), 4930447C04Rik(-0.0…
negative regulation of cell-cell adhesion	0.0208546	1.85623	8.07919e-11	9.1554e-10	170	Cdkn2a(8.3), Il1rn(6.5), Gpnmb(5.98), Arg1(5.66), Cd44(5.14), Muc4(4.94), Apoa1(4.74), B4galnt2(4.69), Il20rb(4.38), Gli3(4.1), Foxj1(3.8), Adam8(3.21), Cd276(3.09), Lgals3(2.93), Fgg(2.74), Tnfsf18(2.68), Tnfaip3(2.65), Klf4(2.63), Ifnb1(2.63), Nfkbid(2.35), Tnfsf4(2.06), Havcr2(2.03), Tnfrsf14(2.01), Vsig4(2.01), Cebpb(1.97), Cd9(1.89), Cd80(1.79), Cd74(1.59), Irf1(1.57), Mapk7(1.57), H2-Ab1(1.…
regulation of viral life cycle	0.026787	1.85406	8.46471e-11	9.57421e-10	133	Top2a(5.62), Oasl1(5.15), Slpi(4.59), Trim59(4.45), Isg20(4.29), Oas3(4.09), Isg15(3.13), Tnf(2.8), Oas1g(2.69), Ifnb1(2.63), Oas1a(2.49), Hs3st5(2.38), Oasl2(2.27), Aicda(2.19), A230050P20Rik(2.04), Oas2(1.81), Oas1h(1.81), Bst2(1.75), Fam111a(1.6), Cd74(1.59), Zc3hav1(1.58), Chmp4c(1.4), Mre11a(1.32), Trim38(1.22), Ifitm3(1.2), Apobec3(1.19), Rad50(1.18), Zc3h12a(1.15), Ilf3(1.15), Trim30a(1.11…
positive regulation of tumor necrosis factor biosynthetic process	0.0263173	1.9661	8.69747e-11	9.81899e-10	13	Tlr2(4.58), Hspb1(4.27), Lbp(3.29), Fcgr3(2.04), Tnfrsf8(1.57), Cybb(1.26), Tlr4(1.03), Spn(0.64), Tlr1(0.27), Mapkapk2(0.15), Cd209b(0.08), Thbs1(0), Ccr2(-0.08),
DNA alkylation	0.0282728	1.86243	8.74255e-11	9.83292e-10	64	Brca1(5.2), Morc1(4.91), Hells(4.44), Asz1(3.49), H19(3.46), Tdrd1(3.22), Ddx4(3.02), Piwil2(3), Ezh2(2.73), Dnmt1(2.58), Prdm14(2.45), Mis18a(1.53), H1foo(1.47), Mbd4(1.42), Rsl1(1.37), Mov10l1(1.35), Spi1(1.11), Dnmt3b(1.06), Dppa3(0.94), Ehmt1(0.9), Rlf(0.89), Trim28(0.84), Tdrd9(0.77), Nespas(0.74), Tet3(0.74), Dnmt3a(0.71), Ehmt2(0.71), Bend3(0.67), Prmt5(0.67), Kcnq1ot1(0.67), Smarca4(0.61)…
DNA methylation	0.0282728	1.86243	8.74255e-11	9.83292e-10	64	Brca1(5.2), Morc1(4.91), Hells(4.44), Asz1(3.49), H19(3.46), Tdrd1(3.22), Ddx4(3.02), Piwil2(3), Ezh2(2.73), Dnmt1(2.58), Prdm14(2.45), Mis18a(1.53), H1foo(1.47), Mbd4(1.42), Rsl1(1.37), Mov10l1(1.35), Spi1(1.11), Dnmt3b(1.06), Dppa3(0.94), Ehmt1(0.9), Rlf(0.89), Trim28(0.84), Tdrd9(0.77), Nespas(0.74), Tet3(0.74), Dnmt3a(0.71), Ehmt2(0.71), Bend3(0.67), Prmt5(0.67), Kcnq1ot1(0.67), Smarca4(0.61)…
tumor necrosis factor superfamily cytokine production	0.0186089	1.85624	8.80451e-11	9.88409e-10	138	Gpnmb(5.98), Tlr2(4.58), Hspb1(4.27), Bpi(3.31), Lbp(3.29), Adam8(3.21), Cd14(3.18), Cd84(2.72), Ccl3(2.66), Tnfaip3(2.65), Ccl2(2.48), Bcl3(2.34), C5ar2(2.18), Pf4(2.07), Fcgr3(2.04), Havcr2(2.03), Cidea(1.97), Ccr5(1.9), Ccl4(1.84), Spon2(1.84), Ptafr(1.63), Ifih1(1.61), Tnfrsf8(1.57), Lgals9(1.46), Rara(1.42), Il23a(1.41), Ddx58(1.4), Mif(1.38), Arrb2(1.37), Fcer1g(1.31), Cybb(1.26), Wnt5a(1.2…
tumor necrosis factor production	0.0188495	1.85581	8.92505e-11	1.00007e-09	135	Gpnmb(5.98), Tlr2(4.58), Hspb1(4.27), Bpi(3.31), Lbp(3.29), Cd14(3.18), Cd84(2.72), Ccl3(2.66), Tnfaip3(2.65), Ccl2(2.48), Bcl3(2.34), C5ar2(2.18), Pf4(2.07), Fcgr3(2.04), Havcr2(2.03), Cidea(1.97), Ccr5(1.9), Ccl4(1.84), Spon2(1.84), Ptafr(1.63), Ifih1(1.61), Tnfrsf8(1.57), Lgals9(1.46), Rara(1.42), Il23a(1.41), Ddx58(1.4), Mif(1.38), Arrb2(1.37), Fcer1g(1.31), Cybb(1.26), Wnt5a(1.24), Ptpn22(1.…
lymphocyte chemotaxis	0.0171199	1.88612	9.15466e-11	1.02389e-09	46	2610528A11Rik(8.9), Ccl12(3.81), Ccl20(3.45), Adam8(3.21), Ccl7(3.13), Cxcl10(2.79), Ccl3(2.66), Ccl2(2.48), Ch25h(2.33), Ccl6(2.3), Ccl8(2.22), Ccl9(2.02), Ccl4(1.84), Ccl1(1.37), Wnt5a(1.24), Cklf(1.22), Padi2(1.21), Cxcl16(1.15), Adam10(1.1), Cxcl9(1.06), Pik3cg(0.82), Ccl24(0.73), Adam17(0.68), Ccl22(0.68), Ccl17(0.63), Hsd3b7(0.58), Gpr183(0.4), Ccl5(0.36), Ccl25(0.24), Ccr7(0.07), Xcl1(0.06…
regulation of B cell apoptotic process	0.0322189	1.88031	9.9239e-11	1.10786e-09	26	Aurkb(5.25), Cd44(5.14), Myc(4.87), Bcl2a1a(1.95), Hsh2d(1.77), Mir18b(1.61), Cd74(1.59), Mir92-2(1.51), Noc2l(1.39), Mif(1.38), Irs2(1.19), Mir363(1.04), Mir19b-2(0.79), Bcl10(0.66), Il2(0.59), Mir106b(0.59), Cd24a(0.27), Mir20b(0.22), Il10(0.09), Lyn(0.08), Mir106a(0), Fnip1(-0.01), Ada(-0.01), Bax(-0.05), Pten(-0.41), Slc39a10(-0.65),
positive regulation of histone H3-K4 methylation	0.0304824	1.92171	1.02355e-10	1.14053e-09	15	Brca1(5.2), Myb(3.53), Dnmt1(2.58), Auts2(1.55), Dnmt3b(1.06), Paxip1(0.84), Gcg(0.76), Kmt2a(0.56), Rtf1(0.49), Snw1(0.45), Nelfa(0.42), Smad4(0.19), Kmt2e(0.16), Wdr61(-0.03), Ctr9(-0.12),
regulation of cell cycle arrest	0.031118	1.85363	1.07719e-10	1.19808e-09	56	Cdkn2a(8.3), Brca1(5.2), Foxm1(3.85), Cdkn1a(3.19), Crlf3(2.41), Rbm38(2.31), Gata6(2.11), Chek2(1.84), Sox4(1.7), Cdk4(1.56), Cdk5r1(1.4), Mif(1.38), Tgfb1(1.37), Trp73(1.34), Casp2(1.32), Mybbp1a(1.27), Cast(1.25), Tfap4(1.11), Fap(1.07), Pidd1(0.77), Mlxipl(0.71), Rassf1(0.68), Dab2ip(0.61), Rpl23(0.58), Rrp8(0.55), Uhrf2(0.51), Ccnk(0.5), Rpl26(0.44), Cdk9(0.41), Bin1(0.25), Pml(0.22), Ppp2r5…
regulation of G1/S transition of mitotic cell cycle	0.0311372	1.84303	1.08432e-10	1.20378e-09	110	Gpnmb(5.98), E2f7(5), Cdkn2b(4.83), Kif14(4.68), E2f1(4.28), Tert(3.32), Cdkn1a(3.19), Cdc45(2.93), Dbf4(2.73), Ezh2(2.73), Klf4(2.63), Rbl1(2.37), Rbm38(2.31), Rpa2(2.04), Haspin(2.03), Sox4(1.7), Hacd1(1.68), Mtbp(1.66), Anp32b(1.64), Apex1(1.56), Slfn1(1.51), Aif1(1.34), Trp73(1.34), Casp2(1.32), Mir26a-1(1.16), Btn2a2(1.06), Tcf3(0.97), Lsm11(0.86), Tjp3(0.84), Dgkz(0.83), Lsm10(0.8), Prmt2(0…
negative regulation of viral process	0.0264711	1.8448	1.18916e-10	1.31773e-09	93	Oasl1(5.15), Slpi(4.59), Fbln1(4.57), Trim59(4.45), Isg20(4.29), Oas3(4.09), Isg15(3.13), Tnf(2.8), Oas1g(2.69), Ifnb1(2.63), Jun(2.59), Oas1a(2.49), Oasl2(2.27), Aicda(2.19), Crp(2.05), A230050P20Rik(2.04), Ccl4(1.84), Oas2(1.81), Oas1h(1.81), Bst2(1.75), Fam111a(1.6), Zc3hav1(1.58), Mre11a(1.32), Ifitm3(1.2), Apobec3(1.19), Rad50(1.18), Zc3h12a(1.15), Ilf3(1.15), Tfap4(1.11), Oas1b(1), Ifitm2(0…
regulation of cell aging	0.0318768	1.85271	1.31567e-10	1.45523e-09	41	Cdkn2a(8.3), Hmga2(4.28), Foxm1(3.85), Tert(3.32), Cgas(2.45), Rbl1(2.37), Mif(1.38), Vash1(1.3), Kras(1.25), Lmna(1.2), Arg2(0.95), Akt3(0.87), Fzr1(0.86), Eef1e1(0.83), Abl1(0.82), Rsl1d1(0.73), Plk2(0.7), Cdk6(0.6), Wnt1(0.39), Map3k3(0.29), Nek4(0.26), Pawr(0.17), Bmpr1a(0.13), Terf2(0.13), Prkdc(0.12), Arntl(0.08), Pnpt1(0.07), Zfp277(0.05), Bcl2l12(0.03), Sirt1(0.02), Bcl6(-0.03), Slc30a10(…
regulation of apoptotic signaling pathway	0.0284414	1.82559	1.3708e-10	1.51343e-09	391	Bub1(6.03), Brca1(5.2), Fignl1(5.19), Cd44(5.14), Myc(4.87), Hells(4.44), Atf3(4.37), Inhba(4.35), Hspb1(4.27), Serpine1(3.73), Ret(3.49), Tert(3.32), Siglec1(3.02), Ddias(3.01), St18(2.96), Lgals3(2.93), Scg2(2.89), Ripk3(2.8), Tnf(2.8), Plaur(2.75), Fgg(2.74), Tnfrsf23(2.66), Tnfaip3(2.65), Ifnb1(2.63), Bcl2a1b(2.49), Meis3(2.45), Epo(2.41), Fgb(2.34), Csf2(2.33), Hmgb2(2.33), Pmaip1(2.32), S10…
regulation of translation	0.0286239	1.82527	1.40089e-10	1.5438e-09	353	Krt17(7.15), Nanos1(4.17), Ddx25(3.41), Eif4ebp1(3.34), Mir221(3.17), Piwil2(3), Mir23a(2.82), Tnf(2.8), Mex3a(2.8), Zfp36l3(2.66), Samd4(2.61), Il6(2.35), Bcl3(2.34), S100a9(2.28), Fam129a(2.26), Trim71(2.19), Igf2bp2(2.15), Igf2bp3(2.04), Eif6(1.93), Mirlet7a-1(1.91), Sox4(1.7), Mir200a(1.66), Zfp36l1(1.65), Ptafr(1.63), Btg2(1.58), Cdk4(1.56), Mex3d(1.55), Prr16(1.51), Eif5a2(1.45), Npm1(1.43)…
regulation of I-kappaB kinase/NF-kappaB signaling	0.0280131	1.8296	1.40938e-10	1.55032e-09	155	Nlrp10(7.04), Unc5cl(4.88), Trim59(4.45), Hspb1(4.27), Ubd(4.14), Clec4n(3.97), Edar(3.7), Il1a(3.55), Tnf(2.8), Tnfaip3(2.65), S100b(2.62), Nfkbid(2.35), Casp1(2.32), Ticam2(2.25), Il1b(2.16), Nlrp1a(2.03), Traf2(2), F2rl1(1.91), Otud7a(1.84), Cd74(1.59), Zc3hav1(1.58), Tnip3(1.41), Nlrp9b(1.4), Cpne1(1.38), Prkcb(1.33), Il1rl1(1.32), Nlrp12(1.26), Wnt5a(1.24), Trim38(1.22), Zc3h12a(1.15), Map3k…
B cell activation	0.0197575	1.82434	1.56176e-10	1.71479e-09	229	Cdkn2a(8.3), Cdh17(5.58), Bst1(5.49), Exo1(5.43), Foxj1(3.8), Ung(3.57), Myb(3.53), Cdkn1a(3.19), Atad5(2.99), Clcf1(2.87), Tnfaip3(2.65), Ifnb1(2.63), Il6(2.35), Bcl3(2.34), Tshr(2.32), Il7(2.26), Aicda(2.19), Tnfsf4(2.06), Nsd2(1.93), Il7r(1.9), Ctps(1.87), Ccr6(1.78), Bak1(1.75), Dock10(1.68), Zfp36l1(1.65), Cd74(1.59), Mmp14(1.58), Aplf(1.53), H2-Ab1(1.52), Bcl11a(1.5), Pms2(1.47), Il13(1.41)…
regulation of viral genome replication	0.0261222	1.83409	1.57737e-10	1.72878e-09	85	Top2a(5.62), Oasl1(5.15), Slpi(4.59), Isg20(4.29), Oas3(4.09), Isg15(3.13), Tnf(2.8), Oas1g(2.69), Ifnb1(2.63), Oas1a(2.49), Oasl2(2.27), Aicda(2.19), A230050P20Rik(2.04), Oas2(1.81), Oas1h(1.81), Bst2(1.75), Fam111a(1.6), Zc3hav1(1.58), Trim38(1.22), Ifitm3(1.2), Apobec3(1.19), Zc3h12a(1.15), Ilf3(1.15), Pabpc1(1.1), Oas1b(1), Ifitm2(0.97), Oas1d(0.96), Stom(0.94), Trim28(0.84), Eif2ak2(0.79), P…
response to antimetabolite	0.0327381	1.91992	1.60825e-10	1.7594e-09	12	Rad51(5.37), Blm(2.7), Timeless(2.3), Ddx11(2.02), Kat7(0.83), Rnf4(0.73), Fmr1(0.65), Cdk6(0.6), Atrx(0.34), Spidr(0.3), Nsmce3(-0.18), Dhfr(-0.59),
peptidyl-serine phosphorylation	0.0183257	1.81895	1.72225e-10	1.88069e-09	293	Ccnb1(6.12), Clspn(5.91), Cdk1(5.69), Ttk(5.48), Aurkb(5.25), Cd44(5.14), Pbk(5.11), Plk1(4.36), Il24(3.88), Cdc7(3.57), Ret(3.49), Pdk1(3.28), Mastl(2.97), Nek6(2.9), Lif(2.83), Tnf(2.8), Ddit4(2.75), Ifnb1(2.63), Csf3(2.49), Calcr(2.49), Stk32b(2.45), Prkg2(2.44), Epo(2.41), Il6(2.35), Stk32a(2.32), Ptgs2(2.14), Osm(2.13), Camk2b(2.12), Cdk2(2.04), Dapk2(2.02), Chek2(1.84), Bak1(1.75), Mapk13(1…
positive regulation of telomere maintenance	0.03086	1.83794	1.77311e-10	1.93272e-09	51	Aurkb(5.25), Nek2(2.75), Rtel1(1.58), Dkc1(1.58), Gnl3(1.4), Mre11a(1.32), Rad50(1.18), Atr(1.04), Sirt6(0.88), Pot1a(0.67), Fbxo4(0.66), Cct7(0.66), Cct5(0.64), Ppp1r10(0.58), Map2k7(0.58), Map3k4(0.55), Pkib(0.53), Nbn(0.5), Atm(0.5), Prkcq(0.49), Cct3(0.49), Naf1(0.47), Slx4(0.42), Parn(0.42), Tnks(0.42), Cct4(0.37), Atrx(0.34), Tcp1(0.25), Mapk3(0.23), Pml(0.22), Acd(0.2), Ercc1(0.17), Terf2(…
activation of immune response	0.0128759	1.81302	1.98893e-10	2.16404e-09	335	A2m(5.09), Acod1(5.04), C3(5.04), Tlr2(4.58), Smpdl3b(4.46), C4bp(4.45), Masp1(4.33), Hc(4.19), Fyb2(4.19), Dhx58(3.7), Btnl2(3.49), Tlr5(3.46), Lbp(3.29), Irf7(3.23), Cd14(3.18), Cd276(3.09), Cfi(2.97), Lgals3(2.93), Cd300lf(2.91), Tnf(2.8), Tnfaip3(2.65), Cgas(2.45), C4b(2.44), C1qa(2.44), Tlr8(2.43), C1qb(2.41), C1qc(2.41), C3ar1(2.41), Ticam2(2.25), C5ar1(2.21), C5ar2(2.18), Blk(2.17), Fcna(2…
positive regulation of T cell activation	0.0170275	1.81585	2.05493e-10	2.23181e-09	174	Il1f8(4.62), Gli3(4.1), Vcam1(4.09), Tnfsf9(3.59), Myb(3.53), Btnl2(3.49), Igfbp2(3.41), Adam8(3.21), Cd276(3.09), Blm(2.7), Egr3(2.54), Ccl2(2.48), Epo(2.41), Ephb6(2.38), Il6(2.35), Dpp4(2.3), Il7(2.26), Il1b(2.16), Tnfsf4(2.06), Havcr2(2.03), Il7r(1.9), Il12rb1(1.81), Cd80(1.79), Gm5150(1.63), H2-DMa(1.62), Igf2(1.61), Cd74(1.59), Irf1(1.57), Thy1(1.56), H2-Ab1(1.52), Il2ra(1.52), Cd1d1(1.49),…
negative regulation of DNA-dependent DNA replication	0.0348187	1.88626	2.13434e-10	2.31387e-09	16	Timeless(2.3), Tipin(2.13), Brca2(1.9), Chek2(1.84), Donson(1.8), Mre11a(1.32), Zranb3(1.07), Smc1a(0.56), Lig3(0.55), Smc3(0.32), Fbxw7(0.31), Atg7(0.26), Stag2(0.23), Zfp830(0.16), Fbh1(-0.19), Pid1(-0.41),
response to light stimulus	0.0295727	1.80676	2.149e-10	2.32557e-09	275	Aurkb(5.25), Dtl(5.24), Grin1(5.16), Pclaf(5.15), Pbk(5.11), Chek1(4.55), Rad18(3.39), Slc1a2(3.33), Cdkn1a(3.19), Pold1(3.16), Sct(3.14), Ddias(3.01), Pcna(2.85), Crip1(2.67), Atp1a3(2.58), Dcdc2a(2.38), Bcl3(2.34), Pmaip1(2.32), Grk1(2.23), Tipin(2.13), Grin2a(2.07), Gnat2(2.06), Hoxa1(1.96), Brca2(1.9), Drd3(1.88), Rbp4(1.88), Usp1(1.82), Adra1b(1.75), Bak1(1.75), Opn1sw(1.72), Guca1a(1.68), M…
negative regulation of cell adhesion	0.019086	1.80905	2.17854e-10	2.35329e-09	263	Cdkn2a(8.3), Spaca7(7.1), Meltf(6.61), Il1rn(6.5), Gpnmb(5.98), Arg1(5.66), Cd44(5.14), Muc4(4.94), Apoa1(4.74), B4galnt2(4.69), Fbln1(4.57), Il20rb(4.38), Gli3(4.1), Foxj1(3.8), Serpine1(3.73), Plxna4(3.3), Adam8(3.21), Cd276(3.09), Lgals3(2.93), Fgg(2.74), Tnfsf18(2.68), Tnfaip3(2.65), Klf4(2.63), Ifnb1(2.63), Angpt2(2.59), Tnc(2.41), Nfkbid(2.35), Postn(2.26), Tnfsf4(2.06), Havcr2(2.03), Tnfrs…
regulation of cell division	0.0307411	1.80939	2.24525e-10	2.42099e-09	139	Kif18b(5.69), Prc1(5.65), E2f8(5.59), Aurkb(5.25), E2f7(5), Myc(4.87), Kif14(4.68), Racgap1(4.63), Htr2b(4.52), Aurka(4.43), Plk1(4.36), Ereg(4.16), Kif20a(4.08), Rxfp3(3.98), Aspm(3.97), Cdc6(3.9), Sfn(3.79), Ect2(3.57), Il1a(3.55), Kif23(3.41), Cdc25b(3.24), Tex14(3.06), Blm(2.7), Il1b(2.16), Tgfa(1.95), Pdgfa(1.92), Brca2(1.9), Drd3(1.88), Pgf(1.75), Igf2(1.61), Orc6(1.47), Chmp4c(1.4), Tgfb1(…
signal transduction involved in G2 DNA damage checkpoint	0.0347756	1.89434	2.31527e-10	2.49202e-09	13	Dtl(5.24), Brca1(5.2), Chek1(4.55), Plk1(4.36), Fzr1(0.86), Atm(0.5), Rint1(0.42), Uimc1(0.29), Abraxas1(0.15), Babam2(0), Brcc3(-0.15), Babam1(-0.54), Cdc14b(-1.02),
regulation of protein localization to nucleus	0.032094	1.80533	2.4888e-10	2.67401e-09	119	F2(9.18), Cdkn2a(8.3), Cdk1(5.69), Brca1(5.2), Gli3(4.1), Ect2(3.57), Tert(3.32), Cdkn1a(3.19), Trim29(2.98), Lif(2.83), Ipo5(2.45), Il6(2.35), Ptgs2(2.14), Mdfic(2.13), Ngfr(1.74), Npm1(1.43), Dtx3l(1.38), Tgfb1(1.37), Parp9(1.23), Tmem173(1.21), Lmna(1.2), Polr1a(1.19), Eif2ak3(1.18), Src(1.17), Zc3h12a(1.15), Trim40(1.03), Fyn(1.01), Nup54(1), Pinx1(0.92), Ogg1(0.91), Dclk2(0.89), Nmd3(0.85), …
negative regulation of cell division	0.0347456	1.89027	2.5467e-10	2.73134e-09	14	E2f8(5.59), E2f7(5), Myc(4.87), Aspm(3.97), Tex14(3.06), Blm(2.7), Orc6(1.47), Chmp4c(1.4), Zfyve19(0.62), Ptch1(0.17), Intu(0.04), Vps4a(-0.42), Txnip(-0.58), Susd2(-2.16),
macrophage chemotaxis	0.0288792	1.83045	2.6093e-10	2.79349e-09	38	Hc(4.19), Ccl12(3.81), Lgals3(2.93), Tnfsf18(2.68), Ccl3(2.66), Ccl2(2.48), C3ar1(2.41), C5ar1(2.21), Rarres2(2.17), Cxcl17(2.14), Edn2(2.08), Cx3cr1(1.53), Csf1(1.43), Mif(1.38), Nup85(1.31), Cklf(1.22), Gpr35(1.17), Myo9b(0.89), Slamf8(0.59), Cmklr1(0.54), Rpl13a(0.41), Ccl5(0.36), Mapk3(0.23), Kars(0.11), Ccr7(0.07), Thbs1(0), Mst1(-0.02), Mapk14(-0.04), Ednrb(-0.18), Ptprj(-0.18), Slamf1(-0.2…
regulation of neutrophil chemotaxis	0.0259233	1.83757	2.93725e-10	3.13396e-09	35	Cxcl1(5.96), Cxcl2(5.94), Bst1(5.49), Cxcl5(5.3), Cxcl3(5.27), Lbp(3.29), Cxcr2(2.97), C3ar1(2.41), C5ar1(2.21), C5ar2(2.18), Il1b(2.16), Pf4(2.07), Dapk2(2.02), Edn1(1.89), Cd74(1.59), Il23a(1.41), Nckap1l(1.03), Camk1d(0.9), Rac2(0.73), Rac1(0.31), Tirap(0.3), Mospd2(0.24), Ccr7(0.07), Xcl1(0.06), Thbs4(0.03), Ripor2(-0.07), Ednra(-0.11), C1qbp(-0.12), Ppbp(-0.35), Sell(-0.36), Ccl19(-0.56), Ja…
cellular response to ionizing radiation	0.03482	1.8062	2.93776e-10	3.13396e-09	60	Rad51(5.37), Fignl1(5.19), Rad51ap1(4.93), Ect2(3.57), Cdkn1a(3.19), Ddias(3.01), Egr1(2.97), Blm(2.7), Cryab(2.2), Rhob(2.19), Bbc3(1.88), Chek2(1.84), H2afx(1.77), Kdm4d(1.31), Rhno1(1.18), Atr(1.04), Xrcc6(0.98), Kdm1a(0.88), Tnks1bp1(0.8), Rnf4(0.73), Rad9a(0.69), Bcl2l1(0.69), Fbxo4(0.66), Ino80(0.64), Gadd45a(0.58), Rad1(0.55), Atm(0.5), Elk1(0.5), Ints7(0.47), Rpl26(0.44), Hsf1(0.4), Eef1d…
cell killing	0.0231118	1.79943	3.15632e-10	3.36115e-09	123	F2(9.18), Cxcl1(5.96), Arg1(5.66), Cxcl5(5.3), Muc4(4.94), Raet1e(4.61), Raet1a(4.41), Trem1(3.78), Nos2(3.53), Stx11(3.07), Ulbp1(2.86), Ripk3(2.8), Pvr(2.67), Pglyrp3(2.56), Ccl2(2.48), Ncf1(2.17), Pf4(2.07), Reg3g(2.06), Fcgr3(2.04), Havcr2(2.03), Fcgr1(1.98), Emp2(1.93), F2rl1(1.91), Il7r(1.9), Ccr5(1.9), Igf2(1.61), Klrb1b(1.58), Cd1d1(1.49), Lgals9(1.46), H60c(1.44), Il23a(1.41), Il13(1.41)…
positive regulation of leukocyte apoptotic process	0.0322309	1.81925	3.3466e-10	3.55747e-09	34	Cdkn2a(8.3), Cd44(5.14), Myc(4.87), Hcar2(3.8), Adam8(3.21), Siglec1(3.02), Pdcd1(2.54), Nfkbid(2.35), Bbc3(1.88), Wnt5a(1.24), Anxa1(0.78), Prelid1(0.72), P2rx7(0.55), Nr4a3(0.4), Tgfb2(0.37), Ccl5(0.36), Zc3h8(0.36), Cd24a(0.27), Pdcd7(0.22), Pik3cd(0.19), Il10(0.09), Lyn(0.08), Cd274(0.07), Sirt1(0.02), Fnip1(-0.01), Bax(-0.05), Rapgef2(-0.07), Pik3cb(-0.24), Jak3(-0.47), Fas(-0.64), Mef2c(-0.…
cellular component disassembly	0.0346191	1.78339	3.48387e-10	3.69684e-09	334	Cdkn2a(8.3), Hk2(7.29), Meltf(6.61), Kif2c(5.75), Cdk1(5.69), Kif18b(5.69), Ckap2(5.65), Top2a(5.62), Mmp20(5.3), Trim58(4.9), Myc(4.87), Plk1(4.36), Atg9b(3.76), Kif18a(3.62), Tnf(2.8), Ddit4(2.75), Capg(2.72), Map1b(2.68), Ctss(2.62), Ccsap(2.52), Stmn1(2.43), Dpp4(2.3), Nrg1(2.23), Sh3pxd2b(2), Cidea(1.97), F2rl1(1.91), Bnip3l(1.74), Plek(1.71), Kif24(1.66), Slc17a9(1.58), Bnip3(1.55), Eif5a2(…
cortical actin cytoskeleton organization	0.0312543	1.81015	3.78052e-10	4.00455e-09	39	Anln(4.92), Racgap1(4.63), Rtkn2(3.74), Kif23(3.41), Tnf(2.8), Plek(1.71), Llgl1(1.51), Cavin3(1.42), Ikbkb(1.21), Rock2(1.19), Nckap1l(1.03), Ehd2(1), Rhoq(0.96), Coro1c(0.85), Rtkn(0.81), Rab13(0.74), Arf6(0.72), Was(0.54), Epb41l2(0.52), Pdcd6ip(0.51), Nckap1(0.49), Wipf1(0.47), Dlg1(0.39), Ezr(0.33), Strip1(0.32), Wipf2(0.22), Rock1(0.07), Wasl(-0.08), Epb41l1(-0.1), Cdk5(-0.1), Pls1(-0.12), …
RNA modification	0.0172171	1.79868	3.87688e-10	4.09939e-09	124	Nop56(2.28), Aicda(2.19), Dkc1(1.58), Gar1(1.55), Nop58(1.52), Pus7(1.45), Trmt61a(1.39), Nop2(1.35), Apobec1(1.28), Pusl1(1.2), Apobec3(1.19), Fbl(1.09), Mettl2(1.06), Nat10(1.06), Pus7l(1.05), Apobec2(1.03), Qtrt2(0.99), Nsun2(0.97), Thumpd3(0.94), Trmo(0.93), Ftsj3(0.88), Dimt1(0.88), Rpusd1(0.86), Nsun6(0.86), Elp1(0.86), Trmt6(0.83), Elp6(0.83), Virma(0.81), Alkbh1(0.79), Pus10(0.72), Elp5(0…
interleukin-8 secretion	0.0300976	1.8346	3.90481e-10	4.12167e-09	24	Nlrp10(7.04), Tlr2(4.58), Nos2(3.53), Cd14(3.18), C5ar2(2.18), Crp(2.05), F2rl1(1.91), Anxa4(1.51), Chil1(1.33), Wnt5a(1.24), Ptpn22(1.2), Ffar2(0.9), Anxa1(0.78), Cd244a(0.68), Tlr6(0.63), Cd2(0.35), Tlr1(0.27), Mapkbp1(0.26), Pycard(0.06), F2r(-0.06), Rab1a(-0.58), Ssc5d(-0.79), Hyal2(-0.82), Lep(-2.42),
regulation of cyclin-dependent protein serine/threonine kinase activity	0.0365061	1.78835	4.077e-10	4.29587e-09	67	Cdkn2a(8.3), Stil(5.44), Cdkn2b(4.83), Plk1(4.36), Cdc6(3.9), Sfn(3.79), Cks1b(3.29), Cdkn1a(3.19), Psrc1(3.01), Blm(2.7), Tnfaip3(2.65), Cdkn2c(1.57), Spdya(1.5), Wee2(1.36), Cdkn2d(1.31), Pdgfb(1.27), Cdkn1b(1.25), Src(1.17), Tfap4(1.11), Cks2(1.09), Ccnl1(0.89), Adam17(0.68), Gtpbp4(0.58), Ccnk(0.5), Pim1(0.47), Akt1(0.45), Ccnt1(0.43), Mnat1(0.42), Mapre3(0.39), Hexim2(0.32), Casp3(0.3), Inca…
negative regulation of B cell apoptotic process	0.0373861	1.82666	4.2214e-10	4.44023e-09	19	Aurkb(5.25), Cd44(5.14), Bcl2a1a(1.95), Hsh2d(1.77), Mir18b(1.61), Cd74(1.59), Mir92-2(1.51), Noc2l(1.39), Mif(1.38), Irs2(1.19), Mir363(1.04), Mir19b-2(0.79), Bcl10(0.66), Il2(0.59), Mir106b(0.59), Mir20b(0.22), Mir106a(0), Ada(-0.01), Slc39a10(-0.65),
centrosome separation	0.0365831	1.86331	4.28766e-10	4.50188e-09	13	Chek1(4.55), Kif11(4.53), Aurka(4.43), Nek2(2.75), Cntrob(1.42), Ranbp1(1.36), Nde1(1.11), Cep85(1.1), Ranbp3(0.68), Ndel1(0.05), Ranbp2(0.04), Map9(-0.92), Ranbp3l(-1.87),
negative regulation of DNA replication	0.0362801	1.80699	4.295e-10	4.50188e-09	34	Timeless(2.3), Tipin(2.13), Brca2(1.9), Chek2(1.84), Donson(1.8), Tgfb1(1.37), Mre11a(1.32), Gmnn(1.29), Zranb3(1.07), Tgfb3(1.05), Atr(1.04), Terf1(0.99), Pds5a(0.72), Gtpbp4(0.58), Smc1a(0.56), Lig3(0.55), Ttf1(0.39), Smc3(0.32), Inppl1(0.32), Rad17(0.31), Fbxw7(0.31), Wapl(0.29), Atg7(0.26), Cdan1(0.23), Stag2(0.23), Zfp830(0.16), Tspyl2(-0.13), Nf2(-0.16), Fbh1(-0.19), Mapk15(-0.2), Hus1(-0.2…
regulation of cell morphogenesis	0.0106834	1.77588	4.33614e-10	4.53708e-09	492	F2(9.18), Meltf(6.61), Grin1(5.16), Cd44(5.14), Sprr1b(5.11), Apoa1(4.74), Fezf2(4.58), Fbln1(4.57), Has2(4.3), Cpne5(4.24), Ostn(4.2), Parvb(3.93), Sema4f(3.87), Ccl12(3.81), Sema3c(3.64), Cdc7(3.57), Fn1(3.55), Fblim1(3.54), Ret(3.49), Tubb2b(3.48), Plxna4(3.3), Fgr(3.24), Itgb3(2.94), Tnik(2.92), Apoe(2.82), Map1b(2.68), Ccl3(2.66), S100b(2.62), Nefm(2.5), Ccl2(2.48), Pak3(2.37), Il6(2.35), Ar…
regulation of lipoprotein lipase activity	0.0313094	1.88864	4.78712e-10	5.00026e-09	15	Apoa4(8.52), Apoc3(7.68), Apoc2(5.18), Apoa1(4.74), Angptl8(4), Apoa5(3.11), Angptl3(3.04), Gpihbp1(2.21), Lmf1(0.16), Angptl4(0.12), Nr1h2(-0.43), Abhd5(-0.54), Nr1h3(-0.56), Apoh(-0.94), Sort1(-1.92),
myeloid leukocyte differentiation	0.0284315	1.76867	5.20893e-10	5.4314e-09	202	Myc(4.87), Tlr2(4.58), Runx1(4.32), Prtn3(4.14), Ubd(4.14), Trem2(3.87), Anxa2(3.76), Slc9b2(3.69), Tnfsf9(3.59), Cd109(3.49), Gab3(3.28), Adam8(3.21), Spib(3.07), Itgb3(2.94), Cd300lf(2.91), Lif(2.83), Tnf(2.8), Ccl3(2.66), Ifnb1(2.63), Jun(2.59), Ccr1(2.58), Csf3(2.49), Calcr(2.49), Fos(2.45), Dcstamp(2.41), C1qc(2.41), Epha2(2.41), Csf2(2.33), Relb(2.28), Pf4(2.07), Snx10(2.01), Cebpb(1.97), F…
negative regulation of chromatin organization	0.036835	1.77914	5.93272e-10	6.17538e-09	47	Brca1(5.2), Atad2(3.89), Dnmt1(2.58), Aicda(2.19), Kdm4a(1.64), Fendrr(1.52), Noc2l(1.39), Kdm4d(1.31), Apobec1(1.28), Kdm4b(1.27), Kdm3a(1.27), Gfi1b(1.2), Spi1(1.11), Dnmt3b(1.06), Kdm1a(0.88), Kdm5a(0.73), Mtf2(0.68), Sin3a(0.61), Ubr5(0.5), H2afy(0.48), Taf7(0.44), Mllt6(0.38), Phf2(0.33), Foxp3(0.33), Ctbp1(0.29), Smarcb1(0.26), Atg7(0.26), Kdm4c(0.25), Bcor(0.21), L3mbtl2(0.2), Supt6(0.19),…
regulation of killing of cells of other organism	0.0360516	1.8406	6.23095e-10	6.47458e-09	15	Cxcl1(5.96), Arg1(5.66), Cxcl5(5.3), Nos2(3.53), Pglyrp3(2.56), F2rl1(1.91), Ccr5(1.9), Bcl2l11(1.2), Gapdh(1.18), Pglyrp4(0.83), Pglyrp1(0.31), Bad(-0.49), Ifng(-1.06), Prf1(-1.23), Fcer2a(-1.61),
negative regulation of meiotic nuclear division	0.0386954	1.84142	6.72586e-10	6.97678e-09	12	Ttk(5.48), Lif(2.83), Fbxo5(2.42), Osm(2.13), Msh2(1.11), Rps6ka2(0.8), Hormad1(0.72), Rad1(0.55), Fbxo43(0.02), Dmrt1(0), Nanos2(-0.22), Mos(-0.27),
antigen processing and presentation of exogenous peptide antigen	0.02792	1.83044	6.81711e-10	7.05923e-09	21	H2-DMb2(2.44), Fcgr3(2.04), Fcgr1(1.98), H2-DMa(1.62), Cd74(1.59), H2-Ab1(1.52), Fcer1g(1.31), H2-K1(1.23), H2-DMb1(1.21), H2-Aa(1.01), Ifi30(1), B2m(0.99), H2-Eb1(0.9), Tapbp(0.8), Tap2(0.73), H2-M3(0.72), Unc93b1(0.39), Traf6(0.17), Ctse(0.03), H2-Oa(-0.82), Fcgr2b(-1.56),
leukocyte aggregation	0.0339227	1.84961	6.95051e-10	7.18498e-09	14	Cd44(5.14), Has2(4.3), Adam8(3.21), S100a9(2.28), Il1b(2.16), S100a8(2.14), Rac2(0.73), Bmp7(0.65), Spn(0.64), Msn(0.61), Stk10(0.53), Nr4a3(0.4), Sema4d(-0.04), Gstp1(-0.45),
positive regulation of tumor necrosis factor production	0.0258394	1.76557	7.35728e-10	7.59241e-09	81	Tlr2(4.58), Hspb1(4.27), Lbp(3.29), Cd14(3.18), Cd84(2.72), Ccl3(2.66), Ccl2(2.48), Pf4(2.07), Fcgr3(2.04), Havcr2(2.03), Ccr5(1.9), Ccl4(1.84), Spon2(1.84), Ptafr(1.63), Ifih1(1.61), Tnfrsf8(1.57), Lgals9(1.46), Il23a(1.41), Ddx58(1.4), Mif(1.38), Fcer1g(1.31), Cybb(1.26), Wnt5a(1.24), Zfp64(1.03), Tlr4(1.03), Tlr9(1.01), Arid5a(0.99), Abcc8(0.97), Tnfrsf1a(0.81), Sash3(0.67), Ripk2(0.66), Hdac1…
lagging strand elongation	0.0392782	1.84842	8.02893e-10	8.27131e-09	11	Lig1(3.66), Pola1(2.92), Fen1(1.84), Dna2(1.43), Rnaseh2a(0.96), Parp2(0.9), Lig4(0.84), Lig3(0.55), Rnaseh1(0.42), Parp1(0.21), Parp3(-0.59),
extrinsic apoptotic signaling pathway	0.0323265	1.7457	8.2993e-10	8.5352e-09	223	Brca1(5.2), Lcn2(5.2), Atf3(4.37), Inhba(4.35), Serpine1(3.73), Il1a(3.55), Ret(3.49), Tert(3.32), Siglec1(3.02), Lgals3(2.93), Scg2(2.89), Tnf(2.8), Fgg(2.74), Tnfrsf23(2.66), Tnfaip3(2.65), Bcl2a1b(2.49), Fgb(2.34), Csf2(2.33), Hmgb2(2.33), Il7(2.26), Tnfrsf12a(2.19), Il1b(2.16), Pf4(2.07), Tnfsf4(2.06), Tnfrsf1b(2.01), Col2a1(2), Traf2(2), Ngf(1.95), Bcl2a1a(1.95), Tnfrsf10b(1.93), Gata1(1.88)…
regulation of DNA binding	0.0367557	1.74826	8.49899e-10	8.72563e-09	115	Lhx2(6.43), Myc(4.87), E2f1(4.28), Cdca5(4.26), Sox11(3.95), Pitx2(3.64), Cdt1(2.94), Lif(2.83), Nek2(2.75), Plaur(2.75), Klf4(2.63), Jun(2.59), Hmgb2(2.33), Ngf(1.95), Gata1(1.88), Mmp9(1.8), Lgals9(1.46), Cpne1(1.38), Tgfb1(1.37), Itga2(1.34), Mad2l2(1.27), Pparg(1.27), Id1(1.18), Twist2(1.16), Tfap4(1.11), Ddit3(1.08), Wnt3a(1.05), Tlr4(1.03), Ctnnbip1(1.03), Fam129b(0.94), Pinx1(0.92), Dot1l(…
regulation of T cell mediated cytotoxicity	0.0355842	1.79039	9.04128e-10	9.26654e-09	24	Muc4(4.94), Ripk3(2.8), Pvr(2.67), Il7r(1.9), Cd1d1(1.49), Il23a(1.41), Fam49b(1.25), H2-K1(1.23), H2-D1(1.11), B2m(0.99), Ager(0.88), Tap2(0.73), H2-M3(0.72), Il12a(0.58), P2rx7(0.55), Ptprc(0.41), Ppp3cb(0.34), Xcl1(0.06), H2-T23(0.06), Nectin2(-0.08), Il12b(-0.17), Fadd(-0.28), Stx7(-0.33), Hspa8(-0.71),
dendritic cell differentiation	0.0341719	1.76961	9.17089e-10	9.38337e-09	36	Prtn3(4.14), Ubd(4.14), Trem2(3.87), Tnfsf9(3.59), Dcstamp(2.41), Csf2(2.33), Relb(2.28), F2rl1(1.91), Gata1(1.88), Tgfb1(1.37), Spi1(1.11), Trpm2(1.03), Rbpj(1), Ager(0.88), Pirb(0.85), H2-M3(0.72), Notch2(0.66), Tgfbr2(0.57), Batf(0.41), Tmem176b(0.37), Traf6(0.17), Irf4(0.14), Ltbr(0.13), Lyn(0.08), Ccr7(0.07), Tmem176a(0.02), Il4(-0.12), Batf2(-0.24), Psen1(-0.26), Zbtb46(-0.37), Ccl19(-0.56)…
vascular endothelial growth factor production	0.032281	1.77486	1.00253e-09	1.02336e-08	32	Brca1(5.2), Hpse(5.09), C3(5.04), Hc(4.19), Il1a(3.55), Ccl2(2.48), C3ar1(2.41), Il6(2.35), C5ar1(2.21), Il1b(2.16), Ptgs2(2.14), Cxcl17(2.14), Gata4(1.72), Sulf2(1.3), Adora2b(1.28), Aqp4(1.27), Eif2ak3(1.18), Atf4(0.77), Nodal(0.67), Nutf2(0.61), Sars(0.55), Rora(0.25), Arnt(0.19), Ccr2(-0.08), Flt4(-0.29), Hif1a(-0.62), Adgrg1(-0.78), Cyp1b1(-1.32), Ndrg2(-1.35), Sulf1(-1.55), Ccbe1(-1.79), Ad…
cortical cytoskeleton organization	0.0345249	1.75451	1.00359e-09	1.02336e-08	52	Anln(4.92), Racgap1(4.63), Rtkn2(3.74), Kif23(3.41), Tnf(2.8), Rhou(2.17), Actn1(2), Plek(1.71), Llgl1(1.51), Cavin3(1.42), Ikbkb(1.21), Rock2(1.19), Nckap1l(1.03), Ehd2(1), Sept7(0.99), Rhoq(0.96), Coro1c(0.85), Rtkn(0.81), Rhobtb3(0.77), Wdr1(0.77), Rab13(0.74), Arf6(0.72), Was(0.54), Epb41l2(0.52), Pdcd6ip(0.51), Nckap1(0.49), Wipf1(0.47), Cdc42(0.41), Dlg1(0.39), Ezr(0.33), Strip1(0.32), Wipf…
cytoplasmic translation	0.0124906	1.76901	1.01753e-09	1.03581e-08	82	Eif4ebp1(3.34), Jakmip1(1.4), Hspa14(1.16), Rplp0(0.99), Rps7(0.93), Rpl15(0.93), Dph2(0.9), Mrto4(0.87), Nck1(0.86), Rpl10a(0.81), Rpl4(0.8), Gspt2(0.78), Rps2(0.72), Rps3(0.67), Rps21(0.66), Rps3a1(0.66), Eif3m(0.65), Fmr1(0.65), Rpl18(0.61), Eif3d(0.6), Rps20(0.6), Rpl39(0.59), Dph1(0.58), Rpl22(0.58), Rps26(0.57), Eif2s3x(0.56), Rpl8(0.55), Zc3h15(0.55), Rpl18a(0.55), Dph5(0.54), Rpl6(0.53), …
positive regulation of interleukin-8 production	0.0322236	1.76141	1.06094e-09	1.07817e-08	42	Nlrp10(7.04), Tlr2(4.58), Serpine1(3.73), Tlr5(3.46), Lbp(3.29), Cd14(3.18), Tnf(2.8), Tlr8(2.43), Il1b(2.16), F2rl1(1.91), Ddx58(1.4), Wnt5a(1.24), Ddit3(1.08), Tlr4(1.03), Tlr9(1.01), Ffar2(0.9), Cd244a(0.68), Bcl10(0.66), Ripk1(0.58), Afap1l2(0.45), Tlr7(0.44), Cd2(0.35), Tirap(0.3), Tlr1(0.27), Il18(0.24), Pycard(0.06), Prg3(0.02), Prkd2(-0.04), F2r(-0.06), Gdf2(-0.1), Zfp580(-0.16), Tlr3(-0.…
T cell activation involved in immune response	0.0315078	1.73945	1.16996e-09	1.18695e-08	89	Clec4d(4.45), Myb(3.53), Eomes(3.44), Stx11(3.07), Lgals3(2.93), Clec4e(2.77), Tnfsf18(2.68), Ifnb1(2.63), Il6(2.35), Bcl3(2.34), Relb(2.28), Tnfsf4(2.06), Havcr2(2.03), F2rl1(1.91), Icam1(1.84), Il18r1(1.83), Irf1(1.57), Rara(1.42), Il23a(1.41), Tgfb1(1.37), Fcer1g(1.31), Ly9(1.24), Slc11a1(1.19), Stat3(1.07), Nlrp3(0.99), Ifnz(0.92), Rps6(0.87), Slamf6(0.86), Loxl3(0.84), Apbb1ip(0.83), Anxa1(0…
[truncated: 2,717 more rows]

## Sheet: Down in VpR vs WT Cortex
GAGE: Gene sets reduced in VpR versus WT Cortex
Listed in order are gene sets from GO: Consensus, GO:Biological Processes, MSigDB: Chemical and genetic perturbations, MSigDB: Transcription factor targets
Positive values for stat.mean and positive fold changes of each individual gene reflect higher expression in VpR than in WT Cortex, negative values reflect lower expression in VpR than in WT Cortex
[truncated: 1,658 more rows]

## Sheet: Up in VpRH1 vs VpR
GAGE: Gene sets enriched in VpRH1 versus VpR
[truncated: 77 more rows]

[truncated: 3 more sheets: Down in VpRH1 vs VpR, Up in VpRH2 vs VpR, Down in VpRH2 vs VpR]
