# Supplementary material for: HIF-1α and HIF-2α differently regulate tumour development and inflammation of clear cell renal cell carcinoma in mice
Source: Nat Commun. 2020 Aug 17;11:4111. doi: 10.1038/s41467-020-17873-3 (PMC7431415; doi:10.1038/s41467-020-17873-3)
Supplement: Supplementary file 6 — Supplementary Data 3 [file 41467_2020_17873_MOESM6_ESM.xlsx]

## Sheet: Expression values
Supplementary Data 3. Proteomic analyses
Expression values represent MSStats processed values (NA represents not detected)				WT Cortex	VpR	VpRH1	VpRH2
Protein	Protein names	Entrez	Gene ID	Cntrl_a	Cntrl_b	Cntrl_c	Cntrl_d	Cntrl_e	Cntrl_f	VpR_a	VpR_b	VpR_c	VpR_d	VpR_e	VpR_f	VpRH1_a	VpRH1_b	VpRH1_c	VpRH1_d	VpRH1_e	VpRH1_f	VpRH2_a	VpRH2_b	VpRH2_c	VpRH2_d	VpRH2_e	VpRH2_f				Entrez			Gene ID
A0A0A6YY25	BTB/POZ domain-containing protein 18	100270744	Btbd18	NA	3.60837	3.69487	3.66508	3.66816	NA	NA	3.70786	3.6002	3.68226	3.66245	NA	NA	3.70036	3.68131	3.63048	3.65208	NA	NA	3.60685	3.75843	3.69384	3.72932	NA				From	To		From	To
A0JNU3	60 kDa lysophospholipase (EC 3.1.1.5) (Lysophospholipase-transacylase) [Includes: L-asparaginase (EC 3.5.1.1) (L-asparagine amidohydrolase); 1-alkyl-2-acetylglycerophosphocholine esterase (EC 3.1.1.47) (Platelet-activating factor acetylhydrolase) (PAF acetylhydrolase)]	104816	Aspg	3.59584	3.56123	3.57135	3.5646	3.60423	3.63333	3.59518	3.63214	3.61687	3.54682	3.5672	3.61546	3.6356	3.6623	3.71286	3.55347	3.66998	3.6312	3.57485	3.58968	3.67583	3.67906	3.64352	3.60622				A0A0A6YY25	100270744		A0A0A6YY25	Btbd18
A2A432	Cullin-4B (CUL-4B)	72584	Cul4b	3.54418	3.55011	3.55782	3.61234	3.56653	3.58099	3.6092	3.62082	3.61437	3.62878	3.59493	3.56528	3.60617	3.6741	3.67046	3.64658	3.5812	3.5849	3.57615	3.56967	3.77606	3.7561	3.58475	3.57677				A0JNU3	104816		A0JNU3	Aspg
A2A5R2	Brefeldin A-inhibited guanine nucleotide-exchange protein 2 (Brefeldin A-inhibited GEP 2) (ADP-ribosylation factor guanine nucleotide-exchange factor 2)	99371	Arfgef2	3.69697	3.6901	3.78896	3.76067	3.73161	3.6713	3.70772	3.69985	3.77241	3.67481	3.70129	3.69351	3.70968	3.73957	3.71873	3.69674	3.70576	3.6948	3.68808	3.67384	3.70135	3.76967	3.68039	3.69446				A2A432	72584		A2A432	Cul4b
A2A6A1	G patch domain-containing protein 8	237943	Gpatch8	3.5947	3.6095	3.53751	3.58771	3.65169	3.7056	3.72474	3.68428	3.61238	3.59599	3.6483	3.64989	3.65649	3.72715	3.76558	3.67118	3.64471	3.65732	3.60757	3.63116	3.88436	3.79491	3.61528	3.61195				A2A5R2	99371		A2A5R2	Arfgef2
A2A791	Zinc finger MYM-type protein 4 (Zinc finger protein 262)	67785	Zmym4	NA	3.27553	3.39532	3.42654	3.32559	NA	NA	3.51883	3.43914	3.55593	3.5199	NA	NA	3.65137	3.62762	3.537	3.44966	NA	NA	3.42729	3.60362	3.5843	3.47099	NA				A2A6A1	237943		A2A6A1	Gpatch8
A2A7S8	Uncharacterized protein KIAA1522	97130	Kiaa1522	3.61545	3.60272	3.58154	3.59528	3.63481	3.6322	3.72265	3.65271	3.61657	3.64643	3.62769	3.56382	3.63316	3.65333	3.68049	3.60586	3.58474	3.60549	3.59827	3.58979	3.68119	3.69695	3.60304	3.58313				A2A791	67785		A2A791	Zmym4
A2A8L5	Receptor-type tyrosine-protein phosphatase F (EC 3.1.3.48) (Leukocyte common antigen related) (LAR)	19268	Ptprf	3.63868	3.62994	NA	NA	3.61548	3.60574	3.60698	3.64608	NA	NA	3.59596	3.59572	3.61375	3.66945	NA	NA	3.59172	3.60783	3.58273	3.60982	NA	NA	3.60243	3.57223				A2A7S8	97130		A2A7S8	Kiaa1522
A2A8Z1	Oxysterol-binding protein-related protein 9 (ORP-9) (OSBP-related protein 9)	100273	Osbpl9	3.6469	3.70402	3.66036	3.66865	3.68666	3.69126	3.77814	3.70549	3.70453	3.7219	3.72105	3.7182	3.75568	3.79651	3.80294	3.71275	3.74005	3.71109	3.71037	3.74578	3.69391	3.77334	3.7385	3.73978				A2A8L5	19268		A2A8L5	Ptprf
A2AB59	Rho GTPase-activating protein 27 (CIN85-associated multi-domain-containing Rho GTPase-activating protein 1) (Rho-type GTPase-activating protein 27)	544817	Arhgap27	3.6405	3.70096	3.68527	3.70556	3.68429	3.69406	3.81153	3.75831	3.73042	3.69854	3.72481	3.77756	3.70809	3.76443	3.78348	3.75669	3.73779	3.71552	3.74173	3.77654	3.77305	3.75977	3.74276	3.73568				A2A8Z1	100273		A2A8Z1	Osbpl9
A2ABV5	Mediator of RNA polymerase II transcription subunit 14 (Cofactor required for Sp1 transcriptional activation subunit 2) (CRSP complex subunit 2) (Mediator complex subunit 14) (Thyroid hormone receptor-associated protein complex 170 kDa component) (Trap170)	26896	Med14	3.55258	3.66201	3.55991	3.57485	3.61365	3.66887	3.63583	3.59797	3.57956	3.56316	3.60529	3.58135	3.58975	3.57501	3.69408	3.61811	3.61988	3.49705	3.52373	3.64927	3.66263	3.69675	3.65968	3.55382				A2AB59	544817		A2AB59	Arhgap27
A2ADY9	Protein DDI1 homolog 2 (EC 3.4.23.-)	68817	Ddi2	3.60079	3.63464	3.59417	3.61181	3.61405	3.59669	3.68065	3.6892	3.6364	3.67781	3.65691	3.6881	3.71098	3.74913	3.75272	3.6798	3.67599	3.64709	3.66256	3.68192	3.69025	3.74234	3.67904	3.68029				A2ABV5	26896		A2ABV5	Med14
A2AGT5	Cytoskeleton-associated protein 5	75786	Ckap5	3.50315	3.50256	3.43299	3.49374	3.52044	3.52834	3.63489	3.59473	3.52047	3.6185	3.60688	3.5706	3.61719	3.64792	3.69979	3.57007	3.54112	3.54845	3.57916	3.61308	3.6994	3.74318	3.58876	3.5459				A2ADY9	68817		A2ADY9	Ddi2
A2AI08	Taperin	97031	Tprn	3.64613	3.61818	3.60332	3.6097	3.61357	3.60286	3.69426	3.65724	3.61203	3.62276	3.65858	3.64488	3.69923	3.72511	3.73974	3.66823	3.62665	3.6519	3.63981	3.66058	3.69759	3.72058	3.64723	3.6397				A2AGT5	75786		A2AGT5	Ckap5
A2AJI0	MAP7 domain-containing protein 1	245877	Map7d1	3.43284	NA	3.4594	3.47002	NA	3.3967	3.62334	NA	3.51893	3.52117	NA	3.45516	3.56521	NA	3.6246	3.49539	NA	3.43109	3.51773	NA	3.71021	3.63872	NA	3.5003				A2AI08	97031		A2AI08	Tprn
A2AJL3	FGGY carbohydrate kinase domain-containing protein (EC 2.7.1.-)	75578	Fggy	3.64625	3.62188	3.62722	3.5906	3.59753	3.62207	3.52473	3.57034	3.57242	3.58998	3.54297	3.61632	3.5266	3.51691	3.50317	3.58663	3.59936	3.58584	3.58445	3.60606	3.55021	3.50591	3.56172	3.59895				A2AJI0	245877		A2AJI0	Map7d1
A2AJT4	Arginine/serine-rich protein PNISR (Serine/arginine-rich-splicing regulatory protein 130) (SRrp130) (Splicing factor, arginine/serine-rich 130) (Splicing factor, arginine/serine-rich 18)	#N/A	Pnisr	3.52813	3.47178	3.36532	3.42161	3.49287	3.49451	3.6503	3.56092	3.4727	3.50556	3.51572	3.52327	3.57619	3.60893	3.66511	3.54912	3.51152	3.51321	3.47091	3.49537	3.61495	3.69869	3.47583	3.47202				A2AJL3	75578		A2AJL3	Fggy
A2AKK5	Acyl-coenzyme A amino acid N-acyltransferase 1 (EC 2.3.1.-)	230161	Acnat1	NA	3.72301	3.6853	3.62881	3.69322	NA	NA	3.6715	3.73108	3.68457	3.66746	NA	NA	3.83219	3.68009	3.86661	3.71643	NA	NA	3.61444	3.63664	3.56324	3.64055	NA				A2AKK5	230161		A2AJT4	Pnisr
A2AKQ0	UDP-glucuronic acid/UDP-N-acetylgalactosamine transporter (UDP-GlcA/UDP-GalNAc transporter) (Solute carrier family 35 member D1)	242585	Slc35d1	3.72551	3.83853	NA	NA	3.83896	3.78974	3.83612	3.75246	NA	NA	3.77323	3.72303	3.83361	3.84114	NA	NA	3.67958	3.73254	3.72157	3.7111	NA	NA	3.73449	3.78259				A2AKQ0	242585		A2AKK5	Acnat1
A2AMZ4	NADH dehydrogenase [ubiquinone] 1 alpha subcomplex assembly factor 8	208501	Ndufaf8	3.55788	3.57878	NA	NA	3.57716	3.53771	3.59952	3.54398	NA	NA	3.51294	3.48063	3.62261	3.57705	NA	NA	3.50952	3.49927	3.52221	3.44549	NA	NA	3.43954	3.4789				A2AMZ4	208501		A2AKQ0	Slc35d1
A2AN08	E3 ubiquitin-protein ligase UBR4 (EC 2.3.2.27) (N-recognin-4) (RING-type E3 ubiquitin transferase UBR4) (Zinc finger UBR1-type protein 1) (p600)	69116	Ubr4	3.59538	3.57191	3.59524	3.60859	3.56485	3.58888	3.68447	3.63505	3.62258	3.6447	3.64595	3.64367	3.64279	3.68186	3.6986	3.64721	3.64118	3.63399	3.62606	3.64671	3.70238	3.65505	3.63203	3.63038				A2AN08	69116		A2AMZ4	Ndufaf8
A2APB8	Targeting protein for Xklp2	72119	Tpx2	3.44916	3.59257	3.48338	3.53874	3.59392	3.47575	3.715	3.62862	3.65328	3.59936	3.60862	3.64774	3.68337	3.64951	3.71815	3.63039	3.5982	3.6378	3.63522	3.65715	3.83048	3.77936	3.65302	3.57704				A2APB8	72119		A2AN08	Ubr4
A2APT9	Kelch domain-containing protein 7A	242721	Klhdc7a	3.73948	3.74631	3.69878	3.70346	3.77738	3.71944	3.6202	3.6573	3.66371	3.6379	3.60752	3.57153	3.615	3.68495	3.60923	3.59104	3.66811	3.61527	3.61255	3.63537	3.7615	3.63935	3.63962	3.65466				A2APT9	242721		A2APB8	Tpx2
A2AQ19	RNA polymerase-associated protein RTF1 homolog	76246	Rtf1	3.64259	3.60874	3.60024	3.65755	3.63519	3.63424	3.71318	3.72077	3.69996	3.70823	3.73238	3.71966	3.75306	3.78191	3.80746	3.77693	3.69668	3.71012	3.71158	3.70281	3.85287	3.80754	3.69567	3.6706				A2AQ19	76246		A2APT9	Klhdc7a
A2AQ25	Sickle tail protein (Enhancer trap locus 4)	208618	Skt	3.55152	3.58864	3.57739	3.60668	3.59244	3.56386	3.75902	3.65554	3.58829	3.65908	3.65152	3.62387	3.71646	3.70127	3.77284	3.62228	3.6143	3.58877	3.62145	3.64744	3.7444	3.75647	3.61123	3.57735				A2AQ25	208618		A2AQ19	Rtf1
A2AR02	Peptidyl-prolyl cis-trans isomerase G (PPIase G) (Peptidyl-prolyl isomerase G) (EC 5.2.1.8) (Cyclophilin G) (Rotamase G)	228005	Ppig	3.48202	3.50118	3.51035	3.46561	3.47568	3.50641	3.65811	3.56281	3.51678	3.59715	3.65958	3.62092	3.68592	3.68932	3.70027	3.63697	3.56984	3.5435	3.55697	3.56226	3.53727	3.65372	3.54807	3.54173				A2AR02	228005		A2AQ25	Skt
A2ARV4	Low-density lipoprotein receptor-related protein 2 (LRP-2) (Glycoprotein 330) (gp330) (Megalin)	14725	Lrp2	3.74469	3.76936	3.74167	3.74955	3.76168	3.74822	3.64808	3.65862	3.66648	3.65234	3.65443	3.67065	3.717	3.7103	3.69792	3.63703	3.68095	3.65456	3.66481	3.59158	3.68037	3.69013	3.67416	3.68982				A2ARV4	14725		A2AR02	Ppig
A2AS89	Agmatinase, mitochondrial (EC 3.5.3.11) (Agmatine ureohydrolase) (AUH)	75986	Agmat	3.54468	3.60807	3.62475	3.59477	3.5798	3.57915	3.56722	3.60833	3.55687	3.57508	3.55096	3.49654	3.64682	3.64233	3.74582	3.58059	3.66767	3.5518	3.5553	3.59639	3.67806	3.68085	3.64683	3.6169				A2AS89	75986		A2ARV4	Lrp2
A2ASQ1	Agrin [Cleaved into: Agrin N-terminal 110 kDa subunit; Agrin C-terminal 110 kDa subunit; Agrin C-terminal 90 kDa fragment (C90); Agrin C-terminal 22 kDa fragment (C22)]	11603	Agrn	3.64535	3.64385	3.63587	3.67149	3.64463	3.65198	3.65284	3.63116	3.61817	3.66168	3.68203	3.61135	3.67654	3.70407	3.71708	3.68032	3.61196	3.62116	3.67923	3.61845	3.75458	3.74017	3.63378	3.6343				A2ASQ1	11603		A2AS89	Agmat
A2ASS6	Titin (EC 2.7.11.1) (Connectin)	#N/A	Ttn	3.74279	3.6126	3.59973	3.51741	3.62979	3.67918	3.71928	3.62883	3.58204	3.78456	3.59116	3.57132	3.61697	3.63408	3.49852	3.51377	3.60406	3.7264	3.57004	3.58273	3.56168	3.60569	3.5807	3.56384				A2ATU0	209692		A2ASQ1	Agrn
A2ATU0	Probable 2-oxoglutarate dehydrogenase E1 component DHKTD1, mitochondrial (EC 1.2.4.2) (Dehydrogenase E1 and transketolase domain-containing protein 1)	209692	Dhtkd1	3.73849	3.77824	3.81936	3.74394	3.71742	3.69571	3.5541	3.56636	3.53532	3.60537	3.5499	3.56168	3.54519	3.55469	3.58626	3.59236	3.62082	3.64694	3.56147	3.55466	3.50664	3.61117	3.58169	3.57742				A2AWA9	227800		A2ASS6	Ttn
A2AWA9	Rab GTPase-activating protein 1 (GAP and centrosome-associated protein) (Rab6 GTPase-activating protein GAPCenA)	227800	Rabgap1	3.58748	3.60476	3.52545	3.57223	3.61392	3.60299	3.63106	3.57296	3.57735	3.66588	3.57479	3.59549	3.61954	3.53805	3.65906	3.63725	3.61489	3.56432	3.58599	3.6716	3.64593	3.69469	3.63069	3.61242				A2AWP8	72754		A2ATU0	Dhtkd1
A2AWP8	Rho guanine nucleotide exchange factor 10-like protein (GrinchGEF)	72754	Arhgef10l	3.40973	3.58663	3.59146	3.61763	3.5897	3.42425	3.69443	3.56443	3.5982	3.58916	3.59756	3.55432	3.59969	3.54792	3.52382	3.57968	3.58399	3.53708	3.47108	3.59616	3.54831	3.5849	3.58277	3.49552				A2BDX3	69372		A2AWA9	Rabgap1
A2BDX3	Adenylyltransferase and sulfurtransferase MOCS3 (Molybdenum cofactor synthesis protein 3) [Includes: Molybdopterin-synthase adenylyltransferase (EC 2.7.7.80) (Adenylyltransferase MOCS3) (Sulfur carrier protein MOCS2A adenylyltransferase); Molybdopterin-synthase sulfurtransferase (EC 2.8.1.11) (Sulfur carrier protein MOCS2A sulfurtransferase) (Sulfurtransferase MOCS3)]	69372	Mocs3	3.40628	3.46904	3.33344	3.43982	3.4885	3.43487	3.49799	3.4882	3.36343	3.44952	3.48361	3.46354	3.51177	3.47309	3.49624	3.47082	3.44497	3.46636	3.43643	3.47419	3.20918	3.50729	3.47169	3.42577				A2BH40	93760		A2AWP8	Arhgef10l
A2BH40	AT-rich interactive domain-containing protein 1A (ARID domain-containing protein 1A) (BRG1-associated factor 250) (BAF250) (BRG1-associated factor 250a) (BAF250A) (Osa homolog 1) (SWI-like protein) (SWI/SNF complex protein p270) (SWI/SNF-related, matrix-associated, actin-dependent regulator of chromatin subfamily F member 1)	93760	Arid1a	3.64051	3.71091	3.68319	3.66942	3.69236	3.6637	3.78517	3.71386	3.68421	3.72364	3.71674	3.71625	3.74544	3.78264	3.80113	3.75257	3.70764	3.66528	3.70782	3.70927	3.83259	3.77965	3.69846	3.69293				A2RTL5	208606		A2BDX3	Mocs3
A2RTL5	Arginine/serine-rich coiled-coil protein 2	208606	Rsrc2	NA	3.4764	3.29887	3.34568	3.5054	NA	NA	3.50288	3.41453	3.50776	3.51555	NA	NA	3.49478	3.63102	3.49008	3.54222	NA	NA	3.46885	3.70887	3.53051	3.45315	NA				A2TJV2	74337		A2BH40	Arid1a
A2TJV2	Paralemmin-3	74337	Palm3	3.48716	3.6453	NA	NA	3.61557	3.58433	3.59159	3.51549	NA	NA	3.54149	3.5709	3.58854	3.64929	NA	NA	3.536	3.48347	3.55894	3.54255	NA	NA	3.55409	3.57606				A3KGB4	245638		A2RTL5	Rsrc2
A3KGB4	TBC1 domain family member 8B	245638	Tbc1d8b	NA	3.6428	3.52195	3.60124	3.63021	NA	NA	3.66459	3.62015	3.65569	3.65938	NA	NA	3.67382	3.81444	3.64968	3.64664	NA	NA	3.67689	3.8364	3.85066	3.65892	NA				A3KMP2	239570		A2TJV2	Palm3
A3KMP2	Tetratricopeptide repeat protein 38 (TPR repeat protein 38)	239570	Ttc38	3.70995	3.7052	3.70864	3.69016	3.71027	3.6882	3.67288	3.66774	3.66951	3.68708	3.66493	3.69841	3.66116	3.63328	3.59148	3.64728	3.61061	3.71989	3.67137	3.66695	3.55801	3.5678	3.67684	3.6703				A6H5Y3	238505		A3KGB4	Tbc1d8b
A6H5Y3	Methionine synthase (EC 2.1.1.13) (5-methyltetrahydrofolate--homocysteine methyltransferase) (Vitamin-B12 dependent methionine synthase) (MS)	238505	Mtr	NA	3.63293	3.74487	3.65643	3.58011	NA	NA	3.62657	3.69322	3.64393	3.67493	NA	NA	3.67639	3.61325	3.64053	3.62214	NA	NA	3.67128	3.64448	3.59154	3.6173	NA				A6H630	73419		A3KMP2	Ttc38
A6H630	Damage-control phosphatase ARMT1 (EC 3.1.3.-) (Acidic residue methyltransferase 1) (Protein-glutamate O-methyltransferase) (EC 2.1.1.-) (Sugar phosphate phosphatase ARMT1)	73419	Armt1	3.58885	3.58362	NA	NA	3.55859	3.56498	3.59443	3.59028	NA	NA	3.54065	3.57851	3.59829	3.599	NA	NA	3.58099	3.61074	3.56766	3.54717	NA	NA	3.59474	3.55189				A6H8H2	329877		A6H5Y3	Mtr
A6H8H2	DENN domain-containing protein 4C	329877	Dennd4c	3.67978	3.59444	3.61688	3.73104	3.62994	3.69674	3.56873	3.67302	3.6007	3.70852	3.6218	3.66522	3.75103	3.643	3.84019	3.60731	3.59634	3.65459	3.6993	3.72389	3.90873	3.82344	3.67246	3.62868				A6PWY4	241627		A6H630	Armt1
A6PWY4	WD repeat-containing protein 76	241627	Wdr76	3.78684	NA	3.7467	3.74993	NA	3.79885	3.89495	NA	3.77007	3.807	NA	3.80751	3.86853	NA	3.84809	3.81622	NA	3.77859	3.79624	NA	3.84153	3.87358	NA	3.82049				A6X935	16427		A6H8H2	Dennd4c
A6X935	Inter alpha-trypsin inhibitor, heavy chain 4 (ITI heavy chain H4) (ITI-HC4) (Inter-alpha-inhibitor heavy chain 4)	16427	Itih4	3.68708	3.67458	3.64056	3.70716	3.68674	3.68052	3.72172	3.7608	3.68635	3.72775	3.74793	3.68612	3.73013	3.7463	3.75604	3.73528	3.72923	3.72796	3.71421	3.76332	3.6378	3.72232	3.73893	3.6839				B1AR13	217149		A6PWY4	Wdr76
B1AR13	CDGSH iron-sulfur domain-containing protein 3, mitochondrial (Melanoma nuclear protein 13)	217149	Cisd3	3.70399	3.78081	3.76314	3.74219	3.74335	3.71831	3.73221	3.73668	3.72071	3.73078	3.70196	3.65103	3.76178	3.80773	3.85044	3.72331	3.71944	3.68044	3.68944	3.65036	3.7731	3.79137	3.7058	3.68968				B1AVZ0	331487		A6X935	Itih4
B1AVZ0	Uracil phosphoribosyltransferase homolog	331487	Uprt	3.79051	3.68661	3.69096	3.73958	3.72817	3.77653	3.65726	3.73731	3.73104	3.80374	3.7855	3.65822	3.66466	3.76088	3.79273	3.75827	3.75955	3.69808	3.69693	3.74583	3.58772	3.75501	3.72046	3.6887				B1AXH1	100042480		B1AR13	Cisd3
B1AXH1	NHS-like protein 2	100042480	Nhsl2	3.52877	3.51916	3.52468	3.56494	3.60076	3.53833	3.58908	3.64504	3.51546	3.55149	3.63542	3.55906	3.59178	3.63696	3.6813	3.56521	3.52612	3.51692	3.55507	3.54705	3.75302	3.66589	3.55486	3.51295				B1AXP6	68512		B1AVZ0	Uprt
B1AXP6	Mitochondrial import receptor subunit TOM5 homolog	68512	Tomm5	3.7422	3.74917	3.64694	3.72668	3.75765	3.72745	3.6317	3.61492	3.62012	3.6998	3.66088	3.68899	3.65529	3.61828	3.5867	3.65571	3.71058	3.72094	3.6678	3.61804	3.49943	3.65145	3.66344	3.63735				B1AY13	329908		B1AXH1	Nhsl2
B1AY13	Ubiquitin carboxyl-terminal hydrolase 24 (EC 3.4.19.12) (Deubiquitinating enzyme 24) (Ubiquitin thioesterase 24) (Ubiquitin-specific-processing protease 24)	329908	Usp24	3.54751	3.54262	3.53302	3.5306	3.53256	3.57376	3.61272	3.60854	3.60532	3.58035	3.6058	3.57747	3.55633	3.62917	3.66524	3.6014	3.58986	3.52239	3.55818	3.59568	3.63713	3.62342	3.57503	3.54423				B1AZA5	242474		B1AXP6	Tomm5
B1AZA5	Transmembrane protein 245	242474	Tmem245	3.52304	3.51258	3.50632	3.52889	3.58708	3.52497	3.64947	3.64883	3.58584	3.64596	3.59847	3.52932	3.63484	3.69465	3.7365	3.5646	3.57345	3.56694	3.60379	3.59656	3.78533	3.78605	3.60289	3.54634				B1AZI6	331401		B1AY13	Usp24
B1AZI6	THO complex subunit 2 (Tho2)	331401	Thoc2	3.63884	3.68095	3.63119	3.64447	3.69641	3.64323	3.69455	3.72553	3.64248	3.74689	3.73231	3.76063	3.72152	3.76369	3.85922	3.73881	3.729	3.73524	3.76099	3.72932	3.77704	3.83658	3.7182	3.75757				B1AZP2	228836		B1AZA5	Tmem245
B1AZP2	Disks large-associated protein 4 (DAP-4) (PSD-95/SAP90-binding protein 4) (SAP90/PSD-95-associated protein 4) (SAPAP-4)	228836	Dlgap4	3.64366	3.63912	3.54922	3.59559	3.62673	3.59913	3.56128	3.59935	3.63142	3.6359	3.63658	3.68391	3.57932	3.5989	3.70584	3.64015	3.60734	3.68081	3.66216	3.63896	3.71192	3.71805	3.60898	3.6309				B2RQC6	69719		B1AZI6	Thoc2
B2RQC6	CAD protein [Includes: Glutamine-dependent carbamoyl-phosphate synthase (EC 6.3.5.5); Aspartate carbamoyltransferase (EC 2.1.3.2); Dihydroorotase (EC 3.5.2.3)]	69719	Cad	3.3643	3.41712	3.49486	3.47921	3.41861	3.37752	3.58688	3.5043	3.44485	3.48356	3.50367	3.52004	3.53056	3.46725	3.55549	3.48485	3.50804	3.44553	3.47858	3.46596	3.60965	3.54477	3.47208	3.48883				B2RRD7	78783		B1AZP2	Dlgap4
B2RRD7	Peregrin (Bromodomain and PHD finger-containing protein 1)	78783	Brpf1	3.75477	NA	3.68538	3.4348	NA	3.58921	3.46441	NA	3.57696	3.49008	NA	3.31047	3.34378	NA	3.1848	3.16533	NA	3.45774	3.30174	NA	3.32094	3.0583	NA	3.33566				B2RRE7	73945		B2RQC6	Cad
B2RRE7	OTU domain-containing protein 4 (EC 3.4.19.12)	73945	Otud4	3.8382	3.79519	NA	NA	3.83246	3.70773	3.77353	3.7946	NA	NA	3.74214	3.69233	3.75688	3.81001	NA	NA	3.77681	3.66281	3.68214	3.78306	NA	NA	3.76491	3.77224				B2RSH2	14677		B2RRD7	Brpf1
B2RSH2	Guanine nucleotide-binding protein G(i) subunit alpha-1 (Adenylate cyclase-inhibiting G alpha protein)	14677	Gnai1	3.71216	3.70248	3.75766	3.68359	3.71423	3.6991	3.64961	3.64967	3.65499	3.68903	3.65187	3.64576	3.65543	3.72056	3.67037	3.63163	3.64965	3.65677	3.63461	3.65486	3.72626	3.71574	3.62508	3.6229				B2RXS4	140570		B2RRE7	Otud4
B2RXS4	Plexin-B2	140570	Plxnb2	3.60085	3.62017	3.63	3.61499	3.61526	3.62804	3.63801	3.6386	3.62178	3.64164	3.64198	3.61726	3.63056	3.65669	3.67334	3.58409	3.60761	3.58818	3.62317	3.63375	3.71057	3.68025	3.62388	3.60886				B2RY56	67039		B2RSH2	Gnai1
B2RY56	RNA-binding protein 25 (RNA-binding motif protein 25)	67039	Rbm25	3.69955	3.64028	3.76437	3.69844	3.68093	3.70668	3.75391	3.77226	3.75878	3.73046	3.74594	3.76492	3.73097	3.69754	3.70406	3.78319	3.76642	3.73944	3.73493	3.74636	3.68107	3.68353	3.76159	3.75536				B9EJ86	237542		B2RXS4	Plxnb2
B9EJ86	Oxysterol-binding protein-related protein 8 (ORP-8) (OSBP-related protein 8)	237542	Osbpl8	3.66747	3.62811	3.67529	3.6628	3.63848	3.64013	3.62062	3.6443	3.65859	3.62667	3.65707	3.70874	3.6354	3.66783	3.66525	3.668	3.68925	3.71987	3.69507	3.66799	3.59923	3.63628	3.67446	3.704				D3YXK2	224903		B2RY56	Rbm25
D3YXK2	Scaffold attachment factor B1 (SAF-B1)	224903	Safb	3.67122	3.62187	3.5908	3.64337	3.6527	3.61353	3.75021	3.72524	3.6461	3.70837	3.71279	3.70677	3.75417	3.77558	3.76303	3.73525	3.7115	3.66673	3.68683	3.70022	3.70507	3.7605	3.68948	3.66982				D3YZP9	76551		B9EJ86	Osbpl8
D3YZP9	Coiled-coil domain-containing protein 6	76551	Ccdc6	3.65953	3.61794	3.64226	3.62249	3.63688	3.65364	3.66747	3.69156	3.62083	3.62068	3.68813	3.69515	3.69968	3.71813	3.70939	3.68228	3.667	3.6966	3.66573	3.63398	3.68922	3.68918	3.63516	3.67837				D3Z7P3	14660		D3YXK2	Safb
D3Z7P3	Glutaminase kidney isoform, mitochondrial (GLS) (EC 3.5.1.2) [Cleaved into: Glutaminase kidney isoform, mitochondrial 68 kDa chain; Glutaminase kidney isoform, mitochondrial 65 kDa chain]	14660	Gls	3.61985	3.67265	3.64053	3.63866	3.67115	3.63498	3.58323	3.5388	3.5809	3.67445	3.59112	3.56871	3.65106	3.6189	3.62575	3.58317	3.6028	3.61648	3.56168	3.60465	3.56841	3.60657	3.60486	3.61438				E0CYR6	100043497		D3YZP9	Ccdc6
E0CYR6	N-acetyltransferase family 8 member 7 (EC 2.3.1.48)	100043497	Nat8f7	3.54641	3.58257	NA	NA	3.5765	3.56929	3.53994	3.45858	NA	NA	3.52647	3.50832	3.5033	3.54342	NA	NA	3.4574	3.48951	3.4668	3.47364	NA	NA	3.45916	3.50831				E9PV24	14161		D3Z7P3	Gls
E9PV24	Fibrinogen alpha chain [Cleaved into: Fibrinopeptide A; Fibrinogen alpha chain]	14161	Fga	3.67531	3.6409	3.64145	3.64425	3.6521	3.67574	3.71207	3.76015	3.63034	3.68745	3.74605	3.66881	3.69178	3.74052	3.74118	3.70013	3.66175	3.68341	3.70212	3.73724	3.63443	3.66193	3.69484	3.65529				E9PVA8	231659		E0CYR6	Nat8f7
E9PVA8	eIF-2-alpha kinase activator GCN1 (GCN1 eIF-2-alpha kinase activator homolog) (GCN1-like protein 1) (General control of amino-acid synthesis 1-like protein 1) (Translational activator GCN1)	231659	Gcn1	3.66949	3.64625	3.64137	3.66541	3.63815	3.66957	3.68466	3.66018	3.69882	3.72945	3.6892	3.705	3.66271	3.61508	3.65739	3.74248	3.70003	3.70495	3.68532	3.72242	3.65973	3.64078	3.71202	3.68491				E9PVX6	17345		E9PV24	Fga
E9PVX6	Proliferation marker protein Ki-67 (Antigen identified by monoclonal antibody Ki-67 homolog) (Antigen KI-67 homolog) (Antigen Ki67 homolog)	17345	Mki67	3.54044	3.56824	3.51251	3.55552	3.57067	3.57127	3.70717	3.66937	3.62802	3.64714	3.67707	3.65959	3.68802	3.79017	3.75931	3.67311	3.67819	3.63565	3.60489	3.68902	3.77011	3.7943	3.6282	3.61947				E9PYK3	328417		E9PVA8	Gcn1
E9PYK3	Protein mono-ADP-ribosyltransferase PARP4 (EC 2.4.2.-) (ADP-ribosyltransferase diphtheria toxin-like 4) (ARTD4) (Poly [ADP-ribose] polymerase 4) (PARP-4) (Vault poly(ADP-ribose) polymerase) (VPARP) (mVparp)	328417	Parp4	3.54599	NA	3.64466	3.65141	NA	3.60346	3.65596	NA	3.63754	3.62343	NA	3.55463	3.64658	NA	3.57099	3.58816	NA	3.53696	3.62182	NA	3.6486	3.56982	NA	3.6388				E9PZM4	244059		E9PVX6	Mki67
E9PZM4	Chromodomain-helicase-DNA-binding protein 2 (CHD-2) (EC 3.6.4.12) (ATP-dependent helicase CHD2)	244059	Chd2	3.70641	3.66776	3.57413	3.62616	3.69185	3.68429	3.83277	3.84732	3.71227	3.76884	3.81153	3.77161	3.8191	3.86647	3.73095	3.83542	3.85898	3.75617	3.78328	3.80369	3.52569	3.79953	3.80141	3.77193				E9Q394	75547		E9PYK3	Parp4
E9Q394	A-kinase anchor protein 13 (AKAP-13) (AKAP-Lbc)	75547	Akap13	3.39378	3.558	3.64009	3.49677	3.529	3.4498	3.632	3.57482	3.50169	3.65842	3.59298	3.5791	3.61049	3.595	3.7359	3.6353	3.57239	3.57139	3.56297	3.56507	3.81312	3.80581	3.59007	3.5213				E9Q3L2	224020		E9PZM4	Chd2
E9Q3L2	Phosphatidylinositol 4-kinase alpha (PI4-kinase alpha) (PI4K-alpha) (PtdIns-4-kinase alpha) (EC 2.7.1.67)	224020	Pi4ka	3.72347	3.74811	3.70917	3.7097	3.71131	3.72901	3.70864	3.64675	3.70695	3.71854	3.70655	3.70245	3.69009	3.76033	3.70956	3.68923	3.67969	3.69884	3.69353	3.66609	3.72306	3.72399	3.65704	3.69267				E9Q401	20191		E9Q394	Akap13
E9Q401	Ryanodine receptor 2 (RYR-2) (RyR2) (Cardiac muscle ryanodine receptor) (Cardiac muscle ryanodine receptor-calcium release channel) (Type 2 ryanodine receptor)	20191	Ryr2	3.68221	3.7099	NA	NA	3.69982	3.68307	3.73228	3.72067	NA	NA	3.72617	3.74047	3.77754	3.80209	NA	NA	3.7012	3.72891	3.72282	3.76577	NA	NA	3.69621	3.68708				E9Q414	238055		E9Q3L2	Pi4ka
E9Q414	Apolipoprotein B-100 (Apo B-100) [Cleaved into: Apolipoprotein B-48 (Apo B-48)]	238055	Apob	NA	3.61713	3.7756	3.80727	3.63695	NA	NA	3.64566	3.62246	3.64068	3.64263	NA	NA	3.65995	3.7282	3.60727	3.62232	NA	NA	3.61834	3.70003	3.75136	3.60905	NA				E9Q4N7	239985		E9Q401	Ryr2
E9Q4N7	AT-rich interactive domain-containing protein 1B (ARID domain-containing protein 1B) (BRG1-associated factor 250b) (BAF250B)	239985	Arid1b	3.22008	3.50593	3.35751	3.37223	3.46319	3.25968	3.65723	3.5317	3.41137	3.47581	3.51373	3.50409	3.50266	3.58418	3.65111	3.49996	3.45118	3.39779	3.5904	3.4999	3.75992	3.62524	3.51624	3.37619				E9Q4P1	69368		E9Q414	Apob
E9Q4P1	WD repeat and FYVE domain-containing protein 1 (WD40- and FYVE domain-containing protein 1)	69368	Wdfy1	3.71094	3.69262	3.78953	3.81103	3.69617	3.70945	3.72229	3.72254	3.76028	3.73787	3.67262	3.66871	3.71828	3.78973	3.57703	3.64677	3.58846	3.72375	3.6568	3.48393	3.3774	3.6002	3.68486	3.69961				E9Q5C9	70769		E9Q4N7	Arid1b
E9Q555	E3 ubiquitin-protein ligase RNF213 (EC 2.3.2.27) (EC 3.6.4.-) (Mysterin) (RING finger protein 213) (RING-type E3 ubiquitin transferase RNF213)	#N/A	Rnf213	3.57139	3.57426	3.50271	3.52712	3.577	3.58631	3.64824	3.6463	3.57725	3.62414	3.62908	3.62789	3.66193	3.64704	3.72138	3.6037	3.60966	3.63814	3.6448	3.66748	3.74818	3.76216	3.63453	3.6358				E9Q5F9	235626		E9Q4P1	Wdfy1
E9Q5C9	Nucleolar and coiled-body phosphoprotein 1 (140 kDa nucleolar phosphoprotein) (Nopp140)	70769	Nolc1	3.63037	3.65822	3.61369	3.63173	3.67003	3.64345	3.81301	3.78623	3.72095	3.71986	3.74223	3.78312	3.7611	3.78058	3.81814	3.75795	3.70992	3.67463	3.69468	3.6967	3.76994	3.78846	3.6875	3.67692				E9Q5K9	231386		E9Q555	Rnf213
E9Q5F9	Histone-lysine N-methyltransferase SETD2 (EC 2.1.1.43) (Lysine N-methyltransferase 3A) (Protein-lysine N-methyltransferase SETD2) (EC 2.1.1.-) (SET domain-containing protein 2)	235626	Setd2	NA	3.17665	3.12986	3.20671	3.28394	NA	NA	3.34976	3.2563	3.39242	3.36431	NA	NA	3.49564	3.49884	3.46139	3.34319	NA	NA	3.42764	3.49517	3.51839	3.3665	NA				E9Q634	71602		E9Q5C9	Nolc1
E9Q5K9	YTH domain-containing protein 1	231386	Ythdc1	3.61875	3.56282	3.53968	3.58828	3.61521	3.59643	3.74946	3.67491	3.60241	3.64876	3.64931	3.6507	3.659	3.7305	3.74173	3.65337	3.63887	3.6298	3.61936	3.65083	3.74581	3.75646	3.65302	3.62046				E9Q6J5	665775		E9Q5F9	Setd2
E9Q634	Unconventional myosin-Ie (Unconventional myosin 1E)	71602	Myo1e	NA	3.61882	3.66835	3.64217	3.61645	NA	NA	3.67794	3.66282	3.71974	3.6573	NA	NA	3.64485	3.6098	3.64492	3.71398	NA	NA	3.7254	3.73071	3.6642	3.702	NA				E9Q735	140630		E9Q5K9	Ythdc1
E9Q6J5	Biorientation of chromosomes in cell division protein 1-like 1	665775	Bod1l	3.41605	3.53399	NA	NA	3.57714	3.48703	3.6633	3.65985	NA	NA	3.67224	3.55323	3.65852	3.75555	NA	NA	3.53285	3.51764	3.5489	3.55375	NA	NA	3.56128	3.57755				E9Q7G0	101706		E9Q634	Myo1e
E9Q735	Ubiquitin conjugation factor E4 A (EC 2.3.2.-)	140630	Ube4a	3.62685	3.72508	3.71114	3.70256	3.67558	3.65375	3.7214	3.72312	3.65127	3.69293	3.66826	3.6601	3.76867	3.77117	3.77666	3.68346	3.69453	3.68244	3.6608	3.67622	3.72882	3.73074	3.69392	3.68516				E9Q7P9	268663		E9Q6J5	Bod1l
E9Q7G0	Nuclear mitotic apparatus protein 1 (Nuclear mitotic apparatus protein) (NuMA protein)	101706	Numa1	3.58407	3.60393	3.57883	3.59531	3.61035	3.57453	3.71289	3.64479	3.61342	3.66165	3.66834	3.6299	3.69483	3.72932	3.74356	3.6592	3.6506	3.63619	3.63255	3.66647	3.68233	3.72657	3.62963	3.6348				E9QAT4	227648		E9Q735	Ube4a
E9Q7P9	Cadherin-related family member 2	268663	Cdhr2	3.6908	3.72738	NA	NA	3.7152	3.7114	3.70372	3.57574	NA	NA	3.59872	3.65426	3.67856	3.71803	NA	NA	3.5471	3.68553	3.55861	3.54341	NA	NA	3.58902	3.5881				F6ZDS4	108989		E9Q7G0	Numa1
E9QAT4	Protein transport protein Sec16A (SEC16 homolog A) (p250)	227648	Sec16a	3.57989	3.62233	3.58963	3.64627	3.63835	3.59204	3.65113	3.63356	3.62317	3.63965	3.65756	3.62158	3.67915	3.69578	3.71141	3.65093	3.63081	3.61317	3.62658	3.62363	3.76992	3.7297	3.61844	3.59931				F8VPU2	223254		E9Q7P9	Cdhr2
F6ZDS4	Nucleoprotein TPR (NPC-associated intranuclear protein) (Translocated promoter region and nuclear basket protein)	108989	Tpr	3.6477	3.67658	3.63793	3.67577	3.68393	3.66164	3.79181	3.7211	3.66334	3.72994	3.71193	3.68107	3.75868	3.73943	3.76987	3.72034	3.70602	3.68788	3.69354	3.72365	3.7492	3.76691	3.71331	3.70468				G3X9K3	211673		E9QAT4	Sec16a
F8VPU2	FERM, ARHGEF and pleckstrin domain-containing protein 1 (FERM, RhoGEF and pleckstrin domain-containing protein 1)	223254	Farp1	3.65275	3.63507	3.62267	3.63516	3.65319	3.68139	3.63482	3.64658	3.59851	3.65984	3.65965	3.68061	3.75966	3.69375	3.78848	3.66619	3.6619	3.66347	3.70254	3.6668	3.68045	3.70861	3.67141	3.66363				G5E829	67972		F6ZDS4	Tpr
G3X9K3	Brefeldin A-inhibited guanine nucleotide-exchange protein 1 (BIG1) (Brefeldin A-inhibited GEP 1) (ADP-ribosylation factor guanine nucleotide-exchange factor 1)	211673	Arfgef1	NA	3.67928	3.62045	3.62802	3.7177	NA	NA	3.64061	3.6013	3.67785	3.62656	NA	NA	3.71108	3.6477	3.62116	3.61599	NA	NA	3.60909	3.5812	3.66704	3.65392	NA				G5E870	14897		F8VPU2	Farp1
G5E829	Plasma membrane calcium-transporting ATPase 1 (EC 7.2.2.10) (Plasma membrane calcium ATPase isoform 1) (PMCA1) (Plasma membrane calcium pump isoform 1)	67972	Atp2b1	3.67019	3.70774	3.66645	3.69159	3.70607	3.68708	3.70456	3.71296	3.65233	3.67038	3.69348	3.68259	3.69371	3.74398	3.77535	3.66501	3.68574	3.66009	3.65733	3.6642	3.80109	3.79733	3.67106	3.66465				G5E8K5	11735		G3X9K3	Arfgef1
G5E870	E3 ubiquitin-protein ligase TRIP12 (EC 2.3.2.26) (HECT-type E3 ubiquitin transferase TRIP12) (Thyroid receptor-interacting protein 12) (TR-interacting protein 12) (TRIP-12)	14897	Trip12	3.57616	3.52287	3.59054	3.54428	3.56268	3.6001	3.60563	3.58244	3.60037	3.64691	3.55772	3.59982	3.60848	3.53553	3.6866	3.65239	3.58576	3.64419	3.61188	3.65787	3.69057	3.73389	3.6512	3.60708				O08528	15277		G5E829	Atp2b1
G5E8K5	Ankyrin-3 (ANK-3) (Ankyrin-G)	11735	Ank3	3.66252	3.67708	3.68041	3.69097	3.67595	3.68989	3.73113	3.66489	3.7401	3.64579	3.69549	3.71798	3.68472	3.68007	3.76291	3.62725	3.67734	3.64611	3.65682	3.66693	3.76516	3.72789	3.63929	3.64657				O08529	12334		G5E870	Trip12
O08528	Hexokinase-2 (EC 2.7.1.1) (Hexokinase type II) (HK II)	15277	Hk2	3.62817	3.65421	3.67482	3.62891	3.65055	3.63021	3.73434	3.74456	3.77129	3.75152	3.81881	3.74827	3.67103	3.64341	3.64599	3.7686	3.66548	3.71882	3.75995	3.72926	3.68677	3.707	3.69487	3.70212				O08539	30948		G5E8K5	Ank3
O08529	Calpain-2 catalytic subunit (EC 3.4.22.53) (80 kDa M-calpain subunit) (CALP80) (Calcium-activated neutral proteinase 2) (CANP 2) (Calpain M-type) (Calpain-2 large subunit) (Millimolar-calpain) (M-calpain)	12334	Capn2	3.67246	3.65605	3.60303	3.62716	3.63867	3.65512	3.69204	3.64754	3.63782	3.72861	3.66384	3.67445	3.69577	3.68993	3.70089	3.69362	3.67447	3.70218	3.70753	3.75618	3.72873	3.75195	3.7101	3.71556				O08547	20333		O08528	Hk2
O08539	Myc box-dependent-interacting protein 1 (Amphiphysin II) (Amphiphysin-like protein) (Bridging integrator 1) (SH3 domain-containing protein 9)	30948	Bin1	3.59969	3.59923	3.59948	3.6315	3.59681	3.61253	3.67534	3.69382	3.63464	3.69532	3.68687	3.61375	3.73659	3.70987	3.78264	3.64426	3.6377	3.67173	3.68092	3.70842	3.80024	3.76235	3.65046	3.67261				O08553	12934		O08529	Capn2
O08547	Vesicle-trafficking protein SEC22b (ER-Golgi SNARE of 24 kDa) (ERS-24) (ERS24) (SEC22 vesicle-trafficking protein homolog B) (SEC22 vesicle-trafficking protein-like 1) (mSec22b)	20333	Sec22b	3.6018	3.60786	3.59669	3.59924	3.62295	3.59992	3.65688	3.636	3.6131	3.64917	3.662	3.65886	3.65569	3.58663	3.57674	3.69228	3.6547	3.61652	3.62127	3.66761	3.55046	3.60721	3.65234	3.6426				O08573	16859		O08539	Bin1
O08553	Dihydropyrimidinase-related protein 2 (DRP-2) (Unc-33-like phosphoprotein 2) (ULIP-2)	12934	Dpysl2	3.70509	3.70111	3.69087	3.69361	3.69591	3.71067	3.8225	3.69696	3.70273	3.70462	3.71277	3.75426	3.74465	3.71233	3.72827	3.76059	3.71771	3.72219	3.75233	3.72264	3.70819	3.73323	3.73349	3.7504				O08579	13726		O08547	Sec22b
O08573	Galectin-9 (Gal-9)	16859	Lgals9	3.47269	3.53144	3.52181	3.53069	3.49301	3.53361	3.61553	3.67323	3.6701	3.63457	3.71208	3.45909	3.71861	3.69124	3.73051	3.60276	3.54315	3.52543	3.70323	3.73113	3.66715	3.80166	3.70369	3.69944				O08582	14904		O08553	Dpysl2
O08579	Emerin	13726	Emd	3.63181	3.6631	3.71227	3.6998	3.64626	3.63024	3.73717	3.70243	3.74774	3.74973	3.7278	3.70351	3.75382	3.7723	3.74863	3.7589	3.71548	3.65974	3.71112	3.75682	3.81424	3.79041	3.71202	3.70576				O08583	21681		O08573	Lgals9
O08582	GTP-binding protein 1 (G-protein 1) (GP-1) (GP1)	14904	Gtpbp1	3.52706	3.53243	3.54069	3.5176	3.49264	3.47642	3.49186	3.5373	3.54126	3.55435	3.54637	3.52493	3.49379	3.53781	3.59017	3.47378	3.52916	3.53445	3.49959	3.54933	3.67402	3.55269	3.52487	3.52734				O08600	13804		O08579	Emd
O08583	THO complex subunit 4 (Tho4) (Ally of AML-1 and LEF-1) (Aly/REF export factor) (REF1-I) (RNA and export factor-binding protein 1) (Transcriptional coactivator Aly/REF)	21681	Alyref	3.57651	3.59445	3.58007	3.64657	3.60157	3.57073	3.77267	3.68325	3.63928	3.69688	3.69493	3.68715	3.70343	3.69991	3.82696	3.7028	3.63962	3.64599	3.66292	3.65113	3.80964	3.75377	3.65044	3.64539				O08601	17777		O08582	Gtpbp1
O08585	Clathrin light chain A (Lca)	#N/A	Clta	3.73111	3.71384	3.66903	3.69375	3.72377	3.69425	3.75161	3.71114	3.6748	3.69922	3.70049	3.72417	3.73876	3.74863	3.7543	3.72779	3.7013	3.71489	3.71982	3.70666	3.67114	3.76119	3.69056	3.71583				O08648	26407		O08583	Alyref
O08600	Endonuclease G, mitochondrial (Endo G) (EC 3.1.30.-)	13804	Endog	3.72432	3.73918	3.74725	3.7272	3.71641	3.71706	3.65182	3.71182	3.73921	3.6555	3.67659	3.72944	3.76446	3.66219	3.69457	3.72499	3.72738	3.74587	3.70596	3.74321	3.63991	3.65316	3.72889	3.69859				O08663	56307		O08585	Clta
O08601	Microsomal triglyceride transfer protein large subunit	17777	Mttp	NA	3.62109	3.63546	3.60815	3.60287	NA	NA	3.58713	3.61154	3.51614	3.54762	NA	NA	3.54032	3.47509	3.51528	3.54398	NA	NA	3.42321	3.46679	3.50343	3.50012	NA				O08677	16644		O08600	Endog
O08638	Myosin-11 (Myosin heavy chain 11) (Myosin heavy chain, smooth muscle isoform) (SMMHC)	#N/A	Myh11	3.68702	3.74282	3.70221	3.70994	3.70963	3.71699	3.65612	3.75204	3.66155	3.65724	3.67107	3.65278	3.60903	3.69177	3.67892	3.87751	3.64353	3.62972	3.62663	3.65369	3.73645	3.71195	3.6606	3.66951				O08691	11847		O08601	Mttp
O08648	Mitogen-activated protein kinase kinase kinase 4 (EC 2.7.11.25) (MAPK/ERK kinase kinase 4) (MEK kinase 4) (MEKK 4)	26407	Map3k4	3.62236	3.66985	NA	NA	3.67966	3.60993	3.64481	3.70667	NA	NA	3.69734	3.70842	3.62514	3.66661	NA	NA	3.70232	3.70865	3.71033	3.7128	NA	NA	3.70811	3.67357				O08692	18054		O08638	Myh11
O08663	Methionine aminopeptidase 2 (MAP 2) (MetAP 2) (EC 3.4.11.18) (Initiation factor 2-associated 67 kDa glycoprotein) (p67) (p67eIF2) (Peptidase M)	56307	Metap2	3.67368	3.68423	3.70722	3.68616	3.66332	3.66296	3.70363	3.65872	3.69195	3.63065	3.69415	3.66551	3.6952	3.68986	3.75242	3.67972	3.69031	3.6851	3.68524	3.67217	3.68324	3.73055	3.67492	3.68886				O08709	11758		O08648	Map3k4
O08677	Kininogen-1 [Cleaved into: Kininogen-1 heavy chain; Bradykinin; Kininogen-1 light chain]	16644	Kng1	3.71065	3.6934	3.66966	3.69647	3.68904	3.69433	3.77739	3.77707	3.6916	3.7196	3.78722	3.7111	3.71174	3.74963	3.77594	3.70343	3.68751	3.69221	3.72305	3.75522	3.74302	3.75523	3.69961	3.68914				O08715	11640		O08663	Metap2
O08691	Arginase-2, mitochondrial (EC 3.5.3.1) (Arginase II) (Kidney-type arginase) (Non-hepatic arginase) (Type II arginase)	11847	Arg2	3.6251	NA	3.63029	3.58337	NA	3.61177	3.48052	NA	3.66911	3.52941	NA	3.59818	3.51284	NA	3.52756	3.61309	NA	3.62681	3.60148	NA	3.48883	3.40772	NA	3.54614				O08738	12368		O08677	Kng1
O08692	Neutrophilic granule protein (NGP) (Cystatin-like protein) (Myeloid bactenecin protein) (Myeloid secondary granule protein)	18054	Ngp	3.61902	3.65269	3.71926	3.66874	3.6594	3.67617	3.70558	3.69682	3.6884	3.74313	3.71034	3.64867	3.68033	3.69389	3.74022	3.74081	3.69344	3.79932	3.70944	3.75673	3.69026	3.74436	3.80755	3.64123				O08749	13382		O08691	Arg2
O08709	Peroxiredoxin-6 (EC 1.11.1.15) (1-Cys peroxiredoxin) (1-Cys PRX) (Acidic calcium-independent phospholipase A2) (aiPLA2) (EC 3.1.1.4) (Antioxidant protein 2) (Non-selenium glutathione peroxidase) (NSGPx)	11758	Prdx6	3.6749	3.68828	3.75573	3.73321	3.69366	3.70217	3.54408	3.65295	3.67693	3.63279	3.65289	3.66338	3.61853	3.58424	3.5407	3.69318	3.65705	3.71134	3.64331	3.63458	3.59133	3.57113	3.66356	3.63422				O08759	22215		O08692	Ngp
O08715	A-kinase anchor protein 1, mitochondrial (Dual specificity A-kinase-anchoring protein 1) (D-AKAP-1) (Protein kinase A-anchoring protein 1) (PRKA1) (Spermatid A-kinase anchor protein) (S-AKAP)	11640	Akap1	3.55003	3.56747	3.57352	3.54181	3.57006	3.55617	3.691	3.56154	3.62999	3.58322	3.5904	3.56179	3.59257	3.65723	3.65384	3.54888	3.55115	3.52552	3.55756	3.48901	3.64325	3.65344	3.56963	3.53013				O08784	21453		O08709	Prdx6
O08738	Caspase-6 (CASP-6) (EC 3.4.22.59) (Apoptotic protease Mch-2) [Cleaved into: Caspase-6 subunit p18; Caspase-6 subunit p11]	12368	Casp6	NA	3.59645	3.64427	3.66047	3.6906	NA	NA	3.72925	3.57693	3.68347	3.66541	NA	NA	3.67617	3.69471	3.62628	3.60118	NA	NA	3.67314	3.86813	3.82653	3.67344	NA				O08788	13191		O08715	Akap1
O08749	Dihydrolipoyl dehydrogenase, mitochondrial (EC 1.8.1.4) (Dihydrolipoamide dehydrogenase)	13382	Dld	3.76311	3.82425	3.80574	3.79202	3.80499	3.76366	3.67268	3.66233	3.69803	3.68076	3.64681	3.64716	3.74192	3.71582	3.6582	3.72545	3.70676	3.69603	3.6606	3.6424	3.66227	3.64671	3.68224	3.68638				O08795	19089		O08738	Casp6
O08756	3-hydroxyacyl-CoA dehydrogenase type-2 (EC 1.1.1.35) (17-beta-hydroxysteroid dehydrogenase 10) (17-beta-HSD 10) (EC 1.1.1.51) (3-hydroxy-2-methylbutyryl-CoA dehydrogenase) (EC 1.1.1.178) (3-hydroxyacyl-CoA dehydrogenase type II) (Endoplasmic reticulum-associated amyloid beta-peptide-binding protein) (Mitochondrial ribonuclease P protein 2) (Mitochondrial RNase P protein 2) (Type II HADH)	#N/A	Hsd17b10	3.65317	3.61495	3.71896	3.71081	3.6227	3.64417	3.56814	3.57528	3.63797	3.54064	3.56616	3.57869	3.57561	3.56332	3.50988	3.55279	3.57155	3.58616	3.58888	3.60661	3.65305	3.55163	3.58158	3.59979				O08800	20725		O08749	Dld
O08759	Ubiquitin-protein ligase E3A (EC 2.3.2.26) (HECT-type ubiquitin transferase E3A) (Oncogenic protein-associated protein E6-AP)	22215	Ube3a	3.5649	3.56623	3.59158	3.59528	3.56544	3.57734	3.56926	3.56231	3.5948	3.60651	3.57583	3.52312	3.64348	3.66699	3.62018	3.62324	3.59483	3.57826	3.58164	3.56054	3.50328	3.64036	3.55336	3.5737				O08807	53381		O08756	Hsd17b10
O08784	Treacle protein (Treacher Collins syndrome protein homolog)	21453	Tcof1	3.53137	3.54163	3.55728	3.57802	3.5983	3.56775	3.69272	3.69113	3.63354	3.64562	3.62883	3.67006	3.74727	3.70564	3.75657	3.66874	3.65236	3.6472	3.67575	3.67525	3.75729	3.76267	3.66288	3.65403				O08808	13367		O08759	Ube3a
O08788	Dynactin subunit 1 (150 kDa dynein-associated polypeptide) (DAP-150) (DP-150) (p150-glued)	13191	Dctn1	3.65831	3.67925	3.6627	3.66533	3.67011	3.67449	3.69669	3.68689	3.67957	3.71026	3.69126	3.66702	3.72125	3.68052	3.68372	3.66844	3.66709	3.64825	3.69467	3.69533	3.72642	3.75188	3.69817	3.68057				O08810	20624		O08784	Tcof1
O08795	Glucosidase 2 subunit beta (80K-H protein) (Glucosidase II subunit beta) (Protein kinase C substrate 60.1 kDa protein heavy chain) (PKCSH)	19089	Prkcsh	3.72442	3.74437	3.7405	3.76775	3.75427	3.72256	3.80685	3.78977	3.77977	3.7672	3.73138	3.75947	3.74779	3.78129	3.8293	3.78123	3.77424	3.76432	3.74767	3.745	3.80328	3.81078	3.7501	3.72702				O08811	13871		O08788	Dctn1
O08800	Serpin B8	20725	Serpinb8	3.60588	3.62297	3.61825	3.58841	3.6172	3.58722	3.48652	3.64227	3.6442	3.71243	3.58796	3.72295	3.58068	3.61333	3.48221	3.63924	3.65991	3.71345	3.72562	3.74479	3.55438	3.49894	3.7905	3.71376				O08912	14423		O08795	Prkcsh
O08807	Peroxiredoxin-4 (EC 1.11.1.15) (Antioxidant enzyme AOE372) (Peroxiredoxin IV) (Prx-IV) (Thioredoxin peroxidase AO372) (Thioredoxin-dependent peroxide reductase A0372)	53381	Prdx4	3.63688	3.66296	3.71553	3.68126	3.65596	3.57978	3.68661	3.73817	3.71968	3.68717	3.707	3.7088	3.68246	3.70193	3.71487	3.71277	3.73728	3.69183	3.70613	3.73919	3.63456	3.66972	3.75391	3.68831				O08914	14073		O08800	Serpinb8
O08808	Protein diaphanous homolog 1 (Diaphanous-related formin-1) (DRF1) (p140mDIA) (mDIA1)	13367	Diaph1	3.65128	3.62782	NA	NA	3.60659	3.64779	3.67844	3.60235	NA	NA	3.62655	3.66946	3.67252	3.60761	NA	NA	3.66735	3.64222	3.64139	3.70781	NA	NA	3.67743	3.65547				O08917	14251		O08807	Prdx4
O08810	116 kDa U5 small nuclear ribonucleoprotein component (Elongation factor Tu GTP-binding domain-containing protein 2) (U5 snRNP-specific protein, 116 kDa) (U5-116 kDa)	20624	Eftud2	3.58387	3.60366	3.63908	3.60817	3.59836	3.58982	3.71192	3.6423	3.63376	3.67733	3.66399	3.65785	3.6538	3.68022	3.68539	3.66022	3.65642	3.66474	3.64163	3.66336	3.70256	3.69988	3.63552	3.63607				O08966	20517		O08808	Diaph1
O08811	General transcription and DNA repair factor IIH helicase subunit XPD (TFIIH subunit XPD) (EC 3.6.4.12) (CXPD) (DNA excision repair protein ERCC-2) (DNA repair protein complementing XP-D cells) (Xeroderma pigmentosum group D-complementing protein)	13871	Ercc2	3.59278	3.60583	NA	NA	3.63104	3.63446	3.59354	3.54708	NA	NA	3.57446	3.51446	3.59322	3.5926	NA	NA	3.54153	3.55214	3.54152	3.4765	NA	NA	3.53599	3.54087				O08992	53378		O08810	Eftud2
O08912	Polypeptide N-acetylgalactosaminyltransferase 1 (EC 2.4.1.41) (Polypeptide GalNAc transferase 1) (GalNAc-T1) (pp-GaNTase 1) (Protein-UDP acetylgalactosaminyltransferase 1) (UDP-GalNAc:polypeptide N-acetylgalactosaminyltransferase 1) [Cleaved into: Polypeptide N-acetylgalactosaminyltransferase 1 soluble form]	14423	Galnt1	3.37483	3.44269	3.36147	3.38398	3.4774	3.44837	3.53746	3.5184	3.42355	3.42047	3.41662	3.49668	3.54986	3.43589	3.64301	3.40307	3.54143	3.46809	3.46405	3.47068	3.73314	3.71045	3.4869	3.44716				O08997	11927		O08811	Ercc2
O08914	Fatty-acid amide hydrolase 1 (EC 3.5.1.99) (Anandamide amidohydrolase 1) (Oleamide hydrolase 1)	14073	Faah	3.68761	3.66295	3.79596	3.74748	3.68612	3.69048	3.69226	3.65374	3.62451	3.56756	3.60179	3.69125	3.65274	3.67049	3.5079	3.559	3.67498	3.67044	3.64359	3.68284	3.50567	3.45452	3.67806	3.66037				O09012	19305		O08912	Galnt1
O08917	Flotillin-1	14251	Flot1	3.65206	3.6567	3.66604	3.64133	3.65647	3.69433	3.7738	3.70462	3.68712	3.72773	3.68905	3.64822	3.6817	3.73838	3.78159	3.68052	3.68224	3.62855	3.67157	3.71981	3.69184	3.76484	3.68187	3.69615				O09043	16541		O08914	Faah
O08966	Solute carrier family 22 member 1 (Organic cation transporter 1) (mOCT1)	20517	Slc22a1	3.80014	3.76155	3.78289	3.7282	3.76952	3.80645	3.6683	3.67976	3.68764	3.695	3.67889	3.69283	3.65062	3.71925	3.72111	3.66574	3.70417	3.67389	3.68367	3.6887	3.5565	3.65874	3.6799	3.68418				O09044	20619		O08917	Flot1
O08992	Syntenin-1 (Scaffold protein Pbp1) (Syndecan-binding protein 1)	53378	Sdcbp	3.6839	3.71609	3.75099	3.72003	3.71606	3.64688	3.66458	3.65984	3.69845	3.69043	3.72711	3.68758	3.66888	3.70757	3.71724	3.7053	3.69865	3.70846	3.69212	3.6941	3.71074	3.73217	3.75091	3.70073				O09061	19170		O08966	Slc22a1
O08997	Copper transport protein ATOX1 (Metal transport protein ATX1)	11927	Atox1	3.69484	3.75949	3.69559	3.68624	3.73958	3.69332	3.6995	3.68623	3.70495	3.73174	3.75147	3.63574	3.74157	3.80168	3.70566	3.69647	3.67839	3.6854	3.66938	3.68077	3.64326	3.71351	3.65503	3.72869				O09106	433759		O08992	Sdcbp
O09012	Peroxisomal targeting signal 1 receptor (PTS1 receptor) (PTS1R) (PTS1-BP) (PXR1P) (Peroxin-5) (Peroxisomal C-terminal targeting signal import receptor) (Peroxisome receptor 1)	19305	Pex5	3.50242	3.55671	3.5892	3.51014	3.52118	3.48325	3.46157	3.45511	3.52533	3.51436	3.48829	3.51086	3.47875	3.53004	3.57534	3.50677	3.5177	3.57456	3.45287	3.52873	3.57296	3.52409	3.48568	3.51713				O09110	26397		O08997	Atox1
O09043	Napsin-A (EC 3.4.23.-) (KDAP-1) (Kidney-derived aspartic protease-like protein) (KAP)	16541	Napsa	3.6937	3.66	3.63912	3.63816	3.59931	3.64869	3.73425	3.6885	3.78038	3.55134	3.71914	3.76074	3.57446	3.62155	3.5634	3.61208	3.76441	3.69778	3.67902	3.67989	3.41066	3.47357	3.65953	3.69184				O09111	104130		O09012	Pex5
O09044	Synaptosomal-associated protein 23 (SNAP-23) (Syndet) (Vesicle-membrane fusion protein SNAP-23)	20619	Snap23	3.64486	3.68349	3.71048	3.67371	3.65652	3.67556	3.70048	3.64794	3.65932	3.65497	3.71389	3.67981	3.75204	3.74232	3.7346	3.66375	3.66372	3.65739	3.65875	3.63729	3.79875	3.69898	3.63511	3.67117				O09117	19027		O09043	Napsa
O09061	Proteasome subunit beta type-1 (EC 3.4.25.1) (Macropain subunit C5) (Multicatalytic endopeptidase complex subunit C5) (Proteasome component C5) (Proteasome gamma chain)	19170	Psmb1	3.7185	3.72464	3.73579	3.70435	3.72448	3.67622	3.72635	3.72827	3.73338	3.71008	3.73191	3.73924	3.72984	3.6856	3.60171	3.75405	3.74349	3.75983	3.73747	3.72939	3.62283	3.63245	3.74423	3.73716				O09131	14873		O09044	Snap23
O09106	Histone deacetylase 1 (HD1) (EC 3.5.1.98)	433759	Hdac1	3.67258	3.6903	3.63501	3.71293	3.66612	3.69194	3.72928	3.68964	3.69162	3.72698	3.71359	3.80508	3.70125	3.66693	3.71529	3.73339	3.74149	3.78482	3.77305	3.78894	3.77497	3.65959	3.74688	3.76055				O09159	17159		O09061	Psmb1
O09110	Dual specificity mitogen-activated protein kinase kinase 3 (MAP kinase kinase 3) (MAPKK 3) (EC 2.7.12.2) (MAPK/ERK kinase 3) (MEK 3)	26397	Map2k3	3.57709	3.61694	3.58344	3.60663	3.64345	3.58974	3.70165	3.68514	3.64924	3.66218	3.68524	3.61501	3.72445	3.7764	3.70629	3.67122	3.67503	3.65757	3.65863	3.59903	3.66733	3.70027	3.63714	3.64737				O09164	20657		O09106	Hdac1
O09111	NADH dehydrogenase [ubiquinone] 1 beta subcomplex subunit 11, mitochondrial (Complex I-ESSS) (CI-ESSS) (NADH-ubiquinone oxidoreductase ESSS subunit) (Neuronal protein 15.6) (Np15.6) (p15.6)	104130	Ndufb11	3.69683	3.74673	3.74314	3.71114	3.72509	3.71779	3.62434	3.58935	3.66818	3.65846	3.56944	3.57976	3.63903	3.71672	3.72269	3.6176	3.62976	3.59568	3.56639	3.58036	3.70922	3.66106	3.58857	3.58787				O09172	14630		O09110	Map2k3
O09117	Synaptophysin-like protein 1 (Pantophysin)	19027	Sypl1	3.628	3.65694	3.62434	3.63134	3.6822	3.6282	3.62839	3.61389	3.63342	3.58578	3.63714	3.63308	3.70273	3.695	3.64941	3.69509	3.64777	3.65395	3.67051	3.64496	3.47176	3.70827	3.64957	3.64334				O09173	15233		O09111	Ndufb11
O09131	Glutathione S-transferase omega-1 (GSTO-1) (EC 2.5.1.18) (Glutathione S-transferase omega 1-1) (GSTO 1-1) (Glutathione-dependent dehydroascorbate reductase) (EC 1.8.5.1) (Monomethylarsonic acid reductase) (MMA(V) reductase) (EC 1.20.4.2) (S-(Phenacyl)glutathione reductase) (SPG-R) (p28)	14873	Gsto1	3.61023	3.57336	3.53321	3.5598	3.56291	3.58559	3.54562	3.6649	3.55092	3.49692	3.55275	3.42948	3.47574	3.51704	3.54021	3.56255	3.53428	3.55371	3.46435	3.471	3.53907	3.52823	3.51587	3.52047				O09174	17117		O09117	Sypl1
O09159	Lysosomal alpha-mannosidase (Laman) (EC 3.2.1.24) (Lysosomal acid alpha-mannosidase) (Mannosidase alpha class 2B member 1) (Mannosidase alpha-B)	17159	Man2b1	3.6747	3.66892	3.64951	3.67237	3.69057	3.66281	3.66576	3.69203	3.67618	3.69239	3.6816	3.64146	3.67416	3.6758	3.65498	3.71219	3.68083	3.6392	3.6367	3.6696	3.66436	3.65144	3.67708	3.65904				O35075	13185		O09131	Gsto1
O09164	Extracellular superoxide dismutase [Cu-Zn] (EC-SOD) (EC 1.15.1.1)	20657	Sod3	3.59921	3.57684	3.72004	3.69758	3.59685	3.62154	3.63062	3.60232	3.58983	3.5319	3.57954	3.5859	3.63813	3.62828	3.56952	3.55761	3.63535	3.60455	3.6083	3.62268	3.57661	3.56989	3.59832	3.58626				O35083	55979		O09159	Man2b1
O09167	60S ribosomal protein L21	#N/A	Rpl21	3.66101	3.69656	3.636	3.65508	3.70541	3.68523	3.75622	3.73235	3.70022	3.7647	3.73692	3.69505	3.77713	3.73653	3.72298	3.74549	3.71897	3.70372	3.71734	3.70821	3.60488	3.71245	3.69768	3.70898				O35099	26408		O09164	Sod3
O09172	Glutamate--cysteine ligase regulatory subunit (GCS light chain) (Gamma-ECS regulatory subunit) (Gamma-glutamylcysteine synthetase regulatory subunit) (Glutamate--cysteine ligase modifier subunit)	14630	Gclm	3.61856	3.63967	3.65966	3.62184	3.64964	3.64108	3.67119	3.68629	3.64508	3.65251	3.67667	3.64738	3.66399	3.61483	3.62367	3.70654	3.65276	3.66244	3.65324	3.62431	3.55682	3.59499	3.64237	3.63304				O35127	14790		O09167	Rpl21
O09173	Homogentisate 1,2-dioxygenase (EC 1.13.11.5) (Homogentisate oxygenase) (Homogentisic acid oxidase) (Homogentisicase)	15233	Hgd	3.7482	3.74882	3.75434	3.75606	3.74767	3.71944	3.67658	3.68187	3.75807	3.61008	3.69917	3.76802	3.68267	3.65088	3.65609	3.76271	3.70537	3.76288	3.69795	3.66753	3.64829	3.65431	3.71453	3.71757				O35129	12034		O09172	Gclm
O09174	Alpha-methylacyl-CoA racemase (EC 5.1.99.4) (2-methylacyl-CoA racemase)	17117	Amacr	3.80594	3.8191	3.83143	3.79188	3.79991	3.79681	3.64546	3.6574	3.62203	3.67279	3.61841	3.6435	3.65342	3.65305	3.62693	3.64516	3.65078	3.67685	3.59741	3.62339	3.58171	3.59368	3.65211	3.63988				O35130	14791		O09173	Hgd
O35075	Vacuolar protein sorting-associated protein 26C (Down syndrome critical region protein 3 homolog) (Down syndrome critical region protein A homolog)	13185	Vps26c	3.53758	3.59619	3.51512	3.57028	3.60628	3.5136	3.61128	3.55217	3.67372	3.62133	3.57414	3.56188	3.58334	3.44059	3.60913	3.57623	3.5975	3.5674	3.57821	3.66362	3.68472	3.63256	3.61974	3.57317				O35134	20019		O09174	Amacr
O35083	1-acyl-sn-glycerol-3-phosphate acyltransferase alpha (EC 2.3.1.51) (1-acylglycerol-3-phosphate O-acyltransferase 1) (1-AGP acyltransferase 1) (1-AGPAT 1) (Lysophosphatidic acid acyltransferase alpha) (LPAAT-alpha)	55979	Agpat1	3.67584	3.62491	NA	NA	3.57426	3.66636	3.65288	3.54067	NA	NA	3.61387	3.63236	3.63954	3.62234	NA	NA	3.61576	3.63077	3.64427	3.64767	NA	NA	3.67348	3.64855				O35143	11983		O35075	Vps26c
O35099	Mitogen-activated protein kinase kinase kinase 5 (EC 2.7.11.25) (Apoptosis signal-regulating kinase 1) (ASK-1) (MAPK/ERK kinase kinase 5) (MEK kinase 5) (MEKK 5)	26408	Map3k5	3.40265	3.48439	NA	NA	3.43811	3.39582	3.41385	3.43105	NA	NA	3.48553	3.45743	3.51817	3.50966	NA	NA	3.44949	3.50478	3.40899	3.4587	NA	NA	3.47813	3.4412				O35153	54399		O35083	Agpat1
O35127	Protein C10	14790	Grcc10	3.53058	3.5441	3.5284	3.60485	3.55804	3.49055	3.52885	3.58662	3.50815	3.58729	3.55101	3.54844	3.49916	3.65138	3.38565	3.54031	3.51657	3.5353	3.54906	3.49501	3.58756	3.48161	3.50494	3.50366				O35206	12819		O35099	Map3k5
O35129	Prohibitin-2 (B-cell receptor-associated protein BAP37) (Repressor of estrogen receptor activity)	12034	Phb2	3.70673	3.71444	3.68627	3.69961	3.72607	3.72043	3.73688	3.71444	3.71429	3.70736	3.70496	3.6887	3.72932	3.76072	3.71637	3.73124	3.70791	3.73403	3.66244	3.65926	3.70157	3.71083	3.67233	3.66405				O35215	13202		O35127	Grcc10
O35130	Ribosomal RNA small subunit methyltransferase NEP1 (EC 2.1.1.-) (18S rRNA (pseudouridine(1248)-N1)-methyltransferase) (18S rRNA Psi1248 methyltransferase) (Nucleolar protein EMG1 homolog) (Protein C2f) (Ribosome biogenesis protein NEP1)	14791	Emg1	3.61179	3.55802	3.6095	3.6129	3.56618	3.61043	3.68626	3.62683	3.67312	3.63284	3.6008	3.62433	3.68891	3.63309	3.62733	3.69409	3.66086	3.64887	3.64052	3.7209	3.42521	3.66106	3.69613	3.61172				O35218	51786		O35129	Phb2
O35134	DNA-directed RNA polymerase I subunit RPA1 (RNA polymerase I subunit A1) (EC 2.7.7.6) (DNA-directed RNA polymerase I largest subunit) (DNA-directed RNA polymerase I subunit A) (RNA polymerase I 194 kDa subunit) (RPA194)	20019	Polr1a	3.59846	3.60312	NA	NA	3.59252	3.57509	3.65763	3.59114	NA	NA	3.60811	3.633	3.65632	3.66939	NA	NA	3.56568	3.63072	3.66045	3.57297	NA	NA	3.57084	3.60561				O35226	19185		O35130	Emg1
O35143	ATPase inhibitor, mitochondrial (ATP synthase F1 subunit epsilon) (Inhibitor of F(1)F(o)-ATPase) (IF(1)) (IF1)	11983	ATP5IF1	3.74681	3.73788	3.76852	3.74311	3.71835	3.69156	3.64319	3.66203	3.73686	3.65286	3.66448	3.70644	3.67062	3.57242	3.55537	3.65293	3.65415	3.6833	3.66597	3.68803	3.54904	3.60178	3.70602	3.62909				O35239	56294		O35134	Polr1a
O35153	BET1-like protein (Golgi SNARE with a size of 15 kDa) (GOS-15) (GS15) (Vesicle transport protein GOS15)	54399	Bet1l	NA	3.70103	3.6289	3.67315	3.69992	NA	NA	3.72229	3.69534	3.74712	3.73214	NA	NA	3.74992	3.7174	3.73459	3.69827	NA	NA	3.71554	3.63205	3.68696	3.68715	NA				O35245	18764		O35143	ATP5IF1
O35206	Collagen alpha-1(XV) chain [Cleaved into: Restin (Endostatin-XV)]	12819	Col15a1	3.74547	3.71921	3.70244	3.66279	3.71465	3.72705	3.76307	3.76708	3.73161	3.71626	3.77529	3.742	3.73261	3.73973	3.82849	3.76234	3.74056	3.72391	3.73349	3.72666	3.64961	3.74691	3.76994	3.75617				O35250	53413		O35153	Bet1l
O35215	D-dopachrome decarboxylase (EC 4.1.1.84) (D-dopachrome tautomerase)	13202	Ddt	3.76557	3.74698	3.82743	3.83015	3.74057	3.71913	3.64392	3.68509	3.69473	3.61737	3.6299	3.71474	3.63695	3.66045	3.55857	3.60541	3.68929	3.69085	3.69017	3.65164	3.58272	3.5522	3.69059	3.69485				O35286	13204		O35206	Col15a1
O35218	Cleavage and polyadenylation specificity factor subunit 2 (Cleavage and polyadenylation specificity factor 100 kDa subunit) (CPSF 100 kDa subunit)	51786	Cpsf2	3.53677	3.58855	3.57576	3.52295	3.586	3.5825	3.59735	3.55861	3.56561	3.57189	3.58452	3.6333	3.6107	3.61935	3.52365	3.62192	3.58018	3.65917	3.65204	3.57185	3.47545	3.51584	3.57488	3.61824				O35295	19291		O35215	Ddt
O35226	26S proteasome non-ATPase regulatory subunit 4 (26S proteasome regulatory subunit RPN10) (26S proteasome regulatory subunit S5A) (Multiubiquitin chain-binding protein)	19185	Psmd4	3.57587	3.5961	3.52077	3.56225	3.60369	3.59922	3.63692	3.64691	3.58186	3.63089	3.62461	3.6033	3.64016	3.67089	3.71953	3.61334	3.62027	3.59323	3.61963	3.62439	3.74782	3.68653	3.61133	3.62839				O35309	64685		O35218	Cpsf2
O35239	Tyrosine-protein phosphatase non-receptor type 9 (EC 3.1.3.48) (Protein-tyrosine phosphatase MEG2) (PTPase MEG2)	56294	Ptpn9	3.66728	3.72664	3.6678	3.67992	3.7208	3.6606	3.77129	3.7442	3.70497	3.75481	3.75463	3.67332	3.71907	3.73923	3.79936	3.72663	3.71351	3.66845	3.70091	3.70848	3.77143	3.78682	3.71258	3.69639				O35316	21366		O35226	Psmd4
O35245	Polycystin-2 (Polycystic kidney disease 2 protein homolog) (Transient receptor potential cation channel subfamily P member 2)	18764	Pkd2	3.56211	3.55713	3.58267	3.55927	3.55852	3.54941	3.59951	3.61991	3.53844	3.63621	3.5862	3.61984	3.58087	3.63746	3.63318	3.58027	3.587	3.61017	3.62679	3.57736	3.69856	3.70576	3.61848	3.62484				O35326	20384		O35239	Ptpn9
O35250	Exocyst complex component 7 (Exocyst complex component Exo70)	53413	Exoc7	NA	3.59736	3.54991	3.56513	3.5972	NA	NA	3.63124	3.56138	3.6384	3.59117	NA	NA	3.47273	3.70385	3.54203	3.64176	NA	NA	3.71964	3.59784	3.71799	3.7074	NA				O35343	16649		O35245	Pkd2
O35286	Pre-mRNA-splicing factor ATP-dependent RNA helicase DHX15 (EC 3.6.4.13) (DEAH box protein 15)	13204	Dhx15	3.66975	3.67381	3.66165	3.6606	3.66852	3.66385	3.73053	3.6905	3.67432	3.73603	3.70849	3.70078	3.69617	3.70415	3.71324	3.71551	3.71292	3.70769	3.70054	3.72237	3.64752	3.70466	3.69587	3.67748				O35344	16648		O35250	Exoc7
O35295	Transcriptional activator protein Pur-beta (Purine-rich element-binding protein B) (Vascular actin single-stranded DNA-binding factor 2 p44 component)	19291	Purb	3.48656	3.57904	3.56399	3.4838	3.56387	3.53584	3.65427	3.58414	3.60878	3.66385	3.61622	3.61609	3.65393	3.6673	3.68093	3.62291	3.62359	3.61131	3.61316	3.64132	3.67279	3.63916	3.62296	3.59321				O35345	16650		O35286	Dhx15
O35309	N-myc-interactor (Nmi) (N-myc and STAT interactor)	64685	Nmi	3.63515	3.66052	3.64118	3.66133	3.65923	3.72067	3.7492	3.75643	3.69481	3.68263	3.75809	3.63216	3.72251	3.75977	3.7926	3.73168	3.7087	3.56098	3.73237	3.7302	3.77774	3.80754	3.70519	3.7196				O35350	12333		O35295	Purb
O35316	Sodium- and chloride-dependent taurine transporter (Solute carrier family 6 member 6)	21366	Slc6a6	NA	3.62185	3.69645	3.71057	3.7012	NA	NA	3.66778	3.58185	3.58503	3.59287	NA	NA	3.62696	3.59623	3.57748	3.67225	NA	NA	3.64867	3.5025	3.59652	3.65048	NA				O35381	11737		O35309	Nmi
O35326	Serine/arginine-rich splicing factor 5 (Delayed-early protein HRS) (Pre-mRNA-splicing factor SRP40) (Splicing factor, arginine/serine-rich 5)	20384	Srsf5	3.59899	3.57076	3.54417	3.59156	3.56347	3.58013	3.65878	3.56654	3.59739	3.60579	3.61443	3.65396	3.69161	3.74035	3.72207	3.64337	3.6121	3.59162	3.61449	3.59158	3.66064	3.64549	3.60175	3.59438				O35382	20336		O35316	Slc6a6
O35343	Importin subunit alpha-3 (Importin alpha Q1) (Qip1) (Karyopherin subunit alpha-4)	16649	Kpna4	3.66198	3.6809	3.66792	3.66386	3.68824	3.65527	3.71758	3.6604	3.65945	3.72769	3.72988	3.68188	3.73983	3.67517	3.66072	3.73485	3.66675	3.69244	3.71314	3.69171	3.65444	3.67058	3.6852	3.69843				O35386	16922		O35326	Srsf5
O35344	Importin subunit alpha-4 (Importin alpha Q2) (Qip2) (Karyopherin subunit alpha-3)	16648	Kpna3	3.56299	3.53602	3.50374	3.51363	3.50148	3.57722	3.49174	3.58527	3.62196	3.64976	3.5843	3.71309	3.54013	3.59569	3.69237	3.66414	3.62191	3.70402	3.69109	3.65982	3.64278	3.66444	3.63164	3.65829				O35387	23897		O35343	Kpna4
O35345	Importin subunit alpha-7 (Importin alpha-S2) (Karyopherin subunit alpha-6)	16650	Kpna6	3.50931	3.55673	3.50751	3.55791	3.61725	3.57224	3.69595	3.65493	3.62406	3.66759	3.59708	3.56019	3.63343	3.68295	3.59842	3.56787	3.5801	3.52332	3.63934	3.57768	3.5292	3.59174	3.54793	3.54857				O35405	18807		O35344	Kpna3
O35350	Calpain-1 catalytic subunit (EC 3.4.22.52) (Calcium-activated neutral proteinase 1) (CANP 1) (Calpain mu-type) (Calpain-1 large subunit) (Micromolar-calpain) (muCANP)	12333	Capn1	3.6433	3.63761	3.6207	3.60086	3.6297	3.6231	3.65804	3.65753	3.61996	3.64875	3.62698	3.65178	3.66461	3.64378	3.64582	3.65654	3.65523	3.64052	3.61811	3.68741	3.56952	3.64677	3.66514	3.64038				O35409	53320		O35345	Kpna6
O35381	Acidic leucine-rich nuclear phosphoprotein 32 family member A (Acidic nuclear phosphoprotein pp32) (Leucine-rich acidic nuclear protein) (LANP) (Potent heat-stable protein phosphatase 2A inhibitor I1PP2A)	11737	Anp32a	3.61778	3.61708	3.61335	3.60882	3.57884	3.59675	3.67598	3.66292	3.68791	3.66751	3.65418	3.70071	3.63508	3.61128	3.62843	3.66697	3.69324	3.64505	3.6468	3.69972	3.55381	3.59048	3.68483	3.68077				O35435	56749		O35350	Capn1
O35382	Exocyst complex component 4 (Exocyst complex component Sec8)	20336	Exoc4	3.69549	3.62468	3.57234	3.63682	3.61347	3.66145	3.55159	3.63174	3.62773	3.64543	3.62393	3.67193	3.55671	3.6861	3.70022	3.64948	3.62553	3.68655	3.64732	3.64187	3.69484	3.70822	3.61529	3.62578				O35448	54397		O35381	Anp32a
O35386	Phytanoyl-CoA dioxygenase, peroxisomal (EC 1.14.11.18) (Lupus nephritis-associated peptide 1) (Phytanic acid oxidase) (Phytanoyl-CoA alpha-hydroxylase) (PhyH)	16922	Phyh	3.74999	3.71486	3.73596	3.74617	3.73997	3.75757	3.66304	3.6537	3.69649	3.60993	3.71845	3.68796	3.7457	3.6536	3.61541	3.61485	3.66696	3.75759	3.71419	3.71528	3.676	3.6047	3.73741	3.69902				O35453	15451		O35382	Exoc4
O35387	HCLS1-associated protein X-1 (HS1-associating protein X-1) (HAX-1) (HS1-binding protein 1) (HSP1BP-1)	23897	Hax1	NA	3.40186	3.391	3.30467	3.41282	NA	NA	3.47633	3.27341	3.29312	3.43698	NA	NA	3.13458	3.26262	3.32141	3.31839	NA	NA	3.32517	3.28434	3.27099	3.36265	NA				O35459	51798		O35386	Phyh
O35405	Phospholipase D3 (PLD 3) (EC 3.1.4.4) (Choline phosphatase 3) (Phosphatidylcholine-hydrolyzing phospholipase D3) (Schwannoma-associated protein 9) (SAM-9)	18807	Pld3	3.76901	3.73568	3.74777	3.74072	3.74217	3.78368	3.76073	3.7222	3.74073	3.74053	3.76466	3.7304	3.73974	3.81161	3.79539	3.74507	3.76697	3.77713	3.75282	3.72856	3.80182	3.79438	3.73306	3.74697				O35465	14232		O35387	Hax1
O35409	Glutamate carboxypeptidase 2 (EC 3.4.17.21) (Folate hydrolase 1) (Folylpoly-gamma-glutamate carboxypeptidase) (FGCP) (Glutamate carboxypeptidase II) (GCPII) (Membrane glutamate carboxypeptidase) (mGCP) (N-acetylated-alpha-linked acidic dipeptidase I) (NAALADase I) (Prostate-specific membrane antigen homolog) (Pteroylpoly-gamma-glutamate carboxypeptidase)	53320	Folh1	3.80375	3.86402	3.78452	3.79662	3.83876	3.80355	3.71588	3.68789	3.65333	3.70828	3.66424	3.71636	3.69414	3.69386	3.68215	3.69009	3.72884	3.70148	3.73689	3.73378	3.66019	3.68494	3.71117	3.74791				O35488	26458		O35405	Pld3
O35435	Dihydroorotate dehydrogenase (quinone), mitochondrial (DHOdehase) (EC 1.3.5.2) (Dihydroorotate oxidase)	56749	Dhodh	3.72459	3.76136	NA	NA	3.78455	3.71513	3.74646	3.73246	NA	NA	3.71755	3.73875	3.7269	3.75726	NA	NA	3.73804	3.73918	3.69704	3.73104	NA	NA	3.73163	3.71658				O35490	12116		O35409	Folh1
O35448	Lysosomal thioesterase PPT2 (PPT-2) (EC 3.1.2.-)	54397	Ppt2	3.62667	3.68156	NA	NA	3.65172	3.69713	3.80298	3.76354	NA	NA	3.76224	3.70898	3.7267	3.79902	NA	NA	3.67326	3.73851	3.67477	3.72957	NA	NA	3.71036	3.66042				O35551	54189		O35435	Dhodh
O35453	Serine protease hepsin (EC 3.4.21.106) [Cleaved into: Serine protease hepsin non-catalytic chain; Serine protease hepsin catalytic chain]	15451	Hpn	3.58849	NA	3.53202	3.58932	NA	3.58785	3.53105	NA	3.58534	3.47297	NA	3.58036	3.5445	NA	3.69938	3.51208	NA	3.57493	3.57889	NA	3.54412	3.6684	NA	3.56165				O35566	12476		O35448	Ppt2
O35459	Delta(3,5)-Delta(2,4)-dienoyl-CoA isomerase, mitochondrial (EC 5.3.3.-)	51798	Ech1	3.76118	3.70962	3.73116	3.70893	3.70568	3.72106	3.65402	3.65339	3.66307	3.69547	3.66302	3.63691	3.66251	3.64808	3.67431	3.65545	3.67641	3.67388	3.65571	3.65662	3.6934	3.64504	3.66127	3.66596				O35593	59029		O35453	Hpn
O35465	Peptidyl-prolyl cis-trans isomerase FKBP8 (PPIase FKBP8) (EC 5.2.1.8) (38 kDa FK506-binding protein) (38 kDa FKBP) (FKBP-38) (mFKBP38) (FK506-binding protein 8) (FKBP-8) (FKBPR38) (Rotamase)	14232	Fkbp8	3.54257	3.60741	3.56186	3.55967	3.58589	3.6094	3.64934	3.58904	3.61497	3.56878	3.59099	3.60098	3.587	3.61267	3.74093	3.60594	3.61625	3.59025	3.56499	3.6575	3.50356	3.60937	3.57299	3.58461				O35598	11487		O35459	Ech1
O35488	Very long-chain acyl-CoA synthetase (VLACS) (VLCS) (EC 6.2.1.-) (Fatty acid transport protein 2) (FATP-2) (Fatty-acid-coenzyme A ligase, very long-chain 1) (Long-chain-fatty-acid--CoA ligase) (EC 6.2.1.3) (Solute carrier family 27 member 2) (THCA-CoA ligase) (Very long-chain-fatty-acid-CoA ligase)	26458	Slc27a2	3.74029	3.71518	3.7864	3.7567	3.72344	3.75147	3.69166	3.69968	3.73094	3.60536	3.70863	3.74797	3.70021	3.67419	3.66898	3.71083	3.68828	3.72844	3.71102	3.72259	3.53539	3.63293	3.72027	3.71948				O35604	18145		O35465	Fkbp8
O35490	Betaine--homocysteine S-methyltransferase 1 (EC 2.1.1.5)	12116	Bhmt	NA	3.58526	3.61786	3.62148	3.61104	NA	NA	3.62778	3.66155	3.5738	3.61769	NA	NA	3.70666	3.72196	3.80643	3.63629	NA	NA	3.58653	3.70968	3.68134	3.70173	NA				O35609	24045		O35488	Slc27a2
O35551	Rab GTPase-binding effector protein 1 (Rabaptin-5) (Rabaptin-5alpha)	54189	Rabep1	3.52552	3.49343	3.55202	3.52591	3.48565	3.52874	3.5557	3.50255	3.50445	3.57082	3.51945	3.50074	3.54635	3.56155	3.56264	3.54875	3.49863	3.48843	3.50471	3.52082	3.5986	3.54726	3.49984	3.51259				O35638	20843		O35490	Bhmt
O35566	CD151 antigen (GP27) (Membrane glycoprotein SFA-1) (Platelet-endothelial tetraspan antigen 3) (PETA-3) (CD antigen CD151)	12476	Cd151	3.67394	3.69746	3.68055	3.73737	3.73173	3.70667	3.71384	3.68366	3.64347	3.68064	3.71547	3.54404	3.71521	3.74086	3.80642	3.70424	3.64752	3.61895	3.68954	3.66146	3.83499	3.8495	3.65961	3.6245				O35639	11745		O35551	Rabep1
O35593	26S proteasome non-ATPase regulatory subunit 14 (EC 3.4.19.-) (26S proteasome regulatory subunit RPN11) (MAD1)	59029	Psmd14	3.6924	3.72224	3.69163	3.70612	3.69598	3.68554	3.71721	3.71309	3.70777	3.71585	3.73276	3.71919	3.71786	3.7413	3.72235	3.74838	3.72627	3.69953	3.70595	3.70194	3.60383	3.66664	3.70079	3.71391				O35643	11764		O35566	Cd151
O35598	Disintegrin and metalloproteinase domain-containing protein 10 (ADAM 10) (EC 3.4.24.81) (Kuzbanian protein homolog) (Mammalian disintegrin-metalloprotease) (CD antigen CD156c)	11487	Adam10	3.62038	3.68325	3.68491	3.69765	3.67244	3.64841	3.65297	3.63182	3.63506	3.63533	3.63564	3.5856	3.6583	3.66697	3.65936	3.6548	3.63965	3.53202	3.62557	3.65226	3.64093	3.71394	3.60539	3.6366				O35654	18972		O35593	Psmd14
O35604	NPC intracellular cholesterol transporter 1 (Niemann-Pick C1 protein)	18145	Npc1	3.39732	3.33776	NA	NA	3.35392	3.40755	3.42728	3.48431	NA	NA	3.46103	3.48877	3.40889	3.55568	NA	NA	3.4913	3.52672	3.45971	3.46215	NA	NA	3.4231	3.44285				O35657	18010		O35598	Adam10
O35609	Secretory carrier-associated membrane protein 3 (Secretory carrier membrane protein 3)	24045	Scamp3	3.60474	3.62693	3.59317	3.6448	3.63624	3.65196	3.69966	3.62368	3.61882	3.66834	3.63769	3.58713	3.65985	3.76246	3.68675	3.62914	3.6371	3.63087	3.64709	3.63714	3.71023	3.73447	3.60013	3.6605				O35678	23945		O35604	Npc1
O35638	Cohesin subunit SA-2 (SCC3 homolog 2) (Stromal antigen 2)	20843	Stag2	3.54946	3.46156	NA	NA	3.41683	3.56902	3.47672	3.4981	NA	NA	3.38365	3.57046	3.3993	3.31773	NA	NA	3.53037	3.59561	3.56535	3.61459	NA	NA	3.59691	3.51833				O35682	50918		O35609	Scamp3
O35639	Annexin A3 (35-alpha calcimedin) (Annexin III) (Annexin-3) (Lipocortin III) (Placental anticoagulant protein III) (PAP-III)	11745	Anxa3	3.67421	3.6328	3.65204	3.63531	3.61921	3.66439	3.64777	3.71539	3.69073	3.65773	3.76977	3.67078	3.62869	3.64066	3.63759	3.7243	3.72341	3.72972	3.83458	3.76846	3.66076	3.73993	3.72238	3.71739				O35683	54405		O35638	Stag2
O35643	AP-1 complex subunit beta-1 (Adaptor protein complex AP-1 subunit beta-1) (Adaptor-related protein complex 1 subunit beta-1) (Beta-1-adaptin) (Beta-adaptin 1) (Clathrin assembly protein complex 1 beta large chain) (Golgi adaptor HA1/AP1 adaptin beta subunit)	11764	Ap1b1	3.74461	3.70668	3.75544	3.75699	3.72982	3.74375	3.64531	3.68473	3.75351	3.68237	3.69109	3.7551	3.65927	3.66092	3.63715	3.68991	3.72066	3.73436	3.73083	3.69588	3.62954	3.6294	3.70454	3.711				O35685	18221		O35639	Anxa3
O35654	DNA polymerase delta subunit 2 (DNA polymerase delta subunit p50)	18972	Pold2	3.32741	3.41786	NA	NA	3.3474	3.45305	3.49671	3.39309	NA	NA	3.46569	3.48172	3.50368	3.51509	NA	NA	3.44339	3.49703	3.5045	3.43818	NA	NA	3.45845	3.48947				O35691	18949		O35643	Ap1b1
O35657	Sialidase-1 (EC 3.2.1.18) (G9 sialidase) (Lysosomal sialidase) (N-acetyl-alpha-neuraminidase 1)	18010	Neu1	3.77302	3.77911	3.68581	3.71452	3.79377	3.76577	3.75401	3.74521	3.72927	3.69905	3.75151	3.77037	3.76122	3.79508	3.81062	3.68746	3.76513	3.79931	3.7646	3.76553	3.72177	3.84093	3.74363	3.76403				O35704	268656		O35654	Pold2
O35658	Complement component 1 Q subcomponent-binding protein, mitochondrial (GC1q-R protein) (Glycoprotein gC1qBP) (C1qBP)	#N/A	C1qbp	3.81879	3.85453	3.85672	3.84258	3.86808	3.84422	3.84434	3.77519	3.80669	3.83166	3.8017	3.80574	3.86892	3.88319	3.87515	3.89747	3.83966	3.81598	3.7669	3.77772	3.81452	3.81398	3.7877	3.79882				O35737	59013		O35657	Neu1
O35678	Monoglyceride lipase (MGL) (EC 3.1.1.23) (Monoacylglycerol lipase) (MAGL)	23945	Mgll	3.65462	3.70805	NA	NA	3.74287	3.70244	3.66004	3.74506	NA	NA	3.70526	3.68828	3.70675	3.87878	NA	NA	3.68747	3.6522	3.6662	3.64931	NA	NA	3.73292	3.664				O35744	12655		O35658	C1qbp
O35682	Myeloid-associated differentiation marker (Myeloid up-regulated protein)	50918	Myadm	3.66538	3.63618	3.67099	3.71305	3.6709	3.62286	3.68172	3.71701	3.57036	3.67651	3.69394	3.58044	3.70663	3.73733	3.74759	3.66775	3.61769	3.68034	3.69135	3.67502	3.75159	3.76123	3.65785	3.64387				O35841	11800		O35678	Mgll
O35683	NADH dehydrogenase [ubiquinone] 1 alpha subcomplex subunit 1 (Complex I-MWFE) (CI-MWFE) (NADH-ubiquinone oxidoreductase MWFE subunit)	54405	Ndufa1	3.89912	3.88345	3.8335	3.86387	3.87191	3.88459	3.75374	3.74001	3.67071	3.7365	3.72047	3.72327	3.76518	3.75304	3.71753	3.73098	3.79322	3.74811	3.77878	3.72459	3.75157	3.73369	3.74947	3.74652				O35855	12036		O35682	Myadm
O35685	Nuclear migration protein nudC (Nuclear distribution protein C homolog) (Silica-induced gene 92 protein) (SIG-92)	18221	Nudc	3.7441	3.71852	3.71139	3.728	3.72573	3.72004	3.76691	3.75387	3.7376	3.80329	3.73798	3.74568	3.78831	3.79453	3.78031	3.75197	3.76653	3.76847	3.75608	3.78353	3.7126	3.76423	3.76982	3.74487				O35857	21856		O35683	Ndufa1
O35691	Pinin	18949	Pnn	3.68364	3.65874	3.66375	3.65981	3.70204	3.68828	3.75922	3.76373	3.66227	3.73947	3.75379	3.76547	3.74168	3.73273	3.79228	3.75124	3.73807	3.74295	3.74232	3.736	3.65403	3.79704	3.72538	3.72305				O35864	26754		O35685	Nudc
O35704	Serine palmitoyltransferase 1 (EC 2.3.1.50) (Long chain base biosynthesis protein 1) (LCB 1) (Serine-palmitoyl-CoA transferase 1) (SPT 1) (SPT1)	268656	Sptlc1	3.72899	3.69561	3.72512	3.72351	3.71172	3.68363	3.74521	3.73314	3.74273	3.75172	3.75981	3.71315	3.67879	3.74223	3.78487	3.73014	3.71839	3.69203	3.71656	3.72383	3.745	3.81419	3.71155	3.7088				O35887	12321		O35691	Pnn
O35737	Heterogeneous nuclear ribonucleoprotein H (hnRNP H) [Cleaved into: Heterogeneous nuclear ribonucleoprotein H, N-terminally processed]	59013	Hnrnph1	3.64961	3.61883	3.63034	3.61468	3.63672	3.62779	3.71894	3.66473	3.62198	3.67191	3.66593	3.65703	3.72632	3.66738	3.6777	3.64369	3.68	3.66517	3.67858	3.67915	3.68663	3.68061	3.65085	3.68854				O35900	27756		O35704	Sptlc1
O35744	Chitinase-like protein 3 (EC 3.2.1.52) (Beta-N-acetylhexosaminidase Ym1) (Chitinase-3-like protein 3) (ECF-L) (Eosinophil chemotactic cytokine) (Secreted protein Ym1)	12655	Chil3	3.59975	3.59161	3.55455	3.53187	3.52533	3.53008	3.64367	3.53409	3.53495	3.68341	3.65561	3.49064	3.54231	3.49038	3.49661	3.7194	3.63027	3.75662	3.55631	3.6144	3.55234	3.44192	3.68982	3.54883				O35943	14297		O35737	Hnrnph1
O35841	Apoptosis inhibitor 5 (API-5) (AAC-11)	11800	Api5	3.60559	3.59572	3.58542	3.57928	3.60103	3.58975	3.69464	3.6594	3.62266	3.64472	3.67956	3.70373	3.70936	3.69412	3.67858	3.66947	3.6549	3.65799	3.67795	3.68319	3.63719	3.66213	3.65738	3.6408				O35955	19171		O35744	Chil3
O35855	Branched-chain-amino-acid aminotransferase, mitochondrial (BCAT(m)) (EC 2.6.1.42)	12036	Bcat2	3.83787	3.84529	3.77413	3.8271	3.85728	3.85803	3.59986	3.64815	3.66973	3.6639	3.66147	3.61024	3.61476	3.62886	3.62691	3.65888	3.66641	3.62172	3.60165	3.62525	3.70635	3.68168	3.63809	3.65128				O35969	14431		O35841	Api5
O35857	Mitochondrial import inner membrane translocase subunit TIM44	21856	Timm44	3.67384	3.68416	3.61948	3.68532	3.70548	3.67977	3.68431	3.6857	3.6643	3.6493	3.70254	3.67854	3.78917	3.71201	3.67732	3.6701	3.67405	3.75664	3.69528	3.71962	3.70276	3.70448	3.65791	3.66995				O35988	20971		O35855	Bcat2
O35864	COP9 signalosome complex subunit 5 (SGN5) (Signalosome subunit 5) (EC 3.4.-.-) (Jun activation domain-binding protein 1) (Kip1 C-terminus-interacting protein 2)	26754	Cops5	3.64873	3.68552	3.69888	3.687	3.65634	3.64857	3.62521	3.65247	3.67523	3.72224	3.66884	3.71559	3.71242	3.66475	3.70667	3.67767	3.67892	3.73416	3.73712	3.72481	3.66332	3.72044	3.69712	3.70541				O54692	26951		O35857	Timm44
O35887	Calumenin (Crocalbin)	12321	Calu	3.64995	3.65599	3.67951	3.68591	3.65781	3.64694	3.76328	3.72396	3.72932	3.72641	3.71609	3.72479	3.7571	3.75271	3.72932	3.74456	3.72983	3.72324	3.71174	3.73125	3.71179	3.71272	3.73768	3.72611				O54724	19285		O35864	Cops5
O35900	U6 snRNA-associated Sm-like protein LSm2 (Protein G7b) (snRNP core Sm-like protein Sm-x5)	27756	Lsm2	3.53937	3.60958	3.59059	3.59736	3.60945	3.60064	3.71681	3.70672	3.64716	3.64426	3.67069	3.61827	3.63402	3.72963	3.78068	3.6923	3.61871	3.61658	3.64254	3.63263	3.80711	3.79037	3.61216	3.62596				O54734	13200		O35887	Calu
O35943	Frataxin, mitochondrial (Fxn) (EC 1.16.3.1) [Cleaved into: Frataxin intermediate form; Frataxin mature form]	14297	Fxn	3.74945	3.70106	3.74455	3.73185	3.74695	3.72021	3.57402	3.76205	3.65707	3.64342	3.64931	3.72395	3.57559	3.59444	3.62246	3.62508	3.69146	3.68709	3.70324	3.61943	3.55794	3.59515	3.64538	3.69664				O54749	13109		O35900	Lsm2
O35955	Proteasome subunit beta type-10 (EC 3.4.25.1) (Low molecular mass protein 10) (Macropain subunit MECl-1) (Multicatalytic endopeptidase complex subunit MECl-1) (Proteasome MECl-1) (Proteasome subunit beta-2i)	19171	Psmb10	3.63524	3.53921	3.5608	3.55755	3.55416	3.61932	3.61293	3.68277	3.63051	3.57304	3.66457	3.60476	3.63187	3.66846	3.6943	3.64211	3.66525	3.61928	3.65679	3.65432	3.69956	3.74669	3.58936	3.63159				O54774	11776		O35943	Fxn
O35969	Guanidinoacetate N-methyltransferase (EC 2.1.1.2)	14431	Gamt	3.46599	3.47896	3.50845	3.48772	3.46161	3.45659	3.45944	3.46388	3.48114	3.47806	3.45329	3.45525	3.47482	3.46679	3.49252	3.4676	3.49775	3.55204	3.49038	3.44648	3.59033	3.4742	3.47745	3.48268				O54782	17160		O35955	Psmb10
O35988	Syndecan-4 (SYND4) (Ryudocan core protein)	20971	Sdc4	3.67814	3.80001	3.72709	3.74323	3.75781	3.75977	3.7756	3.6451	3.84199	3.66983	3.76402	3.6636	3.81976	3.71205	3.84192	3.69998	3.59264	3.61042	3.71756	3.68395	3.83254	3.82092	3.67795	3.73526				O54833	13000		O35969	Gamt
O54692	Centromere/kinetochore protein zw10 homolog	26951	Zw10	3.70338	3.72774	3.68466	3.68561	3.70517	3.72796	3.76988	3.73101	3.69759	3.75827	3.78767	3.72362	3.75724	3.72801	3.73409	3.79864	3.77074	3.74757	3.74187	3.7529	3.64211	3.74808	3.75544	3.74965				O54879	15354		O35988	Sdc4
O54724	Caveolae-associated protein 1 (Cav-p60) (Cavin-1) (Polymerase I and transcript release factor)	19285	Cavin1	3.72875	3.67534	3.70362	3.70175	3.69996	3.72584	3.67867	3.77428	3.64219	3.69714	3.6223	3.59283	3.65099	3.72645	3.63679	3.69664	3.63956	3.61827	3.55959	3.60626	3.5811	3.62942	3.61063	3.63833				O54909	19683		O54692	Zw10
O54734	Dolichyl-diphosphooligosaccharide--protein glycosyltransferase 48 kDa subunit (DDOST 48 kDa subunit) (Oligosaccharyl transferase 48 kDa subunit)	13200	Ddost	3.71334	3.69943	3.72605	3.70641	3.6908	3.71622	3.70951	3.70672	3.72192	3.7466	3.68375	3.73876	3.69059	3.67981	3.70299	3.71815	3.70434	3.7228	3.73066	3.76176	3.61346	3.69438	3.72415	3.73002				O54916	19707		O54724	Cavin1
O54749	Cytochrome P450 2J5 (EC 1.14.14.1) (Arachidonic acid epoxygenase) (CYPIIJ5)	13109	Cyp2j5	3.77757	3.74678	3.74612	3.7487	3.75009	3.73103	3.6662	3.65818	3.71446	3.62644	3.67349	3.69964	3.64756	3.61942	3.63215	3.61361	3.69258	3.67308	3.69474	3.68142	3.66391	3.61182	3.69156	3.67453				O54931	11641		O54734	Ddost
O54774	AP-3 complex subunit delta-1 (AP-3 complex subunit delta) (Adaptor-related protein complex 3 subunit delta-1) (Delta-adaptin) (mBLVR1)	11776	Ap3d1	3.65074	3.65702	3.66173	3.68397	3.66011	3.65224	3.67584	3.66078	3.6943	3.68239	3.68628	3.70524	3.71184	3.6856	3.64062	3.69453	3.66871	3.66605	3.70404	3.66078	3.67528	3.69168	3.67102	3.69475				O54931	677884		O54749	Cyp2j5
O54782	Epididymis-specific alpha-mannosidase (EC 3.2.1.24) (Mannosidase alpha class 2B member 2)	17160	Man2b2	NA	3.58596	3.5491	3.60336	3.61127	NA	NA	3.6121	3.60106	3.57164	3.6077	NA	NA	3.65611	3.67173	3.56984	3.65281	NA	NA	3.60123	3.79432	3.68654	3.584	NA				O54941	57376		O54774	Ap3d1
O54833	Casein kinase II subunit alpha' (CK II alpha') (EC 2.7.11.1)	13000	Csnk2a2	NA	3.43106	3.46899	3.42569	3.40863	NA	NA	3.46281	3.51876	3.44548	3.40062	NA	NA	3.31315	3.55238	3.47496	3.51025	NA	NA	3.47478	3.62945	3.46708	3.52482	NA				O54946	23950		O54782	Man2b2
O54879	High mobility group protein B3 (High mobility group protein 2a) (HMG-2a) (High mobility group protein 4) (HMG-4)	15354	Hmgb3	3.67602	3.66117	3.6508	3.70044	3.67793	3.67968	3.69108	3.79103	3.77285	3.75986	3.73253	3.79029	3.76355	3.726	3.72357	3.82856	3.79262	3.72616	3.73768	3.81889	3.69907	3.7056	3.787	3.74582				O54950	19082		O54833	Csnk2a2
O54909	Retinol dehydrogenase 16 (EC 1.1.1.105) (EC 1.1.1.209) (EC 1.1.1.315) (EC 1.1.1.53) (Cis-retinol androgen dehydrogenase 1)	19683	Rdh16	3.72755	3.70686	3.75646	3.70432	3.71475	3.686	3.6849	3.6975	3.63	3.56553	3.66353	3.70732	3.65228	3.61714	3.60212	3.66858	3.73464	3.66168	3.67508	3.68292	3.61013	3.57756	3.73472	3.69293				O54962	23825		O54879	Hmgb3
O54916	RalBP1-associated Eps domain-containing protein 1 (RalBP1-interacting protein 1)	19707	Reps1	3.5716	3.62087	3.55248	3.65328	3.63318	3.56681	3.64764	3.68266	3.61898	3.62736	3.68472	3.6118	3.70421	3.72366	3.71809	3.63019	3.57024	3.66214	3.60253	3.63654	3.74518	3.80124	3.60006	3.59784				O54983	12971		O54909	Rdh16
O54931	A-kinase anchor protein 2 (AKAP-2) (AKAP expressed in kidney and lung) (AKAP-KL) (Protein kinase A-anchoring protein 2) (PRKA2)	11641	Akap2	3.65328	3.72028	3.64874	3.69107	3.69775	3.66321	3.72476	3.70731	3.66357	3.74898	3.70932	3.62972	3.71909	3.77488	3.78159	3.73169	3.7157	3.66179	3.70752	3.73955	3.7845	3.81876	3.68001	3.71802				O54984	56495		O54916	Reps1
O54941	SWI/SNF-related matrix-associated actin-dependent regulator of chromatin subfamily E member 1 (BRG1-associated factor 57) (BAF57)	57376	Smarce1	3.68771	3.70056	3.66106	3.68052	3.72089	3.68597	3.79087	3.74586	3.72315	3.74216	3.74597	3.71822	3.74436	3.73576	3.81785	3.71154	3.73813	3.71303	3.70649	3.74562	3.78908	3.77633	3.72235	3.7192				O54988	20874		O54931	Akap2
O54946	DnaJ homolog subfamily B member 6 (Heat shock protein J2) (HSJ-2) (MRJ) (mDj4)	23950	Dnajb6	NA	3.67839	3.64892	3.66082	3.67349	NA	NA	3.67398	3.678	3.67462	3.68262	NA	NA	3.69945	3.66652	3.68607	3.65603	NA	NA	3.64252	3.61762	3.64557	3.65941	NA				O54992	17165		O54941	Smarce1
O54950	5'-AMP-activated protein kinase subunit gamma-1 (AMPK gamma1) (AMPK subunit gamma-1) (AMPKg)	19082	Prkag1	3.56837	3.57125	3.4561	3.58105	3.57663	3.58166	3.68763	3.63437	3.63064	3.66145	3.71299	3.62883	3.70484	3.69844	3.80379	3.64513	3.60632	3.62412	3.66764	3.64078	3.73436	3.76883	3.63631	3.64695				O55003	12176		O54946	Dnajb6
O54962	Barrier-to-autointegration factor (Breakpoint cluster region protein 1) (LAP2-binding protein 1) [Cleaved into: Barrier-to-autointegration factor, N-terminally processed]	23825	Banf1	3.5951	3.60635	3.60832	3.6315	3.64622	3.60265	3.7502	3.72452	3.6829	3.67138	3.67765	3.77684	3.69659	3.66405	3.70312	3.69287	3.69803	3.64341	3.68349	3.71668	3.51018	3.73345	3.66837	3.65355				O55013	27096		O54950	Prkag1
O54983	Ketimine reductase mu-crystallin (EC 1.5.1.25) (NADP-regulated thyroid-hormone-binding protein)	12971	Crym	3.63722	3.59073	3.66797	3.62897	3.59462	3.62119	3.69871	3.70403	3.73275	3.61862	3.72853	3.72622	3.72153	3.73117	3.68995	3.69571	3.73816	3.68581	3.71362	3.70387	3.65825	3.72569	3.68044	3.73584				O55022	53328		O54962	Banf1
O54984	ATPase Asna1 (EC 3.6.-.-) (Arsenical pump-driving ATPase) (Arsenite-stimulated ATPase)	56495	Asna1	3.65747	3.55889	3.6126	3.60051	3.54741	3.61899	3.55078	3.52967	3.62473	3.51674	3.55422	3.64566	3.49011	3.47412	3.35817	3.5662	3.57753	3.59092	3.56339	3.59018	3.37655	3.37433	3.59544	3.54185				O55028	12041		O54983	Crym
O54988	STE20-like serine/threonine-protein kinase (STE20-like kinase) (mSLK) (EC 2.7.11.1) (Etk4) (STE20-related kinase SMAK) (STE20-related serine/threonine-protein kinase) (STE20-related kinase) (Serine/threonine-protein kinase 2)	20874	Slk	3.71633	3.78134	3.68724	3.73786	3.79769	3.72101	3.76361	3.72735	3.71972	3.69679	3.74129	3.72605	3.76259	3.78081	3.82961	3.71185	3.72905	3.71596	3.71331	3.74669	3.74491	3.81439	3.74839	3.72629				O55029	50797		O54984	Asna1
O54992	MAP kinase-activated protein kinase 5 (MAPK-activated protein kinase 5) (MAPKAP kinase 5) (MAPKAPK-5) (EC 2.7.11.1)	17165	Mapkapk5	3.74479	3.71481	3.68291	3.68061	3.73765	3.72694	3.81076	3.73079	3.72387	3.74744	3.80209	3.67924	3.78739	3.77279	3.73199	3.75057	3.7277	3.71851	3.71063	3.71963	3.63934	3.7838	3.76052	3.74405				O55060	22017		O54988	Slk
O55003	BCL2/adenovirus E1B 19 kDa protein-interacting protein 3	12176	Bnip3	NA	3.50841	3.49414	3.52313	3.52196	NA	NA	3.58874	3.60416	3.67596	3.68491	NA	NA	3.66204	3.68117	3.58341	3.48757	NA	NA	3.55427	3.73852	3.72386	3.45677	NA				O55098	20868		O54992	Mapkapk5
O55013	Trafficking protein particle complex subunit 3 (BET3 homolog)	27096	Trappc3	3.72756	3.66571	NA	NA	3.68169	3.72437	3.61163	3.70399	NA	NA	3.66388	3.73857	3.62595	3.58748	NA	NA	3.71691	3.7269	3.74137	3.74786	NA	NA	3.7357	3.71668				O55106	268980		O55003	Bnip3
O55022	Membrane-associated progesterone receptor component 1 (mPR)	53328	Pgrmc1	3.7565	3.73764	3.74205	3.74424	3.73928	3.7484	3.73695	3.77182	3.72989	3.77629	3.77385	3.7033	3.75782	3.75221	3.73022	3.76263	3.73403	3.72043	3.73189	3.79405	3.72905	3.72318	3.77324	3.76264				O55125	18082		O55013	Trappc3
O55023	Inositol monophosphatase 1 (IMP 1) (IMPase 1) (EC 3.1.3.25) (D-galactose 1-phosphate phosphatase) (EC 3.1.3.94) (Inositol-1(or 4)-monophosphatase 1) (Lithium-sensitive myo-inositol monophosphatase A1)	#N/A	Impa1	3.66615	3.65203	3.65583	3.65319	3.64482	3.66083	3.71609	3.6626	3.68197	3.69669	3.6605	3.72696	3.67467	3.73405	3.70542	3.69765	3.69058	3.71684	3.71725	3.70352	3.67637	3.67057	3.68872	3.70525				O55128	20220		O55022	Pgrmc1
O55028	[3-methyl-2-oxobutanoate dehydrogenase [lipoamide]] kinase, mitochondrial (EC 2.7.11.4) (Branched-chain alpha-ketoacid dehydrogenase kinase) (BCKD-kinase) (BCKDHKIN)	12041	Bckdk	NA	3.72575	3.73566	3.70588	3.65294	NA	NA	3.62941	3.68337	3.68201	3.66838	NA	NA	3.78199	3.73595	3.66888	3.70276	NA	NA	3.62763	3.73767	3.7387	3.63132	NA				O55131	235072		O55023	Impa1
O55029	Coatomer subunit beta' (Beta'-coat protein) (Beta'-COP) (p102)	50797	Copb2	3.68332	3.68188	3.68724	3.67581	3.68934	3.67517	3.7245	3.71428	3.69933	3.69332	3.71746	3.68136	3.72922	3.70959	3.71513	3.70169	3.71184	3.68853	3.70405	3.7041	3.66572	3.70589	3.67991	3.69376				O55135	16418		O55028	Bckdk
O55060	Thiopurine S-methyltransferase (EC 2.1.1.67) (Thiopurine methyltransferase)	22017	Tpmt	3.78461	3.65799	3.75525	3.73887	3.67962	3.77611	3.69391	3.70558	3.68347	3.66692	3.63075	3.8267	3.68069	3.55597	3.6271	3.67867	3.71415	3.79126	3.76798	3.74334	3.45327	3.59809	3.85247	3.7391				O55137	26897		O55029	Copb2
O55098	Serine/threonine-protein kinase 10 (EC 2.7.11.1) (Lymphocyte-oriented kinase)	20868	Stk10	3.68084	3.64952	3.72314	3.69375	3.65698	3.6847	3.71736	3.6903	3.73158	3.6422	3.68663	3.65465	3.72685	3.72356	3.74966	3.68757	3.67874	3.67392	3.68002	3.73153	3.77849	3.75507	3.73316	3.67779				O55142	57808		O55060	Tpmt
O55106	Striatin	268980	Strn	3.54011	3.64759	3.65611	3.69857	3.63664	3.63496	3.73792	3.6607	3.66113	3.67197	3.66884	3.62514	3.72575	3.7528	3.74794	3.66119	3.66761	3.6048	3.64864	3.69725	3.83153	3.77122	3.67973	3.64149				O55143	11938		O55098	Stk10
O55125	Protein NipSnap homolog 1 (NipSnap1)	18082	Nipsnap1	3.87755	3.84908	3.87257	3.87167	3.86589	3.84388	3.74573	3.76461	3.75033	3.77224	3.74366	3.7732	3.74315	3.78643	3.66217	3.80846	3.7961	3.75174	3.73012	3.74289	3.63423	3.67756	3.72693	3.73203				O55201	20924		O55106	Strn
O55126	Protein NipSnap homolog 2 (NipSnap2) (Glioblastoma-amplified sequence)	#N/A	Nipsnap2	3.85622	3.85203	3.85813	3.85633	3.84542	3.82865	3.76484	3.77099	3.72164	3.85409	3.74438	3.73464	3.75405	3.74241	3.66102	3.73129	3.77847	3.75753	3.76219	3.7592	3.55627	3.71697	3.79702	3.75826				O55222	16202		O55125	Nipsnap1
O55128	Histone deacetylase complex subunit SAP18 (18 kDa Sin3-associated polypeptide) (Sin3-associated polypeptide p18)	20220	Sap18	3.65125	3.64949	NA	NA	3.67815	3.65271	3.74814	3.71756	NA	NA	3.73601	3.70941	3.70224	3.72824	NA	NA	3.69434	3.68295	3.67525	3.69847	NA	NA	3.71569	3.70032				O55229	12651		O55126	Nipsnap2
O55131	Septin-7 (CDC10 protein homolog)	235072	Septin7	3.67837	3.69353	3.67658	3.70492	3.68592	3.68408	3.75229	3.69484	3.68548	3.73472	3.72832	3.69676	3.72796	3.73084	3.77147	3.7234	3.69431	3.70505	3.71102	3.70903	3.7272	3.72795	3.70632	3.71319				O55234	19173		O55128	Sap18
O55135	Eukaryotic translation initiation factor 6 (eIF-6) (B4 integrin interactor) (CAB) (p27(BBP))	16418	Eif6	3.55765	3.59863	3.61015	3.55758	3.58676	3.57092	3.7207	3.63686	3.64808	3.63428	3.69789	3.65993	3.72498	3.63706	3.66703	3.67827	3.64791	3.64807	3.64175	3.64467	3.56654	3.67072	3.61548	3.63761				O55242	18391		O55131	Septin7
O55137	Acyl-coenzyme A thioesterase 1 (Acyl-CoA thioesterase 1) (EC 3.1.2.-) (CTE-I) (Inducible cytosolic acyl-coenzyme A thioester hydrolase) (Long chain acyl-CoA thioester hydrolase) (Long chain acyl-CoA hydrolase) (Palmitoyl-coenzyme A thioesterase) (EC 3.1.2.2)	26897	Acot1	3.56841	3.64987	3.59825	3.53214	3.59944	3.66134	3.66925	3.64235	3.62984	3.63056	3.63793	3.57658	3.68115	3.67007	3.7392	3.62868	3.64488	3.54155	3.54947	3.5672	3.67034	3.68613	3.62793	3.64757				O70131	18081		O55135	Eif6
O55142	60S ribosomal protein L35a	57808	Rpl35a	3.74494	3.69264	3.73732	3.74978	3.69797	3.7244	3.72653	3.71852	3.75091	3.75314	3.76581	3.76158	3.77188	3.66831	3.66578	3.74966	3.7514	3.77957	3.76557	3.7865	3.61851	3.6535	3.76651	3.7489				O70133	13211		O55137	Acot1
O55143	Sarcoplasmic/endoplasmic reticulum calcium ATPase 2 (SERCA2) (SR Ca(2+)-ATPase 2) (EC 7.2.2.10) (Calcium pump 2) (Calcium-transporting ATPase sarcoplasmic reticulum type, slow twitch skeletal muscle isoform) (Endoplasmic reticulum class 1/2 Ca(2+) ATPase)	11938	Atp2a2	3.68175	3.69027	3.70203	3.69356	3.68394	3.68937	3.70106	3.66933	3.70286	3.70552	3.69475	3.67021	3.75789	3.73141	3.76918	3.6972	3.68539	3.69225	3.69866	3.69148	3.66632	3.73685	3.69995	3.70035				O70152	13480		O55142	Rpl35a
O55201	Transcription elongation factor SPT5 (DRB sensitivity-inducing factor large subunit) (DSIF large subunit)	20924	Supt5h	3.51937	3.52959	3.5883	3.56262	3.5479	3.51822	3.62433	3.57464	3.5766	3.59723	3.60832	3.56972	3.61654	3.63716	3.61576	3.59709	3.59176	3.55837	3.6079	3.5784	3.6099	3.65847	3.56414	3.58002				O70172	18718		O55143	Atp2a2
O55222	Integrin-linked protein kinase (EC 2.7.11.1)	16202	Ilk	3.74079	3.72354	3.73787	3.74634	3.71897	3.70381	3.6924	3.68779	3.67127	3.71175	3.70926	3.67467	3.68949	3.6509	3.67702	3.72545	3.71314	3.70056	3.70818	3.70107	3.63173	3.68049	3.67453	3.71407				O70194	55944		O55201	Supt5h
O55229	Choline/ethanolamine kinase (Choline kinase beta) (CK) (CKB) (EC 2.7.1.32) (Ethanolamine kinase) (EK) (EC 2.7.1.82) (choline/ethanolamine kinase beta) (CKEKB)	12651	Chkb	NA	3.55019	3.53275	3.51388	3.57815	NA	NA	3.61679	3.57054	3.62045	3.56442	NA	NA	3.59749	3.66156	3.50969	3.54755	NA	NA	3.55256	3.76785	3.72311	3.56777	NA				O70228	11981		O55222	Ilk
O55234	Proteasome subunit beta type-5 (EC 3.4.25.1) (Macropain epsilon chain) (Multicatalytic endopeptidase complex epsilon chain) (Proteasome chain 6) (Proteasome epsilon chain) (Proteasome subunit X)	19173	Psmb5	3.72817	3.68289	3.74981	3.75605	3.7029	3.70065	3.67182	3.7197	3.69369	3.71295	3.70538	3.76515	3.67036	3.64331	3.64974	3.7211	3.71067	3.73381	3.69272	3.65605	3.70595	3.68936	3.69991	3.67438				O70250	56012		O55229	Chkb
O55242	Sigma non-opioid intracellular receptor 1 (Sigma 1-type opioid receptor) (Sigma1-receptor) (Sigma1R)	18391	Sigmar1	3.60463	3.50232	3.62526	3.592	3.51767	3.63365	3.56806	3.57436	3.61722	3.59888	3.57614	3.66177	3.55011	3.52488	3.53149	3.58686	3.56708	3.66588	3.65297	3.68886	3.64036	3.50521	3.65184	3.65461				O70251	55949		O55234	Psmb5
O70131	Ninjurin-1 (Nerve injury-induced protein 1)	18081	Ninj1	3.54179	3.63668	NA	NA	3.55098	3.56204	3.49376	3.48994	NA	NA	3.62487	3.62221	3.59461	3.53935	NA	NA	3.56168	3.627	3.58913	3.57295	NA	NA	3.61464	3.6328				O70252	15369		O55242	Sigmar1
O70133	ATP-dependent RNA helicase A (EC 3.6.4.13) (DEAH box protein 9) (mHEL-5) (Nuclear DNA helicase II) (NDH II) (RNA helicase A) (RHA)	13211	Dhx9	3.68887	3.65241	3.65891	3.65529	3.65	3.65986	3.68914	3.68097	3.66363	3.67764	3.67051	3.6802	3.68353	3.68962	3.6746	3.69008	3.68456	3.69809	3.68935	3.69301	3.6482	3.6831	3.6861	3.67982				O70274	19244		O70131	Ninj1
O70152	Dolichol-phosphate mannosyltransferase subunit 1 (EC 2.4.1.83) (Dolichol-phosphate mannose synthase subunit 1) (DPM synthase subunit 1) (Dolichyl-phosphate beta-D-mannosyltransferase subunit 1) (Mannose-P-dolichol synthase subunit 1) (MPD synthase)	13480	Dpm1	3.72606	3.68401	3.70989	3.72559	3.6942	3.67126	3.70563	3.69205	3.74744	3.70528	3.67574	3.74417	3.68656	3.56572	3.61934	3.68224	3.69345	3.70547	3.717	3.71439	3.62317	3.54702	3.71227	3.70378				O70305	20239		O70133	Dhx9
O70172	Phosphatidylinositol 5-phosphate 4-kinase type-2 alpha (EC 2.7.1.149) (1-phosphatidylinositol 5-phosphate 4-kinase 2-alpha) (Diphosphoinositide kinase 2-alpha) (Phosphatidylinositol 5-phosphate 4-kinase type II alpha) (PI(5)P 4-kinase type II alpha) (PIP4KII-alpha) (PtdIns(5)P-4-kinase isoform 2-alpha)	18718	Pip4k2a	3.72032	3.49971	3.64492	3.57187	3.55572	3.62276	3.69356	3.61131	3.58162	3.55006	3.5752	3.61493	3.56388	3.63315	3.63819	3.58137	3.59316	3.63179	3.58578	3.64202	3.73931	3.66144	3.61344	3.56525				O70310	18107		O70152	Dpm1
O70194	Eukaryotic translation initiation factor 3 subunit D (eIF3d) (Eukaryotic translation initiation factor 3 subunit 7) (eIF-3-zeta) (eIF3 p66)	55944	Eif3d	3.58495	3.6203	3.56427	3.56477	3.59396	3.59725	3.67873	3.60629	3.61447	3.63054	3.62268	3.59512	3.65388	3.63962	3.7108	3.6256	3.61196	3.58061	3.59909	3.59498	3.67006	3.67157	3.59869	3.61017				O70311	18108		O70172	Pip4k2a
O70228	Probable phospholipid-transporting ATPase IIA (EC 7.6.2.1) (ATPase class II type 9A)	11981	Atp9a	3.69374	3.6104	3.6661	3.67296	3.68606	3.67633	3.70134	3.69195	3.69343	3.66702	3.66751	3.69883	3.70138	3.69266	3.72232	3.68789	3.71395	3.69562	3.70272	3.69143	3.66151	3.72167	3.69326	3.66403				O70318	13822		O70194	Eif3d
O70250	Phosphoglycerate mutase 2 (EC 5.4.2.11) (EC 5.4.2.4) (BPG-dependent PGAM 2) (Muscle-specific phosphoglycerate mutase) (Phosphoglycerate mutase isozyme M) (PGAM-M)	56012	Pgam2	3.82342	3.83674	NA	NA	3.82512	3.82599	3.60449	3.62415	NA	NA	3.67218	3.55623	3.6141	3.63954	NA	NA	3.6298	3.57806	3.6182	3.63985	NA	NA	3.63623	3.64843				O70324	20502		O70228	Atp9a
O70251	Elongation factor 1-beta (EF-1-beta)	55949	Eef1b	3.65853	3.6605	3.66326	3.64055	3.65106	3.64539	3.73135	3.67427	3.70448	3.686	3.67247	3.66862	3.70526	3.71573	3.739	3.67908	3.65301	3.66454	3.6493	3.66189	3.6398	3.72065	3.64175	3.67247				O70325	625249		O70250	Pgam2
O70252	Heme oxygenase 2 (HO-2) (EC 1.14.14.18)	15369	Hmox2	3.68477	3.67875	3.56967	3.66384	3.65035	3.66384	3.68915	3.67658	3.65315	3.68353	3.68734	3.69587	3.6844	3.60711	3.59166	3.73755	3.69279	3.71214	3.70576	3.68078	3.58052	3.62307	3.70617	3.69871				O70370	13040		O70251	Eef1b
O70274	Protein tyrosine phosphatase type IVA 2 (EC 3.1.3.48) (Protein-tyrosine phosphatase 4a2) (Protein-tyrosine phosphatase of regenerating liver 2) (PRL-2)	19244	Ptp4a2	3.72851	3.75423	NA	NA	3.73876	3.7361	3.78438	3.6966	NA	NA	3.73612	3.70052	3.82403	3.81255	NA	NA	3.73475	3.76459	3.75804	3.73745	NA	NA	3.75239	3.79181				O70378	18117		O70252	Hmox2
O70305	Ataxin-2 (Spinocerebellar ataxia type 2 protein homolog)	20239	Atxn2	3.53594	3.58939	3.55466	3.56419	3.58413	3.55283	3.60993	3.60448	3.56522	3.60977	3.58681	3.59777	3.61908	3.66054	3.65377	3.57779	3.57651	3.57968	3.59907	3.57284	3.67169	3.64	3.59441	3.54398				O70400	54132		O70274	Ptp4a2
O70310	Glycylpeptide N-tetradecanoyltransferase 1 (EC 2.3.1.97) (Myristoyl-CoA:protein N-myristoyltransferase 1) (NMT 1) (Type I N-myristoyltransferase) (Peptide N-myristoyltransferase 1)	18107	Nmt1	3.63847	3.63064	3.61666	3.64563	3.6445	3.63337	3.72914	3.67591	3.65169	3.68972	3.65781	3.63327	3.68642	3.72678	3.70529	3.67137	3.64606	3.66007	3.65317	3.64545	3.70653	3.69042	3.64922	3.65568				O70404	22320		O70305	Atxn2
O70311	Glycylpeptide N-tetradecanoyltransferase 2 (EC 2.3.1.97) (Myristoyl-CoA:protein N-myristoyltransferase 2) (NMT 2) (Peptide N-myristoyltransferase 2) (Type II N-myristoyltransferase)	18108	Nmt2	NA	3.703	3.69534	3.66744	3.7394	NA	NA	3.78486	3.77949	3.79345	3.83791	NA	NA	3.82814	3.85982	3.83259	3.75617	NA	NA	3.78038	3.74509	3.83726	3.7862	NA				O70433	14200		O70310	Nmt1
O70318	Band 4.1-like protein 2 (Generally expressed protein 4.1) (4.1G)	13822	Epb41l2	3.65752	3.65165	3.58789	3.61124	3.66608	3.67614	3.70356	3.67209	3.59282	3.6636	3.69298	3.63959	3.68209	3.72473	3.74787	3.68994	3.67457	3.66862	3.69056	3.69255	3.8515	3.80997	3.68116	3.66582				O70435	19167		O70311	Nmt2
O70324	Monocarboxylate transporter 8 (MCT 8) (Solute carrier family 16 member 2) (X-linked PEST-containing transporter)	20502	Slc16a2	NA	3.40609	3.64034	3.58666	3.68267	NA	NA	3.5446	3.49979	3.57696	3.43148	NA	NA	3.48475	3.56051	3.41388	3.39011	NA	NA	3.46027	3.62232	3.62661	3.54395	NA				O70451	20503		O70318	Epb41l2
O70325	Phospholipid hydroperoxide glutathione peroxidase (PHGPx) (EC 1.11.1.12) (Glutathione peroxidase 4) (GPx-4) (GSHPx-4)	625249	Gpx4	3.70902	3.71726	3.65873	3.72084	3.70063	3.70751	3.70209	3.69784	3.73898	3.64382	3.71944	3.65831	3.72073	3.67107	3.74076	3.63805	3.68713	3.69804	3.71895	3.65493	3.83321	3.78118	3.72859	3.72375				O70456	55948		O70324	Slc16a2
O70362	Phosphatidylinositol-glycan-specific phospholipase D (PI-G PLD) (EC 3.1.4.50) (Glycoprotein phospholipase D) (Glycosyl-phosphatidylinositol-specific phospholipase D) (GPI-PLD) (GPI-specific phospholipase D)	#N/A	Gpld1	3.69801	3.66174	3.67058	3.68677	3.69601	3.7037	3.73176	3.76271	3.6708	3.73689	3.7421	3.74913	3.71873	3.80205	3.75918	3.69613	3.69064	3.74167	3.75781	3.77049	3.71615	3.72675	3.74841	3.75509				O70475	22235		O70325	Gpx4
O70370	Cathepsin S (EC 3.4.22.27)	13040	Ctss	3.74306	3.74546	3.70425	3.73991	3.72055	3.74093	3.79163	3.78945	3.73934	3.77275	3.81181	3.71888	3.77491	3.79495	3.83127	3.74338	3.77356	3.72534	3.76652	3.817	3.83635	3.86336	3.80848	3.75895				O70493	55988		O70362	Gpld1
O70378	ER membrane protein complex subunit 8 (Neighbor of COX4)	18117	Emc8	3.63413	3.67194	3.63888	3.68451	3.70554	3.64625	3.7028	3.702	3.64166	3.69323	3.6897	3.65564	3.74672	3.74119	3.70783	3.72986	3.69081	3.67628	3.671	3.64378	3.68762	3.75907	3.67867	3.65661				O70494	20687		O70370	Ctss
O70400	PDZ and LIM domain protein 1 (C-terminal LIM domain protein 1) (Elfin) (LIM domain protein CLP-36)	54132	Pdlim1	3.67138	3.68822	3.70168	3.72042	3.67686	3.69281	3.73039	3.70249	3.68869	3.686	3.71311	3.6864	3.70292	3.6791	3.69777	3.69616	3.67904	3.70056	3.69493	3.7066	3.80475	3.73962	3.69609	3.70946				O70503	56348		O70378	Emc8
O70404	Vesicle-associated membrane protein 8 (VAMP-8) (Endobrevin) (Edb)	22320	Vamp8	3.69431	3.77029	3.65076	3.70345	3.76377	3.68737	3.72379	3.71434	3.67517	3.7373	3.78328	3.7167	3.80332	3.81459	3.76425	3.73803	3.70154	3.75217	3.71164	3.6657	3.61889	3.74622	3.71306	3.74188				O70551	20815		O70400	Pdlim1
O70433	Four and a half LIM domains protein 2 (FHL-2) (Skeletal muscle LIM-protein 3) (SLIM-3)	14200	Fhl2	3.73993	3.76973	3.79993	3.75014	3.74287	3.7483	3.66639	3.67798	3.67809	3.67838	3.73939	3.61269	3.64205	3.66811	3.64382	3.66489	3.66867	3.62173	3.66946	3.65436	3.73543	3.70848	3.70685	3.72665				O70570	18703		O70404	Vamp8
O70435	Proteasome subunit alpha type-3 (EC 3.4.25.1) (Macropain subunit C8) (Multicatalytic endopeptidase complex subunit C8) (Proteasome component C8) (Proteasome subunit K)	19167	Psma3	3.64746	3.6634	3.62178	3.63413	3.66131	3.63166	3.69584	3.70018	3.64998	3.66705	3.70632	3.68415	3.70779	3.6578	3.75185	3.70649	3.70351	3.64912	3.6741	3.64783	3.67015	3.6969	3.67055	3.69643				O70572	20598		O70433	Fhl2
O70439	Syntaxin-7	#N/A	Stx7	3.64571	3.67468	3.67592	3.65957	3.67692	3.67246	3.68427	3.64844	3.67111	3.67952	3.6622	3.63893	3.65992	3.73741	3.7237	3.6702	3.63231	3.65657	3.68	3.6353	3.72138	3.73641	3.64768	3.67601				O70577	20518		O70435	Psma3
O70451	Monocarboxylate transporter 2 (MCT 2) (Solute carrier family 16 member 7)	20503	Slc16a7	NA	3.9545	3.90948	3.94311	3.94153	NA	NA	3.74908	3.80405	3.79079	3.75505	NA	NA	3.75471	3.83911	3.78733	3.74726	NA	NA	3.7707	3.85181	3.89089	3.78274	NA				O70585	13528		O70439	Stx7
O70456	14-3-3 protein sigma (Stratifin)	55948	Sfn	3.60714	3.5912	3.61312	3.62336	3.62355	3.63017	3.88046	3.67193	3.71661	3.67164	3.83931	3.64034	3.64764	3.67322	3.70914	3.69125	3.63768	3.63079	3.64024	3.62186	3.65071	3.75573	3.62756	3.65301				O70589	12361		O70451	Slc16a7
O70475	UDP-glucose 6-dehydrogenase (UDP-Glc dehydrogenase) (UDP-GlcDH) (UDPGDH) (EC 1.1.1.22)	22235	Ugdh	3.67854	3.71139	3.72881	3.71972	3.72041	3.68351	3.68836	3.65169	3.78102	3.66893	3.69245	3.66217	3.68839	3.6418	3.63084	3.74364	3.71676	3.681	3.66368	3.69616	3.6628	3.65335	3.67213	3.68715				O70591	18637		O70456	Sfn
O70492	Sorting nexin-3 (SDP3 protein)	#N/A	Snx3	3.74391	3.7446	3.77574	3.72713	3.72619	3.72382	3.68435	3.67777	3.74058	3.7147	3.71988	3.71868	3.64915	3.62	3.56124	3.69118	3.70892	3.72181	3.71825	3.70151	3.6028	3.54315	3.71361	3.71596				O88271	23837		O70475	Ugdh
O70493	Sorting nexin-12 (SDP8 protein)	55988	Snx12	3.56102	3.60709	3.56875	3.57615	3.59914	3.51162	3.59743	3.57447	3.51037	3.63433	3.59778	3.5496	3.60918	3.51608	3.5357	3.61744	3.61941	3.55839	3.53997	3.60347	NA	3.45352	3.61017	3.58657				O88291	54367		O70492	Snx3
O70494	Transcription factor Sp3	20687	Sp3	3.53579	3.63692	3.5769	3.61278	3.63257	3.59218	3.77869	3.67765	3.63092	3.66958	3.67255	3.63377	3.70093	3.73991	3.76951	3.67499	3.637	3.59404	3.62234	3.67004	3.80703	3.76772	3.66529	3.63689				O88307	20660		O70493	Snx12
O70503	Very-long-chain 3-oxoacyl-CoA reductase (EC 1.1.1.330) (17-beta-hydroxysteroid dehydrogenase 12) (17-beta-HSD 12) (3-ketoacyl-CoA reductase) (KAR) (Estradiol 17-beta-dehydrogenase 12) (EC 1.1.1.62) (KIK-I)	56348	Hsd17b12	3.68996	3.65348	3.68673	3.69606	3.68678	3.66242	3.68609	3.68436	3.66731	3.70541	3.68455	3.71286	3.71683	3.65247	3.63955	3.70678	3.7018	3.68506	3.70339	3.7034	3.58791	3.63287	3.73044	3.69663				O88322	18074		O70494	Sp3
O70551	SRSF protein kinase 1 (EC 2.7.11.1) (SFRS protein kinase 1) (Serine/arginine-rich protein-specific kinase 1) (SR-protein-specific kinase 1)	20815	Srpk1	3.49461	3.51347	3.48205	3.5015	3.50668	3.48324	3.49903	3.55617	3.57545	3.54335	3.60262	3.60385	3.53734	3.51178	3.51045	3.57271	3.59658	3.57377	3.53901	3.59547	3.42399	3.49219	3.57623	3.5583				O88338	12556		O70503	Hsd17b12
O70570	Polymeric immunoglobulin receptor (PIgR) (Poly-Ig receptor) [Cleaved into: Secretory component]	18703	Pigr	NA	3.60145	3.48861	3.60001	3.57722	NA	NA	3.44144	3.4849	3.57051	3.47073	NA	NA	3.55462	3.88248	3.48652	3.48235	NA	NA	3.48711	3.72584	3.643	3.59838	NA				O88342	22388		O70551	Srpk1
O70572	Sphingomyelin phosphodiesterase 2 (EC 3.1.4.12) (Lyso-platelet-activating factor-phospholipase C) (Lyso-PAF-PLC) (Neutral sphingomyelinase) (N-SMase) (nSMase)	20598	Smpd2	3.69174	3.62899	3.69064	3.69983	3.71692	3.69787	3.64869	3.66831	3.68938	3.68121	3.65263	3.65645	3.66292	3.71259	3.67	3.66261	3.64825	3.67976	3.62499	3.63818	3.76238	3.67887	3.65031	3.64039				O88343	54403		O70570	Pigr
O70577	Solute carrier family 22 member 2 (Organic cation transporter 2)	20518	Slc22a2	3.76096	3.78472	3.77767	3.77759	3.77859	3.78817	3.64563	3.67532	3.68986	3.67942	3.68316	3.72822	3.69384	3.64235	3.71734	3.76596	3.67317	3.74622	3.68088	3.61546	3.70917	3.66577	3.69042	3.68538				O88351	16150		O70572	Smpd2
O70585	Dystrobrevin beta (DTN-B) (mDTN-B) (Beta-dystrobrevin)	13528	Dtnb	3.58476	3.61015	3.58007	3.58485	3.6119	3.5787	3.61175	3.66305	3.639	3.54061	3.6336	3.59223	3.59488	3.68125	3.44752	3.5779	3.59462	3.59142	3.59985	3.61362	3.33938	3.50391	3.55094	3.59415				O88428	23972		O70577	Slc22a2
O70589	Peripheral plasma membrane protein CASK (EC 2.7.11.1) (Calcium/calmodulin-dependent serine protein kinase)	12361	Cask	3.66534	3.66973	NA	NA	3.64334	3.66176	3.55718	3.5848	NA	NA	3.62386	3.62272	3.55277	3.60573	NA	NA	3.59773	3.60207	3.62331	3.6456	NA	NA	3.59985	3.62123				O88441	53375		O70585	Dtnb
O70591	Prefoldin subunit 2	18637	Pfdn2	3.71651	3.67406	NA	NA	3.65382	3.70811	3.59526	3.70775	NA	NA	3.70143	3.78436	3.56801	3.75948	NA	NA	3.68444	3.77135	3.77161	3.68626	NA	NA	3.68426	3.73841				O88456	12336		O70589	Cask
O88271	Craniofacial development protein 1 (27 kDa craniofacial protein) (Bucentaur) (Protein Cp27)	23837	Cfdp1	3.81423	3.63608	3.66597	3.63401	3.66602	3.67031	3.80366	3.80329	3.70963	3.7398	3.72924	3.76032	3.71313	3.79225	3.79969	3.82064	3.76983	3.60429	3.77183	3.72943	3.85396	3.85433	3.734	3.6068				O88487	13427		O70591	Pfdn2
O88291	DBIRD complex subunit ZNF326 (Zinc finger protein 326) (Zinc finger protein interacting with mRNPs) (Zinc finger protein-associated with nuclear matrix of 75 kDa)	54367	Znf326	3.50146	3.5395	3.50838	3.5549	3.57825	3.52301	3.72145	3.67126	3.59821	3.64537	3.62243	3.54147	3.68608	3.71599	3.71907	3.65781	3.6463	3.53069	3.56076	3.61368	3.69579	3.71137	3.59417	3.58753				O88508	13435		O88271	Cfdp1
O88307	Sortilin-related receptor (Gp250) (Low-density lipoprotein receptor relative with 11 ligand-binding repeats) (LDLR relative with 11 ligand-binding repeats) (LR11) (SorLA-1) (Sorting protein-related receptor containing LDLR class A repeats) (mSorLA)	20660	Sorl1	3.6087	3.52711	3.61672	3.62604	3.5855	3.57793	3.66207	3.59822	3.60338	3.61827	3.58059	3.57889	3.65271	3.7117	3.69907	3.60213	3.62125	3.59757	3.56328	3.56739	3.61317	3.65022	3.58895	3.6268				O88522	16151		O88291	Znf326
O88322	Nidogen-2 (NID-2) (Entactin-2)	18074	Nid2	3.6206	3.60416	3.60494	3.60975	3.5952	3.61103	3.6241	3.63238	3.6319	3.64378	3.65977	3.60313	3.68024	3.70308	3.72724	3.67075	3.62728	3.63533	3.65735	3.60301	3.6992	3.68963	3.62909	3.62995				O88531	19063		O88307	Sorl1
O88338	Cadherin-16 (Kidney-specific cadherin) (Ksp-cadherin)	12556	Cdh16	3.74477	3.72266	3.76828	3.76368	3.72774	3.75174	3.55638	3.5958	3.59033	3.58442	3.55584	3.63227	3.57901	3.53855	3.57976	3.52258	3.59964	3.4962	3.57731	3.59216	3.59512	3.57017	3.58595	3.59042				O88532	22763		O88322	Nid2
O88342	WD repeat-containing protein 1 (Actin-interacting protein 1) (AIP1)	22388	Wdr1	3.69568	3.69705	3.66146	3.66207	3.69604	3.66693	3.71401	3.6903	3.72669	3.74482	3.74112	3.66493	3.75183	3.71781	3.65854	3.69209	3.7147	3.69635	3.70299	3.71631	3.60944	3.69484	3.68882	3.70232				O88533	13195		O88338	Cdh16
O88343	Electrogenic sodium bicarbonate cotransporter 1 (Sodium bicarbonate cotransporter) (Na(+)/HCO3(-) cotransporter) (Solute carrier family 4 member 4)	54403	Slc4a4	3.71256	3.75741	3.73399	3.72463	3.76355	3.72276	3.66359	3.6519	3.73316	3.67386	3.66049	3.64643	3.70318	3.68741	3.71128	3.71339	3.65837	3.60345	3.63658	3.65307	3.65515	3.66613	3.63116	3.64116				O88543	26572		O88342	Wdr1
O88351	Inhibitor of nuclear factor kappa-B kinase subunit beta (I-kappa-B-kinase beta) (IKK-B) (IKK-beta) (IkBKB) (EC 2.7.11.10) (I-kappa-B kinase 2) (IKK2) (Nuclear factor NF-kappa-B inhibitor kinase beta) (NFKBIKB)	16150	Ikbkb	3.59292	3.55844	NA	NA	3.50551	3.57506	3.57699	3.54078	NA	NA	3.57225	3.6211	3.61522	3.58687	NA	NA	3.54329	3.67042	3.66403	3.573	NA	NA	3.56625	3.61298				O88544	26891		O88343	Slc4a4
O88384	Vesicle transport through interaction with t-SNAREs homolog 1B (Vesicle transport v-SNARE protein Vti1-like 1) (Vti1-rp1)	#N/A	Vti1b	3.74577	3.7229	NA	NA	3.74807	3.71584	3.83463	3.77297	NA	NA	3.76395	3.74088	3.81821	3.82899	NA	NA	3.74556	3.72054	3.74543	3.71488	NA	NA	3.75018	3.7692				O88545	26893		O88351	Ikbkb
O88428	Bifunctional 3'-phosphoadenosine 5'-phosphosulfate synthase 2 (PAPS synthase 2) (PAPSS 2) (Sulfurylase kinase 2) (SK 2) (SK2) [Includes: Sulfate adenylyltransferase (EC 2.7.7.4) (ATP-sulfurylase) (Sulfate adenylate transferase) (SAT); Adenylyl-sulfate kinase (EC 2.7.1.25) (3'-phosphoadenosine-5'-phosphosulfate synthase) (APS kinase) (Adenosine-5'-phosphosulfate 3'-phosphotransferase) (Adenylylsul…	23972	Papss2	3.77013	3.78698	3.77694	3.77925	3.77543	3.78228	3.69606	3.69054	3.70016	3.69607	3.70735	3.73624	3.66303	3.66998	3.6476	3.66312	3.69977	3.65758	3.69033	3.69728	3.68572	3.64464	3.67184	3.71873				O88552	12738		O88384	Vti1b
O88441	Metaxin-2 (Mitochondrial outer membrane import complex protein 2)	53375	Mtx2	3.69272	3.61017	3.77516	3.71618	3.62525	3.68342	3.67414	3.63187	3.71252	3.61635	3.60975	3.68111	3.68988	3.6367	3.5734	3.63882	3.65458	3.67708	3.67425	3.63498	3.60888	3.55911	3.65681	3.65516				O88569	53379		O88428	Papss2
O88447	Kinesin light chain 1 (KLC 1)	#N/A	Klc1	3.70208	3.6415	3.6783	3.65438	3.64675	3.67096	3.66798	3.67316	3.66543	3.67242	3.65799	3.67788	3.74403	3.72446	3.76764	3.67931	3.66357	3.69986	3.7027	3.70451	3.73983	3.74827	3.67512	3.68114				O88575	22599		O88441	Mtx2
O88456	Calpain small subunit 1 (CSS1) (Calcium-activated neutral proteinase small subunit) (CANP small subunit) (Calcium-dependent protease small subunit) (CDPS) (Calcium-dependent protease small subunit 1) (Calpain regulatory subunit)	12336	Capns1	3.51729	3.58085	3.58441	3.53889	3.5803	3.54255	3.58752	3.56781	3.53895	3.65261	3.5522	3.55084	3.66087	3.49069	3.59722	3.56701	3.59013	3.56057	3.59959	3.66004	3.52254	3.63657	3.61684	3.60713				O88587	12846		O88447	Klc1
O88487	Cytoplasmic dynein 1 intermediate chain 2 (Cytoplasmic dynein intermediate chain 2) (Dynein intermediate chain 2, cytosolic) (DH IC-2)	13427	Dync1i2	3.68628	3.6986	3.65709	3.67929	3.6675	3.68567	3.69603	3.66873	3.69519	3.69014	3.68152	3.71318	3.74204	3.76489	3.7725	3.7366	3.69092	3.6952	3.69256	3.67003	3.72078	3.7345	3.68719	3.7052				O88623	53376		O88456	Capns1
O88491	Histone-lysine N-methyltransferase, H3 lysine-36 and H4 lysine-20 specific (EC 2.1.1.43) (H3-K36-HMTase) (H4-K20-HMTase) (Nuclear receptor-binding SET domain-containing protein 1) (NR-binding SET domain-containing protein)	#N/A	Nsd1	3.86969	NA	3.60746	3.593	NA	3.81455	3.75529	NA	3.66737	3.69546	NA	3.65788	3.63975	NA	3.68538	3.66189	NA	3.6779	3.70412	NA	3.62083	3.73747	NA	3.63853				O88630	53334		O88487	Dync1i2
O88508	DNA (cytosine-5)-methyltransferase 3A (Dnmt3a) (EC 2.1.1.37) (DNA methyltransferase MmuIIIA) (DNA MTase MmuIIIA) (M.MmuIIIA)	13435	Dnmt3a	3.5309	3.43756	3.5613	3.54468	3.50452	3.58259	3.83636	3.7422	3.72917	3.65787	3.76009	3.6629	3.83629	3.88988	3.8114	3.76386	3.69984	3.61904	3.6995	3.65451	3.90369	3.90238	3.69888	3.70362				O88653	56692		O88491	Nsd1
O88522	NF-kappa-B essential modulator (NEMO) (IkB kinase-associated protein 1) (IKKAP1) (mFIP-3) (Inhibitor of nuclear factor kappa-B kinase subunit gamma) (I-kappa-B kinase subunit gamma) (IKK-gamma) (IKKG) (IkB kinase subunit gamma) (NF-kappa-B essential modifier)	16151	Ikbkg	3.69864	3.65171	3.69922	3.69066	3.6989	3.67364	3.68093	3.71788	3.712	3.71016	3.71742	3.62216	3.70312	3.76533	3.6982	3.67124	3.70096	3.68646	3.66054	3.70347	3.68971	3.72145	3.68846	3.67371				O88685	19182		O88508	Dnmt3a
O88531	Palmitoyl-protein thioesterase 1 (PPT-1) (EC 3.1.2.22) (Palmitoyl-protein hydrolase 1)	19063	Ppt1	3.73813	3.67677	3.67969	3.69508	3.6506	3.71278	3.69154	3.74656	3.68869	3.84803	3.74608	3.81011	3.72053	3.74068	3.76462	3.77113	3.74641	3.7768	3.7937	3.74059	3.70847	3.73508	3.75167	3.74796				O88696	53895		O88522	Ikbkg
O88532	Zinc finger RNA-binding protein	22763	Zfr	3.55827	3.60851	3.5506	3.59692	3.60687	3.57693	3.7034	3.70495	3.65595	3.65868	3.70986	3.66846	3.71108	3.70822	3.74675	3.6992	3.64998	3.66315	3.66225	3.66229	3.77523	3.76864	3.67003	3.66677				O88712	13016		O88531	Ppt1
O88533	Aromatic-L-amino-acid decarboxylase (AADC) (EC 4.1.1.28) (DOPA decarboxylase) (DDC)	13195	Ddc	3.61238	3.55389	3.59438	3.5903	3.59088	3.58591	3.49867	3.60307	3.65056	3.5016	3.56603	3.68895	3.56736	3.56844	3.50132	3.51484	3.5692	3.61654	3.59469	3.56231	3.54002	3.50051	3.5922	3.56682				O88735	17761		O88532	Zfr
O88543	COP9 signalosome complex subunit 3 (SGN3) (Signalosome subunit 3) (JAB1-containing signalosome subunit 3)	26572	Cops3	3.61647	3.64252	3.68591	3.64383	3.61614	3.62978	3.66612	3.6541	3.65336	3.7028	3.63975	3.65911	3.68294	3.65507	3.63798	3.68183	3.603	3.64943	3.68068	3.64708	3.65694	3.63135	3.66193	3.64323				O88738	12211		O88533	Ddc
O88544	COP9 signalosome complex subunit 4 (SGN4) (Signalosome subunit 4) (JAB1-containing signalosome subunit 4)	26891	Cops4	3.63709	3.62707	3.62224	3.58054	3.62062	3.62056	3.65243	3.63191	3.59272	3.69424	3.63985	3.64275	3.66006	3.66628	3.6287	3.63247	3.63628	3.64798	3.64843	3.65116	3.63233	3.59834	3.66074	3.65604				O88746	21968		O88543	Cops3
O88545	COP9 signalosome complex subunit 6 (SGN6) (Signalosome subunit 6) (JAB1-containing signalosome subunit 6)	26893	Cops6	3.71192	3.65836	3.72016	3.69571	3.6865	3.68591	3.69205	3.70943	3.75366	3.72625	3.71763	3.72661	3.71682	3.73061	3.61996	3.6956	3.65572	3.71521	3.73057	3.68384	3.61045	3.66211	3.73189	3.7429				O88792	16456		O88544	Cops4
O88552	Claudin-2	12738	Cldn2	3.66602	3.66261	3.59146	3.67833	3.66866	3.64359	3.39839	3.55068	3.62761	3.52989	3.54323	3.3933	3.41542	3.68599	3.70335	3.50234	3.61375	3.42843	3.52561	3.60262	3.68927	3.71522	3.57339	3.56278				O88811	56324		O88545	Cops6
O88569	Heterogeneous nuclear ribonucleoproteins A2/B1 (hnRNP A2/B1)	53379	Hnrnpa2b1	3.69751	3.68145	3.67272	3.67362	3.68021	3.69591	3.75286	3.71801	3.70787	3.73604	3.71291	3.7163	3.73522	3.75607	3.71855	3.73566	3.73159	3.71452	3.70894	3.71489	3.6195	3.68501	3.72158	3.69776				O88819	14348		O88552	Cldn2
O88575	Sodium- and chloride-dependent transporter XTRP3B (IMINO-K) (Solute carrier family 6 member 20B)	22599	Slc6a20b	3.63378	3.63489	3.84487	3.76572	3.66757	3.70201	3.44765	3.56129	3.60363	3.49336	3.53703	3.51016	3.5015	3.59587	3.44706	3.46201	3.50589	3.3988	3.4374	3.51095	NA	3.44806	3.53456	3.51669				O88824	23922		O88569	Hnrnpa2b1
O88587	Catechol O-methyltransferase (EC 2.1.1.6)	12846	Comt	3.61482	3.59537	3.61095	3.58782	3.59635	3.59796	3.6677	3.66151	3.67266	3.59518	3.65763	3.683	3.69278	3.60397	3.65505	3.61818	3.68464	3.61415	3.69338	3.69328	3.50293	3.64189	3.68221	3.65641				O88844	15926		O88575	Slc6a20b
O88622	Poly(ADP-ribose) glycohydrolase (EC 3.2.1.143)	#N/A	Parg	NA	3.48879	3.26724	3.3127	3.49942	NA	NA	3.6011	3.52336	3.60328	3.54896	NA	NA	3.65842	3.69784	3.62201	3.48979	NA	NA	3.53898	3.59973	3.59115	3.58221	NA				O88845	56697		O88587	Comt
O88623	Ubiquitin carboxyl-terminal hydrolase 2 (EC 3.4.19.12) (41 kDa ubiquitin-specific protease) (Deubiquitinating enzyme 2) (Ubiquitin thioesterase 2) (Ubiquitin-specific-processing protease 2)	53376	Usp2	3.68683	3.659	NA	NA	3.68083	3.6785	3.66224	3.61836	NA	NA	3.59364	3.62545	3.68353	3.66026	NA	NA	3.70884	3.64114	3.60568	3.68119	NA	NA	3.63281	3.60752				O88848	56297		O88622	Parg
O88630	Golgi SNAP receptor complex member 1 (28 kDa Golgi SNARE protein) (28 kDa cis-Golgi SNARE p28) (GOS-28)	53334	Gosr1	3.70046	3.67115	3.62852	3.64611	3.68285	3.65994	3.651	3.6768	3.6565	3.67867	3.67678	3.67358	3.6771	3.74883	3.73929	3.66718	3.67227	3.67705	3.65849	3.66875	3.74164	3.71897	3.65785	3.6668				O88851	26450		O88623	Usp2
O88643	Serine/threonine-protein kinase PAK 1 (EC 2.7.11.1) (Alpha-PAK) (CDC42/RAC effector kinase PAK-A) (p21-activated kinase 1) (PAK-1) (p65-PAK)	#N/A	Pak1	3.74029	3.65383	3.64525	3.63765	3.67272	3.72297	3.69303	3.67061	3.63636	3.69167	3.67245	3.6625	3.67995	3.67795	3.64409	3.64018	3.67006	3.67507	3.65705	3.71508	3.71567	3.67152	3.67154	3.6434				O88909	19879		O88630	Gosr1
O88653	Ragulator complex protein LAMTOR3 (Late endosomal/lysosomal adaptor and MAPK and MTOR activator 3) (MEK-binding partner 1) (Mp1) (Mitogen-activated protein kinase kinase 1-interacting protein 1) (Mitogen-activated protein kinase scaffold protein 1)	56692	Lamtor3	3.73304	3.74999	NA	NA	3.72991	3.74046	3.71165	3.70099	NA	NA	3.74129	3.74659	3.74452	3.70735	NA	NA	3.76754	3.77749	3.75101	3.78929	NA	NA	3.73386	3.77026				O88939	16969		O88643	Pak1
O88685	26S proteasome regulatory subunit 6A (26S proteasome AAA-ATPase subunit RPT5) (Proteasome 26S subunit ATPase 3) (Tat-binding protein 1) (TBP-1)	19182	Psmc3	3.64727	3.65097	3.65494	3.65147	3.63573	3.62469	3.68633	3.65097	3.65644	3.6863	3.67941	3.68199	3.72152	3.70151	3.71985	3.69373	3.68736	3.70048	3.68575	3.69217	3.72598	3.6904	3.68949	3.6859				O88952	22343		O88653	Lamtor3
O88696	ATP-dependent Clp protease proteolytic subunit, mitochondrial (EC 3.4.21.92) (Endopeptidase Clp)	53895	Clpp	3.73082	3.7398	3.79006	3.77839	3.71651	3.73915	3.67823	3.67448	3.67916	3.71403	3.66177	3.66163	3.6923	3.71467	3.5949	3.68852	3.6961	3.67534	3.6503	3.65369	3.67294	3.60606	3.66706	3.67197				O88958	26384		O88685	Psmc3
O88712	C-terminal-binding protein 1 (CtBP1) (EC 1.1.1.-)	13016	Ctbp1	3.73907	3.70394	3.75832	3.7386	3.71116	3.70282	3.70115	3.7389	3.76629	3.68898	3.69807	3.73944	3.70328	3.69287	3.58029	3.66445	3.76231	3.73762	3.7511	3.75574	3.61813	3.53589	3.73125	3.72499				O88967	27377		O88696	Clpp
O88735	Ensconsin (Epithelial microtubule-associated protein of 115 kDa) (E-MAP-115) (Microtubule-associated protein 7) (MAP-7)	17761	Map7	3.72332	3.74445	3.71476	3.74387	3.75728	3.74037	3.80671	3.72502	3.75625	3.74816	3.76448	3.75737	3.79632	3.78575	3.83153	3.72099	3.69506	3.7444	3.77323	3.7041	3.76799	3.85767	3.75406	3.76192				O88968	21452		O88712	Ctbp1
O88738	Baculoviral IAP repeat-containing protein 6 (EC 2.3.2.27) (BIR repeat-containing ubiquitin-conjugating enzyme) (BRUCE) (RING-type E3 ubiquitin transferase BIRC6) (Ubiquitin-conjugating BIR domain enzyme apollon) (APOLLON)	12211	Birc6	3.52034	3.55035	3.5678	3.51877	3.55417	3.5728	3.61237	3.60809	3.56225	3.59367	3.6015	3.582	3.59325	3.6239	3.61554	3.59457	3.58591	3.54903	3.57096	3.61058	3.69323	3.67821	3.59964	3.57334				O88983	55943		O88735	Map7
O88746	Target of Myb protein 1	21968	Tom1	3.51869	3.53403	3.52064	3.53522	3.51312	3.47883	3.49122	3.48301	3.52784	3.52408	3.49927	3.53116	3.47228	3.53389	3.52917	3.49082	3.50042	3.47441	3.46448	3.53028	3.51264	3.47968	3.47691	3.48475				O88986	26912		O88738	Birc6
O88792	Junctional adhesion molecule A (JAM-A) (Junctional adhesion molecule 1) (JAM-1) (CD antigen CD321)	16456	F11r	3.52534	3.59666	3.56334	3.53881	3.60079	3.58979	3.58309	3.57809	3.54463	3.55473	3.55821	3.51845	3.57794	3.57794	3.63757	3.56885	3.5445	3.56075	3.52115	3.58058	3.71888	3.63709	3.57689	3.53153				O89001	12874		O88746	Tom1
O88811	Signal transducing adapter molecule 2 (STAM-2) (Hrs-binding protein)	56324	Stam2	3.60016	3.60735	3.5729	3.59786	3.59893	3.56712	3.65143	3.57114	3.56819	3.65315	3.61383	3.62645	3.65796	3.6613	3.68276	3.59191	3.59176	3.572	3.60257	3.60744	3.74105	3.69597	3.60274	3.63089				O89017	19141		O88792	F11r
O88819	Alpha-(1,3)-fucosyltransferase 9 (EC 2.4.1.-) (Fucosyltransferase 9) (Fucosyltransferase IX) (Fuc-TIX) (FucT-IX) (Galactoside 3-L-fucosyltransferase)	14348	Fut9	3.3773	3.49702	NA	NA	3.43337	3.36358	3.35335	3.28081	NA	NA	3.39862	3.40502	3.38954	3.38053	NA	NA	3.42762	3.35031	3.31411	3.35675	NA	NA	3.34288	3.39874				O89020	280662		O88811	Stam2
O88824	Protein JTB	23922	Jtb	3.50185	3.49915	NA	NA	3.47655	3.47876	3.64352	3.49073	NA	NA	3.62926	3.54698	3.65372	3.68834	NA	NA	3.52838	3.59318	3.57142	3.57679	NA	NA	3.52611	3.56429				O89023	12751		O88819	Fut9
O88844	Isocitrate dehydrogenase [NADP] cytoplasmic (IDH) (EC 1.1.1.42) (Cytosolic NADP-isocitrate dehydrogenase) (IDP) (NADP(+)-specific ICDH) (Oxalosuccinate decarboxylase)	15926	Idh1	3.85468	3.88235	3.81552	3.84688	3.80543	3.83518	3.61874	3.64104	3.77823	3.75348	3.7992	3.63655	3.77078	3.63506	3.69306	3.64623	3.69861	3.58784	3.6376	3.7298	3.60163	3.63091	3.70482	3.67509				O89051	16432		O88824	Jtb
O88845	A-kinase anchor protein 10, mitochondrial (AKAP-10) (Dual specificity A kinase-anchoring protein 2) (D-AKAP-2) (Protein kinase A-anchoring protein 10) (PRKA10)	56697	Akap10	3.59656	3.68696	NA	NA	3.58579	3.63131	3.75824	3.62711	NA	NA	3.68404	3.62926	3.7142	3.72192	NA	NA	3.65307	3.63006	3.64943	3.69836	NA	NA	3.66205	3.64717				O89053	12721		O88844	Idh1
O88848	ADP-ribosylation factor-like protein 6	56297	Arl6	NA	3.79525	3.82416	3.788	3.78905	NA	NA	3.72763	3.79139	3.77337	3.76289	NA	NA	3.70458	3.6817	3.72393	3.75634	NA	NA	3.82184	3.73365	3.6687	3.80652	NA				O89079	59042		O88845	Akap10
O88851	Putative hydrolase RBBP9 (EC 3.-.-.-) (B5T-overexpressed gene protein) (Protein BOG) (Retinoblastoma-binding protein 9) (RBBP-9)	26450	Rbbp9	3.6992	3.70117	3.61557	3.63145	3.67281	3.70947	3.59613	3.63441	3.66496	3.65133	3.68861	3.77306	3.58836	3.70149	3.77043	3.67832	3.67548	3.67167	3.7108	3.67124	3.66299	3.76264	3.64227	3.70149				O89086	19652		O88848	Arl6
O88874	Cyclin-K	#N/A	Ccnk	3.38581	3.43311	3.4049	3.41697	3.44363	3.38946	3.62368	3.52069	3.39553	3.43403	3.53237	3.52593	3.62965	3.60043	3.63063	3.56413	3.49806	3.50534	3.48918	3.487	3.55214	3.66343	3.46428	3.50897				O89090	20683		O88851	Rbbp9
O88909	Solute carrier family 22 member 8 (Organic anion transporter 3) (mOat3) (Reduced in osteosclerosis transporter)	19879	Slc22a8	3.79794	3.81885	3.87569	3.82484	3.82471	3.81372	3.66675	3.57774	3.70142	3.63014	3.59831	3.62045	3.58999	3.61539	3.56309	3.60185	3.62083	3.58784	3.66511	3.64842	3.58629	3.50906	3.65929	3.59632				O89103	17064		O88874	Ccnk
O88939	Zinc finger and BTB domain-containing protein 7A (Leukemia/lymphoma-related factor) (POZ and Krueppel erythroid myeloid ontogenic factor) (POK erythroid myeloid ontogenic factor) (Pokemon)	16969	Zbtb7a	NA	3.63996	3.56022	3.5552	3.60917	NA	NA	3.63368	3.61092	3.65821	3.66431	NA	NA	3.71313	3.72063	3.63797	3.65837	NA	NA	3.65717	3.71851	3.66396	3.63306	NA				O89110	12370		O88909	Slc22a8
O88952	Protein lin-7 homolog C (Lin-7C) (mLin7C) (Mammalian lin-seven protein 3) (MALS-3) (Vertebrate lin-7 homolog 3) (Veli-3)	22343	Lin7c	3.67698	3.70875	3.68688	3.69979	3.69825	3.69504	3.68862	3.6549	3.65707	3.68954	3.67745	3.65222	3.66706	3.6599	3.71136	3.69041	3.64826	3.65684	3.67866	3.67266	3.71574	3.7076	3.68388	3.66007				O89116	53611		O88939	Zbtb7a
O88958	Glucosamine-6-phosphate isomerase 1 (EC 3.5.99.6) (Glucosamine-6-phosphate deaminase 1) (GNPDA 1) (GlcN6P deaminase 1) (Oscillin)	26384	Gnpda1	3.72568	3.72081	3.76929	3.73427	3.7421	3.70952	3.64342	3.63445	3.76263	3.66034	3.64681	3.74075	3.69581	3.63588	3.64444	3.66449	3.68046	3.72021	3.71117	3.67012	3.64726	3.62425	3.70921	3.70063				P00329	11522		O88952	Lin7c
O88967	ATP-dependent zinc metalloprotease YME1L1 (EC 3.4.24.-) (ATP-dependent metalloprotease FtsH1) (YME1-like protein 1)	27377	Yme1l1	3.81779	3.77434	3.79843	3.76244	3.75898	3.81134	3.72784	3.70991	3.73355	3.78295	3.7498	3.74265	3.72265	3.78363	3.78355	3.72452	3.73917	3.77049	3.77367	3.71321	3.69904	3.67441	3.70966	3.76846				P00375	13361		O88958	Gnpda1
O88968	Transcobalamin-2 (TC-2) (Transcobalamin II) (TC II) (TCII)	21452	Tcn2	3.69048	3.72772	3.72108	3.8107	3.73737	3.68714	3.60707	3.6124	3.62761	3.61744	3.62279	3.62335	3.60409	3.65564	3.5125	3.55545	3.64116	3.6099	3.62499	3.61788	3.62441	3.49764	3.61344	3.62652				P00405	17709		O88967	Yme1l1
O88983	Syntaxin-8 (Syntaxin-like protein 3I35)	55943	Stx8	3.54561	3.60805	3.58371	3.59863	3.56641	3.66868	3.64009	3.59073	3.593	3.58905	3.56941	3.42264	3.61395	3.61868	3.71823	3.58846	3.58655	3.4514	3.58249	3.57145	3.70811	3.69263	3.54511	3.62325				P00416	17710		O88968	Tcn2
O88986	2-amino-3-ketobutyrate coenzyme A ligase, mitochondrial (AKB ligase) (EC 2.3.1.29) (Aminoacetone synthase) (Glycine acetyltransferase)	26912	Gcat	3.85749	3.80874	3.81628	3.77986	3.79137	3.80999	3.63415	3.60197	3.71863	3.6848	3.66446	3.63442	3.73975	3.61348	3.66835	3.60742	3.65894	3.64164	3.6139	3.62306	3.67147	3.61123	3.64474	3.68218				P00493	15452		O88983	Stx8
O89001	Carboxypeptidase D (EC 3.4.17.22) (Metallocarboxypeptidase D) (gp180)	12874	Cpd	3.49937	3.59887	3.54313	3.56513	3.61804	3.5454	3.76544	3.67129	3.56787	3.72912	3.66437	3.50214	3.65519	3.77865	3.75923	3.61865	3.59503	3.44647	3.65972	3.59108	3.80363	3.78473	3.58478	3.65533				P00920	12349		O88986	Gcat
O89017	Legumain (EC 3.4.22.34) (Asparaginyl endopeptidase) (Protease, cysteine 1)	19141	Lgmn	3.80539	3.78325	3.7801	3.78663	3.75056	3.75048	3.70215	3.757	3.7838	3.69156	3.7472	3.75044	3.65924	3.7108	3.65593	3.76199	3.80739	3.78154	3.78214	3.71062	3.61854	3.66267	3.74471	3.77378				P01027	12266		O89001	Cpd
O89020	Afamin (Alpha-albumin) (Alpha-Alb)	280662	Afm	3.63294	3.65204	NA	NA	3.65589	3.67951	3.66642	3.69035	NA	NA	3.74999	3.63333	3.62962	3.67311	NA	NA	3.61456	3.58016	3.58825	3.68443	NA	NA	3.60827	3.648				P01029	12268		O89017	Lgmn
O89023	Tripeptidyl-peptidase 1 (TPP-1) (EC 3.4.14.9) (Lysosomal pepstatin-insensitive protease) (LPIC) (Tripeptidyl aminopeptidase) (Tripeptidyl-peptidase I) (TPP-I)	12751	Tpp1	3.67265	3.69862	3.73865	3.66182	3.67368	3.67414	3.66159	3.63799	3.72297	3.79725	3.68313	3.69573	3.65479	3.65032	3.56162	3.69171	3.6914	3.69793	3.68927	3.6846	3.61376	3.61282	3.70441	3.69713				P01592	16069		O89020	Afm
O89051	Integral membrane protein 2B (Immature BRI2) (imBRI2) (Protein E25B) (Transmembrane protein BRI) (Bri) [Cleaved into: BRI2, membrane form (Mature BRI2) (mBRI2); BRI2 intracellular domain (BRI2 ICD); BRI2C, soluble form; Bri23 peptide (Bri2-23) (ABri23) (C-terminal peptide) (P23 peptide)]	16432	Itm2b	3.65722	3.6724	3.65008	3.65928	3.65042	3.65987	3.67169	3.64971	3.65001	3.61917	3.64512	3.67132	3.64178	3.68155	3.77584	3.65221	3.66517	3.67255	3.67359	3.65223	3.75334	3.79777	3.67651	3.67131				P01887	12010		O89023	Tpp1
O89053	Coronin-1A (Coronin-like protein A) (Clipin-A) (Coronin-like protein p57) (Tryptophan aspartate-containing coat protein) (TACO)	12721	Coro1a	3.67873	3.69146	3.66151	3.67517	3.65908	3.66233	3.70961	3.74471	3.66338	3.69591	3.76758	3.65553	3.71576	3.68213	3.68285	3.72522	3.73815	3.69743	3.74215	3.77467	3.67328	3.69005	3.73021	3.73145				P01898	15007		O89051	Itm2b
O89079	Coatomer subunit epsilon (Epsilon-coat protein) (Epsilon-COP)	59042	Cope	3.57717	3.62693	3.6539	3.63512	3.63435	3.62306	3.69275	3.65175	3.67948	3.66917	3.65879	3.63981	3.69727	3.70781	3.73475	3.66336	3.66188	3.61903	3.63207	3.64181	3.71692	3.73364	3.64191	3.64824				P01899	14964		O89053	Coro1a
O89086	RNA-binding protein 3 (RNA-binding motif protein 3)	19652	Rbm3	3.60077	3.60713	3.61584	3.66883	3.63852	3.6671	3.66307	3.69085	3.70596	3.73435	3.7332	3.66559	3.70492	3.77639	3.80115	3.68879	3.68187	3.63712	3.65576	3.65664	3.75227	3.70533	3.64623	3.71139				P01901	14972		O89079	Cope
O89090	Transcription factor Sp1 (Specificity protein 1)	20683	Sp1	3.42007	3.40449	NA	NA	3.43375	3.45732	3.63832	3.56639	NA	NA	3.56535	3.55833	3.64296	3.67961	NA	NA	3.51058	3.63807	3.58165	3.54786	NA	NA	3.54786	3.5632				P02088	100503605		O89086	Rbm3
O89103	Complement component C1q receptor (C1q/MBL/SPA receptor) (C1qR(p)) (C1qRp) (Cell surface antigen AA4) (Complement component 1 q subcomponent receptor 1) (Lymphocyte antigen 68) (Ly-68) (CD antigen CD93)	17064	Cd93	3.61511	NA	3.60811	3.63079	NA	3.63304	3.79087	NA	3.62304	3.65973	NA	3.47518	3.6486	NA	3.84574	3.70203	NA	3.4581	3.70054	NA	3.79814	3.75742	NA	3.63867				P02088	101488143		O89090	Sp1
O89110	Caspase-8 (CASP-8) (EC 3.4.22.61) [Cleaved into: Caspase-8 subunit p18; Caspase-8 subunit p10]	12370	Casp8	3.66292	3.6928	3.65692	3.67608	3.70008	3.67686	3.78595	3.71148	3.72532	3.78437	3.75168	3.72091	3.72801	3.7817	3.82414	3.7209	3.71185	3.71411	3.69937	3.72067	3.91247	3.80936	3.71634	3.7398				P02088	15129		O89103	Cd93
O89116	Vesicle transport through interaction with t-SNAREs homolog 1A (Vesicle transport v-SNARE protein Vti1-like 2) (Vti1-rp2)	53611	Vti1a	3.46752	3.50052	3.43067	3.44938	3.51847	3.51275	3.51415	3.49404	3.56604	3.49623	3.46687	3.48855	3.48236	3.62134	3.55295	3.42972	3.33119	3.38098	3.45193	3.38553	3.59612	3.58034	3.33888	3.48569				P02089	15130		O89110	Casp8
P00329	Alcohol dehydrogenase 1 (EC 1.1.1.1) (ADH-A2) (Alcohol dehydrogenase A subunit)	11522	Adh1	3.72307	3.65825	3.71199	3.68232	3.65996	3.70901	3.68928	3.63522	3.65171	3.68171	3.68835	3.67119	3.70855	3.61844	3.67875	3.7525	3.71514	3.80007	3.72519	3.82604	3.58616	3.58545	3.7116	3.73995				P02463	12826		O89116	Vti1a
P00375	Dihydrofolate reductase (EC 1.5.1.3)	13361	Dhfr	3.71916	3.71269	3.64804	3.67449	3.70603	3.71731	3.75389	3.67167	3.66611	3.74694	3.7068	3.71912	3.69008	3.66209	3.70221	3.74639	3.69135	3.71217	3.69372	3.65882	3.52774	3.69537	3.68501	3.67453				P02469	16777		P00329	Adh1
P00405	Cytochrome c oxidase subunit 2 (Cytochrome c oxidase polypeptide II)	17709	Mtco2	3.8067	3.81349	3.82184	3.76702	3.77419	3.78989	3.59834	3.59471	3.63347	3.64263	3.60378	3.61983	3.62757	3.61674	3.5688	3.62592	3.68864	3.69539	3.62168	3.63887	3.53386	3.53027	3.67101	3.662				P02798	17750		P00375	Dhfr
P00416	Cytochrome c oxidase subunit 3 (Cytochrome c oxidase polypeptide III)	17710	mt-Co3	3.96432	3.86991	3.91881	3.88818	3.88806	3.92319	3.78001	3.7677	3.72984	3.72059	3.75755	3.75405	3.7648	3.81238	3.88746	3.72171	3.78729	3.80553	3.76653	3.77997	3.79547	3.83329	3.79113	3.79453				P02802	17748		P00405	Mtco2
P00493	Hypoxanthine-guanine phosphoribosyltransferase (HGPRT) (HGPRTase) (EC 2.4.2.8) (HPRT B)	15452	Hprt1	3.69894	3.71359	3.66654	3.67865	3.69313	3.68343	3.68461	3.72114	3.76707	3.7237	3.78196	3.72312	3.7797	3.75427	3.82377	3.7285	3.73601	3.71469	3.722	3.76938	3.71786	3.79111	3.71011	3.738				P03888	17716		P00416	mt-Co3
P00920	Carbonic anhydrase 2 (EC 4.2.1.1) (Carbonate dehydratase II) (Carbonic anhydrase II) (CA-II)	12349	Ca2	3.73886	3.78167	3.78599	3.78158	3.75529	3.74893	3.73276	3.65075	3.76744	3.82731	3.77114	3.79909	3.76545	3.66051	3.69491	3.75137	3.73322	3.69166	3.64948	3.66919	3.65016	3.67996	3.6683	3.69425				P03888	3338902		P00493	Hprt1
P01027	Complement C3 (HSE-MSF) [Cleaved into: Complement C3 beta chain; C3-beta-c (C3bc); Complement C3 alpha chain; C3a anaphylatoxin; Acylation stimulating protein (ASP) (C3adesArg); Complement C3b alpha' chain; Complement C3c alpha' chain fragment 1; Complement C3dg fragment; Complement C3g fragment; Complement C3d fragment; Complement C3f fragment; Complement C3c alpha' chain fragment 2]	12266	C3	3.70844	3.69884	3.71847	3.72247	3.71239	3.71238	3.7313	3.76109	3.73276	3.68804	3.78454	3.69318	3.69982	3.74106	3.7261	3.73585	3.72823	3.69869	3.70791	3.74003	3.69169	3.74029	3.72135	3.7085				P03893	17717		P00920	Ca2
P01029	Complement C4-B [Cleaved into: Complement C4 beta chain; Complement C4 alpha chain; C4a anaphylatoxin; Complement C4 gamma chain]	12268	C4b	3.63888	3.64735	3.67245	3.65502	3.6759	3.64915	3.76721	3.75259	3.63436	3.6527	3.76664	3.63659	3.67333	3.71794	3.69727	3.66559	3.64511	3.66397	3.67666	3.72802	3.60475	3.68926	3.71363	3.64599				P03899	17718		P01027	C3
P01592	Immunoglobulin J chain	16069	Jchain	3.77493	3.66448	3.66949	3.71149	3.65904	3.74299	3.64225	3.72838	3.63302	3.63061	3.6107	3.60691	3.62771	3.70946	3.75802	3.64289	3.64663	3.63019	3.59271	3.62723	3.84016	3.72407	3.66212	3.58794				P03899	3338896		P01029	C4b
P01631	Ig kappa chain V-II region 26-10	#N/A	#N/A	3.75144	3.80254	3.77911	3.7379	3.66026	3.73446	3.69044	3.77853	3.9163	3.59513	3.7115	3.69747	3.65969	3.57699	3.59652	3.60519	3.68885	3.79943	3.72946	3.74861	3.57281	3.65502	3.78817	3.69433				P03911	17719		P01592	Jchain
P01633	Ig kappa chain V19-17 (Ig kappa chain V-V region MPC11)	#N/A	Igk-V19-17	3.6465	3.72335	3.65889	3.63548	3.66287	3.67827	3.75464	3.76924	3.82774	3.70468	3.70463	3.63208	3.75669	3.86373	3.79986	3.66381	3.67923	3.64489	3.63797	3.65483	3.73804	3.64924	3.70698	3.72024				P03921	17721		P01633	Igk-V19-17
P01635	Ig kappa chain V-V region K2 (Fragment)	#N/A	#N/A	3.78348	3.69729	3.6677	3.66479	3.68345	3.75826	3.7228	3.8003	3.83717	3.69277	3.6604	3.69371	3.69409	3.71952	3.74171	3.74219	3.6556	3.7855	3.70277	3.69924	3.73588	3.70571	3.71617	3.7045				P03930	17706		P01837	Igkc
P01638	Ig kappa chain V-V region L6 (Fragment)	#N/A	#N/A	NA	3.6118	3.63771	3.5391	3.59735	NA	NA	3.67852	3.96501	3.64199	3.62385	NA	NA	3.79841	3.7215	3.60542	3.59259	NA	NA	3.59267	3.76665	3.63948	3.61884	NA				P04117	11770		P01867	Igh-3
P01660	Ig kappa chain V-III region PC 3741/TEPC 111	#N/A	#N/A	3.63534	3.67398	NA	NA	3.67034	3.6784	3.71199	3.72065	NA	NA	3.69129	3.58512	3.73328	3.82798	NA	NA	3.70591	3.67825	3.63103	3.62792	NA	NA	3.69245	3.63718				P04441	16149		P01872	Ighm
P01804	Ig heavy chain V-III region HPC76 (Fragment)	#N/A	#N/A	NA	3.51404	3.58672	3.54865	3.55049	NA	NA	3.67757	3.53774	3.5457	3.56443	NA	NA	3.70129	3.65751	3.53989	3.49683	NA	NA	3.55862	3.69219	3.61555	3.51333	NA				P04627	11836		P01887	B2m
P01837	Immunoglobulin kappa constant (Ig kappa chain C region MOPC 21)	#N/A	Igkc	3.69594	3.72437	3.64288	3.63032	3.68988	3.70486	3.71237	3.81363	3.79908	3.6234	3.64587	3.62508	3.74883	3.90191	3.88595	3.75328	3.66136	3.76933	3.67585	3.67385	3.71454	3.70312	3.70664	3.65425				P04919	20533		P01898	H2-Q10
P01864	Ig gamma-2A chain C region secreted form (B allele)	#N/A	#N/A	3.63432	3.47624	3.46919	3.51188	3.46799	3.63098	3.65219	3.54565	3.42299	3.3226	3.52321	3.60595	3.76611	3.92314	3.93631	3.75909	3.68271	3.80758	3.62698	3.51767	NA	3.26824	3.52689	3.64465				P04939	17842		P01899	H2-D1
P01867	Ig gamma-2B chain C region	#N/A	Igh-3	3.61475	3.62452	3.59558	3.56048	3.58552	3.6539	3.60995	3.69029	3.64033	3.57827	3.60501	3.609	3.64432	3.75692	3.61103	3.63012	3.68553	3.82832	3.64647	3.66165	3.5578	3.50659	3.67454	3.63252				P05063	11676		P01901	H2-K1
P01872	Immunoglobulin heavy constant mu [Cleaved into: Mu' chain (55 kDa mu' chain)]	#N/A	Ighm	3.7799	3.65424	3.74329	3.66326	3.64916	3.71628	3.68293	3.756	3.70399	3.67212	3.68761	3.62012	3.71944	3.75825	3.70842	3.78208	3.76267	3.68057	3.64516	3.65764	3.67012	3.62731	3.70262	3.64527				P05064	11674		P01902	H2-K1
P01878	Ig alpha chain C region	#N/A	#N/A	3.79986	3.69442	3.67333	3.66314	3.63957	3.69628	3.64019	3.7678	3.61002	3.61351	3.66628	3.62359	3.63156	3.64844	3.74952	3.63257	3.61871	3.69388	3.58043	3.6229	3.69883	3.66507	3.70926	3.61612				P05201	14718		P01942	Hba
P01887	Beta-2-microglobulin	12010	B2m	3.71624	3.68195	3.72259	3.7306	3.70236	3.77935	3.80911	3.8386	3.7684	3.75534	3.75805	3.71103	3.7572	3.68991	3.80273	3.66525	3.78556	3.67363	3.76035	3.88765	4.01622	3.98645	3.83735	3.72337				P05202	14719		P02088	Hbb-b1
P01898	H-2 class I histocompatibility antigen, Q10 alpha chain	15007	H2-Q10	3.56163	3.53599	NA	NA	3.52114	3.58005	3.56296	3.5932	NA	NA	3.55814	3.54761	3.51378	3.57084	NA	NA	3.55933	3.51649	3.60451	3.63263	NA	NA	3.56866	3.57299				P05480	20779		P02089	Hbb-b2
P01899	H-2 class I histocompatibility antigen, D-B alpha chain (H-2D(B))	14964	H2-D1	3.77243	3.80505	3.92595	3.93906	3.7947	3.74805	3.93162	3.85481	3.86692	3.8079	3.74835	3.74152	3.86636	3.835	3.83313	3.7897	3.80807	3.73874	3.84228	3.8815	3.90912	3.91306	3.82564	3.88012				P05533	110454		P02463	Col4a1
P01901	H-2 class I histocompatibility antigen, K-B alpha chain (H-2K(B))	14972	H2-K1	3.56963	3.5785	3.57316	3.62832	3.53287	3.60633	3.68604	3.68426	3.63669	3.67417	3.67044	3.59205	3.64704	3.68195	3.67648	3.62236	3.65314	3.5934	3.68567	3.81551	3.87952	3.87585	3.75153	3.68137				P05622	18596		P02468	Lamc1
P01902	H-2 class I histocompatibility antigen, K-D alpha chain (H-2K(D))	#N/A	H2-K1	3.66929	3.67459	3.70072	3.65478	3.71129	3.67938	3.65784	3.72695	3.71824	3.65869	3.71437	3.61988	3.70141	3.71671	3.71969	3.68448	3.69319	3.6443	3.60677	3.64214	3.72948	3.63963	3.65974	3.63158				P06151	16828		P02469	Lamb1
P01915	H-2 class II histocompatibility antigen, E-D beta chain	#N/A	#N/A	3.4847	3.36628	3.43788	3.41749	3.45918	3.42218	3.46815	3.56589	3.6323	3.3827	3.72816	3.22814	3.33007	3.58566	3.55617	3.41151	3.60731	3.40799	3.47297	3.30219	3.55614	3.48573	3.30132	3.4931				P06683	12279		P02798	Mt2
P01942	Hemoglobin subunit alpha (Alpha-globin) (Hemoglobin alpha chain)	#N/A	Hba	3.85686	3.85635	3.90992	3.86306	3.86749	3.80619	3.73949	3.81476	3.80561	3.86373	3.78928	3.83165	3.67743	3.63816	3.60442	3.73074	3.79623	3.78271	3.73465	3.73742	3.59066	3.65851	3.70781	3.75814				P06684	15139		P02802	Mt1
P02088	Hemoglobin subunit beta-1 (Beta-1-globin) (Hemoglobin beta-1 chain) (Hemoglobin beta-major chain)	100503605	Hbb-b1	3.83967	3.82072	3.93373	3.87036	3.83634	3.81506	3.63424	3.74073	3.78465	3.83159	3.72413	3.85352	3.60935	3.56865	3.57229	3.65924	3.73044	3.77488	3.73118	3.73895	3.61606	3.6093	3.69041	3.78909				P06728	11808		P03888	Mtnd1
P02089	Hemoglobin subunit beta-2 (Beta-2-globin) (Hemoglobin beta-2 chain) (Hemoglobin beta-minor chain)	15130	Hbb-b2	3.86171	3.81766	3.91743	3.88778	3.80996	3.8151	3.54948	3.67815	3.72333	3.79059	3.70551	3.84745	3.51111	3.48824	3.54553	3.57174	3.51677	3.54004	3.65027	3.66476	3.57845	3.55856	3.6157	3.67527				P06745	14751		P03893	Mtnd2
P02463	Collagen alpha-1(IV) chain [Cleaved into: Arresten]	12826	Col4a1	3.67881	3.67878	3.65721	3.66288	3.65791	3.66562	3.65533	3.65871	3.64623	3.71343	3.69819	3.61715	3.6971	3.74411	3.79566	3.68252	3.6684	3.67433	3.71784	3.67963	3.74291	3.77859	3.66598	3.70402				P06795	18669		P03899	Mtnd3
P02468	Laminin subunit gamma-1 (Laminin B2 chain) (Laminin-1 subunit gamma) (Laminin-10 subunit gamma) (Laminin-11 subunit gamma) (Laminin-2 subunit gamma) (Laminin-3 subunit gamma) (Laminin-4 subunit gamma) (Laminin-6 subunit gamma) (Laminin-7 subunit gamma) (Laminin-8 subunit gamma) (Laminin-9 subunit gamma) (S-laminin subunit gamma) (S-LAM gamma)	#N/A	Lamc1	3.67969	3.70134	3.67075	3.67392	3.69115	3.67622	3.66195	3.66813	3.62674	3.7041	3.71746	3.61886	3.71679	3.7385	3.73302	3.70681	3.64781	3.65637	3.68882	3.63422	3.75323	3.73187	3.65673	3.66458				P06797	13039		P03911	Mtnd4
P02469	Laminin subunit beta-1 (Laminin B1 chain) (Laminin-1 subunit beta) (Laminin-10 subunit beta) (Laminin-12 subunit beta) (Laminin-2 subunit beta) (Laminin-6 subunit beta) (Laminin-8 subunit beta)	16777	Lamb1	3.69362	3.706	3.67557	3.67359	3.69392	3.67186	3.66909	3.64082	3.63974	3.68946	3.7319	3.62562	3.68649	3.68503	3.69948	3.69905	3.63659	3.66876	3.67147	3.62493	3.70531	3.70135	3.6497	3.66689				P06801	17436		P03921	Mtnd5
P02798	Metallothionein-2 (MT-2) (Metallothionein-II) (MT-II)	17750	Mt2	3.40943	3.26114	3.36757	3.41946	3.47524	3.37115	3.64022	4.09394	3.8888	3.41887	3.85221	3.59259	3.53313	3.54089	3.7543	3.78166	3.6023	3.59869	3.78325	3.55308	3.94995	3.81188	3.49022	3.51377				P06869	18792		P03930	Mtatp8
P02802	Metallothionein-1 (MT-1) (Metallothionein-I) (MT-I)	17748	Mt1	3.5139	3.4781	3.51322	3.5869	3.61541	3.48532	3.72079	4.09986	3.95901	3.43733	3.7917	3.66654	3.64466	3.69296	3.81388	3.81913	3.69073	3.88104	3.88435	3.63479	3.98226	3.88489	3.61462	3.60089				P06909	12628		P03975	Iap
P03888	NADH-ubiquinone oxidoreductase chain 1 (EC 7.1.1.2) (NADH dehydrogenase subunit 1)	17716	Mtnd1	3.81525	NA	3.92392	3.83914	NA	3.84928	3.63277	NA	3.66258	3.67759	NA	3.68575	3.57631	NA	3.58208	3.60619	NA	3.7871	3.66516	NA	3.62208	3.50925	NA	3.74089				P07214	20692		P04117	Fabp4
P03893	NADH-ubiquinone oxidoreductase chain 2 (EC 7.1.1.2) (NADH dehydrogenase subunit 2)	17717	Mtnd2	3.84729	3.8478	3.78255	3.76828	3.89477	3.81489	3.67235	3.72207	3.65383	3.7066	3.65835	3.62846	3.72261	3.83642	3.82257	3.7248	3.72478	3.68924	3.626	3.67966	3.77851	3.86113	3.70327	3.70065				P07309	22139		P04186	Cfb
P03899	NADH-ubiquinone oxidoreductase chain 3 (EC 7.1.1.2) (NADH dehydrogenase subunit 3)	17718	Mtnd3	3.78982	3.63373	3.82049	3.77383	3.68875	3.75155	3.4935	3.46024	3.53462	3.45995	3.31284	3.43698	3.4733	3.37341	3.50151	3.45897	3.54991	3.68881	3.52462	3.5075	3.5023	3.53002	3.60016	3.58994				P07356	12306		P04441	Cd74
P03911	NADH-ubiquinone oxidoreductase chain 4 (EC 7.1.1.2) (NADH dehydrogenase subunit 4)	17719	Mtnd4	3.65769	3.56622	3.65322	3.63598	3.60234	3.63529	3.41442	3.45879	3.55366	3.42231	3.44104	3.53254	3.45524	3.38467	3.36552	3.4266	3.51001	3.56463	3.501	3.45187	3.4949	3.54887	3.51255	3.51708				P07724	11657		P04627	Araf
P03921	NADH-ubiquinone oxidoreductase chain 5 (EC 7.1.1.2) (NADH dehydrogenase subunit 5)	17721	Mtnd5	3.81978	3.81183	3.79121	3.80309	3.84614	3.77377	3.66739	3.63307	3.6088	3.64358	3.59567	3.59933	3.66425	3.69553	3.64853	3.67376	3.69633	3.68003	3.66942	3.60058	3.61727	3.66394	3.6616	3.66581				P07758	20700		P04919	Slc4a1
P03930	ATP synthase protein 8 (A6L) (F-ATPase subunit 8)	17706	Mtatp8	3.6205	3.6076	3.62151	3.60482	3.60362	3.59914	3.46949	3.45346	3.41752	3.46789	3.44361	3.49938	3.46376	3.40687	3.38556	3.44182	3.50479	3.48521	3.46998	3.50196	3.21513	3.21648	3.51026	3.48854				P07758	20703		P04939	Mup3
P03975	IgE-binding protein	#N/A	Iap	3.61823	3.61047	3.56753	3.59844	3.55048	3.60634	3.62606	3.61279	3.5635	3.61365	3.59295	3.59355	3.86493	3.67257	3.70875	3.84815	3.71001	3.74046	3.73617	3.68634	3.68236	3.65374	3.78036	3.69664				P07759	20714		P05063	Aldoc
P03987	Ig gamma-3 chain C region	#N/A	#N/A	3.61221	3.58274	3.64351	3.60114	3.59213	3.62653	3.62003	3.63035	3.62072	3.61419	3.61032	3.63267	3.66679	3.82927	3.74601	3.60492	3.53393	3.7139	3.6471	3.60827	3.58182	3.58823	3.53024	3.61259				P07901	15519		P05064	Aldoa
P04117	Fatty acid-binding protein, adipocyte (3T3-L1 lipid-binding protein) (Adipocyte lipid-binding protein) (ALBP) (Adipocyte-type fatty acid-binding protein) (A-FABP) (AFABP) (Fatty acid-binding protein 4) (Myelin P2 protein homolog) (P15) (P2 adipocyte protein) (Protein 422)	11770	Fabp4	3.7327	3.72597	3.68948	3.69124	3.74006	3.73673	3.76805	3.86769	3.68247	3.73351	3.72251	3.67672	3.80071	3.81308	3.81712	3.77556	3.7121	3.7052	3.67478	3.70179	3.59112	3.71811	3.70549	3.72808				P08003	12304		P05201	Got1
P04186	Complement factor B (EC 3.4.21.47) (C3/C5 convertase) [Cleaved into: Complement factor B Ba fragment; Complement factor B Bb fragment]	#N/A	Cfb	3.7119	3.69354	3.70784	3.71134	3.71111	3.71798	3.77391	3.76031	3.74314	3.7219	3.78455	3.71545	3.70339	3.70241	3.76199	3.71247	3.70945	3.6536	3.7182	3.78902	3.74801	3.75622	3.71903	3.7099				P08030	11821		P05202	Got2
P04441	H-2 class II histocompatibility antigen gamma chain (Ia antigen-associated invariant chain) (Ii) (MHC class II-associated invariant chain) (CD antigen CD74)	16149	Cd74	3.75421	3.83309	3.69613	3.6824	3.81582	3.74435	3.82828	3.82191	3.95831	3.66099	3.79324	3.72978	3.76783	3.80386	3.5023	3.5582	3.87024	3.71826	3.82233	3.82384	3.6946	3.55558	3.88886	3.86498				P08032	20739		P05480	Src
P04627	Serine/threonine-protein kinase A-Raf (EC 2.7.11.1) (Proto-oncogene A-Raf)	11836	Araf	3.6375	3.64895	3.63315	3.65099	3.6662	3.6385	3.64104	3.63263	3.60551	3.68496	3.63294	3.63128	3.69733	3.66191	3.71108	3.65755	3.62586	3.6371	3.64142	3.61034	3.69195	3.70048	3.62402	3.6178				P08071	17002		P05533	Ly6a
P04919	Band 3 anion transport protein (Anion exchange protein 1) (AE 1) (Anion exchanger 1) (MEB3) (Solute carrier family 4 member 1) (CD antigen CD233)	20533	Slc4a1	3.72136	3.73253	3.81579	3.80797	3.74586	3.71323	3.66637	3.68196	3.69819	3.73609	3.68587	3.71074	3.6436	3.69321	3.63874	3.64942	3.6821	3.65777	3.64642	3.6451	3.69497	3.71405	3.61435	3.65974				P08113	22027		P05622	Pdgfrb
P04939	Major urinary protein 3 (MUP 3) (Non-group 1/group 2 MUP15)	17842	Mup3	3.82492	3.73457	NA	NA	3.73108	3.77581	3.68933	3.69777	NA	NA	3.71567	3.6886	3.64561	3.7238	NA	NA	3.72021	3.6916	3.70269	3.69308	NA	NA	3.78199	3.7586				P08122	12827		P06151	Ldha
P05063	Fructose-bisphosphate aldolase C (EC 4.1.2.13) (Aldolase 3) (Brain-type aldolase) (Scrapie-responsive protein 2) (Zebrin II)	11676	Aldoc	3.58326	3.61751	3.63575	3.6368	3.66502	3.59462	3.76899	3.68945	3.63114	3.66898	3.67533	3.72092	3.61021	3.62	3.64138	3.61112	3.62265	3.64518	3.71599	3.73578	3.66602	3.71524	3.70447	3.68599				P08207	20194		P06537	Nr3c1
P05064	Fructose-bisphosphate aldolase A (EC 4.1.2.13) (Aldolase 1) (Muscle-type aldolase)	11674	Aldoa	3.70432	3.68412	3.70256	3.70085	3.70084	3.68012	3.75186	3.7671	3.77196	3.78202	3.78815	3.76125	3.75266	3.66847	3.68583	3.72712	3.75189	3.7326	3.77792	3.7812	3.65428	3.7227	3.73289	3.75706				P08226	11816		P06683	C9
P05201	Aspartate aminotransferase, cytoplasmic (cAspAT) (EC 2.6.1.1) (EC 2.6.1.3) (Cysteine aminotransferase, cytoplasmic) (Cysteine transaminase, cytoplasmic) (cCAT) (Glutamate oxaloacetate transaminase 1) (Transaminase A)	14718	Got1	3.76751	3.74188	3.74004	3.73239	3.73012	3.7443	3.67523	3.65207	3.69777	3.65027	3.64594	3.73547	3.64348	3.61142	3.60744	3.62394	3.68113	3.6569	3.66647	3.6658	3.60828	3.61231	3.68339	3.6643				P08228	20655		P06684	C5
P05202	Aspartate aminotransferase, mitochondrial (mAspAT) (EC 2.6.1.1) (EC 2.6.1.7) (Fatty acid-binding protein) (FABP-1) (Glutamate oxaloacetate transaminase 2) (Kynurenine aminotransferase 4) (Kynurenine aminotransferase IV) (Kynurenine--oxoglutarate transaminase 4) (Kynurenine--oxoglutarate transaminase IV) (Plasma membrane-associated fatty acid-binding protein) (FABPpm) (Transaminase A)	14719	Got2	3.84472	3.81247	3.83108	3.83774	3.8279	3.83602	3.69527	3.67195	3.74103	3.68542	3.66987	3.70832	3.71298	3.67305	3.67729	3.71794	3.73333	3.73075	3.69278	3.68156	3.64475	3.63837	3.70981	3.71323				P08249	17448		P06728	Apoa4
P05480	Neuronal proto-oncogene tyrosine-protein kinase Src (EC 2.7.10.2) (Proto-oncogene c-Src) (pp60c-src) (p60-Src)	20779	Src	3.62118	3.64159	3.69202	3.68096	3.63952	3.68059	3.70176	3.65027	3.66044	3.69668	3.70624	3.62745	3.72985	3.7298	3.69662	3.63115	3.65808	3.66095	3.65464	3.66211	3.69575	3.66797	3.6294	3.66182				P08607	12269		P06745	Gpi
P05533	Lymphocyte antigen 6A-2/6E-1 (Ly-6A.2/Ly-6E.1) (Stem cell antigen 1) (SCA-1) (T-cell-activating protein) (TAP)	110454	Ly6a	3.65092	3.68201	3.63061	3.63029	3.63003	3.62586	3.71905	3.67643	3.49066	3.7595	3.70214	3.60923	3.74134	3.75073	3.4673	3.58346	3.52772	3.62811	3.7058	3.69467	3.54715	3.67113	3.6899	3.78075				P08752	14678		P06795	Abcb1b
P05622	Platelet-derived growth factor receptor beta (PDGF-R-beta) (PDGFR-beta) (EC 2.7.10.1) (Beta platelet-derived growth factor receptor) (Beta-type platelet-derived growth factor receptor) (CD140 antigen-like family member B) (Platelet-derived growth factor receptor 1) (PDGFR-1) (CD antigen CD140b)	18596	Pdgfrb	3.93298	3.9314	3.88993	3.90427	3.94001	3.89407	3.76211	3.80738	3.77553	3.77035	3.78429	3.80617	3.86023	3.7706	3.63577	3.72958	3.80848	3.81775	3.77735	3.73599	3.34793	3.60484	3.78024	3.80479				P08775	20020		P06797	Ctsl
P06151	L-lactate dehydrogenase A chain (LDH-A) (EC 1.1.1.27) (LDH muscle subunit) (LDH-M)	16828	Ldha	3.71411	3.67116	3.72809	3.71389	3.69109	3.7147	3.76577	3.78821	3.8571	3.79259	3.78149	3.81321	3.78783	3.72977	3.7263	3.76449	3.77675	3.85475	3.84163	3.8503	3.70957	3.75101	3.82877	3.84023				P08905	17105		P06801	Me1
P06330	Ig heavy chain V region AC38 205.12	#N/A	#N/A	3.59829	3.61772	3.57307	3.57357	3.62611	3.64555	3.65521	3.75675	3.73859	3.6634	3.64464	3.60915	3.77477	3.93993	3.88463	3.75814	3.65316	3.7304	3.61975	3.63296	3.70042	3.7073	3.59575	3.63966				P09036	20730		P06869	Plau
P06537	Glucocorticoid receptor (GR) (Nuclear receptor subfamily 3 group C member 1)	#N/A	Nr3c1	3.52868	3.56257	3.29745	3.4474	3.57629	3.54757	3.63385	3.60286	3.53514	3.57195	3.59007	3.58598	3.56207	3.62957	3.75222	3.61521	3.61586	3.57473	3.56607	3.57385	3.74183	3.72685	3.55048	3.58482				P09055	16412		P06909	Cfh
P06683	Complement component C9	12279	C9	3.65013	3.62943	3.65305	3.61901	3.6189	3.69021	3.63093	3.67137	3.54299	3.64286	3.65819	3.66331	3.56236	3.63496	3.68138	3.66004	3.60103	3.6763	3.63493	3.624	3.53884	3.53169	3.59972	3.62579				P09103	18453		P07214	Sparc
P06684	Complement C5 (Hemolytic complement) [Cleaved into: Complement C5 beta chain; Complement C5 alpha chain; C5a anaphylatoxin; Complement C5 alpha' chain]	15139	C5	3.73479	3.75121	3.74058	3.74937	3.74248	3.72502	3.76787	3.79922	3.71744	3.74503	3.83148	3.72367	3.7554	3.78263	3.79002	3.77039	3.73463	3.73053	3.72494	3.78631	3.69984	3.73395	3.74653	3.71663				P09242	11647		P07309	Ttr
P06728	Apolipoprotein A-IV (Apo-AIV) (ApoA-IV) (Apolipoprotein A4)	11808	Apoa4	3.65371	3.6112	3.69375	3.65903	3.6168	3.67946	3.63132	3.78792	3.7913	3.65552	3.67402	3.78174	3.62521	3.61973	3.64683	3.69995	3.69466	3.74416	3.7062	3.79409	3.63941	3.64318	3.69148	3.65679				P09405	17975		P07356	Anxa2
P06745	Glucose-6-phosphate isomerase (GPI) (EC 5.3.1.9) (Autocrine motility factor) (AMF) (Neuroleukin) (NLK) (Phosphoglucose isomerase) (PGI) (Phosphohexose isomerase) (PHI)	14751	Gpi	3.69114	3.68879	3.69639	3.70469	3.70153	3.70332	3.65657	3.73026	3.79505	3.75381	3.74253	3.75686	3.68185	3.63439	3.5941	3.69678	3.68852	3.70236	3.79237	3.76229	3.5809	3.67124	3.78101	3.77078				P09411	18655		P07724	Alb
P06795	ATP-dependent translocase ABCB1 (ATP-binding cassette sub-family B member 1B) (Multidrug resistance protein 1B) (EC 7.6.2.2) (P-glycoprotein 1) (Phospholipid transporter ABCB1) (EC 7.6.2.1) (CD antigen CD243)	18669	Abcb1b	NA	3.56131	3.58962	3.62286	3.59302	NA	NA	3.51492	3.56063	3.54766	3.5991	NA	NA	3.62059	3.512	3.56242	3.58616	NA	NA	3.58748	3.48461	3.44457	3.57732	NA				P09470	11421		P07758	Serpina1a
P06797	Cathepsin L1 (EC 3.4.22.15) (Cathepsin L) (Major excreted protein) (MEP) (p39 cysteine proteinase) [Cleaved into: Cathepsin L1 heavy chain; Cathepsin L1 light chain]	13039	Ctsl	3.58277	3.58027	3.54194	3.59311	3.63679	3.60681	3.63857	3.59156	3.56773	3.60557	3.5745	3.52489	3.60029	3.60077	3.67009	3.64112	3.60812	3.55764	3.59186	3.59497	3.74708	3.71753	3.63205	3.57464				P09528	14319		P07759	Serpina3k
P06801	NADP-dependent malic enzyme (NADP-ME) (EC 1.1.1.40) (Malic enzyme 1)	17436	Me1	3.70852	3.6602	3.73211	3.70978	3.65516	3.70153	3.74272	3.79251	3.76415	3.69983	3.6664	3.79421	3.70179	3.66141	3.65243	3.74985	3.74966	3.81533	3.76841	3.75288	3.58628	3.59924	3.76549	3.74265				P09602	15331		P07901	Hsp90aa1
P06869	Urokinase-type plasminogen activator (U-plasminogen activator) (uPA) (EC 3.4.21.73) [Cleaved into: Urokinase-type plasminogen activator long chain A; Urokinase-type plasminogen activator short chain A; Urokinase-type plasminogen activator chain B]	18792	Plau	3.61328	3.51617	3.56129	3.51973	3.59556	3.53579	3.59627	3.57034	3.64763	3.5894	3.72284	3.61684	3.58718	3.5365	3.66652	3.65843	3.57369	3.48935	3.62092	3.55096	3.61046	3.6621	3.59383	3.61901				P09671	20656		P08003	Pdia4
P06909	Complement factor H (Protein beta-1-H)	12628	Cfh	3.69631	3.7087	3.70093	3.70325	3.69754	3.70701	3.72946	3.74946	3.67062	3.69482	3.77256	3.65909	3.71302	3.75917	3.77085	3.72231	3.69158	3.68442	3.69601	3.72083	3.74813	3.7299	3.70123	3.6778				P09803	12550		P08030	Aprt
P07214	SPARC (Basement-membrane protein 40) (BM-40) (Osteonectin) (ON) (Secreted protein acidic and rich in cysteine)	20692	Sparc	3.37413	3.25551	NA	NA	3.27719	3.47472	3.30487	3.32807	NA	NA	3.36317	3.45689	3.36646	3.37539	NA	NA	3.41055	3.57024	3.4566	3.48234	NA	NA	3.46853	3.44963				P09813	11807		P08032	Spta1
P07309	Transthyretin (Prealbumin)	22139	Ttr	3.74247	3.77034	3.77634	3.74193	3.76523	3.7978	3.71975	3.78413	3.725	3.72936	3.80583	3.80428	3.72557	3.77051	3.74661	3.68698	3.72192	3.75381	3.82273	3.851	3.62746	3.71353	3.73705	3.7932				P09925	20930		P08071	Ltf
P07356	Annexin A2 (Annexin II) (Annexin-2) (Calpactin I heavy chain) (Calpactin-1 heavy chain) (Chromobindin-8) (Lipocortin II) (Placental anticoagulant protein IV) (PAP-IV) (Protein I) (p36)	12306	Anxa2	3.65886	3.64896	3.65676	3.64849	3.64898	3.67205	3.79708	3.77585	3.73968	3.72962	3.74918	3.76269	3.71326	3.70657	3.70326	3.81785	3.76193	3.74253	3.79233	3.77733	3.64868	3.70808	3.74301	3.76259				P0C7N9	69666		P08113	Hsp90b1
P07724	Serum albumin	11657	Alb	3.7338	3.74372	3.73601	3.76954	3.7345	3.76346	3.81643	3.80101	3.75989	3.7827	3.867	3.76415	3.72318	3.77907	3.76139	3.74776	3.72873	3.70891	3.77048	3.82992	3.70626	3.74823	3.72184	3.76312				P0C8B4	100233175		P08122	Col4a2
P07758	Alpha-1-antitrypsin 1-1 (AAT) (Alpha-1 protease inhibitor 1) (Alpha-1-antiproteinase) (Serine protease inhibitor 1-1) (Serine protease inhibitor A1a) (Serpin A1a)	20700	Serpina1a	3.76474	3.7144	3.80454	3.76981	3.71261	3.77426	3.76976	3.79015	3.69436	3.75472	3.72509	3.81732	3.62554	3.65121	3.48522	3.67046	3.70454	3.72806	3.77995	3.83398	3.47024	3.56596	3.76197	3.74098				P0DOV1	381308		P08207	S100a10
P07759	Serine protease inhibitor A3K (Serpin A3K) (Contrapsin) (SPI-2)	20714	Serpina3k	3.69606	3.73958	3.75921	3.70905	3.73327	3.74679	3.8205	3.81082	3.67959	3.77338	3.82621	3.78192	3.61085	3.62287	3.62665	3.65389	3.6724	3.62132	3.73544	3.80833	3.63027	3.65403	3.71778	3.73623				P0DOV2	15951		P08226	Apoe
P07901	Heat shock protein HSP 90-alpha (Heat shock 86 kDa) (HSP 86) (HSP86) (Tumor-specific transplantation 86 kDa antigen) (TSTA)	15519	Hsp90aa1	3.70167	3.68644	3.69786	3.70282	3.67298	3.68808	3.66894	3.70085	3.7198	3.68713	3.70889	3.75312	3.68381	3.62633	3.62141	3.72572	3.74876	3.73737	3.72314	3.72182	3.61876	3.64678	3.74693	3.71182				P10107	16952		P08228	Sod1
P08003	Protein disulfide-isomerase A4 (EC 5.3.4.1) (Endoplasmic reticulum resident protein 72) (ER protein 72) (ERp-72) (ERp72)	12304	Pdia4	3.66851	3.66003	3.68708	3.68232	3.65267	3.67497	3.66903	3.70032	3.67905	3.67644	3.69014	3.70159	3.69762	3.62616	3.68623	3.73369	3.71169	3.71292	3.69758	3.68475	3.68552	3.65251	3.69662	3.68444				P10126	13627		P08249	Mdh2
P08030	Adenine phosphoribosyltransferase (APRT) (EC 2.4.2.7)	11821	Aprt	3.56461	3.50694	3.63514	3.60117	3.50176	3.55508	3.48522	3.53905	3.73315	3.55861	3.56567	3.76941	3.4758	3.45302	3.48431	3.60259	3.64483	3.6421	3.59986	3.69265	3.50661	3.45553	3.68804	3.60387				P10493	18073		P08556	Nras
P08032	Spectrin alpha chain, erythrocytic 1 (Erythroid alpha-spectrin)	20739	Spta1	3.70581	3.75311	3.72974	3.71313	3.73301	3.685	3.69872	3.71106	3.70755	3.71988	3.72815	3.68735	3.70709	3.74484	3.72364	3.70989	3.70802	3.6531	3.67398	3.68532	3.69465	3.676	3.68249	3.66421				P10518	17025		P08607	C4bpa
P08071	Lactotransferrin (Lactoferrin) (EC 3.4.21.-)	17002	Ltf	3.61277	3.57702	3.62202	3.5909	3.61349	3.61707	3.72535	3.68979	3.64091	3.71417	3.71088	3.63311	3.66972	3.65467	3.68685	3.74789	3.67242	3.73422	3.68351	3.71152	3.64613	3.64106	3.75715	3.64033				P10605	13030		P08752	Gnai2
P08113	Endoplasmin (94 kDa glucose-regulated protein) (GRP-94) (Endoplasmic reticulum resident protein 99) (ERp99) (Heat shock protein 90 kDa beta member 1) (Polymorphic tumor rejection antigen 1) (Tumor rejection antigen gp96)	22027	Hsp90b1	3.71108	3.70666	3.70814	3.70251	3.70539	3.71485	3.68467	3.73404	3.73562	3.69709	3.73625	3.74046	3.70385	3.69331	3.69543	3.76335	3.75158	3.75535	3.76242	3.7312	3.61037	3.70323	3.75155	3.75079				P10630	13682		P08775	Polr2a
P08122	Collagen alpha-2(IV) chain [Cleaved into: Canstatin]	12827	Col4a2	3.64498	3.64588	3.66344	3.6459	3.62966	3.65485	3.63562	3.63848	3.62463	3.69176	3.68478	3.6461	3.66935	3.66553	3.65312	3.67302	3.65526	3.648	3.71171	3.63663	3.58448	3.66852	3.66217	3.68277				P10637	17762		P08905	Lyz2
P08207	Protein S100-A10 (Calpactin I light chain) (Calpactin-1 light chain) (Cellular ligand of annexin II) (S100 calcium-binding protein A10) (p10 protein) (p11)	20194	S100a10	3.68616	3.69834	3.72091	3.66616	3.70657	3.65318	3.75426	3.78021	3.84236	3.66255	3.787	3.80938	3.70527	3.6142	3.49385	3.86207	3.77625	3.75762	3.84473	3.865	3.38254	3.552	3.78129	3.76047				P10639	22166		P09036	Spink1
P08226	Apolipoprotein E (Apo-E)	11816	Apoe	3.62181	3.64733	3.55432	3.5855	3.65336	3.65827	3.66655	3.69111	3.60469	3.68692	3.71105	3.65436	3.64716	3.66319	3.66261	3.69539	3.66355	3.70078	3.74575	3.80766	3.63322	3.69788	3.7176	3.68118				P10648	14858		P09055	Itgb1
P08228	Superoxide dismutase [Cu-Zn] (EC 1.15.1.1)	20655	Sod1	3.7335	3.70541	3.71512	3.7198	3.73034	3.71285	3.75242	3.74871	3.68947	3.70474	3.67929	3.64866	3.71469	3.75893	3.77883	3.72994	3.70195	3.70367	3.67369	3.67483	3.76217	3.76079	3.70736	3.68482				P10649	14862		P09103	P4hb
P08249	Malate dehydrogenase, mitochondrial (EC 1.1.1.37)	17448	Mdh2	3.78116	3.81422	3.78592	3.8026	3.80248	3.77949	3.71931	3.68002	3.7082	3.72418	3.69153	3.67699	3.7536	3.73259	3.65392	3.71326	3.7317	3.71998	3.68236	3.65839	3.59722	3.64571	3.69227	3.70037				P10711	21399		P09242	Alpl
P08556	GTPase NRas (Transforming protein N-Ras)	#N/A	Nras	NA	3.55199	3.5535	3.50772	3.51114	NA	NA	3.43674	3.46864	3.49773	3.50655	NA	NA	3.47357	3.46052	3.53007	3.52004	NA	NA	3.50296	3.46839	3.46123	3.49651	NA				P10833	20130		P09405	Ncl
P08607	C4b-binding protein (C4bp)	12269	C4bpa	3.72352	3.62941	3.68923	3.71741	3.66932	3.66813	3.67756	3.71204	3.62068	3.62879	3.69953	3.67972	3.64333	3.72146	3.6662	3.64391	3.62303	3.67714	3.71889	3.70681	3.66905	3.65229	3.67712	3.64088				P10852	17254		P09411	Pgk1
P08752	Guanine nucleotide-binding protein G(i) subunit alpha-2 (Adenylate cyclase-inhibiting G alpha protein)	14678	Gnai2	3.69694	3.74312	3.67742	3.66242	3.70909	3.70936	3.7098	3.686	3.6748	3.72035	3.72183	3.65436	3.69663	3.71974	3.70025	3.7066	3.70064	3.63861	3.701	3.68176	3.65027	3.69414	3.67235	3.70371				P10922	14958		P09470	Ace
P08775	DNA-directed RNA polymerase II subunit RPB1 (RNA polymerase II subunit B1) (EC 2.7.7.6) (DNA-directed RNA polymerase II subunit A) (DNA-directed RNA polymerase III largest subunit)	20020	Polr2a	3.6251	3.65271	NA	NA	3.64903	3.63666	3.70063	3.67182	NA	NA	3.6697	3.68622	3.68073	3.71467	NA	NA	3.66977	3.6263	3.6502	3.65641	NA	NA	3.65351	3.63883				P10923	20750		P09528	Fth1
P08905	Lysozyme C-2 (EC 3.2.1.17) (1,4-beta-N-acetylmuramidase C) (Lysozyme C type M)	17105	Lyz2	3.84476	3.86513	3.73016	3.74654	3.81635	3.87761	3.74356	3.75084	3.75567	3.74464	3.79421	3.69787	3.74376	3.8434	3.78434	3.72958	3.85759	3.73939	3.68158	3.74323	3.74658	3.77871	3.79036	3.71493				P11031	20024		P09602	Hmgn2
P09036	Serine protease inhibitor Kazal-type 1 (P12) (Prostatic secretory glycoprotein) (Serine protease inhibitor Kazal-type 3)	20730	Spink1	3.57867	3.49667	3.54265	3.55901	3.52973	3.54732	3.4902	3.71461	3.53071	3.64796	3.539	3.59018	3.46947	3.6527	3.57089	3.51091	3.56609	3.50654	3.56177	3.54704	3.58954	3.50654	3.53542	3.54576				P11087	12842		P09671	Sod2
P09055	Integrin beta-1 (Fibronectin receptor subunit beta) (VLA-4 subunit beta) (CD antigen CD29)	16412	Itgb1	3.72393	3.73944	3.68871	3.7329	3.71946	3.72044	3.74168	3.73006	3.67277	3.71449	3.74276	3.68525	3.74936	3.75055	3.78361	3.74275	3.71996	3.67461	3.71297	3.72194	3.73578	3.74443	3.70909	3.71739				P11157	20135		P09803	Cdh1
P09103	Protein disulfide-isomerase (PDI) (EC 5.3.4.1) (Cellular thyroid hormone-binding protein) (Endoplasmic reticulum resident protein 59) (ER protein 59) (ERp59) (Prolyl 4-hydroxylase subunit beta) (p55)	18453	P4hb	3.6863	3.70965	3.69277	3.72366	3.70297	3.69963	3.72612	3.76912	3.7951	3.70628	3.74821	3.73146	3.74606	3.72025	3.7014	3.77098	3.71523	3.72056	3.75994	3.72142	3.62298	3.71621	3.74096	3.73967				P11247	17523		P09813	Apoa2
P09242	Alkaline phosphatase, tissue-nonspecific isozyme (AP-TNAP) (TNSALP) (EC 3.1.3.1) (Alkaline phosphatase 2) (Alkaline phosphatase liver/bone/kidney isozyme)	11647	Alpl	3.77564	3.80107	3.80231	3.81955	3.77887	3.89835	3.65906	3.66367	3.6527	3.71214	3.71558	3.67392	3.59867	3.66712	3.60521	3.63192	3.68932	3.67949	3.67838	3.70234	3.66575	3.63208	3.74296	3.7099				P11276	14268		P09925	Surf1
P09405	Nucleolin (Protein C23)	17975	Ncl	3.65945	3.65466	3.64681	3.65805	3.66784	3.66884	3.76396	3.73183	3.68374	3.74998	3.72847	3.75176	3.78416	3.77711	3.76131	3.73014	3.70741	3.77048	3.73979	3.72477	3.73058	3.77757	3.73439	3.72739				P11352	14775		P0C7N9	Psmg4
P09411	Phosphoglycerate kinase 1 (EC 2.7.2.3)	18655	Pgk1	3.67941	3.70126	3.66875	3.66718	3.70694	3.66397	3.68552	3.78178	3.77091	3.74804	3.77158	3.77278	3.67581	3.62508	3.62595	3.68313	3.68117	3.6623	3.79107	3.7648	3.58218	3.70543	3.77469	3.77752				P11404	14077		P0C8B4	Gon7
P09470	Angiotensin-converting enzyme (ACE) (EC 3.2.1.-) (EC 3.4.15.1) (Dipeptidyl carboxypeptidase I) (Kininase II) (CD antigen CD143) [Cleaved into: Angiotensin-converting enzyme, soluble form]	11421	Ace	3.73511	3.70503	3.75117	3.7393	3.68407	3.74459	3.65103	3.67931	3.7219	3.69854	3.6586	3.69008	3.63075	3.65524	3.63273	3.64291	3.6479	3.70637	3.64864	3.67133	3.6844	3.63995	3.67354	3.64948				P11438	16783		P0DN34	Ndufb1
P09528	Ferritin heavy chain (Ferritin H subunit) (EC 1.16.3.1) [Cleaved into: Ferritin heavy chain, N-terminally processed]	14319	Fth1	3.64001	3.67608	3.72055	3.65688	3.68169	3.6652	3.66776	3.69064	3.79107	3.6368	3.71422	3.67174	3.64018	3.7118	3.67411	3.68886	3.66182	3.65299	3.6962	3.65226	3.64754	3.61815	3.64984	3.65904				P11440	12534		P0DOV1	Mnda
P09602	Non-histone chromosomal protein HMG-17 (High mobility group nucleosome-binding domain-containing protein 2)	15331	Hmgn2	3.48887	3.59121	3.44929	3.54111	3.51735	3.50379	3.77603	3.6425	3.5542	3.72591	3.68591	3.73374	3.74111	3.85497	3.8883	3.75112	3.58263	3.61745	3.64067	3.6398	3.80643	3.77931	3.66761	3.60582				P11499	15516		P0DOV2	Ifi204
P09671	Superoxide dismutase [Mn], mitochondrial (EC 1.15.1.1)	20656	Sod2	3.79245	3.71897	3.79793	3.78236	3.70471	3.77993	3.57233	3.61378	3.69944	3.57296	3.60731	3.66485	3.69587	3.6187	3.58724	3.62352	3.64351	3.68634	3.6631	3.61974	3.43413	3.60711	3.65791	3.66025				P11588	100039054		P10107	Anxa1
P09803	Cadherin-1 (ARC-1) (Epithelial cadherin) (E-cadherin) (Uvomorulin) (CD antigen CD324) [Cleaved into: E-Cad/CTF1; E-Cad/CTF2; E-Cad/CTF3]	12550	Cdh1	3.69196	3.70763	3.64076	3.68149	3.68482	3.68656	3.73061	3.64958	3.65589	3.61139	3.69587	3.69787	3.76074	3.59089	3.70687	3.60398	3.64007	3.67816	3.6533	3.58041	3.73446	3.78985	3.64262	3.70463				P11680	18636		P10126	Eef1a1
P09813	Apolipoprotein A-II (Apo-AII) (ApoA-II) (Apolipoprotein A2) [Cleaved into: Proapolipoprotein A-II (ProapoA-II)]	11807	Apoa2	3.6523	3.72735	3.71813	3.75386	3.69657	3.71959	3.66311	3.71332	3.69998	3.65776	3.78798	3.67373	3.61445	3.60653	3.58878	3.68083	3.71757	3.6759	3.64775	3.64469	3.58524	3.61065	3.63699	3.60774				P11835	16414		P10493	Nid1
P09925	Surfeit locus protein 1	20930	Surf1	3.74692	3.72637	NA	NA	3.73878	3.72414	3.71256	3.70481	NA	NA	3.71922	3.76341	3.72314	3.74934	NA	NA	3.71539	3.75268	3.69788	3.68504	NA	NA	3.68702	3.69996				P11862	14453		P10518	Alad
P0C7N9	Proteasome assembly chaperone 4 (PAC-4) (mPAC4)	69666	Psmg4	3.42644	3.48808	NA	NA	3.45151	3.47543	3.53517	3.46121	NA	NA	3.49499	3.45763	3.51318	3.51602	NA	NA	3.4325	3.4217	3.4767	3.48818	NA	NA	3.48439	3.51703				P11881	16438		P10605	Ctsb
P0C8B4	EKC/KEOPS complex subunit GON7	100233175	Gon7	3.40497	3.52533	3.52887	3.56811	3.54539	3.42224	3.58872	3.60489	3.56277	3.61042	3.5969	3.55577	3.65262	3.70575	3.71381	3.6225	3.56215	3.5253	3.55996	3.56035	3.70761	3.71007	3.57267	3.55656				P11930	110959		P10630	Eif4a2
P0DN34	NADH dehydrogenase [ubiquinone] 1 beta subcomplex subunit 1 (Complex I-MNLL) (CI-MNLL) (NADH-ubiquinone oxidoreductase MNLL subunit)	#N/A	Ndufb1	3.93126	3.92187	3.88158	3.91244	3.93899	3.94473	3.78715	3.78845	3.78736	3.78233	3.7655	3.69096	3.83621	3.89142	3.87496	3.78261	3.80953	3.78073	3.75571	3.75335	3.832	3.8988	3.7707	3.78581				P11983	21454		P10637	Mapt
P0DOV1	Interferon-activable protein 205-B (Ifi-205-B) (Interferon-inducible protein p205-B) (Myeloid cell nuclear differentiation antigen) (Protein D3)	381308	Mnda	3.6091	3.69723	NA	NA	3.65206	3.6596	3.75353	3.73026	NA	NA	3.78201	3.64717	3.68944	3.7279	NA	NA	3.7019	3.66022	3.65843	3.75603	NA	NA	3.6448	3.68185				P12023	11820		P10639	Txn
P0DOV2	Interferon-activable protein 204 (Ifi-204) (Interferon-inducible protein p204)	15951	Ifi204	3.43773	3.5545	3.63155	3.64487	3.61069	3.50596	3.72935	3.77489	3.66451	3.7321	3.7549	3.52867	3.74195	3.70085	3.61404	3.78047	3.638	3.56656	3.71354	3.72157	3.60332	3.62878	3.63134	3.63572				P12025	17242		P10648	Gsta2
P10107	Annexin A1 (Annexin I) (Annexin-1) (Calpactin II) (Calpactin-2) (Chromobindin-9) (Lipocortin I) (Phospholipase A2 inhibitory protein) (p35)	16952	Anxa1	3.63194	3.63995	3.6334	3.63705	3.61232	3.64019	3.72964	3.68361	3.65325	3.71687	3.74893	3.65503	3.6799	3.67416	3.66697	3.72195	3.68119	3.71487	3.67628	3.70558	3.68714	3.65689	3.72499	3.6862				P12246	20219		P10649	Gstm1
P10126	Elongation factor 1-alpha 1 (EF-1-alpha-1) (Elongation factor Tu) (EF-Tu) (Eukaryotic elongation factor 1 A-1) (eEF1A-1)	13627	Eef1a1	3.62617	3.63462	3.69909	3.68935	3.6313	3.67219	3.65814	3.67319	3.73689	3.59772	3.63869	3.73367	3.64583	3.63703	3.5735	3.5831	3.70065	3.72783	3.71594	3.73791	3.54931	3.54847	3.71259	3.71949				P12265	110006		P10711	Tcea1
P10493	Nidogen-1 (NID-1) (Entactin)	18073	Nid1	3.72363	3.6918	3.6956	3.68185	3.70034	3.68448	3.65345	3.66574	3.67438	3.65436	3.70136	3.62152	3.68279	3.701	3.68033	3.69072	3.66388	3.64511	3.68361	3.65304	3.68086	3.69223	3.66942	3.65999				P12382	18641		P10833	Rras
P10518	Delta-aminolevulinic acid dehydratase (ALADH) (EC 4.2.1.24) (Porphobilinogen synthase)	17025	Alad	3.7226	3.67744	3.78714	3.75696	3.68849	3.72921	3.66025	3.66782	3.74511	3.70017	3.66686	3.73772	3.64146	3.61969	3.61003	3.61153	3.67471	3.73962	3.68604	3.69167	3.61035	3.63245	3.71322	3.70486				P12658	12307		P10852	Slc3a2
P10605	Cathepsin B (EC 3.4.22.1) (Cathepsin B1) [Cleaved into: Cathepsin B light chain; Cathepsin B heavy chain]	13030	Ctsb	3.70697	3.6553	3.67923	3.67833	3.66789	3.69687	3.693	3.70033	3.77533	3.69408	3.70712	3.72088	3.71209	3.68741	3.66612	3.69123	3.70832	3.73833	3.73064	3.72507	3.65762	3.65803	3.748	3.71337				P12787	12858		P10922	H1f0
P10630	Eukaryotic initiation factor 4A-II (eIF-4A-II) (eIF4A-II) (EC 3.6.4.13) (ATP-dependent RNA helicase eIF4A-2)	13682	Eif4a2	3.66853	3.70542	3.71695	3.69847	3.69129	3.69062	3.70398	3.67117	3.67184	3.61924	3.68488	3.73151	3.61404	3.67432	3.68401	3.70664	3.66329	3.61612	3.653	3.73004	3.72726	3.68856	3.63264	3.64801				P12815	18570		P10923	Spp1
P10637	Microtubule-associated protein tau (Neurofibrillary tangle protein) (Paired helical filament-tau) (PHF-tau)	17762	Mapt	3.61171	3.69377	3.63084	3.68967	3.71196	3.68476	3.7953	3.73177	3.7091	3.71591	3.65538	3.64234	3.70639	3.74939	3.7977	3.58361	3.64778	3.54837	3.70661	3.67117	3.75434	3.81197	3.70121	3.70215				P12970	27176		P11031	Sub1
P10639	Thioredoxin (Trx) (ATL-derived factor) (ADF)	22166	Txn	3.77328	3.76757	3.77993	3.76426	3.79556	3.77038	3.79572	3.80627	3.77582	3.77131	3.79536	3.83435	3.81251	3.78853	3.81218	3.8303	3.80351	3.80398	3.8084	3.83411	3.72355	3.81796	3.83294	3.80898				P13439	22247		P11087	Col1a1
P10648	Glutathione S-transferase A2 (EC 2.5.1.18) (GST class-alpha member 2) (Glutathione S-transferase GT41A)	14858	Gsta2	3.38147	3.42779	3.34825	3.35078	3.45272	3.35013	3.15907	3.20422	3.44931	3.21992	3.22568	3.11129	3.28078	3.27671	3.25778	3.27608	3.30497	2.96967	3.15051	3.40777	3.61648	3.23384	3.47922	3.32738				P13516	20249		P11103	Parp1
P10649	Glutathione S-transferase Mu 1 (EC 2.5.1.18) (GST 1-1) (GST class-mu 1) (Glutathione S-transferase GT8.7) (pmGT10)	14862	Gstm1	3.75786	3.69972	3.73456	3.7322	3.71646	3.73089	3.65642	3.741	3.70101	3.70479	3.68373	3.6784	3.62648	3.66368	3.63167	3.66443	3.66634	3.68575	3.7343	3.75356	3.65283	3.67458	3.74441	3.74136				P13542	17885		P11157	Rrm2
P10711	Transcription elongation factor A protein 1 (Transcription elongation factor S-II protein 1) (Transcription elongation factor TFIIS.o)	21399	Tcea1	3.71614	3.70516	3.66539	3.68737	3.70265	3.70078	3.80085	3.71352	3.69524	3.7609	3.74397	3.72512	3.74168	3.76862	3.7396	3.73265	3.70121	3.70281	3.74051	3.71838	3.74268	3.79608	3.7273	3.738				P13597	15894		P11247	Mpo
P10833	Ras-related protein R-Ras (p23)	20130	Rras	3.66843	3.65586	3.70422	3.70297	3.63922	3.66455	3.62967	3.62685	3.64399	3.6221	3.68852	3.58373	3.67323	3.6564	3.60928	3.64252	3.66563	3.64275	3.64656	3.65754	3.5808	3.60992	3.65661	3.67086				P13634	12346		P11276	Fn1
P10852	4F2 cell-surface antigen heavy chain (4F2hc) (Solute carrier family 3 member 2) (CD antigen CD98)	17254	Slc3a2	3.78977	3.77117	3.7906	3.76446	3.76629	3.80576	3.657	3.58692	3.65158	3.62855	3.59332	3.62427	3.60883	3.58336	3.59328	3.61144	3.64015	3.63477	3.63897	3.60524	3.63934	3.55161	3.62913	3.6443				P13707	14555		P11352	Gpx1
P10922	Histone H1.0 (Histone H1') (Histone H1(0)) (MyD196) [Cleaved into: Histone H1.0, N-terminally processed]	14958	H1f0	3.74437	3.72817	3.63703	3.69752	3.7121	3.7137	3.66989	3.69168	3.53362	3.72722	3.63954	3.70881	3.68719	3.83738	3.77647	3.55259	3.62998	3.70161	3.73352	3.71843	3.62151	3.73417	3.69727	3.72059				P13808	20535		P11404	Fabp3
P10923	Osteopontin (2AR) (Bone sialoprotein 1) (Calcium oxalate crystal growth inhibitor protein) (Early T-lymphocyte activation 1 protein) (Minopontin) (Secreted phosphoprotein 1) (SPP-1)	20750	Spp1	3.41127	3.40874	3.36266	3.34152	3.422	3.41803	3.68692	3.57505	3.41316	3.66344	3.6278	3.45495	3.54961	3.62301	3.64607	3.55461	3.51952	3.51821	3.61419	3.74903	3.51657	3.52941	3.59849	3.57362				P13864	13433		P11438	Lamp1
P11031	Activated RNA polymerase II transcriptional coactivator p15 (Positive cofactor 4) (PC4) (SUB1 homolog) (Single-stranded DNA-binding protein p9) (p14)	20024	Sub1	3.61825	3.6637	3.55798	3.59783	3.65823	3.6221	3.80884	3.71978	3.69455	3.73695	3.7271	3.66117	3.72938	3.66131	3.78514	3.82234	3.73374	3.62433	3.67316	3.6827	3.76753	3.814	3.68257	3.64981				P14069	20200		P11440	Cdk1
P11087	Collagen alpha-1(I) chain (Alpha-1 type I collagen)	12842	Col1a1	3.66532	3.58607	3.6555	3.65722	3.58168	3.69025	3.62424	3.68876	3.76705	3.6678	3.66103	3.63232	3.75036	3.70457	3.6961	3.73814	3.63041	3.62526	3.64146	3.69707	3.71404	3.72475	3.68264	3.62954				P14094	11931		P11499	Hsp90ab1
P11103	Poly [ADP-ribose] polymerase 1 (PARP-1) (EC 2.4.2.30) (ADP-ribosyltransferase diphtheria toxin-like 1) (ARTD1) (DNA ADP-ribosyltransferase PARP1) (EC 2.4.2.-) (NAD(+) ADP-ribosyltransferase 1) (ADPRT 1) (Poly[ADP-ribose] synthase 1) (msPARP) (Protein poly-ADP-ribosyltransferase PARP1) (EC 2.4.2.-)	#N/A	Parp1	3.70792	3.67335	3.7227	3.74622	3.7035	3.70601	3.79311	3.76364	3.75326	3.83008	3.79149	3.75279	3.82862	3.81786	3.72512	3.812	3.7591	3.75835	3.77902	3.79726	3.71717	3.71508	3.77765	3.77901				P14106	12260		P11588	Mup1
P11157	Ribonucleoside-diphosphate reductase subunit M2 (EC 1.17.4.1) (Ribonucleotide reductase small chain) (Ribonucleotide reductase small subunit)	20135	Rrm2	3.58149	3.4392	3.49435	3.53256	3.47889	3.52419	3.67877	3.6492	3.66283	3.5955	3.61399	3.61339	3.67583	3.72405	3.69413	3.68779	3.74606	3.67605	3.61546	3.60193	3.69326	3.70731	3.6105	3.61676				P14115	26451		P11589	Mup2
P11247	Myeloperoxidase (MPO) (EC 1.11.2.2) [Cleaved into: Myeloperoxidase light chain; Myeloperoxidase heavy chain]	17523	Mpo	NA	3.59019	3.58631	3.58044	3.56996	NA	NA	3.60257	3.56937	3.67033	3.65357	NA	NA	3.60047	3.61247	3.68244	3.62683	NA	NA	3.67015	3.61131	3.61773	3.73747	NA				P14131	20055		P11680	Cfp
P11276	Fibronectin (FN) [Cleaved into: Anastellin]	14268	Fn1	3.61136	3.60913	3.62513	3.60705	3.60564	3.60344	3.68434	3.68712	3.6419	3.67547	3.78568	3.64956	3.70908	3.72817	3.71716	3.781	3.65757	3.67687	3.717	3.70362	3.68137	3.70721	3.68008	3.65633				P14148	19989		P11835	Itgb2
P11352	Glutathione peroxidase 1 (GPx-1) (GSHPx-1) (EC 1.11.1.9) (Cellular glutathione peroxidase) (Selenium-dependent glutathione peroxidase 1)	14775	Gpx1	3.70852	3.73963	3.72236	3.74105	3.7205	3.72618	3.6727	3.675	3.72746	3.74012	3.67957	3.73385	3.65252	3.67552	3.69135	3.67371	3.72073	3.70306	3.70594	3.7336	3.63078	3.71586	3.72941	3.72379				P14152	17449		P11859	Agt
P11404	Fatty acid-binding protein, heart (Fatty acid-binding protein 3) (Heart-type fatty acid-binding protein) (H-FABP) (Mammary-derived growth inhibitor) (MDGI)	14077	Fabp3	3.75748	3.83008	3.7877	3.88359	3.88852	3.73605	3.59552	3.56249	3.65763	3.58429	3.54406	3.63762	3.59554	3.63967	3.55079	3.56118	3.56519	3.60725	3.63715	3.32608	3.60152	3.58752	3.40153	3.64282				P14206	16785		P11862	Gas2
P11438	Lysosome-associated membrane glycoprotein 1 (LAMP-1) (Lysosome-associated membrane protein 1) (120 kDa lysosomal membrane glycoprotein) (CD107 antigen-like family member A) (LGP-120) (Lysosomal membrane glycoprotein A) (LGP-A) (P2B) (CD antigen CD107a)	16783	Lamp1	3.63148	3.56295	3.55839	3.58585	3.58407	3.63462	3.69599	3.6071	3.64678	3.6408	3.72592	3.71343	3.73235	3.66771	3.58634	3.60452	3.63683	3.74069	3.73577	3.73723	3.62428	3.65947	3.76501	3.70501				P14211	12317		P11881	Itpr1
P11440	Cyclin-dependent kinase 1 (CDK1) (EC 2.7.11.22) (EC 2.7.11.23) (Cell division control protein 2 homolog) (Cell division protein kinase 1) (p34 protein kinase)	12534	Cdk1	3.6744	3.63354	3.66989	3.64392	3.62473	3.63881	3.74936	3.69924	3.65914	3.68645	3.76744	3.72752	3.75381	3.70398	3.75892	3.71559	3.75438	3.72543	3.68906	3.70511	3.74026	3.74788	3.71493	3.70079				P14246	20526		P11930	Nudt19
P11499	Heat shock protein HSP 90-beta (Heat shock 84 kDa) (HSP 84) (HSP84) (Tumor-specific transplantation 84 kDa antigen) (TSTA)	15516	Hsp90ab1	3.69898	3.70289	3.71304	3.69815	3.69664	3.70022	3.72731	3.70302	3.71031	3.74767	3.72391	3.71876	3.71492	3.66128	3.64472	3.71417	3.72331	3.72445	3.71202	3.70546	3.63082	3.65598	3.70349	3.70168				P14483	14961		P11983	Tcp1
P11588	Major urinary protein 1 (MUP 1)	100039054	Mup1	3.76579	3.75243	3.68803	3.67854	3.67686	3.73043	3.62707	3.64282	3.51673	3.75969	3.67243	3.68024	3.57403	3.53381	3.48304	3.54354	3.66301	3.63018	3.60968	3.58996	3.28983	3.45596	3.68958	3.63697				P14576	24067		P12023	App
P11589	Major urinary protein 2 (MUP 2)	#N/A	Mup2	3.76962	3.77313	3.66516	3.64365	3.69164	3.73217	3.65077	3.6274	3.40337	3.63536	3.62917	3.62519	3.56365	3.44306	3.26829	3.40384	3.55567	3.62912	3.62815	3.51734	3.27105	3.29807	3.66582	3.59078				P14576	665155		P12025	Mdk
P11680	Properdin (Complement factor P)	18636	Cfp	NA	3.4774	3.32559	3.45592	3.45753	NA	NA	3.71665	3.61223	3.45414	3.62993	NA	NA	3.65197	3.6867	3.60349	3.5392	NA	NA	3.54855	3.71299	3.6598	3.52496	NA				P14602	15507		P12246	Apcs
P11835	Integrin beta-2 (Cell surface adhesion glycoproteins LFA-1/CR3/p150,95 subunit beta) (Complement receptor C3 subunit beta) (CD antigen CD18)	16414	Itgb2	3.56576	3.56222	3.50383	3.52396	3.57162	3.55036	3.70564	3.65941	3.55569	3.67197	3.72774	3.56305	3.64736	3.68616	3.70499	3.67929	3.65895	3.62376	3.66676	3.70832	3.73647	3.73277	3.67239	3.63957				P14685	22123		P12265	Gusb
P11859	Angiotensinogen (Serpin A8) [Cleaved into: Angiotensin-1 (Angiotensin 1-10) (Angiotensin I) (Ang I); Angiotensin-2 (Angiotensin 1-8) (Angiotensin II) (Ang II); Angiotensin-3 (Angiotensin 2-8) (Angiotensin III) (Ang III) (Des-Asp[1]-angiotensin II); Angiotensin-4 (Angiotensin 3-8) (Angiotensin IV) (Ang IV); Angiotensin 1-9; Angiotensin 1-7; Angiotensin 1-5; Angiotensin 1-4]	#N/A	Agt	3.32568	3.4346	3.3745	3.46519	3.4165	3.34624	3.42617	3.38486	3.38518	3.377	3.43237	3.45365	3.43241	3.41327	3.48958	3.49111	3.43028	3.44171	3.40492	3.43551	3.35254	NA	3.4274	3.38575				P14733	16906		P12367	Prkar2a
P11862	Growth arrest-specific protein 2 (GAS-2)	14453	Gas2	3.69241	3.72996	3.79044	3.75047	3.72559	3.75444	3.65332	3.6172	3.73912	3.67263	3.68144	3.70052	3.65986	3.65563	3.6726	3.60893	3.72109	3.71744	3.65625	3.67444	3.68096	3.6711	3.68106	3.70009				P14824	11749		P12382	Pfkl
P11881	Inositol 1,4,5-trisphosphate receptor type 1 (IP3 receptor isoform 1) (IP3R 1) (InsP3R1) (Inositol 1,4,5-trisphosphate-binding protein P400) (Protein PCD-6) (Purkinje cell protein 1) (Type 1 inositol 1,4,5-trisphosphate receptor) (Type 1 InsP3 receptor)	16438	Itpr1	3.6545	3.67154	3.66563	3.64395	3.65779	3.66333	3.74936	3.68675	3.66565	3.76193	3.73573	3.69711	3.69274	3.71016	3.68446	3.71614	3.67634	3.74632	3.69202	3.67679	3.67355	3.65288	3.67947	3.66383				P14869	11837		P12658	Calb1
P11930	Nucleoside diphosphate-linked moiety X motif 19 (Nudix motif 19) (EC 3.6.1.-) (Androgen-regulated protein RP2) (Testosterone-regulated RP2 protein) (RP2p)	110959	Nudt19	3.7662	3.75856	3.78279	3.73525	3.71306	3.80255	3.55376	3.57465	3.60636	3.66054	3.5827	3.5467	3.65996	3.59495	3.66019	3.66064	3.64066	3.74289	3.6145	3.6561	3.64628	3.57218	3.64506	3.63045				P14873	17755		P12787	Cox5a
P11983	T-complex protein 1 subunit alpha (TCP-1-alpha) (CCT-alpha) (Tailless complex polypeptide 1A) (TCP-1-A) (Tailless complex polypeptide 1B) (TCP-1-B)	21454	Tcp1	3.63985	3.6578	3.6488	3.63411	3.64824	3.64341	3.71127	3.66344	3.65595	3.66936	3.70786	3.67044	3.69025	3.65676	3.60441	3.68327	3.68245	3.65973	3.65445	3.65311	3.59228	3.61456	3.6565	3.6666				P14901	15368		P12815	Pdcd6
P12023	Amyloid-beta A4 protein (ABPP) (APP) (Alzheimer disease amyloid A4 protein homolog) (Amyloid precursor protein) (Amyloid-beta precursor protein) (Amyloidogenic glycoprotein) (AG) [Cleaved into: N-APP; Soluble APP-alpha (S-APP-alpha); Soluble APP-beta (S-APP-beta); C99 (APP-C99) (Beta-secretase C-terminal fragment) (Beta-CTF); Amyloid-beta protein 42 (Abeta42) (Beta-APP42); Amyloid-beta protein 40…	11820	App	3.58873	3.62872	3.61421	3.6114	3.58804	3.60811	3.69852	3.62583	3.67918	3.66825	3.71019	3.62319	3.68933	3.67863	3.6697	3.73861	3.62518	3.63459	3.61096	3.57356	3.68436	3.6979	3.61697	3.61188				P15105	14645		P12970	Rpl7a
P12025	Midkine (MK) (Retanoic acid-responsive protein) (Retinoic acid-induced differentiation factor)	17242	Mdk	3.58999	3.5515	3.59417	3.56894	3.60893	3.59004	3.91901	3.72472	3.70732	3.51081	3.58848	3.61306	3.53403	3.65816	3.82152	3.42343	3.51233	3.55851	3.54373	3.61432	3.70791	3.66029	3.74134	3.51571				P15116	12558		P13439	Umps
P12246	Serum amyloid P-component (SAP)	20219	Apcs	3.74446	3.77901	3.70788	3.6603	3.75182	3.73693	3.75479	3.80738	3.696	3.75794	3.72681	3.66607	3.75366	3.76042	3.74659	3.76447	3.73346	3.72039	3.72219	3.75795	3.7472	3.71864	3.77246	3.7138				P15208	16337		P13516	Scd1
P12265	Beta-glucuronidase (EC 3.2.1.31)	110006	Gusb	3.7191	3.70807	3.67469	3.66939	3.64837	3.71521	3.64358	3.65488	3.63709	3.70387	3.68516	3.64192	3.63856	3.68034	3.70618	3.66222	3.69222	3.78411	3.69688	3.69291	3.69142	3.65006	3.69936	3.68328				P15327	12183		P13542	Myh8
P12367	cAMP-dependent protein kinase type II-alpha regulatory subunit	#N/A	Prkar2a	3.76241	3.76792	3.75189	3.73734	3.76432	3.7505	3.7458	3.76167	3.81362	3.79705	3.76066	3.7579	3.76472	3.78554	3.75718	3.79024	3.74719	3.7366	3.7991	3.76467	3.70936	3.73122	3.76451	3.76921				P15379	12505		P13597	Icam1
P12382	ATP-dependent 6-phosphofructokinase, liver type (ATP-PFK) (PFK-L) (EC 2.7.1.11) (6-phosphofructokinase type B) (Phosphofructo-1-kinase isozyme B) (PFK-B) (Phosphohexokinase)	18641	Pfkl	3.67401	3.62418	3.65635	3.65189	3.67286	3.6876	3.74874	3.76683	3.7527	3.70303	3.74318	3.762	3.7276	3.70162	3.72709	3.70316	3.67766	3.6875	3.77052	3.72562	3.75469	3.75059	3.7596	3.74465				P15532	18102		P13634	Ca1
P12658	Calbindin (Calbindin D28) (D-28K) (PCD-29) (Spot 35 protein) (Vitamin D-dependent calcium-binding protein, avian-type)	12307	Calb1	3.78307	3.76791	3.95435	3.92321	3.79103	3.8196	3.62446	3.62198	3.64273	3.56863	3.5956	3.63007	3.57993	3.56974	3.59682	3.58615	3.62962	3.60775	3.61815	3.66326	3.47378	3.5374	3.62685	3.62058				P15626	14863		P13707	Gpd1
P12787	Cytochrome c oxidase subunit 5A, mitochondrial (Cytochrome c oxidase polypeptide Va)	12858	Cox5a	3.79603	3.83805	3.80847	3.76715	3.77023	3.77127	3.63838	3.62274	3.65188	3.68192	3.6296	3.6315	3.67351	3.66734	3.64602	3.65989	3.70176	3.6715	3.62628	3.62715	3.60501	3.64136	3.67196	3.68356				P15864	50708		P13808	Slc4a2
P12815	Programmed cell death protein 6 (ALG-257) (Apoptosis-linked gene 2 protein) (ALG-2) (PMP41)	18570	Pdcd6	3.68602	3.65852	3.73269	3.71189	3.62234	3.67635	3.57519	3.65085	3.73642	3.56424	3.65145	3.74203	3.56671	3.53868	3.54546	3.57892	3.68648	3.72663	3.7363	3.74524	3.51375	3.47866	3.76571	3.69707				P16015	12350		P13864	Dnmt1
P12970	60S ribosomal protein L7a (Surfeit locus protein 3)	27176	Rpl7a	3.68688	3.68357	3.70465	3.70522	3.6789	3.67514	3.71306	3.70008	3.71151	3.71033	3.70136	3.71433	3.71273	3.61224	3.71055	3.69543	3.7162	3.71914	3.71405	3.72927	3.68619	3.69897	3.72733	3.70357				P16045	16852		P14069	S100a6
P13439	Uridine 5'-monophosphate synthase (UMP synthase) [Includes: Orotate phosphoribosyltransferase (OPRTase) (EC 2.4.2.10); Orotidine 5'-phosphate decarboxylase (EC 4.1.1.23) (OMPdecase)]	22247	Umps	3.59585	3.54444	3.64286	3.6151	3.60119	3.59783	3.6539	3.62984	3.64545	3.63461	3.66156	3.6492	3.61912	3.59419	3.58165	3.72087	3.72991	3.71899	3.65432	3.66846	3.5835	3.58649	3.68353	3.64887				P16125	16832		P14094	Atp1b1
P13516	Acyl-CoA desaturase 1 (EC 1.14.19.1) (Delta(9)-desaturase 1) (Delta-9 desaturase 1) (Fatty acid desaturase 1) (Stearoyl-CoA desaturase 1)	20249	Scd1	3.51309	3.48343	3.55947	3.52357	3.48533	3.4842	3.66921	3.6729	3.64236	3.51962	3.64914	3.58641	3.79995	3.6474	3.82224	3.58181	3.59403	3.68428	3.58474	3.52381	3.7746	3.79885	3.61994	3.64139				P16254	20813		P14106	C1qb
P13542	Myosin-8 (Myosin heavy chain 8) (Myosin heavy chain, skeletal muscle, perinatal) (MyHC-perinatal)	17885	Myh8	3.6823	3.69861	3.70064	3.71774	3.75828	3.69509	3.7727	3.80233	3.73743	3.75237	3.77893	3.73296	3.70231	3.79458	3.74807	3.71342	3.68632	3.68196	3.68782	3.75882	3.67729	3.73368	3.7382	3.6667				P16294	14071		P14115	Rpl27a
P13597	Intercellular adhesion molecule 1 (ICAM-1) (MALA-2) (MyD10) (CD antigen CD54)	15894	Icam1	3.58431	3.60837	3.61555	3.55553	3.57011	3.58104	3.5968	3.5468	3.56113	3.66331	3.61627	3.53874	3.68823	3.60615	3.60288	3.55431	3.59225	3.57621	3.58746	3.63429	3.5135	3.6284	3.58107	3.61813				P16331	18478		P14131	Rps16
P13634	Carbonic anhydrase 1 (EC 4.2.1.1) (Carbonate dehydratase I) (Carbonic anhydrase I) (CA-I)	12346	Ca1	3.75105	3.69412	3.75908	3.74138	3.64934	3.74334	3.58304	3.57119	3.66436	3.64685	3.59029	3.68302	3.48227	3.60203	3.60239	3.59572	3.63299	3.65993	3.66197	3.60925	3.64525	3.62919	3.57668	3.65619				P16332	17850		P14148	Rpl7
P13707	Glycerol-3-phosphate dehydrogenase [NAD(+)], cytoplasmic (GPD-C) (GPDH-C) (EC 1.1.1.8)	14555	Gpd1	3.74673	3.72552	3.75097	3.75655	3.759	3.73277	3.66162	3.71665	3.77708	3.66525	3.70907	3.71559	3.67683	3.66169	3.63454	3.63482	3.65593	3.735	3.68427	3.64239	3.5212	3.58838	3.68316	3.69147				P16406	13809		P14152	Mdh1
P13808	Anion exchange protein 2 (AE 2) (Anion exchanger 2) (Band 3-related protein) (B3RP) (Non-erythroid band 3-like protein) (Solute carrier family 4 member 2)	20535	Slc4a2	3.61729	3.44115	NA	NA	3.4122	3.49839	3.42535	3.50724	NA	NA	3.38432	3.43565	3.41767	3.55181	NA	NA	3.34624	3.55709	3.36382	3.3825	NA	NA	3.50528	3.41412				P16460	11898		P14206	Rpsa
P13864	DNA (cytosine-5)-methyltransferase 1 (Dnmt1) (Met-1) (EC 2.1.1.37) (DNA methyltransferase MmuI) (DNA MTase MmuI) (M.MmuI) (MCMT)	13433	Dnmt1	3.63806	3.60844	3.62891	3.6373	3.62696	3.61329	3.76029	3.72922	3.68967	3.69728	3.72363	3.70554	3.71872	3.74658	3.73115	3.73405	3.71373	3.67703	3.69607	3.71345	3.79823	3.77856	3.67714	3.64478				P16627	15482		P14211	Calr
P14069	Protein S100-A6 (5B10) (Calcyclin) (Prolactin receptor-associated protein) (S100 calcium-binding protein A6)	20200	S100a6	3.72378	3.66339	3.63342	3.63251	3.68254	3.6803	3.66773	3.81485	3.69223	3.73585	3.83315	3.73014	3.616	3.68476	3.7226	3.72784	3.7984	3.73682	3.83378	3.79786	3.74448	3.76942	3.76609	3.72258				P16675	19025		P14246	Slc2a2
P14094	Sodium/potassium-transporting ATPase subunit beta-1 (Sodium/potassium-dependent ATPase subunit beta-1)	11931	Atp1b1	3.8512	3.78046	3.88304	3.88469	3.81908	3.86982	3.69646	3.70191	3.69933	3.69457	3.6667	3.81782	3.70924	3.70377	3.68586	3.67528	3.74282	3.80967	3.78476	3.77485	3.66545	3.68879	3.78623	3.78189				P16858	100042025		P14483	H2-Ab1
P14106	Complement C1q subcomponent subunit B	12260	C1qb	3.53314	3.56944	3.54475	3.56627	3.5995	3.53458	3.70772	3.67169	3.60131	3.64555	3.75931	3.54229	3.58792	3.63572	3.59648	3.60561	3.64848	3.58074	3.64659	3.71064	3.63906	3.66491	3.62988	3.56168				P16858	14433		P14576	Srp54
P14115	60S ribosomal protein L27a (L29)	26451	Rpl27a	3.6843	3.66335	3.7364	3.6572	3.65793	3.67269	3.61408	3.66006	3.70342	3.66323	3.61334	3.75317	3.61334	3.60941	3.5798	3.63178	3.69788	3.77614	3.72766	3.72883	3.55727	3.54045	3.76374	3.72973				P17047	16784		P14602	Hspb1
P14131	40S ribosomal protein S16	20055	Rps16	3.67632	3.61652	3.62533	3.62064	3.63541	3.65041	3.70136	3.68865	3.65877	3.7097	3.69998	3.67305	3.67582	3.65321	3.61733	3.66734	3.6882	3.6942	3.67713	3.66352	3.60764	3.64425	3.66674	3.68163				P17095	111241		P14685	Psmd3
P14148	60S ribosomal protein L7	19989	Rpl7	3.6581	3.64454	3.63019	3.63177	3.66722	3.64257	3.66228	3.68148	3.63183	3.66761	3.66435	3.7082	3.65457	3.62438	3.65783	3.62383	3.68001	3.71398	3.67429	3.67575	3.58899	3.68374	3.68715	3.66859				P17095	15361		P14733	Lmnb1
P14152	Malate dehydrogenase, cytoplasmic (EC 1.1.1.37) (Cytosolic malate dehydrogenase)	17449	Mdh1	3.79775	3.81737	3.83038	3.83118	3.82676	3.7924	3.71755	3.75257	3.76291	3.74901	3.72216	3.80488	3.74533	3.70546	3.69314	3.71661	3.75543	3.75155	3.74655	3.74089	3.65245	3.72061	3.75859	3.76862				P17156	15512		P14824	Anxa6
P14206	40S ribosomal protein SA (37 kDa laminin receptor precursor) (37LRP) (37 kDa oncofetal antigen) (37/67 kDa laminin receptor) (LRP/LR) (67 kDa laminin receptor) (67LR) (Laminin receptor 1) (LamR) (Laminin-binding protein precursor p40) (LBP/p40) (OFA/iLRP)	16785	Rpsa	3.63121	3.64852	3.66186	3.63438	3.63883	3.63978	3.70838	3.66481	3.66247	3.6855	3.68027	3.67655	3.70507	3.65638	3.67024	3.68738	3.66496	3.65495	3.67358	3.68827	3.58354	3.63298	3.66854	3.68342				P17182	13806		P14869	Rplp0
P14211	Calreticulin (CRP55) (Calregulin) (Endoplasmic reticulum resident protein 60) (ERp60) (HACBP)	12317	Calr	3.69135	3.72255	3.7014	3.71012	3.72645	3.70673	3.75169	3.7442	3.74872	3.67583	3.71679	3.724	3.7423	3.71397	3.71286	3.77996	3.75584	3.70847	3.7154	3.70697	3.6397	3.68195	3.70626	3.72511				P17182	433182		P14873	Map1b
P14246	Solute carrier family 2, facilitated glucose transporter member 2 (Glucose transporter type 2, liver) (GLUT-2)	20526	Slc2a2	3.75436	3.80384	3.7956	3.80228	3.81027	3.76709	3.6331	3.62469	3.6278	3.62217	3.68952	3.65903	3.63461	3.63908	3.61585	3.68276	3.67394	3.55999	3.66642	3.70082	3.66161	3.6941	3.64019	3.64056				P17426	11771		P14901	Hmox1
P14483	H-2 class II histocompatibility antigen, A beta chain	14961	H2-Ab1	3.62859	3.47234	NA	NA	3.57431	3.58995	3.73764	3.67606	NA	NA	3.6221	3.65786	3.59538	3.62095	NA	NA	3.66176	3.57686	3.79256	3.78138	NA	NA	3.87544	3.78735				P17427	11772		P15105	Glul
P14576	Signal recognition particle 54 kDa protein (SRP54)	24067	Srp54	3.66895	3.65328	NA	NA	3.67844	3.67718	3.49917	3.68337	NA	NA	3.66254	3.71901	3.51357	3.57143	NA	NA	3.71136	3.73166	3.70604	3.69227	NA	NA	3.69428	3.68484				P17563	20341		P15116	Cdh2
P14602	Heat shock protein beta-1 (HspB1) (Growth-related 25 kDa protein) (Heat shock 25 kDa protein) (HSP 25) (Heat shock 27 kDa protein) (HSP 27) (p25)	15507	Hspb1	3.55701	3.56432	3.58123	3.57445	3.57008	3.55556	3.78828	3.72225	3.61212	3.62998	3.65584	3.72237	3.70424	3.60705	3.83075	3.68136	3.75334	3.61356	3.72406	3.79503	3.67744	3.77003	3.60223	3.66269				P17665	12867		P15208	Insr
P14685	26S proteasome non-ATPase regulatory subunit 3 (26S proteasome regulatory subunit RPN3) (26S proteasome regulatory subunit S3) (Proteasome subunit p58) (Transplantation antigen P91A) (Tum-P91A antigen)	22123	Psmd3	3.64191	3.65398	3.6775	3.67589	3.66987	3.66049	3.71166	3.72066	3.70287	3.69193	3.70553	3.67583	3.68786	3.70449	3.67341	3.70792	3.70058	3.67381	3.67732	3.68231	3.60782	3.67736	3.68281	3.67862				P17710	15275		P15327	Bpgm
P14733	Lamin-B1	16906	Lmnb1	3.6685	3.64962	3.66093	3.66287	3.67416	3.66335	3.76656	3.74401	3.67721	3.70164	3.70982	3.75496	3.7595	3.74561	3.77668	3.74689	3.74679	3.72555	3.72461	3.7473	3.72062	3.72451	3.74056	3.71353				P17742	268373		P15331	Prph
P14824	Annexin A6 (67 kDa calelectrin) (Annexin VI) (Annexin-6) (Calphobindin-II) (CPB-II) (Chromobindin-20) (Lipocortin VI) (Protein III) (p68) (p70)	11749	Anxa6	3.69558	3.67501	3.71162	3.69579	3.66575	3.70387	3.66714	3.64974	3.67663	3.75251	3.68609	3.66556	3.66647	3.71028	3.66489	3.72844	3.69975	3.73559	3.74475	3.70979	3.66143	3.66026	3.72686	3.7438				P17751	21991		P15379	Cd44
P14869	60S acidic ribosomal protein P0 (60S ribosomal protein L10E)	11837	Rplp0	3.69944	3.69608	3.75393	3.75372	3.69057	3.69505	3.66538	3.72963	3.74193	3.7202	3.7051	3.77498	3.67266	3.62425	3.63173	3.68641	3.76093	3.79634	3.75248	3.79744	3.60299	3.62307	3.77023	3.74431				P17809	20525		P15508	Sptb
P14873	Microtubule-associated protein 1B (MAP-1B) (MAP1(X)) (MAP1.2) [Cleaved into: MAP1B heavy chain; MAP1 light chain LC1]	17755	Map1b	3.58212	3.58959	3.62602	3.5953	3.56329	3.6179	3.74156	3.68644	3.56029	3.69763	3.74272	3.63208	3.62928	3.59658	3.59087	3.60019	3.54298	3.62415	3.61468	3.70491	3.67689	3.65426	3.64595	3.63595				P17879	15511		P15532	Nme1
P14901	Heme oxygenase 1 (HO-1) (EC 1.14.14.18) (P32 protein)	15368	Hmox1	3.57587	3.59446	3.73724	3.65783	3.60532	3.58495	3.59162	3.60782	3.70988	3.6045	3.62549	3.57628	3.56984	3.64931	3.63213	3.58527	3.60136	3.60405	3.58753	3.66503	3.68139	3.66843	3.63021	3.58373				P17918	18538		P15626	Gstm2
P15105	Glutamine synthetase (GS) (EC 6.3.1.2) (Glutamate--ammonia ligase) (Palmitoyltransferase GLUL) (EC 2.3.1.225)	14645	Glul	3.771	3.78251	3.73795	3.79246	3.82672	3.79598	3.67954	3.68326	3.64969	3.72163	3.61578	3.6418	3.65448	3.68921	3.69835	3.66817	3.67309	3.6445	3.60778	3.65737	3.72764	3.7085	3.70767	3.66697				P18052	19262		P15864	Hist1h1c
P15116	Cadherin-2 (Neural cadherin) (N-cadherin) (CD antigen CD325)	12558	Cdh2	NA	3.73602	3.66349	3.66849	3.67589	NA	NA	3.59535	3.6358	3.73612	3.67209	NA	NA	3.86648	3.8496	3.69926	3.62741	NA	NA	3.76898	3.74673	3.68759	3.70194	NA				P18242	13033		P16015	Ca3
P15208	Insulin receptor (IR) (EC 2.7.10.1) (CD antigen CD220) [Cleaved into: Insulin receptor subunit alpha; Insulin receptor subunit beta]	16337	Insr	3.68962	3.63986	3.67333	3.6706	3.67827	3.71041	3.73304	3.71335	3.72094	3.72456	3.70011	3.67281	3.79621	3.69962	3.76933	3.68659	3.69729	3.69379	3.6822	3.77712	3.71451	3.75863	3.75067	3.64813				P18572	12215		P16045	Lgals1
P15327	Bisphosphoglycerate mutase (BPGM) (EC 5.4.2.4) (2,3-bisphosphoglycerate mutase, erythrocyte) (2,3-bisphosphoglycerate synthase) (EC 5.4.2.11) (BPG-dependent PGAM)	12183	Bpgm	3.77538	3.80817	3.81305	3.79206	3.79823	3.74911	3.76779	3.779	3.74234	3.81305	3.80457	3.76754	3.7377	3.75801	3.78935	3.78698	3.78215	3.73726	3.75162	3.75626	3.80389	3.79848	3.74134	3.7371				P18608	15312		P16056	Met
P15331	Peripherin	#N/A	Prph	3.59835	NA	3.6539	3.5997	NA	3.59064	3.65172	NA	3.65988	3.63636	NA	3.63032	3.6295	NA	3.69688	3.85172	NA	3.64394	3.62976	NA	3.67975	3.72176	NA	3.6228				P18653	20111		P16110	Lgals3
P15379	CD44 antigen (Extracellular matrix receptor III) (ECMR-III) (GP90 lymphocyte homing/adhesion receptor) (HUTCH-I) (Hermes antigen) (Hyaluronate receptor) (Lymphocyte antigen 24) (Ly-24) (Phagocytic glycoprotein 1) (PGP-1) (Phagocytic glycoprotein I) (PGP-I) (CD antigen CD44)	12505	Cd44	3.64408	3.59154	3.5394	3.55437	3.57072	3.61936	3.74229	3.7123	3.64897	3.74636	3.79567	3.66499	3.74216	3.7342	3.66199	3.79224	3.69486	3.65578	3.72144	3.76346	3.71439	3.72788	3.67145	3.71725				P18654	110651		P16125	Ldhb
P15508	Spectrin beta chain, erythrocytic (Beta-I spectrin)	#N/A	Sptb	3.59662	3.62714	3.65223	3.63705	3.59123	3.6399	3.62896	3.55918	3.57861	3.62874	3.56576	3.5975	3.53441	3.57126	3.62802	3.57666	3.56917	3.55965	3.51727	3.57503	3.7165	3.64558	3.568	3.54515				P18760	12631		P16254	Srp14
P15532	Nucleoside diphosphate kinase A (NDK A) (NDP kinase A) (EC 2.7.4.6) (Metastasis inhibition factor NM23) (NDPK-A) (Tumor metastatic process-associated protein) (nm23-M1)	18102	Nme1	3.62623	3.67339	3.77971	3.61498	3.6468	3.66119	3.57111	3.65366	3.71056	3.60118	3.6355	3.73947	3.55623	3.69042	3.51549	3.58455	3.65615	3.72484	3.62264	3.65911	3.52606	3.54667	3.67816	3.71756				P18894	13142		P16294	F9
P15626	Glutathione S-transferase Mu 2 (EC 2.5.1.18) (GST 5-5) (GST class-mu 2) (Glutathione S-transferase pmGT2)	14863	Gstm2	3.77521	3.80103	3.83806	3.81106	3.80685	3.78658	3.68422	3.67601	3.66327	3.68765	3.64376	3.6886	3.6508	3.59212	3.68946	3.70681	3.69395	3.62692	3.65739	3.67234	3.68139	3.66368	3.71094	3.7025				P19096	14104		P16331	Pah
P15864	Histone H1.2 (H1 VAR.1) (H1c)	50708	Hist1h1c	3.64842	3.58644	3.60152	3.63752	3.63097	3.6153	3.69903	3.72762	3.59584	3.60438	3.70738	3.72866	3.75718	3.83146	3.79514	3.75254	3.68432	3.68893	3.65496	3.66521	3.6262	3.72968	3.68962	3.67585				P19137	16772		P16332	Mmut
P16015	Carbonic anhydrase 3 (EC 4.2.1.1) (Carbonate dehydratase III) (Carbonic anhydrase III) (CA-III)	12350	Ca3	3.70115	3.69885	3.7515	3.72014	3.71505	3.72798	3.82208	3.89809	3.87895	3.72469	3.67786	3.75909	3.76379	3.80244	3.71739	3.78784	3.67431	3.65484	3.68428	3.68789	3.73399	3.72602	3.67926	3.67479				P19157	14870		P16406	Enpep
P16045	Galectin-1 (Gal-1) (14 kDa lectin) (Beta-galactoside-binding lectin L-14-I) (Galaptin) (Lactose-binding lectin 1) (Lectin galactoside-binding soluble 1) (S-Lac lectin 1)	16852	Lgals1	3.67787	3.66092	3.58	3.58921	3.66042	3.67818	3.69752	3.7464	3.67609	3.77869	3.74834	3.73993	3.75915	3.7305	3.68979	3.69585	3.73876	3.78523	3.81839	3.83326	3.64181	3.68812	3.77229	3.75867				P19221	14061		P16460	Ass1
P16056	Hepatocyte growth factor receptor (HGF receptor) (EC 2.7.10.1) (HGF/SF receptor) (Proto-oncogene c-Met) (Scatter factor receptor) (SF receptor) (Tyrosine-protein kinase Met)	#N/A	Met	3.3727	3.44603	3.47253	3.28193	3.42865	3.40789	3.48662	3.43095	3.36319	3.46589	3.44441	3.42321	3.45067	3.44678	3.46643	3.48295	3.42823	3.38304	3.38469	3.46965	NA	3.53494	3.42032	3.40935				P19253	22121		P16546	Sptan1
P16110	Galectin-3 (Gal-3) (35 kDa lectin) (Carbohydrate-binding protein 35) (CBP 35) (Galactose-specific lectin 3) (IgE-binding protein) (L-34 galactoside-binding lectin) (Laminin-binding protein) (Lectin L-29) (Mac-2 antigen)	#N/A	Lgals3	3.62613	3.64584	3.56637	3.571	3.66399	3.62116	3.77254	3.76154	3.74861	3.74093	3.79148	3.68969	3.69136	3.74	3.77318	3.78046	3.77779	3.73011	3.72274	3.73628	3.68059	3.80322	3.70364	3.6932				P19258	17527		P16627	Hspa1l
P16125	L-lactate dehydrogenase B chain (LDH-B) (EC 1.1.1.27) (LDH heart subunit) (LDH-H)	16832	Ldhb	3.79191	3.81064	3.80103	3.78651	3.81392	3.81377	3.66355	3.69414	3.71507	3.74476	3.70389	3.79369	3.7336	3.69105	3.70629	3.58585	3.72257	3.77293	3.69602	3.77971	3.61916	3.66082	3.66371	3.70638				P19324	12406		P16675	Ctsa
P16254	Signal recognition particle 14 kDa protein (SRP14)	20813	Srp14	3.63647	3.73417	3.75653	3.70549	3.74653	3.68637	3.7544	3.73085	3.74263	3.71619	3.72005	3.63299	3.80586	3.77943	3.73736	3.73305	3.73408	3.6956	3.72969	3.73718	3.66953	3.69158	3.74165	3.71026				P19426	27632		P16858	Gapdh
P16294	Coagulation factor IX (EC 3.4.21.22) (Christmas factor) [Cleaved into: Coagulation factor IXa light chain; Coagulation factor IXa heavy chain]	14071	F9	3.65108	3.67763	3.66766	3.70069	3.66715	3.66214	3.65862	3.7165	3.71271	3.69908	3.67594	3.7113	3.69341	3.78425	3.85984	3.77663	3.71499	3.68965	3.73007	3.6653	3.78284	3.75596	3.70197	3.69452				P19783	12857		P17047	Lamp2
P16331	Phenylalanine-4-hydroxylase (PAH) (EC 1.14.16.1) (Phe-4-monooxygenase)	18478	Pah	3.85066	3.85554	3.83982	3.85879	3.82312	3.84713	3.68229	3.62496	3.63742	3.6384	3.63775	3.58997	3.61593	3.60188	3.59853	3.58543	3.63821	3.61061	3.57552	3.59627	3.60488	3.5592	3.62519	3.66944				P19973	16985		P17095	Hmga1
P16332	Methylmalonyl-CoA mutase, mitochondrial (MCM) (EC 5.4.99.2) (Methylmalonyl-CoA isomerase)	17850	Mmut	3.75874	3.78406	3.77436	3.7842	3.76613	3.747	3.6188	3.64945	3.65517	3.67281	3.64545	3.66203	3.67556	3.67754	3.63677	3.67375	3.66324	3.69017	3.65153	3.65246	3.67237	3.63544	3.6487	3.66715				P20029	14828		P17156	Hspa2
P16406	Glutamyl aminopeptidase (EAP) (EC 3.4.11.7) (Aminopeptidase A) (AP-A) (BP-1/6C3 antigen) (CD antigen CD249)	13809	Enpep	3.72645	3.75398	3.77157	3.77507	3.72151	3.7581	3.64814	3.63022	3.70357	3.61664	3.68245	3.70932	3.63865	3.67672	3.65879	3.6568	3.70729	3.69246	3.67143	3.64646	3.64774	3.67584	3.64386	3.68932				P20060	15212		P17182	Eno1
P16460	Argininosuccinate synthase (EC 6.3.4.5) (Citrulline--aspartate ligase)	11898	Ass1	3.79855	3.85268	3.83166	3.83596	3.82785	3.8345	3.62072	3.5981	3.65276	3.60388	3.62816	3.6617	3.63896	3.61602	3.60092	3.59013	3.64101	3.64434	3.63239	3.60258	3.62792	3.59379	3.62533	3.65143				P20065	19241		P17225	Ptbp1
P16546	Spectrin alpha chain, non-erythrocytic 1 (Alpha-II spectrin) (Fodrin alpha chain)	#N/A	Sptan1	3.70562	3.7231	3.73261	3.72992	3.71689	3.72144	3.71257	3.70912	3.68956	3.69262	3.65942	3.73646	3.69365	3.71168	3.71893	3.6904	3.70586	3.69309	3.69214	3.6789	3.66686	3.67642	3.69753	3.69148				P20108	11757		P17426	Ap2a1
P16627	Heat shock 70 kDa protein 1-like (Heat shock 70 kDa protein 1L) (Heat shock 70 kDa-like protein 1) (Spermatid-specific heat shock protein 70)	15482	Hspa1l	3.39281	NA	3.33618	3.27321	NA	3.54579	3.7278	NA	3.5964	3.65922	NA	3.44351	3.79099	NA	3.76592	3.54903	NA	3.36168	3.43756	NA	3.67985	3.64496	NA	3.62933				P20152	22352		P17427	Ap2a2
P16675	Lysosomal protective protein (EC 3.4.16.5) (Carboxypeptidase C) (Carboxypeptidase L) (Cathepsin A) (Protective protein cathepsin A) (PPCA) (Protective protein for beta-galactosidase) [Cleaved into: Lysosomal protective protein 32 kDa chain; Lysosomal protective protein 20 kDa chain]	19025	Ctsa	3.71823	3.6952	3.73415	3.68159	3.73056	3.70671	3.64632	3.68167	3.78091	3.68234	3.68493	3.70838	3.68579	3.61249	3.5971	3.6388	3.73967	3.7264	3.6895	3.72616	3.57199	3.57894	3.73709	3.7064				P20664	19075		P17563	Selenbp1
P16858	Glyceraldehyde-3-phosphate dehydrogenase (GAPDH) (EC 1.2.1.12) (Peptidyl-cysteine S-nitrosylase GAPDH) (EC 2.6.99.-)	100042025	Gapdh	3.69543	3.72183	3.70028	3.69914	3.70525	3.68954	3.78798	3.77722	3.78216	3.78967	3.77498	3.79717	3.72831	3.682	3.64998	3.735	3.70464	3.70218	3.75996	3.75869	3.65012	3.68371	3.76641	3.77085				P20918	18815		P17665	Cox7c
P17047	Lysosome-associated membrane glycoprotein 2 (LAMP-2) (Lysosome-associated membrane protein 2) (CD107 antigen-like family member B) (Lysosomal membrane glycoprotein type B) (LGP-B) (CD antigen CD107b)	16784	Lamp2	3.69307	3.66867	3.70261	3.70479	3.65621	3.68579	3.63867	3.66925	3.83466	3.58054	3.62861	3.75576	3.61088	3.58175	3.59166	3.64621	3.72818	3.80141	3.74194	3.74698	3.661	3.6157	3.76715	3.74759				P21107	59069		P17710	Hk1
P17095	High mobility group protein HMG-I/HMG-Y (HMG-I(Y)) (High mobility group AT-hook protein 1) (High mobility group protein A1)	111241	Hmga1	3.59965	3.55024	3.50973	3.57671	3.55365	3.61735	3.63809	3.72374	3.60593	3.74097	3.68592	3.60515	3.83177	3.64501	3.70355	3.59848	3.67088	3.64553	3.70947	3.65387	3.7097	3.82412	3.65179	3.72684				P21126	100169864		P17717	Ugt2b17
P17156	Heat shock-related 70 kDa protein 2 (Heat shock protein 70.2)	15512	Hspa2	3.39215	3.4418	3.38319	3.34646	3.3827	3.37768	3.41805	3.4419	3.42271	3.42047	3.5024	3.47126	3.58739	3.46083	3.56679	3.46305	3.45747	3.51695	3.53958	3.49164	3.58375	3.64188	3.51231	3.54628				P21126	27643		P17742	Ppia
P17182	Alpha-enolase (EC 4.2.1.11) (2-phospho-D-glycerate hydro-lyase) (Enolase 1) (Non-neural enolase) (NNE)	13806	Eno1	3.65226	3.67954	3.66667	3.66405	3.68427	3.66358	3.81817	3.81433	3.79249	3.75378	3.81089	3.83983	3.73274	3.69857	3.64642	3.75378	3.76527	3.67962	3.82991	3.77826	3.6186	3.72598	3.80873	3.80322				P21278	14672		P17751	Tpi1
P17225	Polypyrimidine tract-binding protein 1 (PTB) (Heterogeneous nuclear ribonucleoprotein I) (hnRNP I)	#N/A	Ptbp1	3.66089	3.61765	3.64963	3.63451	3.61453	3.65173	3.66272	3.65792	3.63571	3.66435	3.68522	3.71166	3.61985	3.57334	3.70369	3.66004	3.69275	3.73123	3.69938	3.72783	3.72265	3.6901	3.7021	3.69902				P21279	14682		P17809	Slc2a1
P17426	AP-2 complex subunit alpha-1 (100 kDa coated vesicle protein A) (Adaptor protein complex AP-2 subunit alpha-1) (Adaptor-related protein complex 2 subunit alpha-1) (Alpha-adaptin A) (Alpha1-adaptin) (Clathrin assembly protein complex 2 alpha-A large chain) (Plasma membrane adaptor HA2/AP2 adaptin alpha A subunit)	11771	Ap2a1	3.69515	3.67142	3.71069	3.67544	3.6549	3.67335	3.63648	3.64587	3.63147	3.65105	3.65086	3.63651	3.63405	3.60106	3.5969	3.60679	3.67218	3.676	3.64677	3.67394	3.66265	3.62083	3.66665	3.66697				P21460	13010		P17879	Hspa1b
P17427	AP-2 complex subunit alpha-2 (100 kDa coated vesicle protein C) (Adaptor protein complex AP-2 subunit alpha-2) (Adaptor-related protein complex 2 subunit alpha-2) (Alpha-adaptin C) (Alpha2-adaptin) (Clathrin assembly protein complex 2 alpha-C large chain) (Plasma membrane adaptor HA2/AP2 adaptin alpha C subunit)	11772	Ap2a2	3.77313	3.74377	3.79623	3.76838	3.73473	3.76231	3.69018	3.70148	3.771	3.68094	3.75509	3.75518	3.71502	3.69989	3.6449	3.66077	3.73377	3.77389	3.75695	3.77512	3.66174	3.6478	3.73375	3.76996				P21614	14473		P17918	Pcna
P17563	Methanethiol oxidase (MTO) (EC 1.8.3.4) (56 kDa selenium-binding protein) (SBP56) (SP56) (Selenium-binding protein 1)	20341	Selenbp1	3.72672	3.77073	3.71795	3.73068	3.75139	3.72634	3.7247	3.70625	3.69162	3.66757	3.70529	3.74322	3.69613	3.72257	3.72386	3.79832	3.72025	3.70743	3.67879	3.641	3.63194	3.66116	3.66879	3.6848				P21619	16907		P18052	Ptpra
P17665	Cytochrome c oxidase subunit 7C, mitochondrial (Cytochrome c oxidase polypeptide VIIc)	12867	Cox7c	3.70753	NA	3.74012	3.74256	NA	3.72451	3.49175	NA	3.56675	3.53003	NA	3.45433	3.61001	NA	3.51168	3.53965	NA	3.56663	3.51838	NA	3.48154	3.54464	NA	3.55281				P21956	17304		P18242	Ctsd
P17710	Hexokinase-1 (EC 2.7.1.1) (Hexokinase type I) (HK I) (Hexokinase, tumor isozyme)	15275	Hk1	3.72284	3.69676	3.74947	3.76283	3.716	3.7133	3.68056	3.70517	3.70819	3.62624	3.64581	3.74116	3.63001	3.62632	3.59584	3.59092	3.7055	3.68206	3.71215	3.74176	3.65886	3.62155	3.73036	3.69032				P21958	21354		P18572	Bsg
P17717	UDP-glucuronosyltransferase 2B17 (EC 2.4.1.17) (M-1) (UDP-glucuronosyltransferase 2B5) (UDPGT 2B5)	#N/A	Ugt2b17	3.60208	3.5622	NA	NA	3.55818	3.64277	3.56087	3.55678	NA	NA	3.52581	3.68392	3.56182	3.49556	NA	NA	3.59812	3.55348	3.61451	3.76551	NA	NA	3.68013	3.70252				P21981	21817		P18608	Hmgn1
P17742	Peptidyl-prolyl cis-trans isomerase A (PPIase A) (EC 5.2.1.8) (Cyclophilin A) (Cyclosporin A-binding protein) (Rotamase A) (SP18) [Cleaved into: Peptidyl-prolyl cis-trans isomerase A, N-terminally processed]	268373	Ppia	3.73844	3.72956	3.72896	3.69594	3.73325	3.72702	3.73251	3.74249	3.71413	3.75737	3.7569	3.77833	3.72265	3.71695	3.70305	3.74159	3.76635	3.75887	3.76089	3.75692	3.62844	3.66675	3.76299	3.74755				P22361	21405		P18653	Rps6ka1
P17751	Triosephosphate isomerase (TIM) (EC 5.3.1.1) (Methylglyoxal synthase) (EC 4.2.3.3) (Triose-phosphate isomerase)	21991	Tpi1	3.68196	3.69692	3.6717	3.66583	3.69302	3.66668	3.73311	3.76222	3.73826	3.81612	3.76307	3.83886	3.67645	3.61182	3.612	3.7143	3.72208	3.75385	3.7865	3.77738	3.60141	3.66878	3.7889	3.75975				P22437	19224		P18654	Rps6ka3
P17809	Solute carrier family 2, facilitated glucose transporter member 1 (Glucose transporter type 1, erythrocyte/brain) (GLUT-1) (GT1)	20525	Slc2a1	3.68019	3.72971	3.64314	3.70883	3.72087	3.69965	3.88607	3.79002	3.77477	3.82978	3.89452	3.80192	3.73136	3.68312	3.76971	3.79181	3.66722	3.62106	3.74368	3.81396	3.83186	3.88227	3.77465	3.78312				P22599	20701		P18760	Cfl1
P17879	Heat shock 70 kDa protein 1B (Heat shock 70 kDa protein 1) (HSP70.1)	15511	Hspa1b	NA	3.46158	3.54834	3.43615	3.35142	NA	NA	3.37931	3.55915	3.43567	3.44513	NA	NA	3.44986	3.42635	3.44265	3.5456	NA	NA	3.52694	3.47579	3.40889	3.4935	NA				P22892	11765		P18894	Dao
P17918	Proliferating cell nuclear antigen (PCNA) (Cyclin)	18538	Pcna	3.54373	3.53246	3.56024	3.52981	3.52178	3.52798	3.7723	3.64015	3.63723	3.62528	3.74078	3.63678	3.73749	3.74048	3.72469	3.73143	3.65951	3.67338	3.63306	3.62978	3.73114	3.7906	3.64827	3.63665				P22907	15288		P19096	Fasn
P18052	Receptor-type tyrosine-protein phosphatase alpha (Protein-tyrosine phosphatase alpha) (R-PTP-alpha) (EC 3.1.3.48) (LCA-related phosphatase) (PTPTY-28)	19262	Ptpra	2.90526	2.95604	3.04534	2.91825	2.91626	3.04463	NA	3.00558	2.77555	2.89498	2.9909	2.99461	NA	2.7504	2.9964	2.99643	3.05144	2.95108	2.81303	3.02451	NA	NA	3.05151	2.44804				P23116	13669		P19137	Lama1
P18242	Cathepsin D (EC 3.4.23.5)	13033	Ctsd	3.67093	3.66267	3.69358	3.64918	3.66521	3.65061	3.66678	3.71287	3.70113	3.72212	3.72537	3.70156	3.67484	3.64001	3.65044	3.6422	3.71542	3.74468	3.76289	3.7616	3.60898	3.62729	3.74611	3.74134				P23249	17454		P19157	Gstp1
P18572	Basigin (Basic immunoglobulin superfamily) (HT7 antigen) (Membrane glycoprotein gp42) (CD antigen CD147)	12215	Bsg	3.6564	3.67883	3.70095	3.68942	3.67479	3.67613	3.69411	3.7123	3.70416	3.68492	3.72491	3.68809	3.65564	3.66432	3.64133	3.66932	3.6086	3.59327	3.67719	3.6448	3.65133	3.7296	3.67271	3.67811				P23359	12162		P19221	F2
P18608	Non-histone chromosomal protein HMG-14 (High mobility group nucleosome-binding domain-containing protein 1)	15312	Hmgn1	3.65579	3.67566	3.68419	3.66711	3.74565	3.67991	3.83288	3.76876	3.70276	3.75624	3.77936	3.75404	3.83029	3.87147	3.8668	3.86831	3.77126	3.71758	3.73813	3.70141	3.81714	3.87158	3.73475	3.72937				P23475	14375		P19253	Rpl13a
P18653	Ribosomal protein S6 kinase alpha-1 (S6K-alpha-1) (EC 2.7.11.1) (90 kDa ribosomal protein S6 kinase 1) (p90-RSK 1) (p90RSK1) (p90S6K) (MAP kinase-activated protein kinase 1a) (MAPK-activated protein kinase 1a) (MAPKAP kinase 1a) (MAPKAPK-1a) (Ribosomal S6 kinase 1) (RSK-1)	20111	Rps6ka1	3.69982	3.76094	NA	NA	3.73924	3.71749	3.85188	3.73602	NA	NA	3.84562	3.71959	3.84492	3.78833	NA	NA	3.75282	3.775	3.76894	3.76232	NA	NA	3.78259	3.78951				P23492	18950		P19258	Mpv17
P18654	Ribosomal protein S6 kinase alpha-3 (S6K-alpha-3) (EC 2.7.11.1) (90 kDa ribosomal protein S6 kinase 3) (p90-RSK 3) (p90RSK3) (MAP kinase-activated protein kinase 1b) (MAPK-activated protein kinase 1b) (MAPKAP kinase 1b) (MAPKAPK-1b) (Ribosomal S6 kinase 2) (RSK-2) (pp90RSK2)	110651	Rps6ka3	3.69977	3.65532	3.71055	3.66476	3.68041	3.66141	3.69378	3.73045	3.66749	3.69904	3.70326	3.73075	3.70285	3.72307	3.6869	3.71775	3.72829	3.75964	3.72999	3.71689	3.6443	3.75827	3.73591	3.69565				P23591	22122		P19324	Serpinh1
P18760	Cofilin-1 (Cofilin, non-muscle isoform)	12631	Cfl1	3.70431	3.73909	3.67417	3.70559	3.70845	3.70209	3.78381	3.76392	3.76146	3.74194	3.78469	3.77447	3.75548	3.76657	3.75977	3.75406	3.73274	3.7367	3.74548	3.77373	3.66101	3.75226	3.72576	3.73848				P23708	18044		P19426	Nelfe
P18894	D-amino-acid oxidase (DAAO) (DAMOX) (DAO) (EC 1.4.3.3)	13142	Dao	3.76354	3.72101	3.76944	3.73762	3.74927	3.7512	3.60373	3.66758	3.69727	3.66683	3.62096	3.72064	3.62486	3.54279	3.56878	3.64179	3.65804	3.68458	3.63199	3.64524	3.4638	3.56036	3.71361	3.65787				P23780	12091		P19536	Cox5b
P19096	Fatty acid synthase (EC 2.3.1.85) [Includes: [Acyl-carrier-protein] S-acetyltransferase (EC 2.3.1.38); [Acyl-carrier-protein] S-malonyltransferase (EC 2.3.1.39); 3-oxoacyl-[acyl-carrier-protein] synthase (EC 2.3.1.41); 3-oxoacyl-[acyl-carrier-protein] reductase (EC 1.1.1.100); 3-hydroxyacyl-[acyl-carrier-protein] dehydratase (EC 4.2.1.59); Enoyl-[acyl-carrier-protein] reductase (EC 1.3.1.39); Ole…	14104	Fasn	3.61013	3.58896	3.62003	3.59797	3.5996	3.60395	3.67244	3.68684	3.7094	3.63329	3.69136	3.66317	3.67614	3.63584	3.64693	3.71918	3.68586	3.679	3.71808	3.63657	3.64696	3.67006	3.69598	3.68677				P23927	12955		P19783	Cox4i1
P19137	Laminin subunit alpha-1 (Laminin A chain) (Laminin-1 subunit alpha) (Laminin-3 subunit alpha) (S-laminin subunit alpha) (S-LAM alpha)	16772	Lama1	3.7094	3.67111	3.71968	3.70232	3.68178	3.70616	3.69943	3.66638	3.66647	3.81161	3.7109	3.62576	3.72095	3.72904	3.73	3.64624	3.63085	3.62771	3.66288	3.63132	3.76313	3.73893	3.65656	3.68258				P23953	13884		P19973	Lsp1
P19157	Glutathione S-transferase P 1 (Gst P1) (EC 2.5.1.18) (GST YF-YF) (GST class-pi) (GST-piB) (Preadipocyte growth factor)	14870	Gstp1	3.6792	3.79327	3.63021	3.67347	3.77656	3.66386	3.77019	3.73184	3.7119	3.76607	3.77397	3.69244	3.77606	3.67673	3.71469	3.72503	3.67791	3.61581	3.64796	3.68798	3.682	3.67267	3.712	3.76426				P24270	12359		P20029	Hspa5
P19221	Prothrombin (EC 3.4.21.5) (Coagulation factor II) [Cleaved into: Activation peptide fragment 1; Activation peptide fragment 2; Thrombin light chain; Thrombin heavy chain]	14061	F2	3.68902	3.66267	3.65406	3.66526	3.6666	3.67562	3.72518	3.78074	3.68024	3.70092	3.73066	3.69886	3.69595	3.72432	3.79624	3.71631	3.68197	3.70621	3.71699	3.74259	3.78463	3.75683	3.71242	3.66935				P24369	19035		P20060	Hexb
P19253	60S ribosomal protein L13a (Transplantation antigen P198) (Tum-P198 antigen)	22121	Rpl13a	3.69386	3.67571	3.7023	3.70531	3.69994	3.67344	3.67789	3.71043	3.69607	3.73849	3.7204	3.72241	3.67657	3.6629	3.65065	3.71123	3.72385	3.75576	3.70597	3.72955	3.56196	3.68281	3.72866	3.72767				P24457	545123		P20065	Tmsb4x
P19258	Protein Mpv17 (Mpv-17)	17527	Mpv17	3.71981	3.73247	3.79645	3.75944	3.76864	3.6917	3.56287	3.7338	3.668	3.58977	3.66707	3.68184	3.53859	3.77693	3.45956	3.52032	3.63319	3.68057	3.68944	3.6058	3.51021	3.50822	NA	3.64235				P24472	14860		P20108	Prdx3
P19324	Serpin H1 (47 kDa heat shock protein) (Collagen-binding protein) (Colligin) (Serine protease inhibitor J6)	12406	Serpinh1	3.63012	3.59923	3.62437	3.60837	3.60613	3.60802	3.64095	3.66462	3.67208	3.75254	3.69103	3.64752	3.68533	3.61669	3.58739	3.68372	3.69854	3.72495	3.70756	3.702	3.58927	3.62155	3.67511	3.70516				P24527	16993		P20152	Vim
P19426	Negative elongation factor E (NELF-E) (RNA-binding protein RD)	27632	Nelfe	3.61204	3.63887	3.66938	3.66436	3.63781	3.65358	3.77275	3.6507	3.68999	3.70755	3.69386	3.62667	3.76476	3.71639	3.73698	3.70652	3.67161	3.61212	3.63106	3.6635	3.74501	3.74795	3.6246	3.63279				P24547	23918		P20664	Prim1
P19536	Cytochrome c oxidase subunit 5B, mitochondrial (Cytochrome c oxidase polypeptide Vb)	#N/A	Cox5b	3.76391	3.80071	3.81258	3.79692	3.81262	3.78285	3.67835	3.66358	3.67468	3.67218	3.64718	3.64174	3.71832	3.74459	3.70981	3.66312	3.69241	3.67473	3.66272	3.65746	3.68342	3.71132	3.6656	3.67848				P24549	11668		P20918	Plg
P19783	Cytochrome c oxidase subunit 4 isoform 1, mitochondrial (Cytochrome c oxidase polypeptide IV) (Cytochrome c oxidase subunit IV isoform 1) (COX IV-1)	12857	Cox4i1	3.83659	3.82845	3.79366	3.79334	3.81727	3.82039	3.66848	3.69412	3.66245	3.67105	3.68238	3.65976	3.70599	3.68294	3.66197	3.65302	3.71406	3.67909	3.66899	3.6808	3.62092	3.6389	3.70394	3.69403				P24668	17113		P21107	Tpm3
P19973	Lymphocyte-specific protein 1 (52 kDa phosphoprotein) (pp52) (Lymphocyte-specific antigen WP34) (S37 protein)	16985	Lsp1	3.53069	3.51064	3.48023	3.52316	3.50716	3.55346	3.61653	3.63437	3.50594	3.58807	3.65548	3.47655	3.57835	3.6498	3.65619	3.57181	3.5913	3.54546	3.6074	3.6203	3.79354	3.71954	3.62164	3.59911				P24788	12537		P21126	Ubl4a
P20029	Endoplasmic reticulum chaperone BiP (EC 3.6.4.10) (78 kDa glucose-regulated protein) (GRP-78) (Binding-immunoglobulin protein) (BiP) (Heat shock protein 70 family protein 5) (HSP70 family protein 5) (Heat shock protein family A member 5) (Immunoglobulin heavy chain-binding protein)	14828	Hspa5	3.71738	3.73484	3.70019	3.71955	3.72844	3.72309	3.76358	3.75446	3.73252	3.76546	3.75773	3.73765	3.8392	3.76233	3.79322	3.78584	3.75303	3.76013	3.74851	3.74409	3.726	3.7428	3.75308	3.74681				P25085	16181		P21271	Myo5b
P20060	Beta-hexosaminidase subunit beta (EC 3.2.1.52) (Beta-N-acetylhexosaminidase subunit beta) (Hexosaminidase subunit B) (N-acetyl-beta-glucosaminidase subunit beta)	15212	Hexb	3.74137	3.71146	3.73374	3.74263	3.74098	3.72792	3.71817	3.75546	3.72994	3.74153	3.71835	3.72473	3.72849	3.75189	3.81754	3.73401	3.75106	3.73105	3.76448	3.76136	3.77476	3.82253	3.76795	3.7413				P25206	17215		P21278	Gna11
P20065	Thymosin beta-4 (T beta 4) [Cleaved into: Hematopoietic system regulatory peptide (Seraspenide)]	19241	Tmsb4x	3.6499	3.72275	NA	NA	3.68128	3.68376	3.72368	3.7476	NA	NA	3.77666	3.69276	3.7548	3.74989	NA	NA	3.71584	3.62673	3.7358	3.83976	NA	NA	3.78391	3.73182				P25444	16898		P21279	Gnaq
P20108	Thioredoxin-dependent peroxide reductase, mitochondrial (EC 1.11.1.15) (Antioxidant protein 1) (AOP-1) (PRX III) (Perioredoxin-3) (Protein MER5)	11757	Prdx3	3.71824	3.75137	3.81329	3.81324	3.71747	3.71963	3.52846	3.58879	3.6555	3.57975	3.5805	3.64497	3.62834	3.57577	3.51843	3.58309	3.63584	3.62013	3.61403	3.58188	3.47924	3.50089	3.61532	3.61034				P25799	18033		P21460	Cst3
P20152	Vimentin	22352	Vim	3.65857	3.67787	3.6468	3.66281	3.6696	3.67554	3.74569	3.73819	3.69394	3.7387	3.76962	3.66603	3.74469	3.76056	3.79983	3.76354	3.7213	3.7221	3.74157	3.72658	3.71359	3.71296	3.71974	3.70854				P26039	21894		P21614	Gc
P20664	DNA primase small subunit (EC 2.7.7.-) (DNA primase 49 kDa subunit) (p49)	19075	Prim1	3.45315	3.46561	3.52837	3.52243	3.46667	3.49389	3.58759	3.54747	3.559	3.57558	3.55153	3.6134	3.57843	3.49681	3.58917	3.60079	3.58646	3.61153	3.57708	3.66413	3.43985	3.54055	3.63229	3.55553				P26040	22350		P21619	Lmnb2
P20918	Plasminogen (EC 3.4.21.7) [Cleaved into: Plasmin heavy chain A; Activation peptide; Angiostatin; Plasmin heavy chain A, short form; Plasmin light chain B]	18815	Plg	3.60397	3.61025	3.57276	3.59005	3.62306	3.62193	3.67082	3.69746	3.64221	3.66472	3.77922	3.60134	3.6766	3.70731	3.73221	3.73335	3.64024	3.65294	3.65808	3.71379	3.70175	3.69057	3.65841	3.62253				P26041	17698		P21956	Mfge8
P21107	Tropomyosin alpha-3 chain (Gamma-tropomyosin) (Tropomyosin-3)	59069	Tpm3	3.68409	3.70516	3.66637	3.71586	3.69653	3.73365	3.72739	3.67806	3.6745	3.73722	3.71822	3.68598	3.72527	3.7681	3.77224	3.71343	3.71217	3.67198	3.70599	3.7237	3.86956	3.78341	3.7467	3.71936				P26043	19684		P21958	Tap1
P21126	Ubiquitin-like protein 4A (Ubiquitin-like protein GDX)	100169864	Ubl4a	3.6282	3.60546	3.59233	3.56325	3.60942	3.58071	3.63562	3.62425	3.58776	3.67392	3.63367	3.56535	3.60386	3.49916	3.53604	3.66729	3.61137	3.61492	3.59839	3.63533	3.49363	3.70677	3.62553	3.58305				P26150	15494		P21981	Tgm2
P21271	Unconventional myosin-Vb	#N/A	Myo5b	3.61555	3.65338	3.65932	3.63403	3.67319	3.62486	3.7068	3.69513	3.68141	3.64488	3.64128	3.70949	3.71856	3.67764	3.71985	3.64333	3.68833	3.67266	3.69327	3.69034	3.64663	3.64868	3.69715	3.67525				P26231	12385		P22315	Fech
P21278	Guanine nucleotide-binding protein subunit alpha-11 (G alpha-11) (G-protein subunit alpha-11)	14672	Gna11	3.76185	3.75761	NA	NA	3.76494	3.76674	3.74978	3.72404	NA	NA	3.73084	3.6859	3.73621	3.75869	NA	NA	3.72549	3.7168	3.71102	3.68108	NA	NA	3.69897	3.72383				P26262	16621		P22361	Hnf1a
P21279	Guanine nucleotide-binding protein G(q) subunit alpha (Guanine nucleotide-binding protein alpha-q)	14682	Gnaq	3.68158	3.75573	3.71337	3.74852	3.7508	3.73579	3.68155	3.66282	3.59048	3.67724	3.64344	3.61012	3.64988	3.71611	3.71916	3.63164	3.65687	3.62088	3.62316	3.61063	3.75252	3.77073	3.63375	3.64187				P26350	19231		P22437	Ptgs1
P21460	Cystatin-C (Cystatin-3)	13010	Cst3	3.78493	NA	3.72559	3.72393	NA	3.78642	3.81021	NA	3.74298	3.72617	NA	3.73443	3.80884	NA	3.87328	3.81278	NA	3.72324	3.77453	NA	3.91181	3.87154	NA	3.72449				P26369	22185		P22599	Serpina1b
P21614	Vitamin D-binding protein (DBP) (VDB) (Gc-globulin) (Group-specific component)	14473	Gc	3.63766	3.6786	3.63713	3.65404	3.66611	3.67775	3.72772	3.72128	3.65884	3.67921	3.74697	3.66709	3.6917	3.68057	3.68535	3.67196	3.67236	3.64931	3.70133	3.7638	3.69758	3.68323	3.71665	3.67469				P26443	14661		P22892	Ap1g1
P21619	Lamin-B2	16907	Lmnb2	3.70787	3.74457	3.73085	3.73091	3.75219	3.7173	3.78878	3.74052	3.72514	3.77516	3.74494	3.73325	3.77125	3.78058	3.81447	3.79254	3.72438	3.70066	3.74554	3.71331	3.77082	3.78743	3.73322	3.72507				P26516	17463		P22907	Hmbs
P21956	Lactadherin (MFGM) (Milk fat globule-EGF factor 8) (MFG-E8) (SED1) (Sperm surface protein SP47) (MP47)	17304	Mfge8	3.74541	3.72303	3.77591	3.75206	3.72428	3.73963	3.68425	3.78691	3.7735	3.78322	3.79571	3.7362	3.77264	3.84044	3.7658	4.01642	3.7537	3.78766	3.77513	3.76654	3.81196	3.77728	3.76684	3.75497				P26638	20226		P23116	Eif3a
P21958	Antigen peptide transporter 1 (APT1) (ATP-binding cassette sub-family B member 2) (Histocompatibility antigen modifier 1) (Peptide transporter TAP1)	21354	Tap1	3.64639	3.6952	3.70161	3.68168	3.71789	3.66267	3.75137	3.76194	3.74262	3.77781	3.73331	3.63432	3.77364	3.72466	3.71079	3.70312	3.78315	3.70668	3.78345	3.82135	3.72097	3.738	3.78064	3.75691				P26645	17118		P23198	Cbx3
P21981	Protein-glutamine gamma-glutamyltransferase 2 (EC 2.3.2.13) (Tissue transglutaminase) (Transglutaminase C) (TG(C)) (TGC) (TGase C) (Transglutaminase-2) (TGase-2)	21817	Tgm2	3.66169	3.64687	3.66425	3.65462	3.64628	3.67768	3.7339	3.66823	3.71382	3.71516	3.71244	3.72844	3.75891	3.72293	3.7372	3.64294	3.66433	3.74811	3.77762	3.76954	3.75689	3.81206	3.74399	3.74998				P26883	14225		P23249	Mov10
P22315	Ferrochelatase, mitochondrial (EC 4.99.1.1) (Heme synthase) (Protoheme ferro-lyase)	#N/A	Fech	3.70033	3.70393	3.71363	3.68553	3.70829	3.69526	3.61795	3.64896	3.61174	3.60713	3.62725	3.61677	3.66823	3.66607	3.66095	3.58776	3.66771	3.67989	3.6283	3.64677	3.5764	3.62157	3.68133	3.64255				P27005	20201		P23359	Bmp7
P22361	Hepatocyte nuclear factor 1-alpha (HNF-1-alpha) (HNF-1A) (Liver-specific transcription factor LF-B1) (LFB1) (Transcription factor 1) (TCF-1)	21405	Hnf1a	3.67813	NA	3.65046	3.65987	NA	3.64754	3.76511	NA	3.69856	3.73661	NA	3.72588	3.70877	NA	3.78634	3.74805	NA	3.72506	3.8114	NA	3.77729	3.77337	NA	3.69297				P27046	17158		P23475	Xrcc6
P22437	Prostaglandin G/H synthase 1 (EC 1.14.99.1) (Cyclooxygenase-1) (COX-1) (Prostaglandin H2 synthase 1) (PGH synthase 1) (PGHS-1) (PHS 1) (Prostaglandin-endoperoxide synthase 1)	19224	Ptgs1	3.71362	3.69314	3.62036	3.67922	3.729	3.68744	3.65856	3.72003	3.5418	3.5708	3.71401	3.68288	3.88666	3.71977	3.65447	3.66586	3.67776	3.70936	3.83854	3.77216	3.72499	3.90469	3.71025	3.75919				P27546	17758		P23492	Pnp
P22599	Alpha-1-antitrypsin 1-2 (AAT) (Alpha-1 protease inhibitor 2) (Alpha-1-antiproteinase) (Serine protease inhibitor 1-2) (Serine protease inhibitor A1b) (Serpin A1b)	20701	Serpina1b	3.74286	3.732	3.76341	3.75787	3.70043	3.74614	3.70636	3.74473	3.66757	3.76739	3.75106	3.76133	3.63508	3.68664	3.62403	3.71278	3.72348	3.73937	3.76747	3.76923	3.55898	3.64312	3.74917	3.74773				P27601	14674		P23506	Pcmt1
P22892	AP-1 complex subunit gamma-1 (Adaptor protein complex AP-1 subunit gamma-1) (Adaptor-related protein complex 1 subunit gamma-1) (Clathrin assembly protein complex 1 gamma-1 large chain) (Gamma-adaptin) (Gamma1-adaptin) (Golgi adaptor HA1/AP1 adaptin subunit gamma-1)	11765	Ap1g1	3.65983	3.62617	3.68276	3.69142	3.63303	3.64846	3.60879	3.62958	3.6487	3.65661	3.60755	3.68407	3.60093	3.64465	3.55672	3.62363	3.65995	3.63978	3.64783	3.63867	3.57437	3.6201	3.647	3.63974				P27612	18786		P23591	Tsta3
P22907	Porphobilinogen deaminase (PBG-D) (EC 2.5.1.61) (Hydroxymethylbilane synthase) (HMBS) (Pre-uroporphyrinogen synthase)	15288	Hmbs	3.71292	3.68954	3.74111	3.74002	3.70096	3.67698	3.73458	3.74119	3.76784	3.73473	3.68223	3.76093	3.67986	3.6503	3.51835	3.74036	3.74593	3.74196	3.72027	3.73652	3.63507	3.53559	3.77407	3.69681				P27641	22596		P23708	Nfya
P23116	Eukaryotic translation initiation factor 3 subunit A (eIF3a) (Centrosomin) (Eukaryotic translation initiation factor 3 subunit 10) (eIF-3-theta) (eIF3 p167) (eIF3 p180) (eIF3 p185) (p162)	13669	Eif3a	3.64824	3.66099	3.63456	3.65728	3.6807	3.66101	3.73768	3.71364	3.68212	3.66767	3.68841	3.69574	3.70703	3.68989	3.71902	3.66887	3.70458	3.68496	3.69686	3.69702	3.6204	3.71403	3.68084	3.67432				P27659	27367		P23780	Glb1
P23198	Chromobox protein homolog 3 (Heterochromatin protein 1 homolog gamma) (HP1 gamma) (M32) (Modifier 2 protein)	#N/A	Cbx3	3.56162	3.63917	3.61119	3.62448	3.63629	3.60909	3.82704	3.73422	3.72321	3.76065	3.76709	3.73893	3.80284	3.85363	3.87848	3.79511	3.72713	3.70893	3.7325	3.71617	3.79381	3.81928	3.69525	3.71735				P27661	15270		P23927	Cryab
P23249	Putative helicase MOV-10 (EC 3.6.4.13) (Moloney leukemia virus 10 protein)	17454	Mov10	3.58327	3.61315	NA	NA	3.61046	3.58861	3.69526	3.63002	NA	NA	3.5994	3.57537	3.63238	3.63284	NA	NA	3.61546	3.61524	3.56805	3.57407	NA	NA	3.55925	3.56802				P27773	14827		P23953	Ces1c
P23359	Bone morphogenetic protein 7 (BMP-7) (Osteogenic protein 1) (OP-1)	12162	Bmp7	3.66056	3.5962	3.86246	3.74364	3.66224	3.80914	3.51113	3.63382	3.71358	3.56111	3.49252	3.68557	3.50019	3.46608	3.50308	3.52752	3.6048	3.74541	3.60307	3.66041	3.50462	3.47896	3.63586	3.73273				P27889	21410		P24270	Cat
P23475	X-ray repair cross-complementing protein 6 (EC 3.6.4.-) (EC 4.2.99.-) (5'-deoxyribose-5-phosphate lyase Ku70) (5'-dRP/AP lyase Ku70) (ATP-dependent DNA helicase 2 subunit 1) (ATP-dependent DNA helicase II 70 kDa subunit) (CTC box-binding factor 75 kDa subunit) (CTC75) (CTCBF) (DNA repair protein XRCC6) (Ku autoantigen protein p70 homolog) (Ku70)	14375	Xrcc6	3.64587	3.61396	3.61423	3.63456	3.63605	3.61926	3.61575	3.67014	3.64402	3.66983	3.64763	3.75634	3.69473	3.70996	3.62181	3.66856	3.6577	3.74483	3.76077	3.76052	3.66015	3.69702	3.72067	3.73218				P28063	16913		P24369	Ppib
P23492	Purine nucleoside phosphorylase (PNP) (EC 2.4.2.1) (Inosine phosphorylase) (Inosine-guanosine phosphorylase)	18950	Pnp	3.65686	3.68142	3.65911	3.66876	3.69111	3.66563	3.6582	3.63125	3.68223	3.65864	3.65709	3.66304	3.67305	3.6646	3.63947	3.64751	3.6689	3.65945	3.67037	3.69905	3.63103	3.62734	3.69219	3.66331				P28271	11428		P24452	Capg
P23506	Protein-L-isoaspartate(D-aspartate) O-methyltransferase (PIMT) (EC 2.1.1.77) (L-isoaspartyl protein carboxyl methyltransferase) (Protein L-isoaspartyl/D-aspartyl methyltransferase) (Protein-beta-aspartate methyltransferase)	#N/A	Pcmt1	3.68026	3.68596	3.68518	3.69107	3.68075	3.68817	3.72637	3.67979	3.66326	3.69067	3.69463	3.68944	3.74862	3.68725	3.68579	3.74266	3.68606	3.68623	3.71336	3.68036	3.61045	3.70376	3.70049	3.71817				P28352	11792		P24457	Cyp2d11
P23591	GDP-L-fucose synthase (EC 1.1.1.271) (GDP-4-keto-6-deoxy-D-mannose-3,5-epimerase-4-reductase) (Protein FX) (Red cell NADP(H)-binding protein) (Transplantation antigen P35B) (Tum-P35B antigen)	22122	Tsta3	3.68804	3.6899	3.68635	3.6894	3.7019	3.70293	3.74362	3.68573	3.68106	3.80556	3.70136	3.67009	3.7207	3.68824	3.6655	3.67475	3.7164	3.7135	3.6839	3.73209	3.60767	3.68822	3.74864	3.68241				P28474	11532		P24472	Gsta4
P23708	Nuclear transcription factor Y subunit alpha (CAAT box DNA-binding protein subunit A) (Nuclear transcription factor Y subunit A) (NF-YA)	18044	Nfya	3.5105	NA	3.43798	3.46009	NA	3.48529	3.53918	NA	3.43329	3.55093	NA	3.41966	3.52221	NA	3.57192	3.5109	NA	3.45384	3.44273	NA	3.57659	3.5723	NA	3.466				P28650	11565		P24527	Lta4h
P23780	Beta-galactosidase (EC 3.2.1.23) (Acid beta-galactosidase) (Lactase)	12091	Glb1	3.61759	3.59378	3.6768	3.65333	3.59676	3.62983	3.60118	3.64914	3.70025	3.63656	3.64649	3.67192	3.60076	3.65437	3.53961	3.6073	3.68679	3.63013	3.61518	3.65467	3.44959	3.44446	3.71237	3.63151				P28653	12111		P24547	Impdh2
P23927	Alpha-crystallin B chain (Alpha(B)-crystallin) (P23)	12955	Cryab	3.56956	3.55424	3.53515	3.52836	3.57652	3.5556	3.72505	3.73487	3.60247	3.59303	3.62001	3.69625	3.65276	3.60691	3.71242	3.83043	3.77525	3.65307	3.6967	3.69238	3.55744	3.66948	3.59152	3.6338				P28656	53605		P24549	Aldh1a1
P23953	Carboxylesterase 1C (EC 3.1.1.1) (Liver carboxylesterase N) (Lung surfactant convertase) (PES-N)	13884	Ces1c	3.69012	3.67741	3.74027	3.71545	3.68463	3.71307	3.69874	3.70664	3.70132	3.70594	3.7561	3.7334	3.59116	3.63251	3.50612	3.64073	3.65656	3.66042	3.70923	3.769	3.59569	3.57885	3.66696	3.66473				P28658	54138		P24668	M6pr
P24270	Catalase (EC 1.11.1.6)	12359	Cat	3.75606	3.70729	3.73431	3.72121	3.73006	3.75665	3.62616	3.65127	3.64741	3.62588	3.6131	3.67754	3.64396	3.59154	3.65853	3.66444	3.66394	3.69412	3.65499	3.65451	3.64275	3.62011	3.70612	3.65626				P28659	13046		P24788	Cdk11b
P24369	Peptidyl-prolyl cis-trans isomerase B (PPIase B) (EC 5.2.1.8) (CYP-S1) (Cyclophilin B) (Rotamase B) (S-cyclophilin) (SCYLP)	19035	Ppib	3.76793	3.7479	3.68165	3.71844	3.75003	3.74504	3.71648	3.77829	3.73978	3.76864	3.73895	3.79258	3.69679	3.68487	3.69136	3.77659	3.8035	3.79264	3.81923	3.80201	3.63699	3.6667	3.78033	3.78371				P28660	50884		P25085	Il1rn
P24452	Macrophage-capping protein (Actin regulatory protein CAP-G) (Actin-capping protein GCAP39) (Myc basic motif homolog 1)	#N/A	Capg	3.66449	3.59729	3.56985	3.58445	3.61422	3.60784	3.79128	3.70244	3.65759	3.69629	3.71397	3.6262	3.65	3.71078	3.7036	3.78186	3.6895	3.67806	3.6757	3.65295	3.58829	3.6587	3.64163	3.65265				P28661	18952		P25206	Mcm3
P24457	Cytochrome P450 2D11 (EC 1.14.14.1) (CYPIID11) (Cytochrome P450-16-alpha) (Cytochrome P450CC) (Testosterone 16-alpha hydroxylase)	545123	Cyp2d11	3.71008	3.67645	3.55907	3.61399	3.64301	3.65052	3.69899	3.76156	3.70888	3.72845	3.77946	3.61155	3.65164	3.74319	3.7544	3.63788	3.62464	3.55346	3.65143	3.60002	3.74341	3.76737	3.64094	3.64604				P28665	17836		P25444	Rps2
P24472	Glutathione S-transferase A4 (EC 2.5.1.18) (GST A4-4) (GSTA4-4) (GST class-alpha member 4) (Glutathione S-transferase 5.7) (GST 5.7)	14860	Gsta4	3.81564	3.88167	3.84935	3.83181	3.88736	3.83622	3.71234	3.81908	3.73542	3.6981	3.67814	3.68265	3.71725	3.72185	3.655	3.7314	3.74165	3.71233	3.67109	3.63675	3.7351	3.75156	3.78668	3.7953				P28667	17357		P25799	Nfkb1
P24527	Leukotriene A-4 hydrolase (LTA-4 hydrolase) (EC 3.3.2.6) (Leukotriene A(4) hydrolase)	16993	Lta4h	3.70667	3.6828	3.73149	3.7046	3.6966	3.68514	3.67498	3.6979	3.68666	3.64252	3.67077	3.69997	3.68484	3.69337	3.58315	3.67055	3.69508	3.69338	3.73099	3.7082	3.64572	3.56319	3.70014	3.71252				P28740	16563		P25976	Ubtf
P24547	Inosine-5'-monophosphate dehydrogenase 2 (IMP dehydrogenase 2) (IMPD 2) (IMPDH 2) (EC 1.1.1.205) (IMPDH-II)	23918	Impdh2	3.64299	3.66967	3.66349	3.63669	3.67343	3.64949	3.72796	3.70867	3.69318	3.6942	3.7225	3.70418	3.71265	3.71232	3.70197	3.70421	3.7107	3.68971	3.69105	3.68683	3.68728	3.73535	3.68078	3.68705				P28741	16568		P26039	Tln1
P24549	Retinal dehydrogenase 1 (RALDH 1) (RalDH1) (EC 1.2.1.-) (EC 1.2.1.36) (ALDH-E1) (ALHDII) (Aldehyde dehydrogenase family 1 member A1) (Aldehyde dehydrogenase, cytosolic)	11668	Aldh1a1	3.688	3.72412	3.73767	3.75192	3.73173	3.70507	3.67882	3.83058	3.86659	3.6566	3.75691	3.82485	3.64722	3.63118	3.72172	3.62839	3.69705	3.7421	3.74189	3.7037	3.85397	3.76651	3.71118	3.7202				P28798	14824		P26040	Ezr
P24668	Cation-dependent mannose-6-phosphate receptor (CD Man-6-P receptor) (CD-MPR) (46 kDa mannose 6-phosphate receptor) (MPR 46)	17113	M6pr	3.62352	3.60908	3.67431	3.68622	3.62953	3.60661	3.71681	3.66989	3.69086	3.71692	3.65438	3.67998	3.65607	3.67755	3.6665	3.68931	3.67876	3.67253	3.64158	3.73301	3.70074	3.74548	3.70171	3.66024				P28825	17287		P26041	Msn
P24788	Cyclin-dependent kinase 11B (Cell division cycle 2-like protein kinase 1) (Cell division protein kinase 11) (Cyclin-dependent kinase 11) (EC 2.7.11.22) (Galactosyltransferase-associated protein kinase p58/GTA) (PITSLRE serine/threonine-protein kinase CDC2L1)	12537	Cdk11b	3.71657	3.73523	3.74413	3.75188	3.70496	3.66695	3.71438	3.73932	3.70995	3.74467	3.73954	3.79976	3.72357	3.68625	3.77277	3.77879	3.77716	3.78272	3.73782	3.78369	3.77208	3.72317	3.75659	3.74785				P28843	13482		P26043	Rdx
P25085	Interleukin-1 receptor antagonist protein (IL-1RN) (IL-1ra) (IRAP) (IL1 inhibitor)	16181	Il1rn	3.57976	3.61502	NA	NA	3.60844	3.54465	3.71712	3.76147	NA	NA	3.88316	3.72971	3.8125	3.70664	NA	NA	3.69872	3.71646	3.83712	3.73665	NA	NA	3.6879	3.64676				P28867	18753		P26150	Hsd3b3
P25206	DNA replication licensing factor MCM3 (EC 3.6.4.12) (DNA polymerase alpha holoenzyme-associated protein P1) (P1-MCM3)	17215	Mcm3	3.63256	3.61793	3.5853	3.58248	3.60094	3.59733	3.75438	3.6831	3.67892	3.73388	3.6856	3.6894	3.7187	3.72137	3.77059	3.75015	3.6912	3.7069	3.69445	3.72019	3.71106	3.71908	3.69083	3.67898				P29341	18458		P26231	Ctnna1
P25444	40S ribosomal protein S2 (40S ribosomal protein S4) (Protein LLRep3)	16898	Rps2	3.73646	3.68528	3.72792	3.74463	3.6736	3.72015	3.60209	3.72322	3.76459	3.68287	3.66678	3.75937	3.62038	3.61249	3.624	3.67297	3.72852	3.78023	3.7704	3.77407	3.57901	3.67175	3.74858	3.73582				P29351	15170		P26262	Klkb1
P25799	Nuclear factor NF-kappa-B p105 subunit (DNA-binding factor KBF1) (EBP-1) (NF-kappa-B1 p84/NF-kappa-B1 p98) (Nuclear factor of kappa light polypeptide gene enhancer in B-cells 1) [Cleaved into: Nuclear factor NF-kappa-B p50 subunit]	18033	Nfkb1	3.5734	3.54559	3.54777	3.53942	3.58829	3.56379	3.6774	3.64577	3.57754	3.62375	3.68912	3.59448	3.71273	3.68003	3.66898	3.66173	3.68587	3.60508	3.64978	3.67988	3.70465	3.68632	3.63032	3.66182				P29387	14696		P26350	Ptma
P25976	Nucleolar transcription factor 1 (Upstream-binding factor 1) (UBF-1)	#N/A	Ubtf	3.65308	3.69864	3.68088	3.70137	3.68561	3.66813	3.81481	3.74682	3.7236	3.75004	3.73574	3.75893	3.77646	3.76277	3.89303	3.74691	3.76379	3.73175	3.75842	3.74095	3.88448	3.84773	3.72891	3.72488				P29416	15211		P26369	U2af2
P26039	Talin-1	21894	Tln1	3.683	3.6994	3.69845	3.68739	3.68779	3.68026	3.68793	3.67518	3.65744	3.68465	3.68794	3.67024	3.66936	3.65957	3.65889	3.69685	3.69798	3.66121	3.67381	3.68515	3.63555	3.63622	3.67664	3.68819				P29595	18002		P26443	Glud1
P26040	Ezrin (Cytovillin) (Villin-2) (p81)	22350	Ezr	3.70985	3.78167	3.70737	3.73125	3.77549	3.74852	3.75659	3.70293	3.72801	3.72995	3.75313	3.70345	3.75414	3.73519	3.80096	3.68932	3.69508	3.68441	3.70862	3.67576	3.73216	3.8389	3.70264	3.7493				P29699	11625		P26516	Psmd7
P26041	Moesin (Membrane-organizing extension spike protein)	17698	Msn	3.69416	3.73621	3.66329	3.69558	3.72897	3.71147	3.70294	3.71005	3.65808	3.71368	3.72667	3.62315	3.72027	3.71785	3.77803	3.71377	3.73325	3.64904	3.71048	3.729	3.65153	3.72082	3.71174	3.72498				P29758	18242		P26638	Sars
P26043	Radixin (ESP10)	19684	Rdx	3.76648	3.81889	3.77271	3.80245	3.80648	3.77603	3.71824	3.71141	3.67008	3.75083	3.70376	3.6999	3.79285	3.77242	3.76056	3.70542	3.7423	3.71334	3.72905	3.7154	3.67967	3.75199	3.72216	3.75269				P29788	22370		P26645	Marcks
P26150	3 beta-hydroxysteroid dehydrogenase/Delta 5-->4-isomerase type 3 (3 beta-hydroxysteroid dehydrogenase/Delta 5-->4-isomerase type III) (3-beta-HSD III) [Includes: 3-beta-hydroxy-Delta(5)-steroid dehydrogenase (EC 1.1.1.145) (3-beta-hydroxy-5-ene steroid dehydrogenase) (Progesterone reductase); Steroid Delta-isomerase (EC 5.3.3.1) (Delta-5-3-ketosteroid isomerase)]	15494	Hsd3b3	3.80056	3.78643	3.80681	3.82038	3.83623	3.76577	3.64947	3.80627	3.73664	3.65622	3.61678	3.75413	3.61624	3.65556	3.5831	3.62517	3.70638	3.69761	3.66583	3.70077	3.66449	3.55142	3.73547	3.66905				P30115	14859		P26883	Fkbp1a
P26231	Catenin alpha-1 (102 kDa cadherin-associated protein) (Alpha E-catenin) (CAP102)	12385	Ctnna1	3.63476	3.66725	3.66726	3.66339	3.66144	3.65092	3.69511	3.64514	3.63944	3.66012	3.67082	3.67603	3.70143	3.67471	3.67073	3.67036	3.65274	3.65901	3.6488	3.64804	3.65938	3.66318	3.64783	3.66172				P30275	12716		P27005	S100a8
P26262	Plasma kallikrein (EC 3.4.21.34) (Fletcher factor) (Kininogenin) (Plasma prekallikrein) [Cleaved into: Plasma kallikrein heavy chain; Plasma kallikrein light chain]	16621	Klkb1	3.59335	3.62307	3.64508	3.64942	3.64156	3.63319	3.70374	3.70673	3.62784	3.62698	3.72562	3.66845	3.63231	3.67228	3.72447	3.6486	3.615	3.62931	3.6678	3.74506	3.66369	3.72655	3.61217	3.64596				P30412	19038		P27046	Man2a1
P26350	Prothymosin alpha [Cleaved into: Prothymosin alpha, N-terminally processed; Thymosin alpha]	19231	Ptma	3.67521	3.62843	3.65946	3.71849	3.72198	3.65943	3.87709	3.82362	3.66729	3.81657	3.82611	3.89316	3.85183	3.79531	3.8753	3.82601	3.67066	3.75443	3.80321	3.88928	3.92244	3.87621	3.88488	3.79934				P30416	14228		P27546	Map4
P26369	Splicing factor U2AF 65 kDa subunit (U2 auxiliary factor 65 kDa subunit) (U2 snRNP auxiliary factor large subunit)	22185	U2af2	3.59713	3.60387	3.64659	3.60832	3.59639	3.57599	3.66234	3.64936	3.6458	3.64034	3.66854	3.71063	3.68469	3.65765	3.65333	3.65502	3.66823	3.6711	3.67021	3.68955	3.60238	3.6649	3.67521	3.68308				P30681	97165		P27601	Gna13
P26443	Glutamate dehydrogenase 1, mitochondrial (GDH 1) (EC 1.4.1.3)	14661	Glud1	3.78247	3.82986	3.78304	3.79736	3.82253	3.79371	3.65035	3.65802	3.70654	3.70311	3.68732	3.65799	3.72105	3.7546	3.73268	3.7321	3.71307	3.68513	3.66932	3.67364	3.70369	3.70235	3.67283	3.69302				P30999	12388		P27612	Plaa
P26516	26S proteasome non-ATPase regulatory subunit 7 (26S proteasome regulatory subunit RPN8) (26S proteasome regulatory subunit S12) (Mov34 protein) (Proteasome subunit p40)	17463	Psmd7	3.66662	3.65725	3.66337	3.68365	3.68995	3.72	3.7166	3.74332	3.72449	3.70031	3.73058	3.72322	3.72717	3.74223	3.81218	3.72392	3.70532	3.71074	3.71536	3.71351	3.81999	3.83294	3.70242	3.70092				P31001	13346		P27641	Xrcc5
P26638	Serine--tRNA ligase, cytoplasmic (EC 6.1.1.11) (Seryl-tRNA synthetase) (SerRS) (Seryl-tRNA(Ser/Sec) synthetase)	20226	Sars	3.65863	3.66944	3.64814	3.64146	3.6825	3.65346	3.74437	3.71134	3.73596	3.71947	3.7441	3.70216	3.72538	3.65179	3.65731	3.7128	3.70431	3.70984	3.71064	3.67948	3.72897	3.70806	3.67675	3.70255				P31428	13479		P27659	Rpl3
P26645	Myristoylated alanine-rich C-kinase substrate (MARCKS)	17118	Marcks	3.56298	3.60996	3.54887	3.56846	3.55598	3.60435	3.64092	3.64778	3.5184	3.62855	3.68106	3.56357	3.6504	3.65229	3.63566	3.69475	3.56157	3.6051	3.64083	3.62263	3.58746	3.62476	3.56592	3.6402				P31725	20202		P27661	H2afx
P26883	Peptidyl-prolyl cis-trans isomerase FKBP1A (PPIase FKBP1A) (EC 5.2.1.8) (12 kDa FK506-binding protein) (12 kDa FKBP) (FKBP-12) (Calstabin-1) (FK506-binding protein 1A) (FKBP-1A) (Immunophilin FKBP12) (Rotamase)	14225	Fkbp1a	3.71059	3.69981	3.72922	3.72727	3.73089	3.68905	3.79247	3.7717	3.76677	3.76877	3.78176	3.79297	3.79028	3.74287	3.74077	3.77208	3.77359	3.7574	3.76997	3.79808	3.72858	3.73672	3.79298	3.74697				P31786	13167		P27773	Pdia3
P27005	Protein S100-A8 (Calgranulin-A) (Chemotactic cytokine CP-10) (Leukocyte L1 complex light chain) (Migration inhibitory factor-related protein 8) (MRP-8) (p8) (Pro-inflammatory S100 cytokine) (S100 calcium-binding protein A8)	20201	S100a8	3.57515	3.55364	3.5825	3.54374	3.52685	3.52359	3.62037	3.5973	3.63606	3.70963	3.73798	3.58416	3.51577	3.57258	3.50396	3.64606	3.65545	3.76202	3.67318	3.67796	3.57363	3.45538	3.75984	3.57234				P31938	26395		P27889	Hnf1b
P27046	Alpha-mannosidase 2 (EC 3.2.1.114) (Golgi alpha-mannosidase II) (AMan II) (Man II) (Mannosidase alpha class 2A member 1) (Mannosyl-oligosaccharide 1,3-1,6-alpha-mannosidase)	17158	Man2a1	3.56864	3.59562	3.55204	3.5517	3.61675	3.60667	3.63497	3.6274	3.77918	3.47109	3.62074	3.57259	3.53589	3.57023	3.57961	3.57856	3.6162	3.56474	3.58424	3.69786	3.65899	3.70176	3.63539	3.56203				P32020	20280		P28063	Psmb8
P27546	Microtubule-associated protein 4 (MAP-4)	17758	Map4	3.59015	3.61192	3.62996	3.64298	3.62988	3.60261	3.69012	3.69834	3.69272	3.70654	3.67829	3.69352	3.70146	3.73487	3.7517	3.7231	3.68766	3.67023	3.72	3.71562	3.76715	3.77699	3.68813	3.68837				P32067	20823		P28271	Aco1
P27601	Guanine nucleotide-binding protein subunit alpha-13 (G alpha-13) (G-protein subunit alpha-13)	14674	Gna13	3.65685	3.65808	3.64908	3.63135	3.64884	3.63858	3.63328	3.68765	3.65714	3.60433	3.64985	3.6654	3.62056	3.6874	3.55502	3.58985	3.62568	3.64793	3.64703	3.65001	3.57997	3.64891	3.6709	3.63455				P32233	13494		P28352	Apex1
P27612	Phospholipase A-2-activating protein (PLA2P) (PLAP)	18786	Plaa	3.69182	3.69434	3.67972	3.69725	3.69788	3.71971	3.77452	3.742	3.74885	3.74221	3.74205	3.74052	3.74921	3.73235	3.79814	3.72847	3.74086	3.73626	3.72331	3.74213	3.74945	3.7613	3.73737	3.73514				P32261	11905		P28474	Adh5
P27641	X-ray repair cross-complementing protein 5 (EC 3.6.4.-) (ATP-dependent DNA helicase 2 subunit 2) (ATP-dependent DNA helicase II 80 kDa subunit) (CTC box-binding factor 85 kDa subunit) (CTC85) (CTCBF) (DNA repair protein XRCC5) (Ku autoantigen protein p86 homolog) (Ku80) (Nuclear factor IV)	22596	Xrcc5	3.54313	3.57011	3.54933	3.5443	3.51671	3.55053	3.62862	3.5813	3.56797	3.67718	3.62552	3.63785	3.67362	3.68309	3.65143	3.63145	3.60467	3.64466	3.68442	3.66657	3.65027	3.72131	3.63415	3.66578				P32848	19293		P28650	Adssl1
P27659	60S ribosomal protein L3 (J1 protein)	27367	Rpl3	3.68019	3.7215	3.68927	3.68156	3.72011	3.69378	3.77022	3.72962	3.71489	3.7616	3.75861	3.74097	3.78758	3.71422	3.68494	3.76109	3.74236	3.743	3.73037	3.72814	3.57724	3.68607	3.72215	3.7392				P32883	16653		P28653	Bgn
P27661	Histone H2AX (H2a/x) (Histone H2A.X)	15270	H2afx	3.52215	3.5495	3.49551	3.54219	3.60112	3.5825	3.73644	3.71377	3.59073	3.6857	3.653	3.71027	3.72709	3.72803	3.67414	3.7491	3.67479	3.65416	3.69666	3.71744	3.57975	3.66958	3.70388	3.65247				P32921	22375		P28656	Nap1l1
P27773	Protein disulfide-isomerase A3 (EC 5.3.4.1) (58 kDa glucose-regulated protein) (58 kDa microsomal protein) (p58) (Disulfide isomerase ER-60) (Endoplasmic reticulum resident protein 57) (ER protein 57) (ERp57) (Endoplasmic reticulum resident protein 60) (ER protein 60) (ERp60)	14827	Pdia3	3.70517	3.71184	3.71639	3.70674	3.69783	3.71632	3.75226	3.73587	3.72347	3.72758	3.73935	3.741	3.79056	3.71732	3.70449	3.75116	3.72382	3.73732	3.75197	3.74955	3.63782	3.68008	3.74616	3.75314				P33174	16571		P28658	Atxn10
P27889	Hepatocyte nuclear factor 1-beta (HNF-1-beta) (HNF-1B) (Homeoprotein LFB3) (Transcription factor 2) (TCF-2)	21410	Hnf1b	3.67829	3.63164	NA	NA	3.69491	3.71022	3.79766	3.76325	NA	NA	3.70459	3.67897	3.70629	3.77198	NA	NA	3.71421	3.66576	3.69827	3.70632	NA	NA	3.68955	3.69676				P33622	11814		P28659	Celf1
P28063	Proteasome subunit beta type-8 (EC 3.4.25.1) (Low molecular mass protein 7) (Macropain subunit C13) (Multicatalytic endopeptidase complex subunit C13) (Proteasome component C13) (Proteasome subunit beta-5i)	16913	Psmb8	3.66564	3.67262	3.64596	3.63562	3.59674	3.68333	3.73878	3.73288	3.70904	3.72556	3.73368	3.66155	3.76273	3.7349	3.69529	3.702	3.72984	3.76303	3.78693	3.75533	3.68757	3.74245	3.70295	3.77819				P34022	19385		P28660	Nckap1
P28271	Cytoplasmic aconitate hydratase (Aconitase) (EC 4.2.1.3) (Citrate hydro-lyase) (Iron regulatory protein 1) (IRP1) (Iron-responsive element-binding protein 1) (IRE-BP 1)	11428	Aco1	3.75762	3.7599	3.76083	3.75541	3.74652	3.73391	3.74495	3.70906	3.74668	3.73413	3.71812	3.76763	3.71214	3.68782	3.65672	3.72772	3.71952	3.74245	3.71315	3.70897	3.6747	3.65255	3.74414	3.72462				P34152	14083		P28661	Septin4
P28352	DNA-(apurinic or apyrimidinic site) lyase (EC 3.1.-.-) (EC 4.2.99.18) (APEX nuclease) (APEN) (Apurinic-apyrimidinic endonuclease 1) (AP endonuclease 1) (REF-1) (Redox factor-1) [Cleaved into: DNA-(apurinic or apyrimidinic site) lyase, mitochondrial]	11792	Apex1	3.65967	3.61316	3.56863	3.58041	3.60591	3.67393	3.69723	3.70659	3.68874	3.70234	3.70285	3.81861	3.64766	3.65529	3.76896	3.72324	3.74268	3.76357	3.75149	3.74481	3.74029	3.72618	3.72925	3.71792				P34884	17319		P28665	Mug1
P28474	Alcohol dehydrogenase class-3 (EC 1.1.1.1) (Alcohol dehydrogenase 2) (Alcohol dehydrogenase 5) (Alcohol dehydrogenase B2) (ADH-B2) (Alcohol dehydrogenase class-III) (Glutathione-dependent formaldehyde dehydrogenase) (FALDH) (FDH) (GSH-FDH) (EC 1.1.1.-) (S-(hydroxymethyl)glutathione dehydrogenase) (EC 1.1.1.284)	11532	Adh5	3.72442	3.75286	3.7563	3.76053	3.74163	3.73473	3.67019	3.67892	3.74486	3.69779	3.70611	3.71803	3.65662	3.69127	3.64092	3.74582	3.7029	3.72968	3.72191	3.70962	3.60716	3.63539	3.70096	3.6886				P34914	13850		P28667	Marcksl1
P28650	Adenylosuccinate synthetase isozyme 1 (AMPSase 1) (AdSS 1) (EC 6.3.4.4) (Adenylosuccinate synthetase, basic isozyme) (Adenylosuccinate synthetase, muscle isozyme) (M-type adenylosuccinate synthetase) (IMP--aspartate ligase 1)	11565	Adssl1	3.51994	3.53182	NA	NA	3.51614	3.5237	3.55011	3.51028	NA	NA	3.52548	3.44432	3.5357	3.48419	NA	NA	3.5093	3.45851	3.47926	3.42599	NA	NA	3.45871	3.38697				P35123	22258		P28740	Kif2a
P28653	Biglycan (Bone/cartilage proteoglycan I) (PG-S1)	12111	Bgn	3.69419	3.67329	3.69488	3.68794	3.61991	3.6419	3.63092	3.63861	3.66721	3.65656	3.70803	3.64834	3.60189	3.61449	3.59581	3.72666	3.66772	3.63163	3.65096	3.70266	3.58811	3.56825	3.66647	3.66548				P35235	19247		P28741	Kif3a
P28656	Nucleosome assembly protein 1-like 1 (Brain protein DN38) (NAP-1-related protein)	53605	Nap1l1	3.52874	3.58831	3.55086	3.5385	3.54613	3.5314	3.61972	3.56815	3.64052	3.59039	3.65142	3.61958	3.67244	3.60178	3.68718	3.62714	3.6459	3.61894	3.59615	3.60864	3.60756	3.65229	3.58537	3.60649				P35278	19345		P28798	Grn
P28658	Ataxin-10 (Brain protein E46) (Spinocerebellar ataxia type 10 protein homolog)	54138	Atxn10	3.66936	3.70423	3.68108	3.70303	3.67254	3.69401	3.75852	3.69155	3.70139	3.80217	3.70998	3.68357	3.77265	3.69204	3.77079	3.70636	3.71168	3.67137	3.721	3.78903	3.7698	3.75551	3.7224	3.72766				P35279	19346		P28825	Mep1a
P28659	CUGBP Elav-like family member 1 (CELF-1) (50 kDa nuclear polyadenylated RNA-binding protein) (Brain protein F41) (Bruno-like protein 2) (CUG triplet repeat RNA-binding protein 1) (CUG-BP1) (CUG-BP- and ETR-3-like factor 1) (Deadenylation factor CUG-BP) (Deadenylation factor EDEN-BP) (Embryo deadenylation element-binding protein homolog) (EDEN-BP homolog) (RNA-binding protein BRUNOL-2)	13046	Celf1	3.62481	3.6559	3.66182	3.65565	3.67663	3.62008	3.75098	3.70147	3.64009	3.71249	3.71255	3.67681	3.7346	3.72506	3.6835	3.6984	3.6928	3.67512	3.684	3.71218	3.62944	3.7012	3.68686	3.69594				P35282	216344		P28843	Dpp4
P28660	Nck-associated protein 1 (NAP 1) (Brain protein H19) (MH19) (Membrane-associated protein HEM-2) (p125Nap1)	50884	Nckap1	3.73761	3.75977	3.70378	3.68495	3.72359	3.74487	3.72667	3.69038	3.68041	3.70766	3.74775	3.68918	3.71959	3.67431	3.75133	3.70755	3.72464	3.70591	3.69329	3.71652	3.67361	3.74723	3.72385	3.72214				P35290	19336		P28867	Prkcd
P28661	Septin-4 (Brain protein H5) (Peanut-like protein 2)	18952	Septin4	NA	3.72501	3.75496	3.73695	3.72725	NA	NA	3.69415	3.67652	3.68773	3.70389	NA	NA	3.72226	3.76035	3.612	3.67805	NA	NA	3.65476	3.78354	3.80487	3.69937	NA				P35292	19329		P29341	Pabpc1
P28665	Murinoglobulin-1 (MuG1)	17836	Mug1	3.65295	3.66674	3.71325	3.67627	3.67588	3.65648	3.72327	3.72759	3.5116	3.68452	3.73361	3.70336	3.6732	3.71008	3.70255	3.66211	3.64128	3.66581	3.65802	3.70999	3.60798	3.63808	3.67209	3.64235				P35293	19330		P29351	Ptpn6
P28667	MARCKS-related protein (Brain protein F52) (MARCKS-like protein 1) (Macrophage myristoylated alanine-rich C kinase substrate) (Mac-MARCKS) (MacMARCKS)	17357	Marcksl1	3.46437	3.5259	3.55236	3.60458	3.46495	3.56419	3.64237	3.70091	3.56791	3.74153	3.7185	3.57321	3.77145	3.78943	3.77744	3.59022	3.61585	3.71774	3.64766	3.75191	3.94998	3.8908	3.66269	3.68571				P35295	19332		P29387	Gnb4
P28740	Kinesin-like protein KIF2A (Kinesin-2)	16563	Kif2a	NA	3.57786	3.58699	3.5369	3.60561	NA	NA	3.66904	3.567	3.6451	3.68042	NA	NA	3.64187	3.67528	3.67327	3.66827	NA	NA	3.66713	3.67478	3.67296	3.65835	NA				P35486	18597		P29391	Ftl1
P28741	Kinesin-like protein KIF3A (Microtubule plus end-directed kinesin motor 3A)	16568	Kif3a	NA	3.48846	3.29018	3.36085	3.52262	NA	NA	3.54681	3.43115	3.57997	3.53389	NA	NA	3.64515	3.61106	3.50963	3.53125	NA	NA	3.50603	3.72621	3.68106	3.54317	NA				P35505	14085		P29416	Hexa
P28798	Progranulin (PGRN) (Acrogranin) (Epithelin/granulin precursor) (Glycoprotein of 88 Kda) (GP88) (Glycoprotein 88) (PC cell-derived growth factor) (PCDGF) (Proepithelin) (PEPI) [Cleaved into: Paragranulin; Granulin-1; Granulin-2; Granulin-3; Granulin-4; Granulin-5; Granulin-6; Granulin-7]	14824	Grn	3.61319	3.61748	3.56197	3.6306	3.62013	3.64199	3.68066	3.68613	3.6723	3.6288	3.66376	3.60094	3.72479	3.79985	3.81884	3.68174	3.66528	3.64777	3.70125	3.64064	3.83001	3.78068	3.66933	3.66567				P35550	14113		P29533	Vcam1
P28825	Meprin A subunit alpha (EC 3.4.24.18) (Endopeptidase-2) (MEP-1)	17287	Mep1a	3.81605	3.76664	3.8025	3.68412	3.79405	3.74739	3.61748	3.66781	3.59804	3.58546	3.58829	3.6288	3.57099	3.6196	3.53066	3.51111	3.6468	3.6383	3.65578	3.6208	3.6297	3.53088	3.62713	3.69183				P35564	12330		P29595	Nedd8
P28843	Dipeptidyl peptidase 4 (EC 3.4.14.5) (Dipeptidyl peptidase IV) (DPP IV) (T-cell activation antigen CD26) (Thymocyte-activating molecule) (THAM) (CD antigen CD26) [Cleaved into: Dipeptidyl peptidase 4 membrane form (Dipeptidyl peptidase IV membrane form); Dipeptidyl peptidase 4 soluble form (Dipeptidyl peptidase IV soluble form)]	13482	Dpp4	3.71249	3.68343	3.67529	3.67669	3.69454	3.71339	3.74109	3.72123	3.76517	3.66687	3.79972	3.76394	3.7292	3.66242	3.65547	3.68223	3.71017	3.70802	3.70409	3.66731	3.7269	3.75376	3.63719	3.72245				P35576	14377		P29699	Ahsg
P28867	Protein kinase C delta type (EC 2.7.11.13) (Tyrosine-protein kinase PRKCD) (EC 2.7.10.2) (nPKC-delta) [Cleaved into: Protein kinase C delta type regulatory subunit; Protein kinase C delta type catalytic subunit (Sphingosine-dependent protein kinase-1) (SDK1)]	18753	Prkcd	3.72622	3.69368	3.63847	3.66804	3.70361	3.72131	3.68212	3.69763	3.70629	3.77329	3.75232	3.75832	3.66249	3.73148	3.74453	3.68232	3.68193	3.74025	3.74851	3.72994	3.72734	3.75293	3.7347	3.72906				P35585	11767		P29758	Oat
P29341	Polyadenylate-binding protein 1 (PABP-1) (Poly(A)-binding protein 1)	18458	Pabpc1	3.73739	3.70092	3.69793	3.6929	3.69955	3.72067	3.74387	3.73815	3.71715	3.75428	3.73451	3.73655	3.73976	3.75369	3.74236	3.73321	3.74278	3.77095	3.73448	3.73671	3.70089	3.72172	3.7345	3.73258				P35601	19687		P29788	Vtn
P29351	Tyrosine-protein phosphatase non-receptor type 6 (EC 3.1.3.48) (70Z-SHP) (Hematopoietic cell protein-tyrosine phosphatase) (PTPTY-42) (Protein-tyrosine phosphatase 1C) (PTP-1C) (SH-PTP1) (SHP-1)	15170	Ptpn6	3.70189	3.72644	3.70447	3.69633	3.72151	3.70598	3.77066	3.77424	3.71742	3.79748	3.78225	3.73449	3.75634	3.7563	3.76165	3.75272	3.74478	3.75227	3.75284	3.77568	3.684	3.76516	3.75611	3.75901				P35700	18477		P30115	Gsta3
P29387	Guanine nucleotide-binding protein subunit beta-4 (Transducin beta chain 4)	14696	Gnb4	3.55366	3.47064	NA	NA	3.47047	3.49984	3.55815	3.54929	NA	NA	3.50797	3.51255	3.51668	3.58388	NA	NA	3.57293	3.51042	3.52411	3.54843	NA	NA	3.5443	3.49097				P35762	12520		P30275	Ckmt1
P29391	Ferritin light chain 1 (Ferritin L subunit 1)	#N/A	Ftl1	3.65734	3.7611	3.76012	3.72965	3.71066	3.6997	3.66356	3.69262	3.81785	3.70663	3.74958	3.65847	3.7476	3.773	3.7442	3.74889	3.72419	3.69608	3.75886	3.69053	3.70918	3.69921	3.73541	3.71514				P35821	19246		P30412	Ppic
P29416	Beta-hexosaminidase subunit alpha (EC 3.2.1.52) (Beta-N-acetylhexosaminidase subunit alpha) (Hexosaminidase subunit A) (N-acetyl-beta-glucosaminidase subunit alpha)	15211	Hexa	NA	3.56156	3.69978	3.66489	3.57606	NA	NA	3.74123	3.70036	3.72784	3.74696	NA	NA	3.70298	3.65346	3.77132	3.77516	NA	NA	3.74436	3.66946	3.66016	3.78369	NA				P35822	19272		P30416	Fkbp4
P29533	Vascular cell adhesion protein 1 (V-CAM 1) (VCAM-1) (CD antigen CD106)	#N/A	Vcam1	3.59518	3.61562	3.65282	3.63467	3.61307	3.62648	3.81307	3.69283	3.66816	3.74081	3.74447	3.57639	3.67058	3.6508	3.6784	3.6394	3.63973	3.54696	3.68612	3.83363	3.76935	3.84888	3.6965	3.72364				P35846	14275		P30681	Hmgb2
P29595	NEDD8 (Neddylin) (Neural precursor cell expressed developmentally down-regulated protein 8) (NEDD-8) (Ubiquitin-like protein Nedd8)	18002	Nedd8	3.70173	3.69888	3.68792	3.69749	3.69109	3.70194	3.73246	3.68673	3.73173	3.72505	3.72739	3.64566	3.74595	3.78112	3.73951	3.72544	3.6892	3.6088	3.5927	3.62021	3.65796	3.75265	3.62553	3.72297				P35979	269261		P30999	Ctnnd1
P29699	Alpha-2-HS-glycoprotein (Countertrypin) (Fetuin-A)	11625	Ahsg	3.68199	3.66598	3.64768	3.68246	3.65646	3.67894	3.73049	3.72644	3.68693	3.7036	3.79004	3.69158	3.68496	3.76878	3.75891	3.67578	3.684	3.67861	3.68399	3.7271	3.70104	3.73178	3.70031	3.69019				P35980	19899		P31001	Des
P29758	Ornithine aminotransferase, mitochondrial (EC 2.6.1.13) (Ornithine--oxo-acid aminotransferase)	18242	Oat	3.70588	3.76157	3.7228	3.72595	3.72435	3.72372	3.60092	3.66748	3.65603	3.80468	3.67445	3.65516	3.61422	3.63132	3.65558	3.68226	3.6651	3.65417	3.63332	3.68671	3.64795	3.64617	3.64011	3.63084				P36371	21355		P31230	Aimp1
P29788	Vitronectin (VN) (S-protein) (Serum-spreading factor)	22370	Vtn	3.70276	3.64649	3.62908	3.64475	3.65613	3.67121	3.71972	3.75936	3.6816	3.71452	3.80916	3.66344	3.73982	3.76102	3.72855	3.77149	3.69955	3.74072	3.7285	3.75009	3.66985	3.66059	3.68011	3.67201				P36552	12892		P31428	Dpep1
P30115	Glutathione S-transferase A3 (EC 2.5.1.18) (GST class-alpha member 3) (Glutathione S-transferase Ya3) (Glutathione S-transferase Yc)	14859	Gsta3	3.88575	3.71036	3.87016	3.86856	3.75507	3.85715	3.6892	3.65845	3.70329	3.577	3.62754	3.59255	3.5901	3.63388	3.6002	3.57681	3.57192	3.64461	3.67416	3.54831	3.64886	3.56524	3.7271	3.73783				P36916	14670		P31725	S100a9
P30275	Creatine kinase U-type, mitochondrial (EC 2.7.3.2) (Acidic-type mitochondrial creatine kinase) (Mia-CK) (Ubiquitous mitochondrial creatine kinase) (U-MtCK)	12716	Ckmt1	3.68408	3.74456	3.71428	3.7489	3.76182	3.7601	3.57286	3.57974	3.60477	3.53855	3.58172	3.57761	3.56519	3.60285	3.59688	3.49354	3.58354	3.57754	3.56408	3.56679	3.62814	3.57614	3.57655	3.58344				P36993	19043		P31786	Dbi
P30412	Peptidyl-prolyl cis-trans isomerase C (PPIase C) (EC 5.2.1.8) (Cyclophilin C) (Rotamase C)	19038	Ppic	3.64052	3.50867	3.59655	3.61479	3.55635	3.6224	3.53844	3.52509	3.55805	3.54082	3.50993	3.622	3.55425	3.39597	3.42587	3.52102	3.62153	3.70211	3.65934	3.59708	3.50067	3.36398	3.71622	3.63956				P37040	18984		P31938	Map2k1
P30416	Peptidyl-prolyl cis-trans isomerase FKBP4 (PPIase FKBP4) (EC 5.2.1.8) (52 kDa FK506-binding protein) (52 kDa FKBP) (FKBP-52) (59 kDa immunophilin) (p59) (FK506-binding protein 4) (FKBP-4) (FKBP59) (HSP-binding immunophilin) (HBI) (Immunophilin FKBP52) (Rotamase) [Cleaved into: Peptidyl-prolyl cis-trans isomerase FKBP4, N-terminally processed]	14228	Fkbp4	3.73712	3.70886	3.6886	3.70911	3.71435	3.74104	3.75293	3.71807	3.72117	3.76897	3.74389	3.73798	3.71118	3.71216	3.68943	3.75076	3.71762	3.74554	3.71034	3.70235	3.68305	3.70027	3.7025	3.71945				P37804	21345		P32020	Scp2
P30681	High mobility group protein B2 (High mobility group protein 2) (HMG-2)	97165	Hmgb2	3.55513	3.5629	3.48815	3.47869	3.59645	3.55201	3.75578	3.76857	3.59671	3.65363	3.67963	3.81669	3.66214	3.68433	3.86378	3.83653	3.77018	3.72827	3.69662	3.81362	3.60464	3.74022	3.71942	3.6554				P37889	14115		P32067	Ssb
P30999	Catenin delta-1 (Cadherin-associated Src substrate) (CAS) (p120 catenin) (p120(ctn)) (p120(cas))	12388	Ctnnd1	3.63336	3.63936	3.60577	3.61214	3.64438	3.63975	3.71339	3.65182	3.62511	3.6351	3.67443	3.66659	3.6997	3.68599	3.70819	3.6756	3.65277	3.65101	3.62794	3.6258	3.70886	3.71759	3.64358	3.63291				P37913	16881		P32233	Drg1
P31001	Desmin	13346	Des	3.63924	3.67971	3.6394	3.63087	3.66429	3.65045	3.642	3.6878	3.64862	3.68345	3.6646	3.59085	3.63828	3.65137	3.6161	3.67138	3.63717	3.63822	3.64041	3.64826	3.62633	3.60982	3.66223	3.65827				P38060	15356		P32261	Serpinc1
P31230	Aminoacyl tRNA synthase complex-interacting multifunctional protein 1 (Multisynthase complex auxiliary component p43) [Cleaved into: Endothelial monocyte-activating polypeptide 2 (EMAP-2) (Endothelial monocyte-activating polypeptide II) (EMAP-II) (Small inducible cytokine subfamily E member 1)]	#N/A	Aimp1	3.64251	3.67043	3.62991	3.66914	3.64816	3.66493	3.77881	3.72063	3.69915	3.73486	3.70232	3.72235	3.76752	3.77565	3.7968	3.70479	3.70117	3.7006	3.73045	3.70724	3.74852	3.79562	3.69746	3.7191				P38647	15526		P32848	Pvalb
P31428	Dipeptidase 1 (EC 3.4.13.19) (Membrane-bound dipeptidase 1) (MBD-1) (Microsomal dipeptidase) (Renal dipeptidase)	13479	Dpep1	3.76296	3.79586	3.79868	3.79348	3.80306	3.76675	3.59807	3.58859	3.62689	3.63467	3.58989	3.5871	3.62226	3.54945	3.62536	3.63863	3.63062	3.56783	3.60317	3.57582	3.62176	3.66013	3.60277	3.63062				P39039	17194		P32883	Kras
P31725	Protein S100-A9 (Calgranulin-B) (Leukocyte L1 complex heavy chain) (Migration inhibitory factor-related protein 14) (MRP-14) (p14) (S100 calcium-binding protein A9)	20202	S100a9	3.62591	3.59944	3.58675	3.58134	3.60697	3.63199	3.63489	3.71107	3.68482	3.70195	3.70418	3.6773	3.62673	3.64112	3.57574	3.73074	3.72547	3.80302	3.70214	3.74356	3.44132	3.54642	3.82769	3.66116				P39054	13430		P32921	Wars
P31786	Acyl-CoA-binding protein (ACBP) (Diazepam-binding inhibitor) (DBI) (Endozepine) (EP)	13167	Dbi	3.81035	3.79907	3.79666	3.77303	3.78557	3.78229	3.75207	3.74439	3.78115	3.80592	3.73476	3.81681	3.80016	3.75826	3.70166	3.73539	3.75184	3.81062	3.83049	3.75135	3.69365	3.73977	3.82825	3.83204				P39061	12822		P33174	Kif4
P31938	Dual specificity mitogen-activated protein kinase kinase 1 (MAP kinase kinase 1) (MAPKK 1) (EC 2.7.12.2) (ERK activator kinase 1) (MAPK/ERK kinase 1) (MEK 1)	26395	Map2k1	3.73342	3.70531	3.67064	3.65029	3.67064	3.70429	3.68056	3.6909	3.72708	3.73828	3.69656	3.72063	3.658	3.68357	3.66499	3.67391	3.67871	3.71174	3.7163	3.73171	3.72601	3.67775	3.69394	3.70388				P39429	22030		P33622	Apoc3
P32020	Non-specific lipid-transfer protein (NSL-TP) (EC 2.3.1.176) (Propanoyl-CoA C-acyltransferase) (SCP-chi) (SCPX) (Sterol carrier protein 2) (SCP-2) (Sterol carrier protein X) (SCP-X)	20280	Scp2	3.81012	3.80699	3.7903	3.82415	3.85078	3.82024	3.67084	3.67529	3.68054	3.64535	3.62507	3.69764	3.65754	3.64922	3.64177	3.72746	3.71054	3.73156	3.68272	3.68117	3.6478	3.62006	3.73212	3.69269				P39447	21872		P34022	Ranbp1
P32067	Lupus La protein homolog (La autoantigen homolog) (La ribonucleoprotein)	20823	Ssb	3.68478	3.62111	3.67332	3.66602	3.63689	3.68845	3.71867	3.74159	3.73303	3.66857	3.73821	3.78962	3.71463	3.67598	3.58569	3.71199	3.73348	3.78225	3.76025	3.78832	3.61106	3.63252	3.75766	3.74692				P39876	21859		P34152	Ptk2
P32233	Developmentally-regulated GTP-binding protein 1 (DRG-1) (Neural precursor cell expressed developmentally down-regulated protein 3) (NEDD-3) (Translation factor GTPase DRG1) (TRAFAC GTPase DRG1) (EC 3.6.5.-)	13494	Drg1	3.63316	3.68387	3.66739	3.67605	3.66602	3.64627	3.75659	3.68621	3.67904	3.69862	3.75363	3.7027	3.77825	3.72252	3.77112	3.69364	3.70029	3.67785	3.68866	3.69278	3.79801	3.82938	3.69894	3.68914				P40124	12331		P34884	Mif
P32261	Antithrombin-III (ATIII) (Serpin C1)	11905	Serpinc1	3.69935	3.69374	3.74234	3.72679	3.7074	3.68597	3.72681	3.73123	3.66648	3.70638	3.7974	3.69114	3.67922	3.68673	3.70921	3.67836	3.68215	3.67576	3.68349	3.79205	3.71751	3.74338	3.71727	3.68435				P40142	21881		P34914	Ephx2
P32848	Parvalbumin alpha	19293	Pvalb	3.75537	3.80617	3.67208	3.7125	3.77642	3.80743	3.55625	3.54787	3.67991	3.51993	3.55863	3.58779	3.52386	3.50943	3.56372	3.47808	3.56993	3.56663	3.57251	3.52006	3.58953	3.5812	3.52706	3.57843				P40237	12521		P35123	Usp4
P32883	GTPase KRas (K-Ras 2) (Ki-Ras) (c-K-ras) (c-Ki-ras) [Cleaved into: GTPase KRas, N-terminally processed]	16653	Kras	3.6522	3.55796	3.61469	3.53873	3.58484	3.56048	3.65564	3.57918	3.55846	3.56254	3.5311	3.57467	3.56495	3.60583	3.54889	3.53904	3.55109	3.60017	3.57867	3.50583	3.35303	3.61155	3.52311	3.53521				P40240	12527		P35235	Ptpn11
P32921	Tryptophan--tRNA ligase, cytoplasmic (EC 6.1.1.2) (Tryptophanyl-tRNA synthetase) (TrpRS) [Cleaved into: T1-TrpRS; T2-TrpRS]	22375	Wars	3.60402	3.64692	3.6445	3.62539	3.63722	3.60908	3.64205	3.67537	3.64459	3.64289	3.65938	3.68197	3.64931	3.64626	3.64772	3.68597	3.68776	3.66891	3.64504	3.68758	3.65155	3.72993	3.68867	3.6462				P40336	30930		P35278	Rab5c
P33174	Chromosome-associated kinesin KIF4 (Chromokinesin)	16571	Kif4	NA	3.23966	3.13516	2.94502	3.25223	NA	NA	3.36842	3.37922	3.48305	3.46579	NA	NA	3.59479	3.56205	3.46961	3.42038	NA	NA	3.45015	3.54948	3.65853	3.40335	NA				P40630	21780		P35279	Rab6a
P33622	Apolipoprotein C-III (Apo-CIII) (ApoC-III) (Apolipoprotein C3)	11814	Apoc3	3.6319	3.5743	3.62834	3.61366	3.54901	3.75878	3.58031	3.71452	3.72242	3.55512	3.58256	3.81093	3.56941	3.52865	3.57953	3.63185	3.6736	3.76564	3.67073	3.7476	3.55905	3.56277	3.6743	3.68107				P40936	21743		P35282	Rab21
P34022	Ran-specific GTPase-activating protein (HpaII tiny fragments locus 9a protein) (Ran-binding protein 1) (RANBP1)	19385	Ranbp1	3.67112	3.69454	3.66881	3.69442	3.68899	3.66192	3.81588	3.77993	3.739	3.79852	3.81269	3.77233	3.82638	3.80912	3.82403	3.85308	3.80562	3.77415	3.76829	3.7837	3.69219	3.79328	3.78015	3.77462				P41105	19943		P35290	Rab24
P34152	Focal adhesion kinase 1 (FADK 1) (EC 2.7.10.2) (Focal adhesion kinase-related nonkinase) (FRNK) (Protein-tyrosine kinase 2) (p125FAK) (pp125FAK)	14083	Ptk2	3.63786	3.56681	NA	NA	3.55498	3.63385	3.52637	3.63545	NA	NA	3.6077	3.60165	3.51795	3.59088	NA	NA	3.57476	3.6104	3.57664	3.60631	NA	NA	3.59781	3.63458				P41216	14081		P35292	Rab17
P34884	Macrophage migration inhibitory factor (MIF) (EC 5.3.2.1) (Delayed early response protein 6) (DER6) (Glycosylation-inhibiting factor) (GIF) (L-dopachrome isomerase) (L-dopachrome tautomerase) (EC 5.3.3.12) (Phenylpyruvate tautomerase)	17319	Mif	3.62677	3.52951	3.64658	3.5594	3.56368	3.61325	3.61696	3.64147	3.80343	3.46686	3.6303	3.80304	3.56547	3.45396	3.39114	3.47298	3.56782	3.65407	3.73174	3.67739	3.38805	3.45387	3.74046	3.70541				P41241	12988		P35293	Rab18
P34914	Bifunctional epoxide hydrolase 2 [Includes: Cytosolic epoxide hydrolase 2 (CEH) (EC 3.3.2.10) (Epoxide hydratase) (Soluble epoxide hydrolase) (SEH); Lipid-phosphate phosphatase (EC 3.1.3.76)]	13850	Ephx2	3.77161	3.77441	3.80185	3.77316	3.77623	3.78067	3.67032	3.62451	3.69637	3.73236	3.6482	3.62975	3.63216	3.73466	3.66925	3.6281	3.63059	3.67288	3.67533	3.77407	3.64272	3.63533	3.75815	3.73062				P41317	17195		P35295	Rab20
P35123	Ubiquitin carboxyl-terminal hydrolase 4 (EC 3.4.19.12) (Deubiquitinating enzyme 4) (Ubiquitin thioesterase 4) (Ubiquitin-specific-processing protease 4) (Ubiquitous nuclear protein)	22258	Usp4	3.62928	3.60822	3.56087	3.57973	3.59407	3.64577	3.63948	3.61489	3.5835	3.64126	3.61954	3.61112	3.61792	3.67424	3.72569	3.62363	3.62118	3.59482	3.60657	3.61003	3.73297	3.72783	3.60432	3.61364				P41438	20509		P35441	Thbs1
P35235	Tyrosine-protein phosphatase non-receptor type 11 (EC 3.1.3.48) (Protein-tyrosine phosphatase SYP) (SH-PTP2) (SHP-2) (Shp2)	19247	Ptpn11	3.63619	3.63015	3.67042	3.66348	3.63272	3.64239	3.66452	3.66243	3.65568	3.66126	3.6677	3.64307	3.66234	3.66603	3.5682	3.66088	3.65327	3.63824	3.63859	3.68756	3.62867	3.60198	3.66207	3.65714				P41731	12512		P35486	Pdha1
P35278	Ras-related protein Rab-5C	19345	Rab5c	3.74295	3.73359	3.74826	3.74202	3.69921	3.73223	3.66324	3.64797	3.73195	3.69817	3.66712	3.74078	3.66111	3.68283	3.68963	3.66907	3.69918	3.74041	3.72404	3.71147	3.6376	3.71445	3.72019	3.72405				P42125	13177		P35505	Fah
P35279	Ras-related protein Rab-6A (Rab-6)	19346	Rab6a	3.65761	3.66738	3.6634	3.65888	3.68062	3.67893	3.66261	3.6794	3.68622	3.69809	3.70285	3.6359	3.69406	3.70713	3.71951	3.67986	3.66801	3.67675	3.66684	3.6935	3.54945	3.72426	3.66048	3.67941				P42128	17425		P35550	Fbl
P35282	Ras-related protein Rab-21 (Rab-12)	216344	Rab21	3.6601	3.69874	3.76098	3.68953	3.7024	3.6991	3.73101	3.6548	3.65907	3.61569	3.68436	3.68984	3.70513	3.73195	3.71301	3.67058	3.67772	3.67902	3.63887	3.67506	3.66554	3.68685	3.6956	3.68756				P42208	18000		P35564	Canx
P35290	Ras-related protein Rab-24 (Rab-16)	19336	Rab24	3.60387	3.63367	NA	NA	3.63812	3.59914	3.65457	3.64907	NA	NA	3.62992	3.5899	3.63351	3.60758	NA	NA	3.61616	3.5933	3.6229	3.55001	NA	NA	3.59378	3.60233				P42227	20848		P35576	G6pc
P35292	Ras-related protein Rab-17	19329	Rab17	3.6634	3.71469	3.73372	3.70137	3.71658	3.69458	3.68545	3.66973	3.70324	3.69037	3.66391	3.63666	3.73307	3.68927	3.64178	3.66199	3.68951	3.61634	3.63517	3.71121	3.69737	3.6528	3.72174	3.71357				P42230	20850		P35585	Ap1m1
P35293	Ras-related protein Rab-18	19330	Rab18	3.72573	3.7413	3.70199	3.71538	3.72765	3.72275	3.71362	3.68841	3.68157	3.68581	3.69117	3.70604	3.74133	3.76601	3.72314	3.69462	3.70676	3.69848	3.70291	3.69616	3.60648	3.70536	3.69962	3.72289				P42567	13858		P35601	Rfc1
P35295	Ras-related protein Rab-20	19332	Rab20	NA	3.43162	3.44136	3.50158	3.46839	NA	NA	3.5029	3.44632	3.64502	3.57944	NA	NA	3.60357	3.53989	3.48548	3.44645	NA	NA	3.5535	3.56907	3.62229	3.52929	NA				P42669	19290		P35700	Prdx1
P35441	Thrombospondin-1 (Glycoprotein G)	#N/A	Thbs1	NA	3.54405	3.59428	3.56591	3.55962	NA	NA	3.64994	3.51787	3.66078	3.6952	NA	NA	3.61414	3.55952	3.68435	3.5601	NA	NA	3.64855	3.82785	3.65352	3.59214	NA				P42703	16880		P35762	Cd81
P35486	Pyruvate dehydrogenase E1 component subunit alpha, somatic form, mitochondrial (EC 1.2.4.1) (PDHE1-A type I)	18597	Pdha1	3.72728	3.7418	3.71056	3.70162	3.72414	3.71922	3.64461	3.64026	3.65083	3.67033	3.62293	3.61278	3.67718	3.68663	3.64818	3.65641	3.67465	3.66262	3.64197	3.63511	3.67767	3.6591	3.64656	3.64679				P42932	12469		P35821	Ptpn1
P35505	Fumarylacetoacetase (FAA) (EC 3.7.1.2) (Beta-diketonase) (Fumarylacetoacetate hydrolase)	14085	Fah	3.78212	3.77	3.79141	3.7741	3.75	3.77724	3.64578	3.71087	3.6743	3.6704	3.65	3.72731	3.65187	3.66255	3.65394	3.7224	3.728	3.72563	3.64498	3.67281	3.64422	3.64678	3.66809	3.67328				P43024	12861		P35822	Ptprk
P35550	rRNA 2'-O-methyltransferase fibrillarin (EC 2.1.1.-) (Histone-glutamine methyltransferase) (Nucleolar protein 1)	14113	Fbl	3.66624	3.68598	3.66654	3.66414	3.68452	3.69013	3.78269	3.75319	3.68374	3.73922	3.77057	3.75834	3.76836	3.78508	3.75368	3.77545	3.70586	3.72595	3.74711	3.73069	3.71214	3.76967	3.72115	3.72785				P43247	17685		P35846	Folr1
P35564	Calnexin	12330	Canx	3.70671	3.69131	3.72465	3.71934	3.68085	3.69856	3.68807	3.71161	3.73422	3.75502	3.71896	3.73399	3.73407	3.69081	3.6623	3.74966	3.7239	3.76313	3.77048	3.76284	3.64233	3.66335	3.76326	3.74048				P43274	50709		P35922	Fmr1
P35576	Glucose-6-phosphatase (G-6-Pase) (G6Pase) (EC 3.1.3.9)	14377	G6pc	3.51624	3.55435	3.63689	3.63927	3.53307	3.56842	3.57879	3.57094	3.60621	3.56394	3.56469	3.58701	3.52437	3.5438	3.52671	3.52818	3.58145	3.61003	3.58546	3.65906	3.4679	3.51273	3.63637	3.58056				P43275	80838		P35979	Rpl12
P35585	AP-1 complex subunit mu-1 (AP-mu chain family member mu1A) (Adaptor protein complex AP-1 subunit mu-1) (Adaptor-related protein complex 1 subunit mu-1) (Clathrin assembly protein complex 1 mu-1 medium chain 1) (Clathrin coat assembly protein AP47) (Clathrin coat-associated protein AP47) (Golgi adaptor HA1/AP1 adaptin mu-1 subunit) (Mu-adaptin 1) (Mu1A-adaptin)	11767	Ap1m1	3.68773	3.70105	3.69562	3.68707	3.70454	3.67793	3.72025	3.66304	3.6723	3.71157	3.68282	3.69451	3.72156	3.6414	3.619	3.69106	3.71078	3.67541	3.69243	3.70471	3.59742	3.61302	3.69696	3.68773				P43276	56702		P35980	Rpl18
P35601	Replication factor C subunit 1 (A1-P145) (Activator 1 140 kDa subunit) (A1 140 kDa subunit) (Activator 1 large subunit) (Activator 1 subunit 1) (Differentiation-specific element-binding protein) (ISRE-binding protein) (Replication factor C 140 kDa subunit) (RF-C 140 kDa subunit) (RFC140) (Replication factor C large subunit)	19687	Rfc1	3.55664	3.5623	3.5933	3.61947	3.6005	3.59255	3.76814	3.66971	3.67047	3.67807	3.71004	3.6839	3.69703	3.76987	3.80647	3.67815	3.67507	3.6982	3.68335	3.68146	3.78463	3.83893	3.66639	3.67349				P43277	14957		P36371	Tap2
P35700	Peroxiredoxin-1 (EC 1.11.1.15) (Macrophage 23 kDa stress protein) (Osteoblast-specific factor 3) (OSF-3) (Thioredoxin peroxidase 2) (Thioredoxin-dependent peroxide reductase 2)	18477	Prdx1	3.7767	3.78086	3.77201	3.78143	3.78233	3.77126	3.74403	3.75771	3.73976	3.7217	3.75379	3.74846	3.72115	3.70127	3.71899	3.78379	3.75924	3.74436	3.76668	3.75498	3.62692	3.69873	3.77595	3.7546				P43406	16410		P36536	Sar1a
P35762	CD81 antigen (26 kDa cell surface protein TAPA-1) (Target of the antiproliferative antibody 1) (CD antigen CD81)	12520	Cd81	3.6811	3.7222	3.77394	3.69586	3.69904	3.7485	3.64255	3.6136	3.69622	3.63498	3.66455	3.58545	3.66293	3.71196	3.70307	3.59226	3.61921	3.61535	3.63982	3.63672	3.73944	3.66408	3.60158	3.64155				P43883	11520		P36552	Cpox
P35821	Tyrosine-protein phosphatase non-receptor type 1 (EC 3.1.3.48) (Protein-tyrosine phosphatase 1B) (PTP-1B) (Protein-tyrosine phosphatase HA2) (PTP-HA2)	19246	Ptpn1	3.63397	3.58165	3.60722	3.58839	3.61237	3.59397	3.68649	3.66975	3.69893	3.65925	3.66549	3.65105	3.68754	3.67599	3.65308	3.67001	3.64774	3.64742	3.63608	3.679	3.58982	3.64566	3.64947	3.62908				P45376	11677		P36916	Gnl1
P35822	Receptor-type tyrosine-protein phosphatase kappa (Protein-tyrosine phosphatase kappa) (R-PTP-kappa) (EC 3.1.3.48)	19272	Ptprk	3.59434	3.68042	3.58969	3.63747	3.68697	3.62373	3.65395	3.66425	3.6347	3.58035	3.62864	3.62741	3.61265	3.68403	3.75049	3.61407	3.62562	3.56713	3.70757	3.57357	3.84086	3.74295	3.60933	3.59293				P45377	14187		P36993	Ppm1b
P35846	Folate receptor alpha (FR-alpha) (Folate receptor 1) (Folate-binding protein 1)	14275	Folr1	3.68525	3.70466	3.68192	3.68607	3.71048	3.71114	3.6278	3.66143	3.61484	3.66895	3.7003	3.65054	3.72251	3.74663	3.71458	3.74103	3.64144	3.73696	3.70499	3.71162	3.70722	3.67944	3.65774	3.69404				P45591	12632		P37040	Por
P35922	Synaptic functional regulator FMR1 (Fragile X mental retardation protein 1 homolog) (FMRP) (Protein FMR-1) (mFmr1p)	#N/A	Fmr1	3.60343	3.59961	3.58221	3.59854	3.61248	3.55938	3.60864	3.67217	3.63498	3.68716	3.68263	3.63654	3.62796	3.72157	3.67468	3.6934	3.64972	3.6803	3.6591	3.70299	3.67505	3.67004	3.67925	3.6644				P45700	17155		P37804	Tagln
P35979	60S ribosomal protein L12	269261	Rpl12	3.64384	3.6631	3.63724	3.63679	3.67314	3.64275	3.73944	3.70068	3.67586	3.72594	3.7018	3.64989	3.72551	3.68821	3.70802	3.70813	3.68154	3.65254	3.66046	3.69661	3.58715	3.71225	3.67012	3.67343				P45878	14227		P37889	Fbln2
P35980	60S ribosomal protein L18	19899	Rpl18	3.68193	3.69182	3.66513	3.66333	3.66385	3.68577	3.73779	3.70489	3.70049	3.71735	3.71717	3.70576	3.76182	3.72409	3.71251	3.70201	3.70319	3.71521	3.70349	3.70394	3.63222	3.70034	3.6993	3.71604				P45952	11364		P37913	Lig1
P36371	Antigen peptide transporter 2 (APT2) (ATP-binding cassette sub-family B member 3) (Histocompatibility antigen modifier 2)	21355	Tap2	NA	3.52745	3.46313	3.50715	3.57107	NA	NA	3.56951	3.57094	3.6056	3.55615	NA	NA	3.52793	3.70012	3.58316	3.57735	NA	NA	3.7093	3.76812	3.78067	3.64604	NA				P46061	19387		P38060	Hmgcl
P36536	GTP-binding protein SAR1a	#N/A	Sar1a	3.63497	3.62194	3.69608	3.69552	3.62457	3.60958	3.61566	3.64396	3.66746	3.54963	3.6067	3.70464	3.59959	3.59355	3.53748	3.63357	3.67211	3.71171	3.72067	3.72316	3.53087	3.56023	3.70558	3.66849				P46412	14778		P38647	Hspa9
P36552	Oxygen-dependent coproporphyrinogen-III oxidase, mitochondrial (COX) (Coprogen oxidase) (Coproporphyrinogenase) (EC 1.3.3.3)	12892	Cpox	3.71984	3.75737	3.7324	3.72252	3.73206	3.71905	3.68652	3.58473	3.67103	3.64585	3.61496	3.57559	3.68506	3.65052	3.69349	3.75721	3.69063	3.66394	3.62137	3.61101	3.65472	3.61593	3.6351	3.61947				P46414	12576		P39039	Mbl1
P36916	Guanine nucleotide-binding protein-like 1 (GTP-binding protein MMR1)	14670	Gnl1	3.67892	3.73526	3.6489	3.69576	3.73141	3.68708	3.76356	3.68876	3.73661	3.75709	3.74218	3.66259	3.72929	3.74112	3.69669	3.6833	3.71678	3.67889	3.70517	3.7471	3.8135	3.74978	3.71703	3.70186				P46460	18195		P39054	Dnm2
P36993	Protein phosphatase 1B (EC 3.1.3.16) (Protein phosphatase 2C isoform beta) (PP2C-beta)	19043	Ppm1b	3.67128	3.6808	3.66533	3.66151	3.70223	3.69978	3.68222	3.68836	3.70688	3.71204	3.74878	3.70325	3.68956	3.73394	3.76379	3.6911	3.68066	3.67654	3.70288	3.68249	3.64177	3.76968	3.70136	3.69828				P46467	20479		P39061	Col18a1
P37040	NADPH--cytochrome P450 reductase (CPR) (P450R) (EC 1.6.2.4)	18984	Por	3.72658	3.70379	3.70486	3.70697	3.69881	3.69405	3.67793	3.67957	3.72225	3.63671	3.7135	3.70169	3.67712	3.67631	3.65094	3.64357	3.70104	3.71286	3.70415	3.68315	3.66506	3.6544	3.70264	3.67629				P46471	19181		P39429	Traf2
P37804	Transgelin (Actin-associated protein p27) (Smooth muscle protein 22-alpha) (SM22-alpha)	21345	Tagln	3.74412	3.71544	3.71714	3.70983	3.70669	3.71942	3.6837	3.73308	3.68414	3.69933	3.72147	3.68133	3.66144	3.67101	3.63782	3.93143	3.72082	3.66756	3.72229	3.74195	3.68424	3.68905	3.73093	3.74534				P46638	19326		P39447	Tjp1
P37889	Fibulin-2 (FIBL-2)	14115	Fbln2	NA	3.6076	3.67878	3.56168	3.63296	NA	NA	3.66299	3.54433	3.6567	3.66394	NA	NA	3.68276	3.64399	3.7561	3.65826	NA	NA	3.68483	3.72449	3.67654	3.62703	NA				P46656	14148		P39749	Fen1
P37913	DNA ligase 1 (EC 6.5.1.1) (DNA ligase I) (Polydeoxyribonucleotide synthase [ATP] 1)	16881	Lig1	3.51114	3.62709	3.63467	3.6926	3.62681	3.59069	3.809	3.67021	3.7164	3.73534	3.79587	3.6779	3.8149	3.80025	3.83501	3.8028	3.71952	3.63593	3.68923	3.76862	3.81846	3.84887	3.7286	3.72378				P46664	11566		P39876	Timp3
P38060	Hydroxymethylglutaryl-CoA lyase, mitochondrial (HL) (HMG-CoA lyase) (EC 4.1.3.4) (3-hydroxy-3-methylglutarate-CoA lyase)	15356	Hmgcl	3.75044	3.73363	3.79908	3.74664	3.74336	3.74983	3.62004	3.63484	3.64659	3.62788	3.6188	3.64883	3.60365	3.59201	3.57477	3.66568	3.72986	3.67876	3.61106	3.64867	3.47357	3.57582	3.66005	3.64102				P46735	17912		P40124	Cap1
P38647	Stress-70 protein, mitochondrial (75 kDa glucose-regulated protein) (GRP-75) (Heat shock 70 kDa protein 9) (Mortalin) (Peptide-binding protein 74) (PBP74) (p66 MOT)	15526	Hspa9	3.74979	3.77975	3.75526	3.74742	3.76606	3.75638	3.74112	3.74903	3.785	3.68381	3.69676	3.78599	3.75892	3.66881	3.71832	3.7122	3.76849	3.76316	3.71575	3.68915	3.65155	3.68238	3.72464	3.70856				P46737	210766		P40142	Tkt
P39039	Mannose-binding protein A (MBP-A) (Mannan-binding protein) (Ra-reactive factor polysaccharide-binding component p28B) (RaRF p28B)	17194	Mbl1	3.60645	3.68637	3.59229	3.65599	3.66382	3.61004	3.67237	3.69362	3.59071	3.65502	3.71774	3.62599	3.64575	3.72048	3.74673	3.70405	3.6249	3.63181	3.6561	3.65904	3.70532	3.7558	3.63401	3.63009				P46935	17999		P40237	Cd82
P39054	Dynamin-2 (EC 3.6.5.5) (Dynamin UDNM)	13430	Dnm2	3.61425	3.63589	3.65113	3.65766	3.63679	3.63679	3.66253	3.65213	3.66838	3.68275	3.63914	3.65489	3.66463	3.61418	3.73935	3.66108	3.6667	3.62837	3.63412	3.68294	3.72419	3.70332	3.6627	3.62298				P46938	22601		P40240	Cd9
P39061	Collagen alpha-1(XVIII) chain [Cleaved into: Endostatin; Non-collagenous domain 1 (NC1)]	12822	Col18a1	3.65982	3.68517	3.68581	3.6728	3.66019	3.66622	3.70044	3.66977	3.73552	3.62743	3.76421	3.66616	3.70841	3.64135	3.61581	3.69468	3.67128	3.66793	3.7546	3.65487	3.56129	3.61165	3.7094	3.7329				P46978	16430		P40336	Vps26a
P39429	TNF receptor-associated factor 2 (EC 2.3.2.27) (E3 ubiquitin-protein ligase TRAF2) (RING-type E3 ubiquitin transferase TRAF2)	22030	Traf2	3.40091	3.43456	NA	NA	3.42274	3.40119	3.53455	3.45098	NA	NA	3.47115	3.49328	3.4719	3.46872	NA	NA	3.47256	3.43828	3.41427	3.48418	NA	NA	3.47793	3.43358				P47199	12972		P40630	Tfam
P39447	Tight junction protein ZO-1 (Tight junction protein 1) (Zona occludens protein 1) (Zonula occludens protein 1)	21872	Tjp1	3.69937	3.70934	3.68524	3.6943	3.71944	3.70533	3.75943	3.73577	3.67808	3.72777	3.76241	3.70725	3.72818	3.80686	3.81777	3.7729	3.73337	3.70644	3.71503	3.73495	3.77547	3.78512	3.68619	3.72				P47738	11669		P40936	Inmt
P39749	Flap endonuclease 1 (FEN-1) (EC 3.1.-.-) (Flap structure-specific endonuclease 1)	#N/A	Fen1	3.60604	3.5091	3.59591	3.63394	3.51985	3.57272	3.62452	3.65251	3.67151	3.65658	3.64121	3.70838	3.59886	3.64673	3.57675	3.65601	3.6185	3.69483	3.63794	3.71114	3.57018	3.59329	3.66069	3.62882				P47740	11671		P41105	Rpl28
P39876	Metalloproteinase inhibitor 3 (Tissue inhibitor of metalloproteinases 3) (TIMP-3)	21859	Timp3	3.6723	3.53973	3.7237	3.68583	3.55031	3.63582	3.53934	3.55212	3.65506	3.54493	3.55882	3.63868	3.55853	3.51424	3.50012	3.52576	3.61324	3.64769	3.59713	3.61724	3.4726	3.48408	3.64644	3.5923				P47754	12343		P41216	Acsl1
P40124	Adenylyl cyclase-associated protein 1 (CAP 1)	12331	Cap1	3.64546	3.66886	3.63513	3.64345	3.65671	3.66109	3.7561	3.68609	3.68259	3.71703	3.72255	3.68098	3.73883	3.72995	3.72406	3.71912	3.69802	3.68107	3.68058	3.71438	3.66572	3.69835	3.6963	3.69996				P47757	12345		P41241	Csk
P40142	Transketolase (TK) (EC 2.2.1.1) (P68)	21881	Tkt	3.69481	3.69585	3.69248	3.68744	3.69256	3.67835	3.77304	3.72687	3.78386	3.74797	3.78201	3.72516	3.70537	3.69799	3.68254	3.84519	3.70189	3.66048	3.71793	3.70505	3.64822	3.65701	3.72463	3.70546				P47758	20818		P41317	Mbl2
P40237	CD82 antigen (C33 antigen) (IA4) (Inducible membrane protein R2) (Metastasis suppressor Kangai-1 homolog) (CD antigen CD82)	12521	Cd82	3.74737	3.74297	3.62309	3.7118	3.7358	3.7242	3.83548	3.75658	3.51317	3.70538	3.81682	3.67927	3.86861	3.81122	3.83326	3.78467	3.75509	3.71933	3.76887	3.79088	3.91427	3.93146	3.74435	3.74367				P47791	14782		P41438	Slc19a1
P40240	CD9 antigen (CD antigen CD9)	12527	Cd9	3.78278	3.77711	3.7793	3.78676	3.7523	3.80799	3.82146	3.78285	3.70824	3.78033	3.8618	3.83675	3.7572	3.70743	3.69071	3.88952	3.82511	3.87334	3.84916	3.87428	3.78618	3.69975	3.83499	3.79967				P47809	26398		P41731	Cd63
P40336	Vacuolar protein sorting-associated protein 26A (H<beta>58 protein) (H beta 58) (Vesicle protein sorting 26A) (mVPS26)	30930	Vps26a	3.73631	3.76716	3.76406	3.74341	3.76591	3.75324	3.74008	3.72463	3.72979	3.74285	3.73171	3.74115	3.76792	3.78167	3.78511	3.74825	3.7603	3.72806	3.71684	3.74922	3.74349	3.79205	3.73086	3.73416				P47811	26416		P42125	Eci1
P40630	Transcription factor A, mitochondrial (mtTFA) (Testis-specific high mobility group protein) (TS-HMG)	21780	Tfam	3.78673	3.78459	3.76527	3.77808	3.81118	3.78111	3.72193	3.71151	3.7084	3.72482	3.71333	3.73588	3.68055	3.71407	3.64269	3.74584	3.74415	3.82211	3.73911	3.72682	3.62547	3.63644	3.76498	3.74767				P47856	14583		P42128	Foxk1
P40936	Indolethylamine N-methyltransferase (Indolamine N-methyltransferase) (EC 2.1.1.49) (EC 2.1.1.96) (Aromatic alkylamine N-methyltransferase) (Amine N-methyltransferase) (Arylamine N-methyltransferase) (Thioether S-methyltransferase) (TEMT)	21743	Inmt	3.79908	3.73839	3.83775	3.79451	3.74919	3.79597	3.65401	3.6834	3.62915	3.62892	3.63302	3.73062	3.62585	3.69061	3.66074	3.71126	3.68319	3.66328	3.7253	3.77257	3.57332	3.63634	3.79408	3.70426				P47857	18642		P42208	Septin2
P41105	60S ribosomal protein L28	19943	Rpl28	3.62722	3.70655	3.66498	3.67686	3.71034	3.67988	3.76996	3.73987	3.71395	3.74851	3.75043	3.70965	3.77316	3.72846	3.75119	3.75115	3.75602	3.72183	3.68604	3.73161	3.67046	3.75608	3.73483	3.70505				P47878	16009		P42225	Stat1
P41216	Long-chain-fatty-acid--CoA ligase 1 (EC 6.2.1.3) (Arachidonate--CoA ligase) (EC 6.2.1.15) (Long-chain acyl-CoA synthetase 1) (LACS 1) (Phytanate--CoA ligase) (EC 6.2.1.24)	14081	Acsl1	3.7928	3.77402	3.78439	3.77032	3.78647	3.77419	3.62181	3.69303	3.6539	3.63017	3.61674	3.60885	3.61135	3.61913	3.62654	3.61765	3.63302	3.62556	3.62405	3.63981	3.64224	3.60522	3.65664	3.65014				P47911	19988		P42227	Stat3
P41241	Tyrosine-protein kinase CSK (EC 2.7.10.2) (C-Src kinase) (Protein-tyrosine kinase MPK-2) (p50CSK)	12988	Csk	3.71456	3.75087	3.69001	3.7087	3.71938	3.73233	3.78362	3.71896	3.70006	3.76115	3.75123	3.696	3.75272	3.78965	3.78588	3.74023	3.74938	3.7228	3.73364	3.75432	3.84387	3.83235	3.73494	3.74028				P47915	19944		P42230	Stat5a
P41317	Mannose-binding protein C (MBP-C) (Mannan-binding protein) (RA-reactive factor P28A subunit) (RARF/P28A)	17195	Mbl2	3.70293	3.73477	3.62159	3.68721	3.73167	3.7106	3.76949	3.77669	3.68574	3.70099	3.78222	3.7835	3.69336	3.74808	3.82383	3.71254	3.71911	3.66807	3.72711	3.74774	3.76619	3.83534	3.73602	3.69982				P47915	666642		P42567	Eps15
P41438	Reduced folate transporter (Intestinal folate carrier 1) (IFC-1) (Reduced folate carrier 1) (RFC-1) (RFC1) (Solute carrier family 19 member 1)	20509	Slc19a1	3.72856	NA	3.69085	3.69413	NA	3.70795	3.72733	NA	3.74472	3.72895	NA	3.70113	3.75706	NA	3.77763	3.74028	NA	3.70471	3.72313	NA	3.73968	3.8322	NA	3.6908				P47934	12908		P42669	Pura
P41731	CD63 antigen (CD antigen CD63)	12512	Cd63	3.75998	3.58936	3.82228	3.74203	3.64329	3.71651	3.62689	3.66473	3.83814	3.59387	3.59578	3.77517	3.5552	3.49305	3.58828	3.67899	3.77545	3.77902	3.80955	3.73629	3.80674	3.65194	3.76416	3.7804				P47941	12929		P42703	Lifr
P42125	Enoyl-CoA delta isomerase 1, mitochondrial (EC 5.3.3.8) (3,2-trans-enoyl-CoA isomerase) (Delta(3),Delta(2)-enoyl-CoA isomerase) (D3,D2-enoyl-CoA isomerase) (Dodecenoyl-CoA isomerase)	13177	Eci1	3.78341	3.73312	3.75221	3.72795	3.74677	3.74677	3.62827	3.68149	3.68898	3.67965	3.65854	3.63544	3.65688	3.70571	3.65487	3.65263	3.68002	3.67378	3.6328	3.68078	3.52368	3.58631	3.70465	3.67353				P47955	56040		P42859	Htt
P42128	Forkhead box protein K1 (Myocyte nuclear factor) (MNF)	17425	Foxk1	3.61291	3.61004	3.5907	3.62584	3.68828	3.62236	3.76958	3.74093	3.66103	3.68727	3.7213	3.67084	3.73877	3.77217	3.69725	3.69924	3.6959	3.66227	3.70809	3.68992	3.73185	3.68191	3.70915	3.66332				P47962	100503670		P42932	Cct8
P42208	Septin-2 (Neural precursor cell expressed developmentally down-regulated protein 5) (NEDD-5)	18000	Septin2	3.67549	3.68019	3.65869	3.68128	3.6815	3.66165	3.72526	3.68052	3.66473	3.70198	3.71212	3.71245	3.72083	3.74015	3.74731	3.70449	3.69527	3.6865	3.68311	3.70418	3.67603	3.70252	3.70221	3.69188				P47963	270106		P43024	Cox6a1
P42225	Signal transducer and activator of transcription 1	#N/A	Stat1	3.65463	3.65597	3.65819	3.62181	3.63881	3.6676	3.66881	3.72979	3.69508	3.71265	3.70343	3.68517	3.69561	3.75313	3.74999	3.69601	3.70743	3.7076	3.69975	3.76211	3.81782	3.7881	3.72682	3.74152				P47968	19895		P43247	Msh2
P42227	Signal transducer and activator of transcription 3 (Acute-phase response factor)	20848	Stat3	3.58727	3.60381	3.67478	3.64009	3.60253	3.61986	3.73303	3.63207	3.65131	3.67334	3.68105	3.62398	3.70885	3.65197	3.62848	3.65196	3.65194	3.6515	3.66475	3.68241	3.66571	3.64589	3.65772	3.66137				P48024	20918		P43274	Hist1h1e
P42230	Signal transducer and activator of transcription 5A (Mammary gland factor)	20850	Stat5a	3.64389	3.49891	3.62197	3.51287	3.60644	3.53208	3.63733	3.63102	3.60426	3.56286	3.57473	3.57778	3.58801	3.61996	3.6233	3.52357	3.58358	3.55942	3.58399	3.56879	3.64327	3.70399	3.53059	3.56068				P48036	11747		P43275	Hist1h1a
P42567	Epidermal growth factor receptor substrate 15 (Protein Eps15) (Protein AF-1p)	13858	Eps15	3.66406	3.61968	3.51425	3.49655	3.66493	3.65593	3.61728	3.67817	3.52658	3.61583	3.65541	3.71403	3.60853	3.70635	3.73268	3.63401	3.64425	3.71065	3.67008	3.65794	3.66736	3.66754	3.63969	3.65101				P48193	269587		P43276	Hist1h1b
P42669	Transcriptional activator protein Pur-alpha (Purine-rich single-stranded DNA-binding protein alpha)	19290	Pura	3.61111	3.64265	3.50449	3.52059	3.6142	3.64695	3.6122	3.61115	3.53033	3.62536	3.56576	3.60861	3.59702	3.57764	3.63528	3.54679	3.5886	3.60862	3.64611	3.62236	3.46948	3.50665	3.63848	3.61988				P48281	22337		P43277	Hist1h1d
P42703	Leukemia inhibitory factor receptor (LIF receptor) (LIF-R) (D-factor/LIF receptor) (CD antigen CD118)	16880	Lifr	3.49858	3.57209	3.53916	3.57539	3.54821	3.57374	3.67306	3.68939	3.55521	3.59258	3.65591	3.54463	3.637	3.75749	3.79825	3.64595	3.52568	3.45132	3.54645	3.60985	3.63156	3.64007	3.54929	3.54588				P48428	21371		P43406	Itgav
P42859	Huntingtin (Huntington disease protein homolog) (HD protein homolog) [Cleaved into: Huntingtin, myristoylated N-terminal fragment]	#N/A	Htt	3.62912	3.6161	3.56869	3.58321	3.60407	3.62229	3.54999	3.58893	3.56	3.6192	3.59537	3.59497	3.58441	3.54604	3.63022	3.52444	3.60246	3.59521	3.61126	3.642	3.72651	3.6768	3.61874	3.61292				P48678	16905		P43883	Plin2
P42932	T-complex protein 1 subunit theta (TCP-1-theta) (CCT-theta)	12469	Cct8	3.69372	3.69341	3.71443	3.71388	3.68947	3.69905	3.74479	3.74081	3.72846	3.71229	3.75585	3.7624	3.72052	3.72668	3.71058	3.73249	3.73614	3.74732	3.74637	3.71859	3.70819	3.67012	3.7261	3.72062				P48722	18415		P45376	Akr1b1
P43024	Cytochrome c oxidase subunit 6A1, mitochondrial (Cytochrome c oxidase polypeptide VIa-liver)	12861	Cox6a1	3.66447	3.63436	3.73816	3.64524	3.6271	3.64671	3.57713	3.56455	3.56196	3.59391	3.58937	3.55539	3.54846	3.5447	3.51085	3.5102	3.56983	3.55612	3.53981	3.62561	3.54612	3.57152	3.57758	3.58087				P48758	12408		P45377	Akr1b8
P43247	DNA mismatch repair protein Msh2 (MutS protein homolog 2)	17685	Msh2	3.51144	3.5068	3.52658	3.60519	3.5242	3.52222	3.66066	3.62905	3.62408	3.65067	3.6791	3.64017	3.6546	3.71882	3.76939	3.67766	3.64033	3.65614	3.61745	3.6281	3.68557	3.71996	3.60279	3.61217				P48759	19288		P45591	Cfl2
P43274	Histone H1.4 (H1 VAR.2) (H1e)	50709	Hist1h1e	3.60139	3.63457	3.59751	3.63029	3.65174	3.63178	3.80883	3.73028	3.57186	3.66774	3.7119	3.70883	3.82234	3.84401	3.88938	3.79265	3.71663	3.62284	3.69483	3.69243	3.72007	3.85598	3.7205	3.71758				P48771	12866		P45700	Man1a1
P43275	Histone H1.1 (H1 VAR.3) (Histone H1a) (H1a)	80838	Hist1h1a	3.65266	3.56945	3.57076	3.58636	3.62176	3.59489	3.84732	3.77878	3.64914	3.70716	3.7812	3.78307	3.87525	3.87085	3.95946	3.84821	3.83085	3.79843	3.7444	3.8761	3.84262	3.91547	3.68359	3.73863				P48774	14866		P45878	Fkbp2
P43276	Histone H1.5 (H1 VAR.5) (H1b)	56702	Hist1h1b	3.711	3.69369	3.68231	3.6435	3.68976	3.70215	3.72271	3.7112	3.62532	3.92192	3.70536	3.6325	3.70313	3.65398	3.7786	3.7168	3.72342	3.65932	3.70244	3.74382	3.74167	3.77821	3.76334	3.73239				P48962	11739		P45952	Acadm
P43277	Histone H1.3 (H1 VAR.4) (H1d)	14957	Hist1h1d	3.56612	3.65487	3.65379	3.65152	3.69939	3.59176	4.00559	3.66976	3.68163	3.81949	3.77534	3.5144	3.64681	3.82159	3.76735	3.64637	3.74059	3.52158	3.56716	3.62676	3.6453	3.72688	3.66893	3.65835				P49135	13872		P46061	Rangap1
P43406	Integrin alpha-V (Vitronectin receptor subunit alpha) (CD antigen CD51) [Cleaved into: Integrin alpha-V heavy chain; Integrin alpha-V light chain]	16410	Itgav	3.65639	3.64515	3.65687	3.65849	3.64216	3.64944	3.68072	3.65809	3.65836	3.66313	3.68213	3.67099	3.67057	3.68159	3.71639	3.69186	3.658	3.66745	3.66489	3.70876	3.74122	3.74599	3.68611	3.66778				P49138	17164		P46412	Gpx3
P43883	Perilipin-2 (Adipophilin) (Adipose differentiation-related protein) (ADRP)	11520	Plin2	3.5555	3.52354	3.50039	3.52805	3.55561	3.57659	3.57377	3.68352	3.58865	3.6872	3.74949	3.63739	3.57855	3.59053	3.58945	3.62198	3.5938	3.61547	3.67737	3.69051	3.67975	3.59404	3.7022	3.62388				P49182	15160		P46414	Cdkn1b
P45376	Aldo-keto reductase family 1 member B1 (EC 1.1.1.300) (EC 1.1.1.372) (EC 1.1.1.54) (Aldehyde reductase) (Aldo-keto reductase family 1 member B3) (Aldose reductase) (AR) (EC 1.1.1.21)	11677	Akr1b1	3.70639	3.66238	3.68709	3.6791	3.69915	3.70128	3.77972	3.78769	3.72955	3.69571	3.73557	3.71875	3.76284	3.74642	3.69921	3.69722	3.74435	3.73823	3.6976	3.68088	3.64401	3.65865	3.74486	3.73869				P49312	15382		P46460	Nsf
P45377	Aldose reductase-related protein 2 (AR) (EC 1.1.1.21) (Aldehyde reductase) (Fibroblast growth factor-regulated protein) (Protein FR-1)	14187	Akr1b8	3.61366	3.57111	3.57242	3.62823	3.53152	3.58732	3.60238	3.6223	3.57867	3.73363	3.71121	3.59594	3.61502	3.58361	3.6555	3.71795	3.58008	3.63623	3.7812	3.73192	3.72814	3.79629	3.62609	3.73233				P49442	16329		P46467	Vps4b
P45591	Cofilin-2 (Cofilin, muscle isoform)	12632	Cfl2	3.70123	3.81717	3.73194	3.73403	3.78089	3.74216	3.75697	3.75648	3.72635	3.74155	3.74495	3.7367	3.80951	3.85349	3.80037	3.78815	3.76568	3.71993	3.75543	3.7188	3.68178	3.77403	3.71615	3.77203				P49443	19042		P46471	Psmc2
P45700	Mannosyl-oligosaccharide 1,2-alpha-mannosidase IA (EC 3.2.1.113) (Man(9)-alpha-mannosidase) (Man9-mannosidase) (Mannosidase alpha class 1A member 1) (Processing alpha-1,2-mannosidase IA) (Alpha-1,2-mannosidase IA)	17155	Man1a1	3.6557	3.6761	3.69344	3.78338	3.71257	3.66483	3.66115	3.69559	3.70004	3.6853	3.66103	3.73316	3.65444	3.66397	3.69245	3.66533	3.67194	3.6876	3.67901	3.69988	3.7561	3.66167	3.717	3.67369				P49586	13026		P46638	Rab11b
P45878	Peptidyl-prolyl cis-trans isomerase FKBP2 (PPIase FKBP2) (EC 5.2.1.8) (13 kDa FK506-binding protein) (13 kDa FKBP) (FKBP-13) (FK506-binding protein 2) (FKBP-2) (Immunophilin FKBP13) (Rotamase)	14227	Fkbp2	3.71326	3.68634	3.72552	3.69035	3.68884	3.68428	3.72718	3.689	3.72005	3.66237	3.6799	3.67162	3.66759	3.69889	3.67624	3.67022	3.66738	3.66692	3.63578	3.6816	3.59285	3.66168	3.67617	3.67289				P49615	12568		P46656	Fdx1
P45952	Medium-chain specific acyl-CoA dehydrogenase, mitochondrial (MCAD) (EC 1.3.8.7)	11364	Acadm	3.8241	3.79084	3.81412	3.83326	3.81626	3.80178	3.64633	3.69389	3.75979	3.69838	3.69326	3.68446	3.64813	3.65471	3.63359	3.66518	3.71142	3.75224	3.66742	3.67271	3.55979	3.63434	3.69223	3.68734				P49698	15378		P46664	Adss
P46061	Ran GTPase-activating protein 1 (RanGAP1)	19387	Rangap1	3.69658	3.68183	3.63488	3.65854	3.6767	3.70968	3.71503	3.71329	3.67141	3.74199	3.73664	3.7444	3.74001	3.71329	3.6626	3.73445	3.72446	3.74721	3.70374	3.69702	3.57739	3.64206	3.68018	3.72369				P49710	15163		P46735	Myo1b
P46412	Glutathione peroxidase 3 (GPx-3) (GSHPx-3) (EC 1.11.1.9) (Plasma glutathione peroxidase) (GPx-P) (GSHPx-P)	14778	Gpx3	3.8709	3.84529	3.8634	3.90844	3.81333	3.86985	3.62959	3.65551	3.74064	3.70231	3.67546	3.74022	3.63328	3.59094	3.55395	3.61805	3.69073	3.70484	3.78932	3.71345	3.61427	3.5536	3.74761	3.7646				P49717	17217		P46737	Brcc3
P46414	Cyclin-dependent kinase inhibitor 1B (Cyclin-dependent kinase inhibitor p27) (p27Kip1)	12576	Cdkn1b	3.48752	3.4631	3.49435	3.50002	3.49493	3.48401	3.60163	3.56448	3.51533	3.56725	3.52591	3.5957	3.55815	3.68692	3.70408	3.59081	3.54925	3.54763	3.55234	3.56662	3.71524	3.72426	3.50257	3.51524				P49718	17218		P46935	Nedd4
P46460	Vesicle-fusing ATPase (EC 3.6.4.6) (N-ethylmaleimide-sensitive fusion protein) (NEM-sensitive fusion protein) (Suppressor of K(+) transport growth defect 2) (Protein SKD2) (Vesicular-fusion protein NSF)	18195	Nsf	3.71445	3.69213	3.69618	3.72432	3.69602	3.70538	3.69771	3.69397	3.71722	3.66693	3.69217	3.72365	3.66863	3.71487	3.67728	3.67368	3.69874	3.70321	3.69155	3.67741	3.72981	3.68123	3.69866	3.69375				P49722	19166		P46938	Yap1
P46467	Vacuolar protein sorting-associated protein 4B (EC 3.6.4.6) (Suppressor of K(+) transport growth defect 1) (Protein SKD1)	20479	Vps4b	3.64883	3.54843	3.71515	3.70679	3.58911	3.63582	3.64427	3.59192	3.66786	3.63866	3.55505	3.637	3.62636	3.58429	3.58445	3.58501	3.6142	3.68638	3.66393	3.66132	3.66642	3.61655	3.65104	3.63242				P49769	19164		P46978	Stt3a
P46471	26S proteasome regulatory subunit 7 (26S proteasome AAA-ATPase subunit RPT1) (Proteasome 26S subunit ATPase 2) (Protein MSS1)	19181	Psmc2	3.67064	3.665	3.65577	3.66033	3.64933	3.66962	3.66288	3.67797	3.66215	3.67663	3.68182	3.695	3.68089	3.68608	3.69209	3.67642	3.68424	3.7094	3.68373	3.70702	3.6412	3.6577	3.70047	3.67652				P49817	12389		P47199	Cryz
P46638	Ras-related protein Rab-11B	19326	Rab11b	3.77235	3.71631	3.80104	3.82796	3.69582	3.82528	3.68548	3.73865	3.79729	3.75291	3.70106	3.85211	3.67885	3.70252	3.72605	3.72819	3.77888	3.83381	3.85766	3.87206	3.69739	3.72569	3.86093	3.84281				P49935	13036		P47226	Tes
P46656	Adrenodoxin, mitochondrial (Adrenal ferredoxin) (Ferredoxin-1)	14148	Fdx1	3.80209	3.7681	3.75236	3.77468	3.78663	3.78333	3.76323	3.75935	3.82434	3.71729	3.72492	3.778	3.75473	3.79174	3.81968	3.74144	3.72784	3.74245	3.72893	3.68463	3.78393	3.81431	3.70745	3.7236				P49962	27058		P47738	Aldh2
P46664	Adenylosuccinate synthetase isozyme 2 (AMPSase 2) (AdSS 2) (EC 6.3.4.4) (Adenylosuccinate synthetase, acidic isozyme) (Adenylosuccinate synthetase, liver isozyme) (L-type adenylosuccinate synthetase) (IMP--aspartate ligase 2)	11566	Adss	3.70678	3.68223	3.7238	3.71848	3.69189	3.70493	3.72529	3.68608	3.69653	3.7407	3.72285	3.72476	3.72132	3.68948	3.70636	3.72356	3.70911	3.74771	3.75273	3.73623	3.76181	3.75699	3.73294	3.73716				P50171	14979		P47740	Aldh3a2
P46735	Unconventional myosin-Ib (MIH-L) (Myosin I alpha) (MMI-alpha) (MMIa)	17912	Myo1b	3.61681	3.63836	3.63573	3.61842	3.66728	3.64245	3.66462	3.61259	3.63051	3.63442	3.66982	3.62552	3.67113	3.64305	3.67303	3.59193	3.59574	3.63816	3.62064	3.66289	3.6405	3.70074	3.63027	3.62607				P50172	15483		P47753	Capza1
P46737	Lys-63-specific deubiquitinase BRCC36 (EC 3.4.19.-) (BRCA1-A complex subunit BRCC36) (BRCA1/BRCA2-containing complex subunit 3) (BRCA1/BRCA2-containing complex subunit 36) (BRISC complex subunit BRCC36)	210766	Brcc3	NA	3.63609	3.60524	3.58962	3.67284	NA	NA	3.65962	3.62602	3.65811	3.65722	NA	NA	3.68323	3.70546	3.63965	3.65591	NA	NA	3.63131	3.70602	3.73093	3.61934	NA				P50247	11615		P47754	Capza2
P46935	E3 ubiquitin-protein ligase NEDD4 (EC 2.3.2.26) (HECT-type E3 ubiquitin transferase NEDD4) (Neural precursor cell expressed developmentally down-regulated protein 4) (NEDD-4)	17999	Nedd4	3.68123	3.68575	3.66718	3.69065	3.68663	3.68689	3.79651	3.72817	3.70521	3.75152	3.73856	3.74065	3.76815	3.76094	3.77027	3.76743	3.75485	3.7153	3.74054	3.73385	3.71025	3.73732	3.73184	3.74312				P50247	269378		P47757	Capzb
P46938	Transcriptional coactivator YAP1 (Yes-associated protein 1) (Protein yorkie homolog) (Yes-associated protein YAP65 homolog)	22601	Yap1	3.59812	3.40649	3.45776	3.48152	3.42376	3.5628	3.54618	3.44635	3.41903	3.43477	3.42027	3.4097	3.4524	3.44648	3.49809	3.41496	3.43653	3.4087	3.43763	3.39877	3.64002	3.55281	3.42623	3.43152				P50285	14261		P47758	Srprb
P46978	Dolichyl-diphosphooligosaccharide--protein glycosyltransferase subunit STT3A (Oligosaccharyl transferase subunit STT3A) (STT3-A) (EC 2.4.99.18) (B5) (Integral membrane protein 1)	16430	Stt3a	3.67241	3.67576	3.68996	3.6751	3.68675	3.64362	3.66391	3.67956	3.69066	3.66659	3.67228	3.68	3.67743	3.63264	3.57225	3.6615	3.69122	3.66434	3.68091	3.69585	3.46751	3.60837	3.66438	3.664				P50295	17961		P47791	Gsr
P47199	Quinone oxidoreductase (EC 1.6.5.5) (NADPH:quinone reductase) (Zeta-crystallin)	12972	Cryz	3.76962	3.71791	3.74543	3.74547	3.7263	3.74973	3.72736	3.69549	3.73161	3.65661	3.68545	3.81674	3.69591	3.64965	3.62887	3.74992	3.69142	3.68406	3.70184	3.6892	3.6042	3.66202	3.7048	3.69272				P50396	14567		P47802	Mtx1
P47226	Testin (TES1/TES2)	#N/A	Tes	3.48683	3.53787	3.42247	3.49021	3.5711	3.50109	3.69349	3.62084	3.59974	3.66146	3.64318	3.60687	3.64389	3.62432	3.67879	3.58217	3.58101	3.50454	3.58829	3.61222	3.43394	3.66646	3.60654	3.5762				P50427	20905		P47809	Map2k4
P47738	Aldehyde dehydrogenase, mitochondrial (EC 1.2.1.3) (AHD-M1) (ALDH class 2) (ALDH-E2) (ALDHI)	11669	Aldh2	3.83537	3.79707	3.825	3.82844	3.7992	3.81238	3.6603	3.70131	3.70519	3.67804	3.70247	3.70614	3.67754	3.66072	3.58839	3.69804	3.70972	3.75848	3.7493	3.67742	3.61764	3.61079	3.7375	3.73912				P50429	11881		P47811	Mapk14
P47740	Aldehyde dehydrogenase family 3 member A2 (EC 1.2.1.3) (EC 1.2.1.94) (Aldehyde dehydrogenase 3) (Fatty aldehyde dehydrogenase)	11671	Aldh3a2	3.75731	3.73693	3.75261	3.75036	3.72185	3.73704	3.62402	3.69488	3.68049	3.70769	3.66356	3.67645	3.6653	3.64161	3.63025	3.68529	3.67997	3.72248	3.71214	3.69183	3.6382	3.66035	3.70222	3.69451				P50431	20425		P47856	Gfpt1
P47753	F-actin-capping protein subunit alpha-1 (CapZ alpha-1)	#N/A	Capza1	3.56486	3.69885	3.59176	3.56604	3.66839	3.649	3.76721	3.65536	3.68764	3.69206	3.69785	3.65193	3.75122	3.72464	3.76396	3.70689	3.66391	3.64688	3.62201	3.66387	3.74626	3.7415	3.64017	3.6809				P50516	11964		P47857	Pfkm
P47754	F-actin-capping protein subunit alpha-2 (CapZ alpha-2)	12343	Capza2	3.67016	3.71045	3.64841	3.67455	3.67429	3.67407	3.70733	3.68553	3.68422	3.73343	3.72959	3.6851	3.7017	3.76364	3.76734	3.73445	3.70053	3.7044	3.69516	3.70833	3.69658	3.74047	3.67733	3.70473				P50518	11973		P47878	Igfbp3
P47757	F-actin-capping protein subunit beta (CapZ beta)	12345	Capzb	3.70818	3.70415	3.68572	3.71177	3.71276	3.68472	3.7202	3.71828	3.72459	3.75309	3.73615	3.70837	3.70102	3.68519	3.62289	3.74505	3.73131	3.70295	3.72102	3.72159	3.56417	3.66053	3.71243	3.70482				P50543	20195		P47911	Rpl6
P47758	Signal recognition particle receptor subunit beta (SR-beta)	20818	Srprb	3.70831	3.67751	3.65613	3.66955	3.66087	3.71395	3.7232	3.69833	3.68094	3.6996	3.68226	3.68586	3.73501	3.76051	3.7213	3.72177	3.68769	3.67671	3.6729	3.69305	3.64182	3.72377	3.68326	3.69493				P50544	11370		P47915	Rpl29
P47791	Glutathione reductase, mitochondrial (GR) (GRase) (EC 1.8.1.7)	14782	Gsr	3.73498	3.70144	3.68083	3.71046	3.72669	3.71258	3.67736	3.64917	3.67834	3.68594	3.75602	3.71546	3.83357	3.65784	3.6906	3.66797	3.67691	3.67633	3.79223	3.71893	3.70917	3.74457	3.68484	3.7595				P50580	18813		P47934	Crat
P47802	Metaxin-1 (Mitochondrial outer membrane import complex protein 1)	#N/A	Mtx1	3.73968	3.75341	NA	NA	3.74528	3.7562	3.73293	3.69468	NA	NA	3.69357	3.7503	3.67059	3.72381	NA	NA	3.74119	3.72993	3.74618	3.73443	NA	NA	3.75236	3.71595				P50637	12257		P47941	Crkl
P47809	Dual specificity mitogen-activated protein kinase kinase 4 (MAP kinase kinase 4) (MAPKK 4) (EC 2.7.12.2) (C-JUN N-terminal kinase kinase 1) (JNK kinase 1) (JNKK 1) (JNK-activating kinase 1) (MAPK/ERK kinase 4) (MEK 4) (SAPK/ERK kinase 1) (SEK1)	26398	Map2k4	3.63997	3.62858	3.60033	3.61721	3.66504	3.63856	3.6879	3.70444	3.60883	3.69369	3.66583	3.67118	3.66879	3.68852	3.70901	3.66019	3.6415	3.62912	3.65272	3.64867	3.65718	3.69432	3.66374	3.64831				P51125	12380		P47955	Rplp1
P47811	Mitogen-activated protein kinase 14 (MAP kinase 14) (MAPK 14) (EC 2.7.11.24) (CRK1) (Mitogen-activated protein kinase p38 alpha) (MAP kinase p38 alpha)	26416	Mapk14	3.54665	3.59244	3.63052	3.59049	3.58698	3.56687	3.61403	3.59915	3.62631	3.69487	3.64256	3.55716	3.61705	3.6714	3.64972	3.59119	3.57411	3.63205	3.58748	3.60709	3.71246	3.683	3.61662	3.61271				P51150	19349		P47962	Rpl5
P47856	Glutamine--fructose-6-phosphate aminotransferase [isomerizing] 1 (EC 2.6.1.16) (D-fructose-6-phosphate amidotransferase 1) (Glutamine:fructose-6-phosphate amidotransferase 1) (GFAT 1) (GFAT1) (Hexosephosphate aminotransferase 1)	14583	Gfpt1	3.64602	3.66578	3.69855	3.6743	3.64616	3.66084	3.67225	3.66645	3.7008	3.69204	3.71545	3.68706	3.65668	3.665	3.58138	3.70811	3.71763	3.72514	3.66373	3.68137	3.5843	3.60633	3.66899	3.66705				P51174	11363		P47963	Rpl13
P47857	ATP-dependent 6-phosphofructokinase, muscle type (ATP-PFK) (PFK-M) (EC 2.7.1.11) (6-phosphofructokinase type A) (Phosphofructo-1-kinase isozyme A) (PFK-A) (Phosphohexokinase)	18642	Pfkm	NA	3.79449	3.73453	3.73324	3.86996	NA	NA	3.72054	3.6773	3.72414	3.65755	NA	NA	3.69793	3.69747	3.68156	3.67852	NA	NA	3.68637	3.75157	3.68669	3.72568	NA				P51410	20005		P47964	Rpl36
P47878	Insulin-like growth factor-binding protein 3 (IBP-3) (IGF-binding protein 3) (IGFBP-3)	16009	Igfbp3	3.74206	3.76327	NA	NA	3.77929	3.75101	3.77567	3.76043	NA	NA	3.72293	3.72019	3.77111	3.74493	NA	NA	3.72442	3.72406	3.75205	3.72212	NA	NA	3.71383	3.71854				P51432	18797		P47968	Rpia
P47911	60S ribosomal protein L6 (TAX-responsive enhancer element-binding protein 107) (TAXREB107)	19988	Rpl6	3.68408	3.6841	3.6979	3.68458	3.69888	3.69949	3.73152	3.73255	3.70943	3.73012	3.71577	3.72524	3.73221	3.67477	3.7045	3.73464	3.74213	3.74609	3.73966	3.72283	3.68623	3.73225	3.73331	3.71278				P51437	12796		P48024	Eif1
P47915	60S ribosomal protein L29	19944	Rpl29	3.62692	3.63962	3.59636	3.61699	3.66736	3.64736	3.77018	3.71258	3.64777	3.72215	3.6989	3.65892	3.75561	3.78628	3.80964	3.70174	3.67479	3.65865	3.66576	3.66257	3.77538	3.80941	3.66837	3.66484				P51612	22591		P48036	Anxa5
P47934	Carnitine O-acetyltransferase (Carnitine acetylase) (EC 2.3.1.7) (Carnitine acetyltransferase) (CAT) (CrAT)	12908	Crat	3.80103	3.76421	3.78344	3.77398	3.76421	3.75296	3.65239	3.67773	3.73897	3.64686	3.63786	3.7158	3.6851	3.66717	3.6879	3.61368	3.67746	3.70394	3.67156	3.66925	3.64265	3.58195	3.67581	3.68875				P51655	14735		P48193	Epb41
P47941	Crk-like protein	12929	Crkl	3.5855	3.62574	3.61001	3.61868	3.64508	3.63201	3.68227	3.64196	3.61001	3.66044	3.65689	3.60583	3.68643	3.70374	3.68318	3.69513	3.65866	3.6269	3.62559	3.63346	3.6715	3.68155	3.638	3.62991				P51658	15486		P48281	Vdr
P47955	60S acidic ribosomal protein P1	56040	Rplp1	3.61213	3.60816	3.68233	3.63827	3.50527	3.61797	3.7314	3.60148	3.69559	3.66853	3.62273	3.71123	3.62802	3.53254	3.5098	3.62822	3.67914	3.72101	3.65319	3.74836	3.62359	3.52344	3.69002	3.68789				P51660	15488		P48428	Tbca
P47962	60S ribosomal protein L5	100503670	Rpl5	3.66533	3.67039	3.67167	3.69165	3.66869	3.65435	3.66282	3.69871	3.71514	3.68297	3.69122	3.70525	3.64877	3.65174	3.6307	3.68723	3.71144	3.71671	3.699	3.72551	3.63546	3.62323	3.69112	3.68996				P51661	15484		P48678	Lmna
P47963	60S ribosomal protein L13 (A52)	270106	Rpl13	3.69749	3.70948	3.70724	3.70652	3.70328	3.67538	3.74853	3.7328	3.71995	3.7344	3.73172	3.72734	3.73918	3.7374	3.73128	3.72258	3.71535	3.72502	3.72911	3.73948	3.76186	3.77652	3.73208	3.69497				P51807	100040531		P48722	Hspa4l
P47964	60S ribosomal protein L36	#N/A	Rpl36	3.73037	3.62322	3.65514	3.63378	3.65426	3.66735	3.61786	3.66159	3.6825	3.70035	3.6214	3.71534	3.60846	3.48238	3.55202	3.6712	3.69018	3.73108	3.71445	3.70682	3.39849	3.56733	3.68024	3.66346				P51807	100040563		P48758	Cbr1
P47968	Ribose-5-phosphate isomerase (EC 5.3.1.6) (Phosphoriboisomerase)	19895	Rpia	3.60898	3.65421	3.66508	3.66662	3.62794	3.58804	3.68136	3.66645	3.6926	3.66085	3.72535	3.62542	3.67048	3.62163	3.61341	3.78829	3.68789	3.64479	3.62286	3.64706	3.68666	3.62925	3.64924	3.61868				P51807	100310872		P48759	Ptx3
P48024	Eukaryotic translation initiation factor 1 (eIF1) (Protein translation factor SUI1 homolog)	20918	Eif1	3.56116	3.59157	3.51367	3.58197	3.53608	3.61364	3.65324	3.47392	3.57139	3.6186	3.56909	3.59091	3.67306	3.7037	3.76524	3.66692	3.4628	3.53143	3.59363	3.45015	3.72917	3.65654	3.47433	3.55837				P51807	21648		P48771	Cox7a2
P48036	Annexin A5 (Anchorin CII) (Annexin V) (Annexin-5) (Calphobindin I) (CBP-I) (Endonexin II) (Lipocortin V) (Placental anticoagulant protein 4) (PP4) (Placental anticoagulant protein I) (PAP-I) (Thromboplastin inhibitor) (Vascular anticoagulant-alpha) (VAC-alpha)	11747	Anxa5	3.66364	3.66022	3.66269	3.65513	3.65177	3.67574	3.66322	3.67988	3.748	3.68431	3.72496	3.74757	3.68552	3.67495	3.67734	3.73249	3.71257	3.74073	3.76779	3.78565	3.60929	3.64988	3.76217	3.75408				P51855	14854		P48774	Gstm5
P48193	Protein 4.1 (P4.1) (4.1R) (Band 4.1)	269587	Epb41	3.72309	3.7635	3.74485	3.76982	3.76616	3.75508	3.71855	3.71565	3.69827	3.71293	3.69376	3.71978	3.69914	3.74752	3.76418	3.70429	3.69808	3.72768	3.69596	3.6819	3.69047	3.73408	3.70334	3.70485				P51859	15191		P48962	Slc25a4
P48281	Vitamin D3 receptor (VDR) (1,25-dihydroxyvitamin D3 receptor) (Nuclear receptor subfamily 1 group I member 1)	22337	Vdr	NA	3.3705	3.32939	3.34424	3.22241	NA	NA	3.30657	3.29519	3.27093	3.37293	NA	NA	3.43187	3.38297	3.24655	3.26526	NA	NA	3.32533	3.25083	3.33147	3.30304	NA				P51863	11972		P49135	Ercc3
P48428	Tubulin-specific chaperone A (TCP1-chaperonin cofactor A) (Tubulin-folding cofactor A) (CFA)	21371	Tbca	3.65404	3.68217	3.72821	3.67776	3.73942	3.66611	3.81784	3.77498	3.71257	3.75974	3.74009	3.70795	3.75453	3.76924	3.80214	3.77598	3.6789	3.63924	3.72059	3.70057	3.80726	3.88283	3.72191	3.70241				P51880	12140		P49138	Mapkapk2
P48678	Prelamin-A/C [Cleaved into: Lamin-A/C]	16905	Lmna	3.61282	3.62395	3.59425	3.61825	3.63262	3.61359	3.76613	3.72294	3.64064	3.7053	3.71262	3.69026	3.68616	3.7498	3.73769	3.72402	3.72172	3.65717	3.71058	3.72739	3.64803	3.7135	3.68709	3.67953				P51881	11740		P49182	Serpind1
P48722	Heat shock 70 kDa protein 4L (Heat shock 70-related protein APG-1) (Osmotic stress protein 94)	18415	Hspa4l	3.67093	3.65871	3.67226	3.66118	3.64695	3.67702	3.70557	3.69082	3.74155	3.72502	3.69967	3.73379	3.69269	3.72058	3.64969	3.72688	3.71158	3.71652	3.72222	3.73411	3.73328	3.69685	3.71517	3.70035				P51885	17022		P49312	Hnrnpa1
P48758	Carbonyl reductase [NADPH] 1 (EC 1.1.1.184) (15-hydroxyprostaglandin dehydrogenase [NADP(+)]) (EC 1.1.1.197) (NADPH-dependent carbonyl reductase 1) (Prostaglandin 9-ketoreductase) (Prostaglandin-E(2) 9-reductase) (EC 1.1.1.189)	12408	Cbr1	3.70781	3.71088	3.7135	3.71039	3.7326	3.69682	3.69965	3.69914	3.85132	3.69086	3.83297	3.75239	3.77521	3.68195	3.66409	3.83158	3.71976	3.76435	3.7382	3.71813	3.63395	3.67221	3.72197	3.7327				P51910	11815		P49442	Inpp1
P48759	Pentraxin-related protein PTX3 (Pentaxin-related protein PTX3) (Tumor necrosis factor-inducible gene 14 protein) (TSG-14)	19288	Ptx3	3.62569	3.55136	3.63267	3.66515	3.62184	3.64012	3.51234	3.57741	3.59405	3.49985	3.47517	3.6932	3.50707	3.51778	3.52666	3.57189	3.58416	3.60875	3.63633	3.62814	3.41446	3.53175	3.63985	3.58604				P52019	20775		P49443	Ppm1a
P48771	Cytochrome c oxidase subunit 7A2, mitochondrial (Cytochrome c oxidase subunit VIIa-liver/heart) (Cytochrome c oxidase subunit VIIa-L)	12866	Cox7a2	3.84191	3.83115	3.8377	3.82942	3.82965	3.81214	3.68361	3.65204	3.6762	3.72666	3.69612	3.69071	3.69709	3.69322	3.67991	3.67844	3.72524	3.72145	3.70805	3.66465	3.6779	3.65217	3.69022	3.72208				P52196	22117		P49586	Pcyt1a
P48774	Glutathione S-transferase Mu 5 (EC 2.5.1.18) (Fibrous sheath component 2) (Fsc2) (GST class-mu 5)	14866	Gstm5	3.71417	3.66215	3.7828	3.72537	3.66471	3.69342	3.63197	3.64588	3.81126	3.64201	3.69154	3.7159	3.61794	3.62918	3.59214	3.69108	3.68496	3.73316	3.75873	3.77699	3.57928	3.60005	3.72493	3.75406				P52293	16647		P49615	Cdk5
P48962	ADP/ATP translocase 1 (ADP,ATP carrier protein 1) (ADP,ATP carrier protein, heart/skeletal muscle isoform T1) (Adenine nucleotide translocator 1) (ANT 1) (Solute carrier family 25 member 4) (mANC1)	11739	Slc25a4	3.85858	3.80159	3.86281	3.86944	3.8013	3.85706	3.65994	3.68059	3.74749	3.69761	3.64653	3.75094	3.66014	3.60546	3.5994	3.70792	3.76831	3.73655	3.70892	3.76625	3.5688	3.56525	3.75527	3.71623				P52430	18979		P49698	Hnf4a
P49135	General transcription and DNA repair factor IIH helicase subunit XPB (TFIIH subunit XPB) (EC 3.6.4.12) (Basic transcription factor 2 89 kDa subunit) (BTF2 p89) (DNA excision repair protein ERCC-3) (DNA repair protein complementing XP-B cells) (TFIIH 89 kDa subunit) (Xeroderma pigmentosum group B-complementing protein)	13872	Ercc3	3.49763	NA	3.61994	3.56142	NA	3.54059	3.57324	NA	3.56438	3.57329	NA	3.50132	3.55471	NA	3.59745	3.57566	NA	3.53523	3.51575	NA	3.68828	3.5578	NA	3.53498				P52432	20016		P49710	Hcls1
P49138	MAP kinase-activated protein kinase 2 (MAPK-activated protein kinase 2) (MAPKAP kinase 2) (MAPKAP-K2) (MAPKAPK-2) (MK-2) (MK2) (EC 2.7.11.1)	17164	Mapkapk2	NA	3.55444	3.61869	3.58245	3.55036	NA	NA	3.56536	3.59101	3.65732	3.59301	NA	NA	3.54176	3.48835	3.62643	3.59474	NA	NA	3.64033	3.51511	3.6362	3.64259	NA				P52479	22224		P49717	Mcm4
P49182	Heparin cofactor 2 (Heparin cofactor II) (HC-II) (Protease inhibitor leuserpin-2) (Serpin D1)	15160	Serpind1	3.68312	3.71144	3.69301	3.69439	3.7359	3.67881	3.73359	3.73758	3.70561	3.69494	3.76514	3.70119	3.69611	3.7048	3.68498	3.70431	3.71784	3.69401	3.70089	3.76347	3.67583	3.65878	3.73394	3.69681				P52480	18746		P49718	Mcm5
P49312	Heterogeneous nuclear ribonucleoprotein A1 (hnRNP A1) (HDP-1) (Helix-destabilizing protein) (Single-strand-binding protein) (Topoisomerase-inhibitor suppressed) (hnRNP core protein A1) [Cleaved into: Heterogeneous nuclear ribonucleoprotein A1, N-terminally processed]	15382	Hnrnpa1	3.63917	3.61535	3.57554	3.5446	3.58748	3.62657	3.7475	3.68158	3.70141	3.72363	3.70733	3.67212	3.67152	3.65143	3.67003	3.68692	3.66281	3.73927	3.70485	3.6811	3.6449	3.64674	3.6834	3.68694				P52482	22194		P49722	Psma2
P49442	Inositol polyphosphate 1-phosphatase (IPP) (IPPase) (EC 3.1.3.57)	16329	Inpp1	NA	3.13104	3.54447	3.57324	3.67153	NA	NA	3.21744	3.42937	3.26905	3.2981	NA	NA	2.96848	3.16308	3.2062	3.21733	NA	NA	3.54509	3.17041	3.31424	3.49572	NA				P52503	407785		P49769	Psen1
P49443	Protein phosphatase 1A (EC 3.1.3.16) (Protein phosphatase 2C isoform alpha) (PP2C-alpha) (Protein phosphatase IA)	19042	Ppm1a	3.69253	3.75544	3.68015	3.7097	3.76917	3.70695	3.73858	3.71679	3.7108	3.72562	3.73448	3.7024	3.77321	3.74903	3.7639	3.76261	3.74056	3.67871	3.70167	3.70559	3.69393	3.72937	3.73084	3.70452				P52623	22245		P49817	Cav1
P49586	Choline-phosphate cytidylyltransferase A (EC 2.7.7.15) (CCT-alpha) (CTP:phosphocholine cytidylyltransferase A) (CCT A) (CT A) (Phosphorylcholine transferase A)	13026	Pcyt1a	3.57474	3.59356	3.56615	3.56358	3.60843	3.59256	3.66239	3.64373	3.64338	3.65151	3.65867	3.65716	3.67345	3.68955	3.71625	3.75898	3.69888	3.65661	3.63705	3.64274	3.61413	3.7086	3.61203	3.62336				P52624	22271		P49935	Ctsh
P49615	Cyclin-dependent-like kinase 5 (EC 2.7.11.1) (CR6 protein kinase) (CRK6) (Cell division protein kinase 5) (Serine/threonine-protein kinase PSSALRE) (Tau protein kinase II catalytic subunit) (TPKII catalytic subunit)	12568	Cdk5	3.49007	3.61763	3.59974	3.62414	3.49	3.52059	3.65562	3.55815	3.57854	3.60941	3.66343	3.56604	3.58416	3.65161	3.63994	3.55739	3.59668	3.52549	3.53987	3.60227	3.56152	3.65213	3.64031	3.61049				P52633	20852		P49962	Srp9
P49698	Hepatocyte nuclear factor 4-alpha (HNF-4-alpha) (Nuclear receptor subfamily 2 group A member 1) (Transcription factor 14) (TCF-14) (Transcription factor HNF-4)	15378	Hnf4a	3.6045	3.61667	3.61615	3.61375	3.62205	3.62304	3.71841	3.66496	3.68467	3.64234	3.66942	3.68155	3.66111	3.68823	3.70753	3.71935	3.70104	3.65039	3.62485	3.63742	3.70823	3.70858	3.66725	3.66326				P52760	15473		P50136	Bckdha
P49710	Hematopoietic lineage cell-specific protein (Hematopoietic cell-specific LYN substrate 1) (LckBP1)	15163	Hcls1	3.67378	3.67075	3.66209	3.66396	3.66575	3.69856	3.72207	3.74378	3.63077	3.69864	3.73989	3.62225	3.71764	3.76029	3.76013	3.70595	3.69173	3.66907	3.69636	3.72351	3.91588	3.78439	3.69603	3.69452				P52825	12896		P50171	Hsd17b8
P49717	DNA replication licensing factor MCM4 (EC 3.6.4.12) (CDC21 homolog) (P1-CDC21)	17217	Mcm4	3.57126	3.48009	3.52362	3.52039	3.52706	3.55545	3.71612	3.63542	3.59589	3.67241	3.66407	3.63975	3.6765	3.66971	3.71677	3.6732	3.63394	3.67445	3.64425	3.65975	3.66368	3.72688	3.62852	3.6422				P52875	21982		P50172	Hsd11b1
P49718	DNA replication licensing factor MCM5 (EC 3.6.4.12) (CDC46 homolog) (P1-CDC46)	17218	Mcm5	3.54467	3.63883	3.64137	3.67911	3.64758	3.58309	3.73825	3.72574	3.68855	3.72984	3.74128	3.71032	3.70674	3.7436	3.71556	3.75303	3.71874	3.71581	3.69865	3.74864	3.64651	3.70128	3.72936	3.69922				P53395	13171		P50247	Ahcy
P49722	Proteasome subunit alpha type-2 (EC 3.4.25.1) (Macropain subunit C3) (Multicatalytic endopeptidase complex subunit C3) (Proteasome component C3)	19166	Psma2	3.68396	3.65186	3.64079	3.64306	3.61815	3.66774	3.75824	3.7035	3.71492	3.66708	3.69872	3.67163	3.7001	3.72896	3.8136	3.68924	3.69036	3.68798	3.69315	3.65683	3.79933	3.75939	3.66937	3.67193				P53564	13047		P50285	Fmo1
P49769	Presenilin-1 (PS-1) (EC 3.4.23.-) (Protein S182) [Cleaved into: Presenilin-1 NTF subunit; Presenilin-1 CTF subunit; Presenilin-1 CTF12 (PS1-CTF12)]	19164	Psen1	3.67521	3.65926	NA	NA	3.62358	3.67856	3.64558	3.59067	NA	NA	3.66751	3.66941	3.61819	3.66355	NA	NA	3.65141	3.62316	3.65357	3.63894	NA	NA	3.61575	3.62965				P53612	19352		P50295	Nat2
P49817	Caveolin-1	12389	Cav1	NA	3.60574	3.62934	3.60496	3.61032	NA	NA	3.69379	3.54079	3.64428	3.59691	NA	NA	3.68304	3.66963	3.66642	3.60153	NA	NA	3.62326	3.63225	3.64993	3.61614	NA				P53702	15159		P50396	Gdi1
P49935	Pro-cathepsin H (Cathepsin B3) (Cathepsin BA) [Cleaved into: Cathepsin H mini chain; Cathepsin H (EC 3.4.22.16); Cathepsin H heavy chain; Cathepsin H light chain]	13036	Ctsh	3.82012	3.8292	3.72684	3.77514	3.79218	3.78577	3.74735	3.71396	3.70071	3.7742	3.71276	3.70824	3.71228	3.65664	3.63711	3.72793	3.7644	3.70943	3.70348	3.7107	3.69168	3.64396	3.74498	3.73634				P53810	18738		P50427	Sts
P49962	Signal recognition particle 9 kDa protein (SRP9)	27058	Srp9	3.63603	3.59984	3.6284	3.66168	3.64227	3.57576	3.62595	3.6935	3.63825	3.68862	3.66151	3.59235	3.68261	3.64516	3.52843	3.67316	3.71401	3.6003	3.63021	3.68727	3.5592	3.61463	3.70463	3.63719				P53811	56305		P50429	Arsb
P50136	2-oxoisovalerate dehydrogenase subunit alpha, mitochondrial (EC 1.2.4.4) (Branched-chain alpha-keto acid dehydrogenase E1 component alpha chain) (BCKDE1A) (BCKDH E1-alpha)	#N/A	Bckdha	3.72209	3.77301	3.75657	3.70784	3.76618	3.71558	3.63453	3.59856	3.63757	3.65429	3.61087	3.56395	3.60505	3.64431	3.64463	3.59232	3.62899	3.6143	3.56765	3.59806	3.61172	3.60184	3.61265	3.59058				P53986	20501		P50431	Shmt1
P50171	Estradiol 17-beta-dehydrogenase 8 (EC 1.1.1.62) (17-beta-hydroxysteroid dehydrogenase 8) (17-beta-HSD 8) (3-ketoacyl-[acyl-carrier-protein] reductase alpha subunit) (KAR alpha subunit) (3-oxoacyl-[acyl-carrier-protein] reductase) (EC 1.1.1.-) (Protein Ke6) (Ke-6) (Testosterone 17-beta-dehydrogenase 8) (EC 1.1.1.239)	14979	Hsd17b8	3.75983	3.74895	3.71888	3.7111	3.7502	3.7141	3.6406	3.63622	3.64098	3.65834	3.61519	3.60564	3.62226	3.65044	3.64599	3.6432	3.65359	3.6201	3.61196	3.64824	3.63164	3.66404	3.65324	3.62207				P53994	59021		P50516	Atp6v1a
P50172	Corticosteroid 11-beta-dehydrogenase isozyme 1 (EC 1.1.1.146) (11-beta-hydroxysteroid dehydrogenase 1) (11-DH) (11-beta-HSD1) (11beta-HSD1A)	15483	Hsd11b1	3.68973	3.64366	3.65807	3.60381	3.62497	3.68772	3.64514	3.85381	3.63579	3.62506	3.55626	3.64508	3.7849	3.62811	3.57487	3.79883	3.66576	3.78924	3.82232	3.65716	3.61361	3.68944	3.74104	3.70632				P53996	12785		P50518	Atp6v1e1
P50247	Adenosylhomocysteinase (AdoHcyase) (EC 3.3.1.1) (CUBP) (Liver copper-binding protein) (S-adenosyl-L-homocysteine hydrolase)	11615	Ahcy	3.78164	3.72382	3.78452	3.77668	3.76987	3.753	3.69627	3.75166	3.76562	3.73141	3.7031	3.78202	3.69775	3.61738	3.63983	3.74547	3.76554	3.81937	3.77265	3.74022	3.66272	3.65103	3.77523	3.76677				P54071	269951		P50543	S100a11
P50285	Dimethylaniline monooxygenase [N-oxide-forming] 1 (EC 1.14.13.8) (Dimethylaniline oxidase 1) (Hepatic flavin-containing monooxygenase 1) (FMO 1)	14261	Fmo1	3.74252	3.74813	3.75452	3.73212	3.75502	3.72803	3.65263	3.67889	3.64786	3.65504	3.62482	3.70143	3.64325	3.65992	3.6042	3.63888	3.70215	3.72858	3.68439	3.63959	3.63546	3.63431	3.67375	3.71415				P54103	22791		P50544	Acadvl
P50295	Arylamine N-acetyltransferase 2 (EC 2.3.1.5) (Arylamide acetylase 2) (N-acetyltransferase type 2) (NAT-2)	17961	Nat2	3.80676	3.76607	NA	NA	3.77222	3.79484	3.78375	3.7607	NA	NA	3.74447	3.69931	3.61713	3.73662	NA	NA	3.72456	3.64532	3.6373	3.81533	NA	NA	3.71201	3.70603				P54116	13830		P50580	Pa2g4
P50396	Rab GDP dissociation inhibitor alpha (Rab GDI alpha) (Guanosine diphosphate dissociation inhibitor 1) (GDI-1)	14567	Gdi1	3.67147	3.64766	3.62145	3.61331	3.62093	3.65656	3.62089	3.64936	3.62599	3.67612	3.6279	3.64888	3.63269	3.63292	3.70199	3.61232	3.63997	3.66964	3.69051	3.69996	3.66842	3.68138	3.66443	3.65268				P54227	16765		P50637	Tspo
P50427	Steryl-sulfatase (EC 3.1.6.2) (Arylsulfatase C) (ASC) (Steroid sulfatase) (Steryl-sulfate sulfohydrolase)	20905	Sts	3.45602	NA	3.54073	3.5588	NA	3.46126	3.46788	NA	3.53205	3.58698	NA	3.45863	3.5578	NA	3.49231	3.57855	NA	3.47848	3.49985	NA	3.50291	3.48165	NA	3.51934				P54276	17688		P51125	Cast
P50429	Arylsulfatase B (ASB) (EC 3.1.6.12) (N-acetylgalactosamine-4-sulfatase) (G4S)	11881	Arsb	3.72698	3.77029	3.66308	3.661	3.70063	3.7129	3.6371	3.60489	3.6035	3.65337	3.58808	3.63004	3.59664	3.59556	3.62177	3.57954	3.59095	3.64967	3.63437	3.57855	3.66476	3.67748	3.67304	3.64346				P54726	19358		P51150	Rab7a
P50431	Serine hydroxymethyltransferase, cytosolic (SHMT) (EC 2.1.2.1) (Glycine hydroxymethyltransferase) (Serine methylase)	20425	Shmt1	3.70497	3.69537	3.71523	3.70042	3.69691	3.68706	3.66703	3.62262	3.72684	3.62505	3.68112	3.67257	3.63763	3.62064	3.54965	3.74951	3.66639	3.66191	3.67398	3.65302	3.631	3.51547	3.67947	3.66873				P54728	19359		P51174	Acadl
P50516	V-type proton ATPase catalytic subunit A (V-ATPase subunit A) (EC 7.1.2.2) (V-ATPase 69 kDa subunit) (Vacuolar proton pump subunit alpha)	11964	Atp6v1a	3.77801	3.76508	3.79542	3.78213	3.7648	3.77667	3.69867	3.66065	3.71755	3.67613	3.66052	3.69645	3.65237	3.65419	3.67912	3.68591	3.693	3.70113	3.65842	3.67743	3.63293	3.63743	3.66433	3.68127				P54729	53312		P51410	Rpl9
P50518	V-type proton ATPase subunit E 1 (V-ATPase subunit E 1) (V-ATPase 31 kDa subunit) (p31) (Vacuolar proton pump subunit E 1)	11973	Atp6v1e1	3.79063	3.72336	3.7546	3.74578	3.72705	3.80424	3.66186	3.66413	3.67217	3.67113	3.65144	3.70218	3.59294	3.63211	3.62258	3.63104	3.67693	3.67644	3.68239	3.69146	3.74179	3.68219	3.70519	3.69811				P54731	14084		P51432	Plcb3
P50543	Protein S100-A11 (Calgizzarin) (Endothelial monocyte-activating polypeptide) (EMAP) (Protein S100-C) (S100 calcium-binding protein A11)	20195	S100a11	3.65837	3.61788	3.65795	3.68914	3.57988	3.62963	3.60026	3.74465	3.80658	3.66967	3.68454	3.88992	3.56979	3.60576	3.5387	3.6615	3.75659	3.75366	3.88798	3.91816	3.43713	3.54033	3.87252	3.80857				P54775	23996		P51437	Camp
P50544	Very long-chain specific acyl-CoA dehydrogenase, mitochondrial (EC 1.3.8.9) (MVLCAD) (VLCAD)	11370	Acadvl	3.8124	3.75752	3.82365	3.79627	3.75286	3.78538	3.65573	3.68883	3.77103	3.65405	3.66726	3.7154	3.65472	3.63886	3.63719	3.63286	3.6935	3.7216	3.68016	3.66908	3.65618	3.64477	3.67482	3.68767				P54818	14420		P51612	Xpc
P50580	Proliferation-associated protein 2G4 (IRES-specific cellular trans-acting factor 45 kDa) (ITAF45) (Mpp1) (Proliferation-associated protein 1) (Protein p38-2G4)	18813	Pa2g4	3.6775	3.69174	3.67912	3.69209	3.67121	3.66844	3.78085	3.75767	3.73134	3.72092	3.7556	3.76229	3.74238	3.72472	3.66624	3.73959	3.75766	3.75423	3.74112	3.72593	3.66811	3.70895	3.72028	3.71861				P54822	11564		P51655	Gpc4
P50637	Translocator protein (Mitochondrial benzodiazepine receptor) (PKBS) (Peripheral-type benzodiazepine receptor) (PBR)	12257	Tspo	3.63935	3.48743	3.57937	3.61172	3.644	3.57934	3.57254	3.62496	3.68594	3.63473	3.59724	3.46878	3.57291	3.51898	3.51523	3.56818	3.56876	3.62383	3.64413	3.6372	NA	3.55399	3.62161	3.54166				P54823	13209		P51658	Hsd17b2
P51125	Calpastatin (Calpain inhibitor)	12380	Cast	3.56543	3.58027	3.5919	3.56388	3.58568	3.57447	3.69208	3.63989	3.60296	3.63875	3.67393	3.68747	3.66902	3.64599	3.76711	3.725	3.66218	3.6551	3.66686	3.68982	3.73565	3.74403	3.67683	3.64106				P54923	11544		P51660	Hsd17b4
P51150	Ras-related protein Rab-7a	19349	Rab7a	3.7174	3.72171	3.71927	3.71438	3.69715	3.69914	3.6974	3.65904	3.67595	3.75925	3.70449	3.72509	3.724	3.71392	3.66551	3.70052	3.70206	3.7528	3.71153	3.70811	3.58515	3.63069	3.71678	3.70284				P55002	17150		P51661	Hsd11b2
P51174	Long-chain specific acyl-CoA dehydrogenase, mitochondrial (LCAD) (EC 1.3.8.8)	11363	Acadl	3.7606	3.73978	3.77216	3.74028	3.76963	3.73034	3.64746	3.64081	3.70465	3.71737	3.65382	3.66723	3.69847	3.68975	3.67916	3.68647	3.65656	3.72675	3.68562	3.67857	3.62883	3.66449	3.70546	3.69959				P55014	20495		P51807	Dynlt1
P51410	60S ribosomal protein L9	20005	Rpl9	3.70118	3.75751	3.73555	3.70005	3.71648	3.707	3.74771	3.73006	3.75398	3.76418	3.76628	3.71911	3.76676	3.75931	3.74214	3.74051	3.73692	3.73879	3.73228	3.73694	3.65055	3.70995	3.70157	3.75836				P55096	19299		P51855	Gss
P51432	1-phosphatidylinositol 4,5-bisphosphate phosphodiesterase beta-3 (EC 3.1.4.11) (Phosphoinositide phospholipase C-beta-3) (Phospholipase C-beta-3) (PLC-beta-3)	18797	Plcb3	3.61835	3.64241	3.58202	3.61055	3.60534	3.64032	3.52945	3.57626	3.60163	3.58183	3.64839	3.69171	3.53527	3.64388	3.60045	3.52267	3.58238	3.6576	3.62773	3.64742	3.56698	3.6546	3.57022	3.63375				P55258	17274		P51859	Hdgf
P51437	Cathelicidin antimicrobial peptide (Cathelin-like protein) (CLP) [Cleaved into: Cathelin-related antimicrobial peptide (Cramp)]	12796	Camp	3.5001	3.52885	3.46473	3.41801	3.51408	3.55447	3.60238	3.56569	3.49097	3.62052	3.61371	3.36409	3.54582	3.51595	3.58837	3.64846	3.53721	3.596	3.56209	3.55325	3.68381	3.5863	3.61177	3.47964				P55264	11534		P51863	Atp6v0d1
P51612	DNA repair protein complementing XP-C cells homolog (Xeroderma pigmentosum group C-complementing protein homolog) (p125)	22591	Xpc	3.37089	3.25033	3.07818	3.31465	3.34189	3.40951	3.62521	3.46457	3.4048	3.52451	3.50875	3.47386	3.57587	3.66375	3.69397	3.55343	3.45243	3.44584	3.47701	3.26779	3.72268	3.66586	3.42155	3.4427				P55284	12562		P51880	Fabp7
P51655	Glypican-4 (K-glypican) [Cleaved into: Secreted glypican-4]	14735	Gpc4	3.70271	3.67399	3.72627	3.70893	3.68453	3.73361	3.60171	3.75248	3.66428	3.69018	3.7617	3.66569	3.6305	3.64339	3.72977	3.69916	3.74081	3.73753	3.68769	3.77539	3.70755	3.73029	3.71043	3.68669				P55302	16976		P51881	Slc25a5
P51658	Estradiol 17-beta-dehydrogenase 2 (EC 1.1.1.62) (17-beta-hydroxysteroid dehydrogenase type 2) (17-beta-HSD 2) (Testosterone 17-beta-dehydrogenase) (EC 1.1.1.239)	15486	Hsd17b2	3.599	3.61761	3.56182	3.60668	3.68529	3.57515	3.67654	3.80607	3.88923	3.54816	3.73772	3.82748	3.67225	3.63091	3.69831	3.83041	3.8331	3.71268	3.65776	3.59248	3.63237	3.63084	3.62143	3.63256				P55772	12495		P51885	Lum
P51660	Peroxisomal multifunctional enzyme type 2 (MFE-2) (17-beta-hydroxysteroid dehydrogenase 4) (17-beta-HSD 4) (D-bifunctional protein) (DBP) (Multifunctional protein 2) (MPF-2) [Cleaved into: (3R)-hydroxyacyl-CoA dehydrogenase (EC 1.1.1.n12); Enoyl-CoA hydratase 2 (EC 4.2.1.107) (EC 4.2.1.119) (3-alpha,7-alpha,12-alpha-trihydroxy-5-beta-cholest-24-enoyl-CoA hydratase)]	15488	Hsd17b4	3.73627	3.75393	3.74728	3.73976	3.79428	3.73359	3.60641	3.66071	3.6815	3.64526	3.61869	3.68298	3.63617	3.60313	3.60906	3.67275	3.71125	3.67767	3.64153	3.66737	3.63487	3.61412	3.67779	3.64985				P55821	20257		P51910	Apod
P51661	Corticosteroid 11-beta-dehydrogenase isozyme 2 (EC 1.1.1.-) (11-beta-hydroxysteroid dehydrogenase type 2) (11-DH2) (11-beta-HSD2) (NAD-dependent 11-beta-hydroxysteroid dehydrogenase)	15484	Hsd11b2	3.75581	3.84284	3.86171	3.91169	3.8113	3.77748	3.6019	3.6099	3.72849	3.59779	3.65357	3.60851	3.56394	3.58609	3.61045	3.5689	3.64266	3.54433	3.5733	3.57587	3.65952	3.62625	3.60958	3.64825				P55937	269682		P51912	Slc1a5
P51807	Dynein light chain Tctex-type 1 (Activator of G-protein signaling 2) (AGS2) (T-complex testis-specific protein 1) (TCTEX-1)	100040531	Dynlt1	3.39339	3.43837	3.10093	3.29688	3.38488	3.42711	3.58375	3.48297	3.50482	3.51945	3.48702	3.52672	3.64057	3.65632	3.63946	3.55055	3.51133	3.47916	3.51208	3.49173	3.48958	3.65117	3.44255	3.53859				P56135	57423		P52019	Sqle
P51855	Glutathione synthetase (GSH synthetase) (GSH-S) (EC 6.3.2.3) (Glutathione synthase)	14854	Gss	3.67375	3.6851	3.68901	3.685	3.6845	3.67137	3.72664	3.71794	3.73643	3.6869	3.6898	3.73353	3.7129	3.69029	3.70143	3.71517	3.7273	3.73622	3.70388	3.71074	3.63025	3.69341	3.71705	3.69804				P56183	18114		P52196	Tst
P51859	Hepatoma-derived growth factor (HDGF)	15191	Hdgf	3.6624	3.65536	3.61919	3.62959	3.67018	3.6535	3.80989	3.74262	3.64611	3.72783	3.73994	3.75023	3.76718	3.83937	3.79032	3.75542	3.69189	3.71516	3.71614	3.70685	3.74278	3.78572	3.69215	3.68496				P56212	59046		P52293	Kpna2
P51863	V-type proton ATPase subunit d 1 (V-ATPase subunit d 1) (P39) (Physophilin) (V-ATPase 40 kDa accessory protein) (V-ATPase AC39 subunit) (Vacuolar proton pump subunit d 1)	11972	Atp6v0d1	3.72475	3.73658	3.7371	3.72101	3.73783	3.71503	3.6022	3.64521	3.6746	3.67894	3.62302	3.61815	3.64451	3.61894	3.61835	3.6172	3.64703	3.64089	3.61366	3.6441	3.65184	3.68772	3.64727	3.6449				P56213	11692		P52430	Pon1
P51880	Fatty acid-binding protein, brain (Brain lipid-binding protein) (BLBP) (Brain-type fatty acid-binding protein) (B-FABP) (Fatty acid-binding protein 7)	12140	Fabp7	3.66046	3.65576	3.6325	3.62808	3.65677	3.65462	3.72622	3.65405	3.53648	3.76724	3.73959	3.66581	3.79146	3.85197	3.82699	3.65674	3.67344	3.70969	3.72632	3.64687	3.6838	3.75414	3.72198	3.7593				P56371	19341		P52432	Polr1c
P51881	ADP/ATP translocase 2 (ADP,ATP carrier protein 2) (Adenine nucleotide translocator 2) (ANT 2) (Solute carrier family 25 member 5) [Cleaved into: ADP/ATP translocase 2, N-terminally processed]	11740	Slc25a5	3.91801	3.88397	3.8976	3.8837	3.90045	3.87973	3.71628	3.74797	3.76028	3.7544	3.74177	3.72837	3.73163	3.71368	3.7203	3.74765	3.79279	3.75187	3.7246	3.72078	3.66998	3.69408	3.7443	3.76721				P56375	75572		P52479	Usp10
P51885	Lumican (Keratan sulfate proteoglycan lumican) (KSPG lumican)	17022	Lum	3.72612	3.70033	3.78267	3.75583	3.67345	3.72689	3.65745	3.69879	3.74467	3.64539	3.66129	3.70043	3.64735	3.61651	3.583	3.69201	3.68434	3.69074	3.72113	3.78337	3.57546	3.57771	3.76846	3.6925				P56376	66204		P52480	Pkm
P51910	Apolipoprotein D (Apo-D) (ApoD)	11815	Apod	NA	3.65027	3.69024	3.65352	3.66091	NA	NA	3.71074	3.68991	3.67345	3.71941	NA	NA	3.69711	3.70428	3.63039	3.62979	NA	NA	3.69473	3.78848	3.7012	3.65026	NA				P56379	70257		P52482	Ube2e1
P51912	Neutral amino acid transporter B(0) (ATB(0)) (ASC-like Na(+)-dependent neutral amino acid transporter ASCT2) (Insulin-activated amino acid transporter) (Sodium-dependent neutral amino acid transporter type 2) (Solute carrier family 1 member 5)	#N/A	Slc1a5	NA	3.61331	3.60823	3.56674	3.58694	NA	NA	3.66932	3.59218	3.68739	3.65022	NA	NA	3.67889	3.64242	3.61078	3.60724	NA	NA	3.60238	3.85832	3.81797	3.59931	NA				P56380	66401		P52503	Ndufs6
P52019	Squalene monooxygenase (EC 1.14.14.17) (Squalene epoxidase) (SE)	20775	Sqle	3.49051	3.45478	3.45848	3.43363	3.47334	3.52118	3.507	3.51568	3.54245	3.56575	3.56186	3.5647	3.45779	3.47247	3.57075	3.53898	3.56951	3.59637	3.61883	3.61335	3.489	3.54871	3.62565	3.60064				P56382	67126		P52623	Uck1
P52196	Thiosulfate sulfurtransferase (EC 2.8.1.1) (Rhodanese)	22117	Tst	3.84746	3.74317	3.78506	3.77506	3.759	3.74063	3.56898	3.62168	3.64399	3.64063	3.58904	3.57031	3.63511	3.58494	3.56037	3.56402	3.62007	3.64926	3.59509	3.59782	3.51445	3.58398	3.62597	3.6053				P56389	72269		P52624	Upp1
P52293	Importin subunit alpha-1 (Importin alpha P1) (Karyopherin subunit alpha-2) (Pendulin) (Pore targeting complex 58 kDa subunit) (PTAC58) (RAG cohort protein 1) (SRP1-alpha)	16647	Kpna2	3.70693	3.71797	3.63717	3.62101	3.70141	3.68524	3.73476	3.7267	3.69415	3.74548	3.74564	3.75353	3.65836	3.76366	3.70754	3.74163	3.70676	3.72172	3.72162	3.7229	3.66274	3.74119	3.71316	3.71408				P56391	110323		P52633	Stat6
P52430	Serum paraoxonase/arylesterase 1 (PON 1) (EC 3.1.1.2) (EC 3.1.1.81) (EC 3.1.8.1) (Aromatic esterase 1) (A-esterase 1) (Serum aryldialkylphosphatase 1)	18979	Pon1	3.71902	3.68384	3.69574	3.71422	3.70552	3.71941	3.76836	3.73058	3.69139	3.6904	3.81807	3.70043	3.67445	3.71312	3.69343	3.72932	3.68768	3.6206	3.65257	3.80944	3.65777	3.7496	3.72545	3.70276				P56392	12865		P52760	Rida
P52432	DNA-directed RNA polymerases I and III subunit RPAC1 (DNA-directed RNA polymerase I subunit C) (RNA polymerases I and III subunit AC1) (AC40) (DNA-directed RNA polymerases I and III 40 kDa polypeptide) (RPA40) (RPC40)	20016	Polr1c	3.53415	3.56406	3.56436	3.50089	3.52663	3.52365	3.59494	3.53878	3.54675	3.55767	3.58138	3.53769	3.59139	3.60042	3.59604	3.59773	3.56057	3.55863	3.50914	3.55315	3.58384	3.57403	3.54077	3.54957				P56393	66142		P52825	Cpt2
P52479	Ubiquitin carboxyl-terminal hydrolase 10 (EC 3.4.19.12) (Deubiquitinating enzyme 10) (Ubiquitin thioesterase 10) (Ubiquitin-specific-processing protease 10)	22224	Usp10	3.59105	3.64432	3.61644	3.64107	3.66376	3.62097	3.65485	3.6523	3.65813	3.66399	3.63568	3.62512	3.62596	3.6475	3.66581	3.62378	3.66164	3.59814	3.59866	3.65136	3.78435	3.72198	3.65352	3.60253				P56394	12856		P52875	Tmem165
P52480	Pyruvate kinase PKM (EC 2.7.1.40) (Pyruvate kinase muscle isozyme)	18746	Pkm	3.61014	3.61608	3.59975	3.58792	3.62287	3.60872	3.7973	3.8088	3.71165	3.76561	3.75251	3.73844	3.73719	3.68545	3.68866	3.78731	3.65961	3.68347	3.78343	3.7519	3.66189	3.74032	3.75882	3.74695				P56395	109672		P53026	Rpl10a
P52482	Ubiquitin-conjugating enzyme E2 E1 (EC 2.3.2.23) ((E3-independent) E2 ubiquitin-conjugating enzyme E1) (EC 2.3.2.24) (E2 ubiquitin-conjugating enzyme E1) (UbcM3) (Ubiquitin carrier protein E1) (Ubiquitin-protein ligase E1)	22194	Ube2e1	3.79856	3.62218	3.77	3.79193	3.65238	3.77384	3.84115	3.79563	3.85635	3.82885	3.77646	3.83815	3.79442	3.66922	3.84157	3.83121	3.82765	3.81425	3.81929	3.85019	3.87392	3.87494	3.83707	3.81495				P56399	22225		P53395	Dbt
P52503	NADH dehydrogenase [ubiquinone] iron-sulfur protein 6, mitochondrial (Complex I-13kD-A) (CI-13kD-A) (NADH-ubiquinone oxidoreductase 13 kDa-A subunit)	407785	Ndufs6	3.76364	3.7991	3.74847	3.75491	3.78287	3.71755	3.67615	3.65277	3.65917	3.62674	3.6447	3.628	3.69239	3.70726	3.71097	3.66029	3.67017	3.66651	3.6257	3.6635	3.6568	3.68213	3.66446	3.67678				P56480	11947		P53564	Cux1
P52623	Uridine-cytidine kinase 1 (UCK 1) (EC 2.7.1.48) (Cytidine monophosphokinase 1) (Uridine monophosphokinase 1)	22245	Uck1	3.69245	3.68563	3.67086	3.68357	3.68384	3.66498	3.68044	3.69667	3.71407	3.76857	3.74974	3.71434	3.75417	3.72963	3.66299	3.74093	3.67819	3.7337	3.75066	3.69705	3.63189	3.67268	3.69739	3.76111				P56546	13017		P53612	Rabggtb
P52624	Uridine phosphorylase 1 (UPase 1) (UrdPase 1) (EC 2.4.2.3)	22271	Upp1	3.70956	3.66326	3.69765	3.68281	3.67897	3.66784	3.70475	3.66912	3.6838	3.6612	3.7696	3.71132	3.63962	3.59535	3.66429	3.64651	3.74804	3.61294	3.66371	3.68967	3.65678	3.65331	3.64796	3.65229				P56565	20193		P53657	Pklr
P52633	Signal transducer and transcription activator 6	20852	Stat6	3.63564	3.5908	3.59791	3.69265	3.63387	3.65681	3.73078	3.68234	3.67349	3.66031	3.6502	3.70062	3.72559	3.69212	3.81181	3.70216	3.68464	3.67341	3.68792	3.7176	3.70909	3.80552	3.71879	3.68165				P56695	22393		P53702	Hccs
P52760	2-iminobutanoate/2-iminopropanoate deaminase (EC 3.5.99.10) (Heat-responsive protein 12) (Reactive intermediate imine deaminase A homolog) (Translation inhibitor L-PSP ribonuclease)	15473	Rida	3.80002	3.74665	3.86197	3.82677	3.76403	3.8116	3.64826	3.70022	3.77089	3.70208	3.68878	3.73147	3.70891	3.67287	3.68908	3.66637	3.71008	3.71382	3.77153	3.76232	3.59288	3.6783	3.7852	3.77502				P56812	100042424		P53810	Pitpna
P52825	Carnitine O-palmitoyltransferase 2, mitochondrial (EC 2.3.1.21) (Carnitine palmitoyltransferase II) (CPT II)	12896	Cpt2	3.78645	3.75665	3.80949	3.80668	3.73731	3.7469	3.60979	3.63293	3.71715	3.66438	3.64891	3.66779	3.61353	3.61113	3.60204	3.63052	3.66127	3.70253	3.6557	3.66557	3.55001	3.57522	3.69415	3.65975				P56812	56330		P53811	Pitpnb
P52875	Transmembrane protein 165 (TPA-regulated locus protein) (Transmembrane protein PFT27) (Transmembrane protein TPARL)	21982	Tmem165	3.36307	3.34725	3.33743	3.43547	3.38558	3.40225	3.42879	3.43526	3.30179	3.40973	3.40698	3.37604	3.43506	3.47273	3.5204	3.44043	3.31732	3.30956	3.45914	3.41366	3.58998	3.49935	3.36918	3.38102				P56873	56390		P53986	Slc16a1
P53026	60S ribosomal protein L10a (CSA-19) (Neural precursor cell expressed developmentally down-regulated protein 6) (NEDD-6)	#N/A	Rpl10a	3.66123	3.63514	3.65091	3.63541	3.65151	3.64498	3.61727	3.6663	3.69648	3.65102	3.6315	3.69103	3.61819	3.5575	3.55135	3.64219	3.67478	3.72592	3.69173	3.69451	3.50864	3.51075	3.67144	3.68529				P56959	233908		P53994	Rab2a
P53395	Lipoamide acyltransferase component of branched-chain alpha-keto acid dehydrogenase complex, mitochondrial (EC 2.3.1.168) (Branched-chain alpha-keto acid dehydrogenase complex component E2) (BCKAD-E2) (BCKADE2) (Dihydrolipoamide acetyltransferase component of branched-chain alpha-keto acid dehydrogenase complex) (Dihydrolipoamide branched chain transacylase) (Dihydrolipoyllysine-residue (2-methyl…	13171	Dbt	3.86707	3.80747	3.83332	3.80641	3.80863	3.83025	3.64766	3.67736	3.67244	3.66313	3.65606	3.70759	3.64724	3.64007	3.6633	3.63108	3.70566	3.75918	3.67981	3.65181	3.60181	3.63468	3.68088	3.68677				P56960	50912		P53996	Cnbp
P53564	Homeobox protein cut-like 1 (CCAAT displacement protein) (CDP) (Homeobox protein cux-1)	13047	Cux1	3.52051	3.55773	3.59945	3.50716	3.59961	3.53197	3.70089	3.60254	3.55339	3.61644	3.62411	3.51064	3.64947	3.68398	3.7075	3.6133	3.58491	3.48581	3.52018	3.56255	3.69272	3.71533	3.55711	3.57838				P57016	16763		P54071	Idh2
P53612	Geranylgeranyl transferase type-2 subunit beta (EC 2.5.1.60) (Geranylgeranyl transferase type II subunit beta) (GGTase-II-beta) (Rab geranyl-geranyltransferase subunit beta) (Rab GG transferase beta) (Rab GGTase beta) (Rab geranylgeranyltransferase subunit beta) (Type II protein geranyl-geranyltransferase subunit beta)	19352	Rabggtb	3.71	3.74425	3.71416	3.71133	3.73528	3.7114	3.72197	3.71355	3.72029	3.72407	3.76168	3.75037	3.73395	3.76849	3.78149	3.73099	3.74925	3.7401	3.71756	3.74988	3.69938	3.74241	3.75893	3.73326				P57722	59093		P54103	Dnajc2
P53657	Pyruvate kinase PKLR (EC 2.7.1.40) (L-PK) (Pyruvate kinase isozymes L/R)	#N/A	Pklr	3.59764	3.58181	3.53498	3.56823	3.56867	3.59916	3.67245	3.65527	3.72237	3.62352	3.68649	3.72041	3.72302	3.71258	3.64711	3.78651	3.66939	3.67017	3.69461	3.68807	3.63785	3.65415	3.66748	3.67715				P57746	73834		P54116	Stom
P53702	Cytochrome c-type heme lyase (CCHL) (EC 4.4.1.17) (Holocytochrome c-type synthase)	15159	Hccs	NA	3.72203	3.69079	3.70595	3.75188	NA	NA	3.7009	3.68966	3.84121	3.66601	NA	NA	3.70621	3.84273	3.74259	3.77173	NA	NA	3.66444	3.8754	3.81749	3.67664	NA				P57759	67397		P54227	Stmn1
P53810	Phosphatidylinositol transfer protein alpha isoform (PI-TP-alpha) (PtdIns transfer protein alpha) (PtdInsTP alpha)	18738	Pitpna	3.65235	3.61923	3.71441	3.69138	3.6439	3.66143	3.64772	3.6859	3.72605	3.65418	3.66976	3.67568	3.65368	3.63818	3.63946	3.70938	3.69354	3.73102	3.70351	3.74769	3.67466	3.64477	3.7209	3.72221				P57776	66656		P54276	Msh6
P53811	Phosphatidylinositol transfer protein beta isoform (PI-TP-beta) (PtdIns transfer protein beta) (PtdInsTP beta)	56305	Pitpnb	3.71437	3.6949	3.68163	3.67292	3.68908	3.69178	3.68503	3.68026	3.65895	3.68908	3.70069	3.6751	3.69861	3.65454	3.70166	3.67831	3.69444	3.70899	3.6862	3.70468	3.75956	3.73267	3.69598	3.68684				P57780	60595		P54726	Rad23a
P53986	Monocarboxylate transporter 1 (MCT 1) (Solute carrier family 16 member 1)	20501	Slc16a1	3.68513	3.68027	3.78809	3.75061	3.66169	3.74953	3.58239	3.58549	3.73079	3.74088	3.64928	3.69233	3.69535	3.61703	3.58927	3.73301	3.64869	3.68293	3.65491	3.65729	3.73451	3.66381	3.67157	3.6362				P57784	68981		P54728	Rad23b
P53994	Ras-related protein Rab-2A	59021	Rab2a	3.72173	3.76843	3.74983	3.74755	3.76735	3.72363	3.8066	3.73536	3.75852	3.76679	3.75782	3.74311	3.79565	3.76557	3.745	3.78207	3.74932	3.74213	3.74429	3.74201	3.67071	3.73288	3.74133	3.74497				P57787	80879		P54729	Nub1
P53996	Cellular nucleic acid-binding protein (CNBP) (Zinc finger protein 9)	12785	Cnbp	3.5276	3.5299	3.5083	3.51916	3.54269	3.54119	3.72042	3.69886	3.58083	3.62109	3.64773	3.61326	3.64663	3.74936	3.71715	3.64123	3.59202	3.65507	3.5936	3.58443	3.75489	3.75042	3.55923	3.57936				P58021	68059		P54731	Faf1
P54071	Isocitrate dehydrogenase [NADP], mitochondrial (IDH) (EC 1.1.1.42) (ICD-M) (IDP) (NADP(+)-specific ICDH) (Oxalosuccinate decarboxylase)	269951	Idh2	3.84361	3.81038	3.82178	3.82934	3.79696	3.8259	3.65118	3.68007	3.69993	3.70573	3.65583	3.6916	3.67094	3.67956	3.63759	3.70032	3.75492	3.74942	3.68473	3.6813	3.5383	3.57942	3.67946	3.70168				P58044	102635781		P54775	Psmc4
P54103	DnaJ homolog subfamily C member 2 (Mouse Id associate 1) (MIDA1) (Zuotin-related factor 1)	22791	Dnajc2	3.71855	3.66746	3.63155	3.65476	3.68698	3.68716	3.68177	3.71004	3.65588	3.75924	3.7167	3.74391	3.67591	3.70394	3.7643	3.71823	3.71869	3.7731	3.71954	3.71663	3.65038	3.79126	3.7242	3.69975				P58044	319554		P54818	Galc
P54116	Erythrocyte band 7 integral membrane protein (Protein 7.2b) (Stomatin)	13830	Stom	3.64752	3.66243	3.63601	3.67061	3.65823	3.62532	3.66821	3.66689	3.61982	3.70704	3.66777	3.65775	3.6563	3.68867	3.60062	3.69863	3.64973	3.65875	3.68911	3.69916	3.60411	3.60177	3.66589	3.63071				P58058	192185		P54822	Adsl
P54227	Stathmin (Leukemia-associated gene protein) (Leukemia-associated phosphoprotein p18) (Metablastin) (Oncoprotein 18) (Op18) (Phosphoprotein p19) (pp19) (Prosolin) (Protein Pr22) (pp17)	16765	Stmn1	3.6027	3.5261	3.58994	3.58272	3.53393	3.57134	3.80867	3.7045	3.62143	3.75503	3.73069	3.71877	3.76179	3.76182	3.73531	3.72519	3.67893	3.69685	3.71316	3.71262	3.71449	3.79186	3.73593	3.71839				P58059	66292		P54823	Ddx6
P54276	DNA mismatch repair protein Msh6 (G/T mismatch-binding protein) (GTBP) (GTMBP) (MutS protein homolog 6) (MutS-alpha 160 kDa subunit) (p160)	17688	Msh6	3.61402	3.57423	3.55508	3.56004	3.62989	3.6252	3.73241	3.69173	3.63737	3.69024	3.68689	3.67096	3.69867	3.73542	3.81628	3.7262	3.66703	3.67611	3.66968	3.67425	3.79423	3.77136	3.6708	3.65979				P58137	170789		P54923	Adprh
P54726	UV excision repair protein RAD23 homolog A (HR23A) (mHR23A)	19358	Rad23a	3.66318	3.72961	NA	NA	3.73438	3.65759	3.76521	3.70372	NA	NA	3.69784	3.73626	3.66879	3.66702	NA	NA	3.74305	3.64242	3.72336	3.6741	NA	NA	3.6942	3.63559				P58242	100340		P55002	Mfap2
P54728	UV excision repair protein RAD23 homolog B (HR23B) (mHR23B) (XP-C repair-complementing complex 58 kDa protein) (p58)	19359	Rad23b	3.68001	3.68494	3.72835	3.71753	3.66287	3.6941	3.69091	3.6999	3.76008	3.67613	3.66967	3.78161	3.67036	3.64225	3.63754	3.6976	3.7336	3.78139	3.74034	3.7956	3.68372	3.64084	3.77398	3.73113				P58252	13629		P55014	Slc12a1
P54729	NEDD8 ultimate buster 1 (Negative regulator of ubiquitin-like proteins 1) (Protein BS4)	53312	Nub1	3.61833	3.65403	3.65379	3.66552	3.6577	3.65977	3.71911	3.68493	3.65864	3.70164	3.722	3.67156	3.73766	3.75692	3.71538	3.69956	3.68072	3.66521	3.67237	3.70023	3.64502	3.7673	3.67794	3.69181				P58281	74143		P55096	Abcd3
P54731	FAS-associated factor 1	14084	Faf1	3.57416	3.64743	NA	NA	3.65174	3.58026	3.72503	3.70156	NA	NA	3.72103	3.69792	3.70489	3.66534	NA	NA	3.67052	3.62023	3.63374	3.69542	NA	NA	3.67068	3.65346				P58389	110854		P55258	Rab8a
P54775	26S proteasome regulatory subunit 6B (26S proteasome AAA-ATPase subunit RPT3) (CIP21) (MB67-interacting protein) (MIP224) (Proteasome 26S subunit ATPase 4) (Tat-binding protein 7) (TBP-7)	23996	Psmc4	3.68662	3.70581	3.7157	3.71175	3.70104	3.69393	3.71911	3.69437	3.70242	3.72901	3.70916	3.7272	3.73506	3.70522	3.66736	3.71171	3.72346	3.73041	3.72115	3.73556	3.67844	3.6893	3.7227	3.72336				P58404	97387		P55264	Adk
P54818	Galactocerebrosidase (GALCERase) (EC 3.2.1.46) (Galactocerebroside beta-galactosidase) (Galactosylceramidase) (Galactosylceramide beta-galactosidase)	14420	Galc	3.65598	3.65588	3.7002	3.71414	3.70939	3.61538	3.62333	3.65475	3.70183	3.68939	3.68369	3.71736	3.67158	3.68195	3.77032	3.66432	3.73044	3.64438	3.62992	3.63976	3.76089	3.73877	3.69576	3.62255				P58735	231583		P55284	Cdh5
P54822	Adenylosuccinate lyase (ASL) (EC 4.3.2.2) (Adenylosuccinase) (ASase)	11564	Adsl	3.78599	3.74233	3.70568	3.70846	3.71711	3.76147	3.7426	3.74957	3.69296	3.79961	3.77826	3.78038	3.78915	3.76728	3.75809	3.76138	3.74458	3.78647	3.76613	3.75375	3.71763	3.73041	3.77517	3.76563				P58771	22003		P55302	Lrpap1
P54823	Probable ATP-dependent RNA helicase DDX6 (EC 3.6.4.13) (ATP-dependent RNA helicase p54) (DEAD box protein 6) (Oncogene RCK homolog)	13209	Ddx6	3.68879	3.7035	3.77236	3.75901	3.74619	3.69625	3.77878	3.74575	3.74025	3.70543	3.73195	3.72617	3.77767	3.76961	3.73826	3.71778	3.72331	3.73853	3.75311	3.76779	3.68352	3.72181	3.77325	3.72509				P58871	228140		P55772	Entpd1
P54923	[Protein ADP-ribosylarginine] hydrolase (ADP-ribosylarginine hydrolase) (EC 3.2.2.19) (ADP-ribose-L-arginine cleaving enzyme)	11544	Adprh	3.6075	3.60277	3.63881	3.65187	3.6212	3.60472	3.59025	3.62138	3.61135	3.65257	3.58001	3.62294	3.59539	3.63092	3.65621	3.6639	3.61575	3.62474	3.63788	3.6343	3.72262	3.64717	3.60856	3.6177				P59017	94044		P55821	Stmn2
P55002	Microfibrillar-associated protein 2 (MFAP-2) (Microfibril-associated glycoprotein 1) (MAGP) (MAGP-1)	17150	Mfap2	NA	3.68937	3.69337	3.70839	3.7258	NA	NA	3.75838	3.71324	3.7242	3.74683	NA	NA	3.76391	3.73651	3.73037	3.75333	NA	NA	3.74506	3.83361	3.76513	3.74375	NA				P59113	241639		P55937	Golga3
P55014	Solute carrier family 12 member 1 (BSC1) (Bumetanide-sensitive sodium-(potassium)-chloride cotransporter 2) (Kidney-specific Na-K-Cl symporter)	20495	Slc12a1	3.79271	3.85043	3.73503	3.80135	3.82035	3.78587	3.69509	3.64357	3.61863	3.62467	3.62926	3.6262	3.64465	3.62046	3.72778	3.63257	3.63042	3.59231	3.61948	3.6442	3.835	3.81644	3.69509	3.68793				P59158	20497		P56135	Atp5mf
P55096	ATP-binding cassette sub-family D member 3 (68 kDa peroxisomal membrane protein) (PMP68) (70 kDa peroxisomal membrane protein) (PMP70)	19299	Abcd3	3.76815	3.7928	3.81452	3.82005	3.80239	3.82838	3.67461	3.67596	3.72674	3.70652	3.66764	3.69396	3.68443	3.68449	3.70153	3.73132	3.70982	3.71077	3.7053	3.7002	3.66452	3.6889	3.70313	3.70649				P59235	69912		P56183	Rrp1
P55258	Ras-related protein Rab-8A (Oncogene c-mel)	17274	Rab8a	3.77851	3.7977	3.79833	3.78842	3.79935	3.75594	3.76852	3.7718	3.78391	3.73431	3.73914	3.79515	3.73331	3.73568	3.74383	3.75931	3.77885	3.74726	3.74562	3.80448	3.67102	3.70252	3.74817	3.76184				P59325	217869		P56212	Arpp19
P55264	Adenosine kinase (AK) (EC 2.7.1.20) (Adenosine 5'-phosphotransferase)	11534	Adk	3.70437	3.68555	3.75887	3.76893	3.70762	3.72049	3.69874	3.72427	3.76038	3.6617	3.67973	3.82859	3.68402	3.75924	3.71802	3.75289	3.72094	3.79827	3.75663	3.76832	3.68326	3.72195	3.75006	3.74719				P59672	224650		P56213	Gfer
P55284	Cadherin-5 (Vascular endothelial cadherin) (VE-cadherin) (CD antigen CD144)	12562	Cdh5	3.45864	3.44385	3.48168	3.43264	3.46325	3.45326	3.40641	3.50669	3.41676	3.45445	3.45036	3.44373	3.40193	3.48622	3.57257	3.41018	3.43759	3.44768	3.42995	3.42964	3.53274	3.60294	3.46749	3.41179				P59708	66055		P56371	Rab4a
P55302	Alpha-2-macroglobulin receptor-associated protein (Alpha-2-MRAP) (Heparin-binding protein 44) (HBP-44) (Low density lipoprotein receptor-related protein-associated protein 1) (RAP)	16976	Lrpap1	3.70351	3.71191	3.6988	3.73153	3.73277	3.69509	3.68527	3.72605	3.70266	3.68039	3.69916	3.70784	3.68083	3.66566	3.61682	3.66377	3.70991	3.70301	3.73056	3.64409	3.59788	3.63323	3.71169	3.70576				P59729	217835		P56375	Acyp2
P55772	Ectonucleoside triphosphate diphosphohydrolase 1 (NTPDase 1) (EC 3.6.1.5) (Ecto-ATP diphosphohydrolase 1) (Ecto-ATPDase 1) (Ecto-ATPase 1) (Ecto-apyrase) (Lymphoid cell activation antigen) (CD antigen CD39)	12495	Entpd1	3.67842	3.7036	NA	NA	3.64189	3.67227	3.65025	3.57222	NA	NA	3.67339	3.59005	3.64745	3.64388	NA	NA	3.66301	3.60595	3.64241	3.61635	NA	NA	3.61801	3.69376				P59808	70097		P56376	Acyp1
P55821	Stathmin-2 (Superior cervical ganglion-10 protein) (Protein SCG10)	20257	Stmn2	3.81962	3.70357	3.76505	3.76057	3.77813	3.77335	3.95485	3.90627	3.81996	3.90205	3.90729	3.85996	3.90243	3.93594	3.91894	3.84031	3.85158	3.8296	3.8429	3.86608	3.8958	3.95642	3.88128	3.86337				P59913	319263		P56379	Atp5mpl
P55937	Golgin subfamily A member 3 (Golgin-160) (Male-enhanced antigen 2) (MEA-2)	269682	Golga3	3.61426	3.61889	3.52993	3.51539	3.56297	3.5878	3.68461	3.59786	3.57103	3.62967	3.63876	3.59285	3.64726	3.6557	3.74974	3.63559	3.62298	3.58878	3.5796	3.6098	3.7479	3.76534	3.57863	3.58763				P59999	68089		P56380	Nudt2
P56135	ATP synthase subunit f, mitochondrial (ATP synthase membrane subunit f)	57423	Atp5mf	3.71419	3.64105	3.8153	3.75701	3.64029	3.709	3.54085	3.56355	3.68131	3.54509	3.51196	3.62318	3.52797	3.50431	3.42451	3.52189	3.65243	3.6993	3.60367	3.63301	3.33645	3.46009	3.66425	3.62987				P60060	100043039		P56382	Atp5f1e
P56183	Ribosomal RNA processing protein 1 homolog A (Novel nuclear protein 1) (NNP-1) (Nucleolar protein Nop52) (RRP1-like protein)	18114	Rrp1	3.48398	NA	3.47794	3.52146	NA	3.47455	3.673	NA	3.58145	3.56135	NA	3.59739	3.72398	NA	3.78144	3.69158	NA	3.66282	3.67742	NA	3.78005	3.8139	NA	3.58695				P60060	102637269		P56389	Cda
P56212	cAMP-regulated phosphoprotein 19 (ARPP-19)	59046	Arpp19	3.7368	3.72154	3.7626	3.74496	3.74793	3.76226	3.78195	3.77131	3.74454	3.68332	3.73519	3.78528	3.76211	3.7715	3.73508	3.76564	3.73298	3.78164	3.77045	3.75402	3.69666	3.73917	3.73629	3.7547				P60060	20335		P56391	Cox6b1
P56213	FAD-linked sulfhydryl oxidase ALR (EC 1.8.3.2) (Augmenter of liver regeneration)	11692	Gfer	3.66651	3.72561	3.68582	3.66545	3.69979	3.67573	3.69013	3.63959	3.64451	3.73532	3.69413	3.63291	3.68103	3.64898	3.56863	3.69837	3.68661	3.66872	3.61628	3.64431	3.68768	3.62717	3.61119	3.64947				P60122	56505		P56392	Cox7a1
P56371	Ras-related protein Rab-4A	19341	Rab4a	3.81422	3.87456	NA	NA	3.85685	3.79164	3.79791	3.78733	NA	NA	3.78353	3.81208	3.77692	3.85251	NA	NA	3.78771	3.80093	3.81481	3.75008	NA	NA	3.76513	3.83168				P60229	16341		P56393	Cox7b
P56375	Acylphosphatase-2 (EC 3.6.1.7) (Acylphosphatase, muscle type isozyme) (Acylphosphate phosphohydrolase 2)	75572	Acyp2	3.72349	3.72141	3.68068	3.69629	3.72229	3.70435	3.6135	3.68914	3.67556	3.63782	3.60257	3.70462	3.64237	3.65908	3.68903	3.66551	3.71665	3.75506	3.76032	3.65521	3.59352	3.64774	3.66415	3.71331				P60334	12583		P56394	Cox17
P56376	Acylphosphatase-1 (EC 3.6.1.7) (Acylphosphatase, organ-common type isozyme) (Acylphosphate phosphohydrolase 1)	66204	Acyp1	3.7495	3.72885	3.66388	3.66861	3.73166	3.69838	3.69736	3.74331	3.66756	3.71049	3.69786	3.74779	3.76209	3.77907	3.77995	3.74191	3.73333	3.74513	3.78043	3.7171	3.70794	3.79842	3.73988	3.74596				P60335	23983		P56395	Cyb5a
P56379	ATP synthase subunit ATP5MPL, mitochondrial (6.8 kDa mitochondrial proteolipid protein) (MLQ)	70257	Atp5mpl	3.59374	3.65795	3.37422	3.55468	3.5814	3.59813	3.45998	3.45157	3.44541	3.48458	3.39168	3.2279	3.49927	3.53899	3.62933	3.39861	3.43702	3.21535	3.38888	3.20071	3.68395	3.59745	3.28501	3.41762				P60469	76787		P56399	Usp5
P56380	Bis(5'-nucleosyl)-tetraphosphatase [asymmetrical] (EC 3.6.1.17) (Diadenosine 5',5'''-P1,P4-tetraphosphate asymmetrical hydrolase) (Ap4A hydrolase) (Ap4Aase) (Diadenosine tetraphosphatase) (Nucleoside diphosphate-linked moiety X motif 2) (Nudix motif 2)	66401	Nudt2	3.64997	3.71443	3.66381	3.69318	3.69045	3.65755	3.72816	3.68497	3.63771	3.71116	3.68878	3.64079	3.75684	3.71594	3.70142	3.7155	3.71078	3.70522	3.68903	3.66872	3.69923	3.65936	3.6893	3.67238				P60670	217365		P56480	Atp5f1b
P56382	ATP synthase subunit epsilon, mitochondrial (ATPase subunit epsilon) (ATP synthase F1 subunit epsilon)	67126	Atp5f1e	3.81296	3.87674	3.78987	3.85532	3.88118	3.8038	3.66616	3.74766	3.7142	3.73398	3.72291	3.72638	3.80011	3.65062	3.65278	3.70914	3.75945	3.69049	3.72508	3.68809	3.59456	3.6566	3.75091	3.72144				P60710	11461		P56546	Ctbp2
P56389	Cytidine deaminase (EC 3.5.4.5) (Cytidine aminohydrolase)	72269	Cda	3.75325	3.78987	3.76676	3.74381	3.79227	3.75257	3.70526	3.64318	3.76284	3.68541	3.67993	3.67383	3.68376	3.67237	3.67673	3.62039	3.63305	3.65211	3.6608	3.64736	3.69011	3.65595	3.67521	3.71987				P60762	21761		P56565	S100a1
P56391	Cytochrome c oxidase subunit 6B1 (Cytochrome c oxidase subunit VIb isoform 1) (COX VIb-1)	110323	Cox6b1	3.83759	3.81752	3.88257	3.82747	3.82729	3.84832	3.69915	3.69588	3.69033	3.71261	3.68464	3.66783	3.71184	3.69943	3.66976	3.69948	3.71152	3.71779	3.6801	3.68874	3.66301	3.67134	3.72558	3.69884				P60766	12540		P56671	Maz
P56392	Cytochrome c oxidase subunit 7A1, mitochondrial (Cytochrome c oxidase subunit VIIa-heart) (Cytochrome c oxidase subunit VIIa-H) (Cytochrome c oxidase subunit VIIa-muscle) (Cytochrome c oxidase subunit VIIa-M)	12865	Cox7a1	3.72539	3.70025	NA	NA	3.70529	3.71212	3.61042	3.63693	NA	NA	3.53775	3.67711	3.60434	3.49291	NA	NA	3.66623	3.68507	3.67563	3.61606	NA	NA	3.71847	3.67517				P60824	12696		P56695	Wfs1
P56393	Cytochrome c oxidase subunit 7B, mitochondrial (Cytochrome c oxidase polypeptide VIIb)	66142	Cox7b	3.86422	3.59378	NA	NA	3.79684	3.88128	3.64504	3.68406	NA	NA	3.58434	3.58983	3.58603	3.53098	NA	NA	3.60502	3.61325	3.66686	3.71637	NA	NA	3.69962	3.55954				P60840	56205		P56812	Pdcd5
P56394	Cytochrome c oxidase copper chaperone	12856	Cox17	NA	3.68605	3.6163	3.66607	3.66866	NA	NA	3.67808	3.69892	3.72072	3.68525	NA	NA	3.78928	3.82477	3.69833	3.6736	NA	NA	3.68127	3.81387	3.7799	3.66835	NA				P60843	13681		P56873	Znrd2
P56395	Cytochrome b5	109672	Cyb5a	3.70784	3.77901	3.72411	3.73621	3.77769	3.71687	3.6541	3.68379	3.66297	3.65198	3.66232	3.68366	3.70549	3.71138	3.78715	3.65026	3.6766	3.71503	3.70556	3.69759	3.68862	3.7681	3.72554	3.69473				P60867	67427		P56959	Fus
P56399	Ubiquitin carboxyl-terminal hydrolase 5 (EC 3.4.19.12) (Deubiquitinating enzyme 5) (Isopeptidase T) (Ubiquitin thioesterase 5) (Ubiquitin-specific-processing protease 5)	22225	Usp5	3.64118	3.65821	3.6746	3.66047	3.64233	3.65095	3.70465	3.67301	3.64655	3.7315	3.66497	3.66631	3.69663	3.74022	3.70803	3.67382	3.67491	3.66755	3.64796	3.65433	3.69573	3.67798	3.65576	3.66273				P60898	69920		P56960	Exosc10
P56480	ATP synthase subunit beta, mitochondrial (EC 7.1.2.2) (ATP synthase F1 subunit beta)	11947	Atp5f1b	3.76131	3.78329	3.8062	3.77745	3.76847	3.77433	3.68897	3.67684	3.70473	3.66578	3.65481	3.7025	3.72929	3.67357	3.66283	3.65167	3.70657	3.69662	3.67789	3.67987	3.66062	3.64913	3.69029	3.69475				P61021	19344		P57016	Lad1
P56546	C-terminal-binding protein 2 (CtBP2)	13017	Ctbp2	3.73778	3.66407	3.71734	3.72459	3.65659	3.7399	3.70724	3.71378	3.7375	3.7259	3.78503	3.67414	3.71942	3.73774	3.66144	3.7032	3.72057	3.69232	3.698	3.72227	3.68402	3.67218	3.64841	3.69992				P61022	56398		P57722	Pcbp3
P56565	Protein S100-A1 (S-100 protein alpha chain) (S-100 protein subunit alpha) (S100 calcium-binding protein A1)	20193	S100a1	3.8151	3.72478	NA	NA	3.74314	3.83793	3.62885	3.67724	NA	NA	3.63001	3.80063	3.59978	3.63882	NA	NA	3.70981	3.72747	3.81932	3.82111	NA	NA	3.79267	3.73481				P61025	54124		P57746	Atp6v1d
P56671	Myc-associated zinc finger protein (MAZI) (Pur-1) (Purine-binding transcription factor)	#N/A	Maz	3.75107	3.73058	3.69858	3.82236	3.73185	3.7105	3.75406	3.75296	3.6412	3.68909	3.7594	3.7376	3.71805	3.77887	3.74575	3.71056	3.72369	3.71592	3.75453	3.76989	3.72635	3.77421	3.77194	3.70999				P61027	19325		P57759	Erp29
P56695	Wolframin	22393	Wfs1	3.80532	3.71609	3.78144	3.76476	3.69648	3.79034	3.48122	3.69316	3.71448	3.62253	3.6139	3.68031	3.51272	3.41466	3.43058	3.65457	3.65623	3.70447	3.72654	3.65264	3.372	3.40786	3.73465	3.6344				P61079	66105		P57776	Eef1d
P56812	Programmed cell death protein 5 (TF-1 cell apoptosis-related protein 19) (Protein TFAR19)	100042424	Pdcd5	3.46747	3.55084	3.55381	3.52512	3.55684	3.56382	3.47067	3.53341	3.62684	3.57145	3.55718	3.57394	3.56077	3.50621	3.50466	3.54725	3.59258	3.61756	3.62121	3.59385	3.6603	3.63965	3.58032	3.54533				P61082	22192		P57780	Actn4
P56873	Protein ZNRD2 (Autoantigen p27 homolog) (Protein C184L) (Sjoegren syndrome/scleroderma autoantigen 1 homolog) (Zinc ribbon domain-containing protein 2)	56390	Znrd2	3.6404	3.69928	NA	NA	3.6941	3.6826	3.69212	3.67961	NA	NA	3.71021	3.74097	3.71121	3.74292	NA	NA	3.68596	3.67829	3.69485	3.70042	NA	NA	3.64041	3.6838				P61087	53323		P57784	Snrpa1
P56959	RNA-binding protein FUS (Protein pigpen)	233908	Fus	3.66396	3.66015	3.65832	3.66321	3.65689	3.65446	3.70226	3.73346	3.62622	3.7375	3.74804	3.76016	3.74231	3.77026	3.6539	3.744	3.74346	3.78304	3.79133	3.78214	3.5859	3.64787	3.72243	3.74466				P61089	93765		P57787	Slc16a3
P56960	Exosome component 10 (EC 3.1.13.-) (Autoantigen PM/Scl 2 homolog) (Polymyositis/scleroderma autoantigen 2 homolog)	50912	Exosc10	3.43892	3.38826	3.61186	3.61764	3.45021	3.47894	3.5753	3.47717	3.58612	3.56553	3.4388	3.5297	3.56373	3.34599	3.54362	3.56627	3.55328	3.53089	3.50942	3.67223	3.60928	3.51488	3.60876	3.53016				P61110	16483		P58021	Tm9sf2
P57016	Ladinin-1 (Lad-1) (Linear IgA disease antigen homolog) (LADA)	16763	Lad1	3.75484	3.8291	3.65032	3.73038	3.81565	3.76908	3.6521	3.64526	3.74152	3.6465	3.7311	3.62239	3.74662	3.62879	3.67044	3.65368	3.66557	3.60498	3.61936	3.61569	3.67367	3.72783	3.69147	3.74738				P61148	14164		P58044	Idi1
P57722	Poly(rC)-binding protein 3 (Alpha-CP3)	59093	Pcbp3	3.53838	3.55213	3.49159	3.52242	3.57344	3.55442	3.67975	3.58862	3.57144	3.59383	3.6239	3.60663	3.66319	3.67386	3.69407	3.64044	3.58401	3.61478	3.65473	3.58965	3.72161	3.84143	3.58241	3.60711				P61161	66713		P58058	Nadk
P57746	V-type proton ATPase subunit D (V-ATPase subunit D) (V-ATPase 28 kDa accessory protein) (Vacuolar proton pump subunit D)	73834	Atp6v1d	3.76893	3.7488	3.74831	3.75968	3.73635	3.78155	3.62148	3.63324	3.6608	3.66759	3.60531	3.64918	3.56918	3.57387	3.62007	3.64445	3.65001	3.66913	3.6348	3.66717	3.6452	3.61843	3.65819	3.65143				P61164	54130		P58059	Mrps21
P57759	Endoplasmic reticulum resident protein 29 (ERp29)	67397	Erp29	3.64559	3.63041	3.68817	3.63998	3.64688	3.66156	3.63811	3.68368	3.71739	3.70715	3.68808	3.75532	3.6198	3.59323	3.55985	3.70846	3.70988	3.72578	3.71113	3.70028	3.57305	3.56882	3.71107	3.69478				P61202	12848		P58137	Acot8
P57776	Elongation factor 1-delta (EF-1-delta)	66656	Eef1d	3.66285	3.63951	3.65817	3.65088	3.64115	3.65101	3.72419	3.69459	3.6736	3.72565	3.7122	3.66747	3.67674	3.66798	3.64213	3.66429	3.66957	3.66016	3.6691	3.67915	3.6728	3.6826	3.65489	3.6626				P61211	104303		P58242	Smpdl3b
P57780	Alpha-actinin-4 (Non-muscle alpha-actinin 4)	60595	Actn4	3.74177	3.75889	3.74208	3.75693	3.7456	3.73979	3.73339	3.72376	3.72433	3.72135	3.75332	3.6975	3.74705	3.73696	3.73106	3.72322	3.7466	3.73666	3.72715	3.73773	3.70145	3.70773	3.74644	3.73622				P61219	69833		P58252	Eef2
P57784	U2 small nuclear ribonucleoprotein A' (U2 snRNP A')	68981	Snrpa1	3.71102	3.66692	3.75615	3.75553	3.6927	3.70388	3.67376	3.7438	3.74161	3.66958	3.70705	3.7703	3.72627	3.73338	3.65254	3.64449	3.7224	3.80662	3.76904	3.76263	3.69997	3.70523	3.73081	3.73319				P61222	24015		P58281	Opa1
P57787	Monocarboxylate transporter 4 (MCT 4) (Solute carrier family 16 member 3)	80879	Slc16a3	3.5435	3.53232	3.41651	3.37414	3.58237	3.49983	3.61726	3.66513	3.77141	3.52722	3.62712	3.70905	3.53251	3.52107	3.36155	3.47073	3.44185	3.53706	3.70625	3.58893	3.5692	3.64934	3.63663	3.67787				P61226	74012		P58389	Ptpa
P58021	Transmembrane 9 superfamily member 2	68059	Tm9sf2	3.62438	3.66022	3.71981	3.68502	3.64091	3.63754	3.67423	3.65212	3.74602	3.69851	3.69916	3.66619	3.78664	3.65343	3.63733	3.64299	3.70847	3.67609	3.67924	3.75145	3.6524	3.59301	3.71421	3.69132				P61255	19941		P58404	Strn4
P58044	Isopentenyl-diphosphate Delta-isomerase 1 (EC 5.3.3.2) (Isopentenyl pyrophosphate isomerase 1) (IPP isomerase 1) (IPPI1)	102635781	Idi1	3.67528	3.63743	3.67451	3.65795	3.65373	3.67599	3.58376	3.64043	3.72788	3.64112	3.57654	3.72519	3.68373	3.60001	3.64583	3.63751	3.6764	3.74479	3.69488	3.60985	3.60725	3.59958	3.70726	3.70353				P61290	19192		P58735	Slc26a1
P58058	NAD kinase (EC 2.7.1.23) (Poly(P)/ATP NAD kinase)	192185	Nadk	3.59193	3.64439	NA	NA	3.64988	3.60751	3.69579	3.6863	NA	NA	3.67566	3.59079	3.68603	3.71789	NA	NA	3.6415	3.60673	3.62577	3.64629	NA	NA	3.6226	3.6136				P61358	108167922		P58771	Tpm1
P58059	28S ribosomal protein S21, mitochondrial (MRP-S21) (S21mt)	66292	Mrps21	3.66847	3.71328	3.66781	3.67455	3.72614	3.65786	3.71799	3.66301	3.62491	3.72752	3.65718	3.53797	3.74914	3.71919	3.71564	3.67255	3.64855	3.66692	3.62155	3.5769	3.77323	3.75611	3.61519	3.67913				P61358	19942		P58871	Tnks1bp1
P58137	Acyl-coenzyme A thioesterase 8 (Acyl-CoA thioesterase 8) (EC 3.1.2.1) (EC 3.1.2.11) (EC 3.1.2.2) (EC 3.1.2.3) (EC 3.1.2.5) (Choloyl-coenzyme A thioesterase) (EC 3.1.2.27) (Peroxisomal acyl-CoA thioesterase 2) (PTE-2) (Peroxisomal acyl-coenzyme A thioester hydrolase 1) (PTE-1) (Peroxisomal long-chain acyl-CoA thioesterase 1)	170789	Acot8	3.63873	3.68372	3.7175	3.69749	3.7041	3.66967	3.68348	3.64087	3.70568	3.65662	3.63124	3.65886	3.69229	3.65331	3.66975	3.68866	3.64652	3.63677	3.63825	3.67696	3.76215	3.66655	3.6527	3.62445				P61458	13180		P59017	Bcl2l13
P58242	Acid sphingomyelinase-like phosphodiesterase 3b (ASM-like phosphodiesterase 3b) (EC 3.1.4.-)	100340	Smpdl3b	3.65689	3.58906	NA	NA	3.63206	3.63475	3.72918	3.72185	NA	NA	3.78182	3.73095	3.69897	3.61026	NA	NA	3.5931	3.68084	3.66536	3.73132	NA	NA	3.70084	3.60408				P61514	19981		P59113	Fermt1
P58252	Elongation factor 2 (EF-2)	13629	Eef2	3.70049	3.68675	3.71536	3.71551	3.68463	3.71579	3.76273	3.74524	3.7509	3.71331	3.74081	3.75097	3.73603	3.72294	3.71695	3.73361	3.74036	3.76257	3.74232	3.72242	3.68251	3.70476	3.72998	3.74266				P61620	53421		P59158	Slc12a3
P58281	Dynamin-like 120 kDa protein, mitochondrial (EC 3.6.5.5) (Large GTP-binding protein) (LargeG) (Optic atrophy protein 1 homolog) [Cleaved into: Dynamin-like 120 kDa protein, form S1]	74143	Opa1	3.69351	3.67752	3.71607	3.70031	3.6888	3.70899	3.60724	3.61357	3.6617	3.65458	3.63494	3.66126	3.61922	3.60955	3.61821	3.66863	3.68355	3.70397	3.67132	3.64059	3.54595	3.60761	3.64349	3.63746				P61750	11843		P59235	Nup43
P58389	Serine/threonine-protein phosphatase 2A activator (EC 5.2.1.8) (PP2A, subunit B', PR53 isoform) (Phosphotyrosyl phosphatase activator) (PTPA) (Serine/threonine-protein phosphatase 2A regulatory subunit 4) (Serine/threonine-protein phosphatase 2A regulatory subunit B')	110854	Ptpa	3.62927	3.61454	3.66834	3.64707	3.58176	3.64048	3.62469	3.64586	3.65009	3.50489	3.56365	3.72006	3.62319	3.5765	3.52125	3.50472	3.64203	3.688	3.69127	3.7025	3.59076	3.53143	3.71297	3.6418				P61759	22327		P59242	Cgn
P58404	Striatin-4 (Zinedin)	97387	Strn4	3.63055	3.57606	3.60412	3.63157	3.58619	3.61201	3.59154	3.58958	3.60188	3.60754	3.62329	3.68478	3.58135	3.6791	3.61698	3.5848	3.61968	3.66171	3.64791	3.62206	3.70386	3.63297	3.59624	3.64659				P61804	13135		P59325	Eif5
P58735	Sulfate anion transporter 1 (SAT-1) (Solute carrier family 26 member 1)	231583	Slc26a1	3.65928	3.70649	3.71633	3.73296	3.67402	3.72139	3.62899	3.60475	3.63311	3.63725	3.62897	3.60422	3.63905	3.6384	3.60131	3.61587	3.61888	3.5898	3.64202	3.59776	3.69118	3.61789	3.61651	3.58689				P61922	268860		P59672	Anks1a
P58771	Tropomyosin alpha-1 chain (Alpha-tropomyosin) (Tropomyosin-1)	22003	Tpm1	3.70819	3.74949	3.67728	3.69898	3.71885	3.68611	3.69121	3.70532	3.74893	3.71045	3.72846	3.72214	3.72084	3.75049	3.74693	3.85629	3.69596	3.73453	3.71546	3.70693	3.73453	3.72696	3.72147	3.73032				P61924	56447		P59708	Sf3b6
P58871	182 kDa tankyrase-1-binding protein	228140	Tnks1bp1	3.57444	3.583	3.54804	3.54652	3.57959	3.57418	3.6913	3.60293	3.57711	3.6197	3.66273	3.5937	3.64368	3.65116	3.71991	3.58757	3.55552	3.57233	3.59764	3.62089	3.73591	3.72613	3.57818	3.58134				P61957	170930		P59729	Rin3
P59017	Bcl-2-like protein 13 (Bcl2-L-13) (Bcl-rambo) (Protein Mil1)	94044	Bcl2l13	3.565	3.62435	3.68736	3.62563	3.61382	3.57091	3.63734	3.60559	3.63006	3.60741	3.5966	3.61939	3.61405	3.67265	3.5766	3.61608	3.64018	3.62587	3.58455	3.64532	3.56303	3.54638	3.65755	3.58444				P61961	67890		P59808	Sash1
P59113	Fermitin family homolog 1 (Kindlin-1) (Unc-112-related protein 1)	241639	Fermt1	3.64527	3.59257	3.55669	3.55111	3.60692	3.60537	3.57705	3.59147	3.55655	3.59801	3.62587	3.64874	3.59194	3.62851	3.67855	3.52887	3.57834	3.59071	3.60036	3.56051	3.65981	3.66487	3.5888	3.59718				P61963	71833		P59913	Pcmtd1
P59158	Solute carrier family 12 member 3 (Na-Cl symporter) (Thiazide-sensitive sodium-chloride cotransporter)	20497	Slc12a3	3.73741	3.7586	3.85407	3.78327	3.73719	3.72933	3.60379	3.60188	3.68612	3.61613	3.61454	3.59252	3.60754	3.57234	3.53437	3.59367	3.64544	3.55537	3.599	3.59526	3.64711	3.53638	3.5774	3.59589				P61965	140858		P59999	Arpc4
P59235	Nucleoporin Nup43 (Nup107-160 subcomplex subunit Nup43)	69912	Nup43	3.69772	3.70274	NA	NA	3.66359	3.67117	3.65913	3.62434	NA	NA	3.65619	3.66008	3.6307	3.64323	NA	NA	3.65772	3.64319	3.65211	3.65295	NA	NA	3.69827	3.65203				P61967	11769		P60060	Sec61g
P59242	Cingulin	#N/A	Cgn	3.60479	3.58357	3.60661	3.59841	3.64052	3.58946	3.7262	3.57268	3.64028	3.63443	3.68315	3.64958	3.6441	3.58299	3.71091	3.55308	3.5756	3.65329	3.60485	3.56888	3.74403	3.73262	3.66504	3.6021				P61971	621832		P60122	Ruvbl1
P59325	Eukaryotic translation initiation factor 5 (eIF-5)	217869	Eif5	3.69248	3.6642	3.6521	3.66144	3.64595	3.68665	3.66788	3.67919	3.71242	3.63896	3.72454	3.72424	3.70875	3.61	3.68161	3.6814	3.71353	3.72866	3.69989	3.67915	3.66561	3.68458	3.72302	3.67225				P61971	68051		P60229	Eif3e
P59672	Ankyrin repeat and SAM domain-containing protein 1A (Odin)	224650	Anks1a	3.49561	3.53822	NA	NA	3.57376	3.56218	3.56369	3.51055	NA	NA	3.57426	3.48429	3.55385	3.5549	NA	NA	3.44603	3.43395	3.49029	3.38875	NA	NA	3.45874	3.49631				P61979	15387		P60334	Cdo1
P59708	Splicing factor 3B subunit 6 (Pre-mRNA branch site protein p14) (SF3b 14 kDa subunit)	66055	Sf3b6	3.53023	3.57392	3.44772	3.47823	3.56441	3.55046	3.66937	3.59352	3.56352	3.64771	3.56844	3.59838	3.66794	3.57384	3.75587	3.61409	3.61433	3.61051	3.57072	3.66705	3.76146	3.80485	3.6307	3.58935				P61982	22628		P60335	Pcbp1
P59729	Ras and Rab interactor 3 (Ras interaction/interference protein 3)	217835	Rin3	3.58134	3.59931	3.56314	3.61097	3.57601	3.60291	3.67799	3.57209	3.66091	3.60555	3.57143	3.54883	3.60931	3.63114	3.67478	3.58921	3.57049	3.52783	3.52616	3.53157	3.69383	3.71388	3.56508	3.5889				P62073	30059		P60469	Ppfia3
P59808	SAM and SH3 domain-containing protein 1	70097	Sash1	NA	3.57992	3.50673	3.53557	3.60841	NA	NA	3.66067	3.55441	3.6435	3.64572	NA	NA	3.67555	3.74875	3.72092	3.59924	NA	NA	3.65697	3.75208	3.82477	3.61302	NA				P62075	30055		P60670	Nploc4
P59913	Protein-L-isoaspartate O-methyltransferase domain-containing protein 1	319263	Pcmtd1	NA	3.66061	3.57758	3.66434	3.6866	NA	NA	3.63917	3.39854	3.68077	3.58051	NA	NA	3.6971	3.58084	3.57465	3.61237	NA	NA	3.63506	3.5153	3.67875	3.66568	NA				P62077	30057		P60710	Actb
P59999	Actin-related protein 2/3 complex subunit 4 (Arp2/3 complex 20 kDa subunit) (p20-ARC)	68089	Arpc4	3.7918	3.78664	3.78384	3.8369	3.79572	3.78831	3.81332	3.76715	3.77232	3.78246	3.79473	3.73785	3.81421	3.78562	3.72846	3.75658	3.79548	3.76641	3.76406	3.79508	3.72823	3.79307	3.77953	3.79068				P62082	20115		P60762	Morf4l1
P60060	Protein transport protein Sec61 subunit gamma	100043039	Sec61g	3.59765	3.71273	3.6397	3.67742	3.7129	3.62609	3.72157	3.74461	3.65135	3.71031	3.75086	3.72511	3.71516	3.67584	3.67891	3.72331	3.67456	3.7078	3.72274	3.75013	3.61537	3.71306	3.75193	3.71529				P62137	19045		P60766	Cdc42
P60122	RuvB-like 1 (EC 3.6.4.12) (49 kDa TATA box-binding protein-interacting protein) (49 kDa TBP-interacting protein) (DNA helicase p50) (Pontin 52) (TIP49a)	56505	Ruvbl1	3.62082	3.64532	3.68028	3.62323	3.63005	3.62374	3.71122	3.67306	3.65043	3.71209	3.71917	3.6948	3.71546	3.68378	3.69036	3.71234	3.69934	3.70176	3.69343	3.71487	3.66848	3.65049	3.68988	3.69165				P62141	19046		P60824	Cirbp
P60229	Eukaryotic translation initiation factor 3 subunit E (eIF3e) (Eukaryotic translation initiation factor 3 subunit 6) (MMTV integration site 6) (Mammary tumor-associated protein INT-6) (Viral integration site protein INT-6) (eIF-3 p48)	16341	Eif3e	3.65753	3.64364	3.66728	3.69636	3.65065	3.67552	3.64689	3.67349	3.67264	3.67868	3.66381	3.69627	3.61659	3.6039	3.69679	3.63002	3.68022	3.71538	3.6999	3.6943	3.69889	3.69102	3.65733	3.69183				P62192	19179		P60840	Ensa
P60334	Cysteine dioxygenase type 1 (EC 1.13.11.20) (Cysteine dioxygenase type I) (CDO) (CDO-I)	12583	Cdo1	NA	3.33927	3.51795	3.38006	3.35263	NA	NA	3.4657	3.48506	3.50254	3.41204	NA	NA	3.23326	3.62798	3.5716	3.52894	NA	NA	3.55156	3.35705	3.56097	3.55931	NA				P62196	19184		P60843	Eif4a1
P60335	Poly(rC)-binding protein 1 (Alpha-CP1) (Heterogeneous nuclear ribonucleoprotein E1) (hnRNP E1)	23983	Pcbp1	3.65353	3.67832	3.62615	3.63296	3.66117	3.64099	3.72805	3.69804	3.67893	3.73368	3.71587	3.71634	3.71027	3.74998	3.71158	3.71343	3.68689	3.71324	3.68039	3.68441	3.75382	3.70781	3.6786	3.69882				P62242	20116		P60867	Rps20
P60469	Liprin-alpha-3 (Protein tyrosine phosphatase receptor type f polypeptide-interacting protein alpha-3) (PTPRF-interacting protein alpha-3)	76787	Ppfia3	3.661	3.63091	NA	NA	3.62154	3.64484	3.70459	3.66138	NA	NA	3.69606	3.65743	3.70088	3.74358	NA	NA	3.71722	3.71454	3.71096	3.67342	NA	NA	3.68937	3.70362				P62245	267019		P60898	Polr2i
P60670	Nuclear protein localization protein 4 homolog (Protein NPL4)	217365	Nploc4	3.64302	3.6548	3.64848	3.67523	3.64303	3.64836	3.73466	3.69938	3.6814	3.67563	3.69528	3.68425	3.70141	3.71511	3.7676	3.71057	3.70484	3.66709	3.68653	3.71243	3.69752	3.74318	3.68865	3.67215				P62254	67128		P61021	Rab5b
P60710	Actin, cytoplasmic 1 (Beta-actin) [Cleaved into: Actin, cytoplasmic 1, N-terminally processed]	11461	Actb	3.67065	3.66931	3.7328	3.69228	3.71086	3.65096	3.78356	3.79536	3.65153	3.73525	3.72399	3.67663	3.6389	3.67807	3.74513	3.66797	3.65405	3.59832	3.69696	3.72985	3.90223	3.8668	3.74001	3.62434				P62259	22627		P61022	Chp1
P60762	Mortality factor 4-like protein 1 (MORF-related gene 15 protein) (Testis-expressed gene 189 protein) (Transcription factor-like protein MRG15)	21761	Morf4l1	3.42093	3.48259	3.36012	3.45555	3.52123	3.4188	3.75337	3.62594	3.4996	3.63623	3.58735	3.62214	3.70568	3.74198	3.74875	3.65042	3.61494	3.57846	3.59365	3.58543	3.69472	3.78806	3.58708	3.58309				P62264	20044		P61025	Cks1b
P60766	Cell division control protein 42 homolog (EC 3.6.5.2) (G25K GTP-binding protein)	12540	Cdc42	3.66317	3.72684	3.66872	3.6744	3.72039	3.69545	3.73343	3.71238	3.65586	3.6997	3.73502	3.68691	3.75495	3.76175	3.72457	3.74182	3.71188	3.6961	3.67843	3.72753	3.59581	3.67918	3.69919	3.69242				P62267	66475		P61027	Rab10
P60824	Cold-inducible RNA-binding protein (A18 hnRNP) (Glycine-rich RNA-binding protein CIRP)	12696	Cirbp	NA	3.56289	3.58016	3.56078	3.55482	NA	NA	3.59024	3.62457	3.57044	3.5841	NA	NA	3.73773	3.74401	3.51568	3.59461	NA	NA	3.51001	3.69537	3.7649	3.5231	NA				P62270	20084		P61079	Ube2d3
P60840	Alpha-endosulfine (ARPP-19e)	56205	Ensa	3.75613	3.77701	3.75382	3.79351	3.80009	3.77809	3.88224	3.84634	3.78581	3.88811	3.84111	3.87994	3.88333	3.84691	3.94359	3.82782	3.83061	3.8334	3.87677	3.88524	3.90364	3.93273	3.88222	3.84454				P62274	20090		P61082	Ube2m
P60843	Eukaryotic initiation factor 4A-I (eIF-4A-I) (eIF4A-I) (EC 3.6.4.13) (ATP-dependent RNA helicase eIF4A-1)	13681	Eif4a1	3.6251	3.63704	3.66143	3.65983	3.63456	3.64665	3.71817	3.71925	3.69335	3.68882	3.72715	3.69558	3.72958	3.68962	3.71274	3.67206	3.7009	3.71857	3.68102	3.69648	3.68505	3.69289	3.70164	3.68763				P62281	27207		P61087	Ube2k
P60867	40S ribosomal protein S20	67427	Rps20	3.62436	3.66151	3.61991	3.67492	3.64999	3.64127	3.71973	3.68167	3.67353	3.67887	3.69464	3.65914	3.7067	3.68884	3.67043	3.6925	3.67811	3.66451	3.65877	3.65921	3.55092	3.6113	3.66738	3.67422				P62301	68052		P61089	Ube2n
P60898	DNA-directed RNA polymerase II subunit RPB9 (RNA polymerase II subunit B9) (DNA-directed RNA polymerase II subunit I) (RNA polymerase II 14.5 kDa subunit) (RPB14.5)	69920	Polr2i	3.57773	3.66052	3.47563	3.53006	3.67016	3.58581	3.72148	3.62136	3.61766	3.64361	3.69334	3.57689	3.71174	3.74949	3.72853	3.67231	3.6686	3.60117	3.59696	3.64944	3.7422	3.70803	3.61842	3.63523				P62305	20643		P61110	Kap
P61021	Ras-related protein Rab-5B	19344	Rab5b	3.71848	3.6437	3.73786	3.70335	3.64349	3.69041	3.53956	3.57623	3.65775	3.53858	3.59678	3.6643	3.54874	3.61483	3.50858	3.58379	3.63514	3.67794	3.66324	3.63088	3.52401	3.53792	3.63393	3.63659				P62307	69878		P61148	Fgf1
P61022	Calcineurin B homologous protein 1 (Calcineurin B-like protein) (Calcium-binding protein CHP) (Calcium-binding protein p22) (EF-hand calcium-binding domain-containing protein p22) (Sid 470) (p24)	56398	Chp1	3.58601	3.66246	3.66142	3.63298	3.63776	3.62274	3.62385	3.62586	3.63647	3.63244	3.64727	3.59866	3.62555	3.69255	3.64653	3.60375	3.59178	3.56314	3.59366	3.62569	3.73989	3.62153	3.62416	3.60273				P62309	68011		P61161	Actr2
P61025	Cyclin-dependent kinases regulatory subunit 1 (CKS-1) (Sid 1334)	54124	Cks1b	3.57357	3.49536	NA	NA	3.49797	3.59521	3.81144	3.61325	NA	NA	3.77042	3.66135	3.72567	3.82478	NA	NA	3.71076	3.65046	3.64173	3.68273	NA	NA	3.66237	3.66449				P62311	67678		P61164	Actr1a
P61027	Ras-related protein Rab-10	19325	Rab10	3.77919	3.783	3.82597	3.80783	3.80979	3.77951	3.7747	3.76791	3.79216	3.72502	3.75525	3.76488	3.78974	3.71428	3.58838	3.75721	3.79751	3.78042	3.77173	3.80095	3.56828	3.62263	3.7924	3.78005				P62313	78651		P61202	Cops2
P61079	Ubiquitin-conjugating enzyme E2 D3 (EC 2.3.2.23) ((E3-independent) E2 ubiquitin-conjugating enzyme D3) (EC 2.3.2.24) (E2 ubiquitin-conjugating enzyme D3) (Ubiquitin carrier protein D3) (Ubiquitin-conjugating enzyme E2(17)KB 3) (Ubiquitin-conjugating enzyme E2-17 kDa 3) (Ubiquitin-protein ligase D3)	66105	Ube2d3	3.6217	3.57731	3.61419	3.55704	3.61248	3.59119	3.53441	3.62031	3.59547	3.54249	3.60073	3.67033	3.54631	3.45885	3.41113	3.55268	3.63738	3.66811	3.60742	3.64348	3.41634	3.45843	3.6101	3.59117				P62315	20641		P61211	Arl1
P61082	NEDD8-conjugating enzyme Ubc12 (EC 2.3.2.-) (NEDD8 carrier protein) (Ubiquitin-conjugating enzyme E2 M)	22192	Ube2m	3.65655	3.6859	3.68152	3.62428	3.69671	3.65721	3.71936	3.68064	3.70165	3.72493	3.73978	3.69962	3.7516	3.78445	3.77859	3.69003	3.70204	3.69225	3.69552	3.7216	3.68852	3.82167	3.70377	3.69225				P62317	107686		P61219	Polr2f
P61087	Ubiquitin-conjugating enzyme E2 K (EC 2.3.2.23) (E2 ubiquitin-conjugating enzyme K) (Huntingtin-interacting protein 2) (HIP-2) (Ubiquitin carrier protein) (Ubiquitin-conjugating enzyme E2-25 kDa) (Ubiquitin-conjugating enzyme E2(25K)) (Ubiquitin-conjugating enzyme E2-25K) (Ubiquitin-protein ligase)	53323	Ube2k	3.65878	3.6665	3.66601	3.64799	3.65769	3.64311	3.72178	3.68209	3.68264	3.68664	3.70169	3.68738	3.68008	3.6935	3.66183	3.68771	3.68267	3.68997	3.66785	3.67375	3.62899	3.67777	3.66894	3.69433				P62320	67332		P61222	Abce1
P61089	Ubiquitin-conjugating enzyme E2 N (EC 2.3.2.23) (Bendless-like ubiquitin-conjugating enzyme) (E2 ubiquitin-conjugating enzyme N) (Ubc13) (Ubiquitin carrier protein N) (Ubiquitin-protein ligase N)	93765	Ube2n	3.76779	3.65773	3.79033	3.77652	3.72058	3.74839	3.6415	3.71941	3.80833	3.67236	3.70578	3.82272	3.71111	3.72689	3.62759	3.7545	3.73278	3.82209	3.81857	3.73284	3.65539	3.60545	3.73917	3.77074				P62322	66373		P61226	Rap2b
P61110	Kidney androgen-regulated protein (ARP) (KAP)	16483	Kap	3.69083	3.68949	3.67068	3.61908	3.65304	3.72021	3.61847	3.54091	3.45171	3.63759	3.47518	3.44319	3.42698	3.6045	3.57137	3.48159	3.61172	3.58056	3.40101	3.49055	3.58336	3.52801	3.52557	3.53921				P62331	11845		P61255	Rpl26
P61148	Fibroblast growth factor 1 (FGF-1) (Acidic fibroblast growth factor) (aFGF) (Heparin-binding growth factor 1) (HBGF-1)	14164	Fgf1	3.34424	3.28849	3.36063	3.3237	3.29286	3.31927	3.30962	3.14933	3.36186	3.3156	3.26435	3.33093	3.30542	3.22956	3.4649	3.25507	3.36825	3.38983	3.36707	3.19885	3.29405	3.42655	3.22889	3.23111				P62334	67089		P61290	Psme3
P61161	Actin-related protein 2 (Actin-like protein 2)	66713	Actr2	3.70381	3.72558	3.69369	3.66916	3.71528	3.70857	3.71363	3.69713	3.66024	3.71839	3.70666	3.67098	3.69852	3.72125	3.68762	3.70136	3.68894	3.68429	3.69876	3.70131	3.63991	3.68335	3.69649	3.71297				P62500	21807		P61358	Rpl27
P61164	Alpha-centractin (Centractin) (ARP1) (Actin-RPV) (Centrosome-associated actin homolog)	54130	Actr1a	3.54008	3.60787	3.63519	3.63015	3.61465	3.60353	3.60274	3.62136	3.61584	3.59364	3.57682	3.59797	3.57388	3.6079	3.66929	3.57313	3.58435	3.60199	3.54722	3.59837	3.73397	3.66773	3.59005	3.58338				P62627	67068		P61458	Pcbd1
P61202	COP9 signalosome complex subunit 2 (SGN2) (Signalosome subunit 2) (Alien homolog) (JAB1-containing signalosome subunit 2) (Thyroid receptor-interacting protein 15) (TR-interacting protein 15) (TRIP-15)	12848	Cops2	3.65368	3.59881	3.64168	3.63469	3.60987	3.63077	3.56983	3.60036	3.60772	3.62721	3.62305	3.66677	3.56281	3.59153	3.55283	3.63279	3.62447	3.67403	3.6766	3.66959	3.52926	3.54144	3.6475	3.66512				P62702	20102		P61514	Rpl37a
P61211	ADP-ribosylation factor-like protein 1	104303	Arl1	3.6975	3.59191	3.69484	3.68032	3.58479	3.65825	3.56947	3.58945	3.72765	3.65157	3.60495	3.72574	3.55057	3.47737	3.5106	3.67088	3.67841	3.73196	3.72037	3.73519	3.65978	3.594	3.69418	3.64093				P62715	19053		P61620	Sec61a1
P61219	DNA-directed RNA polymerases I, II, and III subunit RPABC2 (RNA polymerases I, II, and III subunit ABC2) (DNA-directed RNA polymerase II subunit F) (RPB6 homolog)	69833	Polr2f	NA	3.12953	3.23794	3.05106	3.25815	NA	NA	3.37277	3.22824	3.29201	3.37636	NA	NA	3.44268	3.46842	3.34028	3.23856	NA	NA	3.24004	3.52488	3.46556	3.25456	NA				P62717	76808		P61750	Arf4
P61222	ATP-binding cassette sub-family E member 1 (RNase L inhibitor) (Ribonuclease 4 inhibitor) (RNS4I)	24015	Abce1	3.69819	3.70987	3.70215	3.69513	3.69077	3.67537	3.79028	3.71287	3.72077	3.66758	3.70361	3.72926	3.71965	3.70152	3.68751	3.75829	3.74984	3.72151	3.69283	3.76652	3.6659	3.69768	3.70548	3.69423				P62743	232910		P61759	Vbp1
P61226	Ras-related protein Rap-2b	74012	Rap2b	3.65001	3.6044	NA	NA	3.66083	3.66516	3.65797	3.72615	NA	NA	3.70983	3.67377	3.63988	3.76018	NA	NA	3.66663	3.71499	3.74424	3.6746	NA	NA	3.64742	3.68158				P62748	53602		P61804	Dad1
P61255	60S ribosomal protein L26 (Silica-induced gene 20 protein) (SIG-20)	19941	Rpl26	3.70935	3.71489	3.61516	3.69833	3.7022	3.6808	3.71378	3.72294	3.71412	3.74837	3.76488	3.71792	3.74049	3.64802	3.59103	3.72551	3.72879	3.72212	3.71591	3.68686	3.58773	3.63432	3.71099	3.71553				P62751	268449		P61922	Abat
P61290	Proteasome activator complex subunit 3 (11S regulator complex subunit gamma) (REG-gamma) (Activator of multicatalytic protease subunit 3) (Ki nuclear autoantigen) (Proteasome activator 28 subunit gamma) (PA28g) (PA28gamma)	19192	Psme3	3.67276	3.65902	3.7105	3.62579	3.653	3.67581	3.6938	3.64587	3.65798	3.71038	3.68984	3.69494	3.63577	3.63793	3.55085	3.70754	3.70482	3.72073	3.68836	3.62086	3.61674	3.59479	3.63518	3.684				P62754	105244208		P61924	Copz1
P61358	60S ribosomal protein L27	108167922	Rpl27	3.71647	3.72326	3.68187	3.68892	3.73056	3.69311	3.71132	3.71937	3.70875	3.73808	3.72872	3.71646	3.75487	3.67523	3.72113	3.73817	3.74276	3.74373	3.73782	3.74877	3.64477	3.72373	3.73603	3.70778				P62754	20104		P61957	Sumo2
P61458	Pterin-4-alpha-carbinolamine dehydratase (PHS) (EC 4.2.1.96) (4-alpha-hydroxy-tetrahydropterin dehydratase) (Dimerization cofactor of hepatocyte nuclear factor 1-alpha) (DCoH) (Dimerization cofactor of HNF1) (Phenylalanine hydroxylase-stimulating protein) (Pterin carbinolamine dehydratase) (PCD)	13180	Pcbd1	3.47528	3.54355	3.48074	3.42425	3.49104	3.46917	3.33452	3.35434	3.42927	3.39363	3.39172	3.38074	3.48307	3.46122	3.5419	3.44581	3.41297	3.37671	3.42081	3.32542	3.27101	3.35125	3.39351	3.45921				P62774	14489		P61961	Ufm1
P61514	60S ribosomal protein L37a	19981	Rpl37a	3.80533	3.7299	3.75282	3.72699	3.75557	3.71681	3.77297	3.78824	3.77478	3.78489	3.77611	3.67658	3.79231	3.76433	3.73059	3.77256	3.7756	3.71715	3.73267	3.78294	3.67571	3.77054	3.7632	3.74656				P62806	100041230		P61963	Dcaf7
P61620	Protein transport protein Sec61 subunit alpha isoform 1 (Sec61 alpha-1)	53421	Sec61a1	3.63517	3.60169	3.64556	3.6562	3.64867	3.63077	3.64978	3.65217	3.66219	3.68121	3.63212	3.62829	3.66078	3.6295	3.55633	3.693	3.66577	3.65881	3.65726	3.6712	3.4863	3.65399	3.64448	3.64165				P62806	319155		P61965	Wdr5
P61750	ADP-ribosylation factor 4	11843	Arf4	3.72244	3.70721	3.81054	3.75901	3.67494	3.70481	3.56131	3.70031	3.81447	3.62685	3.70837	3.74021	3.57586	3.5885	3.33403	3.62608	3.75002	3.75355	3.74912	3.78163	3.41701	3.39494	3.77327	3.72935				P62806	319156		P61967	Ap1s1
P61759	Prefoldin subunit 3 (von Hippel-Lindau-binding protein 1) (VBP-1) (VHL-binding protein 1)	22327	Vbp1	3.67924	3.7014	3.67379	3.64509	3.69746	3.69839	3.71478	3.71417	3.69082	3.738	3.7186	3.68675	3.75576	3.79432	3.82768	3.71948	3.70069	3.7036	3.70073	3.70694	3.74473	3.78815	3.70952	3.70635				P62806	319157		P61971	Nutf2
P61804	Dolichyl-diphosphooligosaccharide--protein glycosyltransferase subunit DAD1 (Oligosaccharyl transferase subunit DAD1) (Defender against cell death 1) (DAD-1)	13135	Dad1	3.70679	3.64418	3.65245	3.63816	3.66332	3.70728	3.60744	3.66026	3.63386	3.63182	3.60172	3.62926	3.60388	3.60782	3.6936	3.62025	3.6437	3.63123	3.65681	3.65632	3.66418	3.67322	3.64331	3.61607				P62806	319158		P61979	Hnrnpk
P61922	4-aminobutyrate aminotransferase, mitochondrial (EC 2.6.1.19) ((S)-3-amino-2-methylpropionate transaminase) (EC 2.6.1.22) (GABA aminotransferase) (GABA-AT) (Gamma-amino-N-butyrate transaminase) (GABA transaminase) (GABA-T) (L-AIBAT)	268860	Abat	3.82022	3.83664	3.84777	3.82022	3.79768	3.81269	3.60153	3.61563	3.63861	3.67428	3.58388	3.61581	3.58234	3.66829	3.60459	3.60334	3.63645	3.64468	3.63705	3.58174	3.57575	3.59071	3.64307	3.65458				P62806	319159		P61982	Ywhag
P61924	Coatomer subunit zeta-1 (Zeta-1-coat protein) (Zeta-1 COP)	56447	Copz1	3.6429	3.71301	3.70119	3.86098	3.70242	3.70417	3.79208	3.72091	3.62616	3.73009	3.74666	3.70083	3.76886	3.74508	3.70738	3.68821	3.70977	3.70067	3.73775	3.71193	4.02443	3.78499	3.6995	3.6908				P62806	319160		P62073	Timm10
P61957	Small ubiquitin-related modifier 2 (SUMO-2) (SMT3 homolog 2) (Ubiquitin-like protein SMT3B) (Smt3B)	170930	Sumo2	3.67934	3.72001	3.66891	3.70389	3.73775	3.70485	3.87267	3.7805	3.73397	3.83155	3.80634	3.75199	3.84498	3.87759	3.87884	3.83568	3.77536	3.70893	3.74686	3.76325	3.81562	3.87956	3.74547	3.77051				P62806	319161		P62075	Timm13
P61961	Ubiquitin-fold modifier 1	67890	Ufm1	3.66048	3.69395	3.6672	3.63473	3.68594	3.62694	3.58496	3.60191	3.67587	3.74684	3.6841	3.70245	3.6518	3.53362	3.6279	3.66545	3.66868	3.68263	3.68205	3.68145	3.63924	3.60155	3.68596	3.71598				P62806	320332		P62077	Timm8b
P61963	DDB1- and CUL4-associated factor 7 (WD repeat-containing protein 68) (WD repeat-containing protein An11 homolog)	71833	Dcaf7	NA	3.69115	3.70351	3.70447	3.73015	NA	NA	3.75592	3.73651	3.72955	3.74089	NA	NA	3.76386	3.70309	3.75636	3.73954	NA	NA	3.73723	3.75668	3.72224	3.72426	NA				P62806	326619		P62082	Rps7
P61965	WD repeat-containing protein 5 (BMP2-induced 3-kb gene protein) (WD repeat-containing protein BIG-3)	140858	Wdr5	3.69311	3.7421	3.64512	3.69571	3.72566	3.69128	3.74983	3.7482	3.74033	3.7433	3.75764	3.78076	3.74892	3.78107	3.74287	3.7857	3.76384	3.75443	3.74737	3.7376	3.68142	3.76282	3.71209	3.74089				P62806	326620		P62137	Ppp1ca
P61967	AP-1 complex subunit sigma-1A (Adaptor protein complex AP-1 subunit sigma-1A) (Adaptor-related protein complex 1 subunit sigma-1A) (Clathrin assembly protein complex 1 sigma-1A small chain) (Clathrin coat assembly protein AP19) (Golgi adaptor HA1/AP1 adaptin sigma-1A subunit) (HA1 19 kDa subunit) (Sigma 1a subunit of AP-1 clathrin) (Sigma-adaptin 1A) (Sigma1A-adaptin)	11769	Ap1s1	3.62621	3.58902	3.65634	3.74038	3.6048	3.59736	3.6521	3.65373	3.57011	3.6103	3.59839	3.70434	3.55343	3.55159	3.63497	3.56239	3.59633	3.60811	3.6225	3.66012	3.8348	3.7847	3.65847	3.56046				P62806	69386		P62141	Ppp1cb
P61971	Nuclear transport factor 2 (NTF-2)	621832	Nutf2	3.67201	3.66788	3.69352	3.67763	3.62978	3.62799	3.63522	3.64802	3.70357	3.55192	3.65098	3.75493	3.58247	3.61785	3.38478	3.55222	3.68151	3.69767	3.67125	3.67079	3.49028	3.41204	3.65561	3.67031				P62806	97122		P62192	Psmc1
P61979	Heterogeneous nuclear ribonucleoprotein K (hnRNP K)	15387	Hnrnpk	3.68649	3.67726	3.68232	3.68743	3.68581	3.68109	3.78343	3.73969	3.72564	3.75268	3.74608	3.73722	3.7616	3.74909	3.76047	3.75902	3.73891	3.7347	3.73124	3.73526	3.71993	3.74141	3.72617	3.73274				P62814	11966		P62196	Psmc5
P61982	14-3-3 protein gamma [Cleaved into: 14-3-3 protein gamma, N-terminally processed]	22628	Ywhag	3.65259	3.72289	3.68042	3.71543	3.70961	3.69121	3.77438	3.73581	3.70585	3.74233	3.75505	3.69773	3.75616	3.73664	3.74184	3.7595	3.73293	3.68407	3.74392	3.71595	3.79161	3.74229	3.7176	3.71776				P62821	19324		P62242	Rps8
P62073	Mitochondrial import inner membrane translocase subunit Tim10	30059	Timm10	3.65149	3.6916	3.6318	3.64837	3.67039	3.67882	3.63476	3.62553	3.63291	3.63262	3.63472	3.61403	3.76378	3.73001	3.74601	3.66287	3.64734	3.65059	3.60484	3.59409	3.64516	3.68451	3.62299	3.58407				P62827	19384		P62245	Rps15a
P62075	Mitochondrial import inner membrane translocase subunit Tim13	30055	Timm13	3.75964	3.72179	3.74194	3.72671	3.7129	3.75539	3.69783	3.73327	3.73569	3.64018	3.7052	3.72689	3.69919	3.70913	3.74135	3.66867	3.76082	3.77085	3.72191	3.72818	3.65391	3.69978	3.74213	3.70387				P62830	100044627		P62254	Ube2g1
P62077	Mitochondrial import inner membrane translocase subunit Tim8 B (Deafness dystonia protein 2 homolog)	30057	Timm8b	NA	3.81222	3.77083	3.7894	3.84308	NA	NA	3.79577	3.74275	3.78533	3.76299	NA	NA	3.65087	3.69765	3.79724	3.80494	NA	NA	3.7176	3.66016	3.7024	3.75346	NA				P62830	100862455		P62259	Ywhae
P62082	40S ribosomal protein S7	20115	Rps7	3.61373	3.62049	3.60541	3.61934	3.62522	3.60541	3.62802	3.64649	3.64303	3.65085	3.65341	3.64504	3.59351	3.61214	3.57035	3.61541	3.64735	3.65954	3.64804	3.62523	3.60696	3.58846	3.63484	3.62788				P62830	65019		P62264	Rps14
P62137	Serine/threonine-protein phosphatase PP1-alpha catalytic subunit (PP-1A) (EC 3.1.3.16)	19045	Ppp1ca	3.75117	3.74996	3.71549	3.70456	3.78186	3.73484	3.78328	3.79082	3.72853	3.78732	3.79468	3.74682	3.77608	3.73895	3.69826	3.76512	3.76023	3.75048	3.75299	3.78464	3.6633	3.71947	3.74366	3.74632				P62835	109905		P62267	Rps23
P62141	Serine/threonine-protein phosphatase PP1-beta catalytic subunit (PP-1B) (EC 3.1.3.16) (EC 3.1.3.53)	19046	Ppp1cb	3.81095	3.76437	3.7215	3.7391	3.732	3.77789	3.79472	3.79076	3.72324	3.8151	3.78642	3.75386	3.7397	3.60602	3.82677	3.75122	3.77922	3.77895	3.79086	3.81439	3.7148	3.80718	3.82854	3.7885				P62843	20054		P62270	Rps18
P62192	26S proteasome regulatory subunit 4 (P26s4) (26S proteasome AAA-ATPase subunit RPT2) (Proteasome 26S subunit ATPase 1)	19179	Psmc1	3.70962	3.7181	3.68747	3.70696	3.6973	3.70066	3.74069	3.70258	3.71831	3.73276	3.71868	3.7256	3.74595	3.7222	3.76445	3.7284	3.71525	3.74479	3.71452	3.71582	3.70711	3.72685	3.71562	3.72515				P62849	20088		P62274	Rps29
P62196	26S proteasome regulatory subunit 8 (26S proteasome AAA-ATPase subunit RPT6) (Proteasome 26S subunit ATPase 5) (Proteasome subunit p45) (p45/SUG) (mSUG1)	19184	Psmc5	3.69654	3.66806	3.7352	3.73363	3.65459	3.698	3.69498	3.69298	3.70984	3.68447	3.67293	3.71604	3.69716	3.68114	3.66665	3.69302	3.71364	3.72202	3.71537	3.72656	3.68468	3.65787	3.74111	3.70472				P62852	75617		P62281	Rps11
P62242	40S ribosomal protein S8	20116	Rps8	3.73435	3.72703	3.72758	3.72026	3.72703	3.71458	3.75617	3.74872	3.73965	3.76472	3.75968	3.75458	3.77067	3.76128	3.68746	3.76111	3.75163	3.76174	3.7364	3.73177	3.64774	3.66506	3.72562	3.74547				P62855	27370		P62301	Rps13
P62245	40S ribosomal protein S15a	267019	Rps15a	3.68768	3.70228	3.6587	3.65823	3.69077	3.64572	3.652	3.68883	3.69874	3.74346	3.7053	3.7277	3.69785	3.59188	3.56707	3.719	3.73187	3.73523	3.71545	3.71476	3.53919	3.62817	3.72137	3.69864				P62858	54127		P62305	Snrpe
P62254	Ubiquitin-conjugating enzyme E2 G1 (EC 2.3.2.23) (E2 ubiquitin-conjugating enzyme G1) (E217K) (UBC7) (Ubiquitin carrier protein G1) (Ubiquitin-protein ligase G1) [Cleaved into: Ubiquitin-conjugating enzyme E2 G1, N-terminally processed]	67128	Ube2g1	3.49976	3.49422	3.56579	3.48618	3.48356	3.46384	3.44749	3.54302	3.55161	3.45627	3.53153	3.53588	3.45457	3.52013	3.38326	3.48173	3.48624	3.54658	3.50418	3.52249	3.45905	3.42726	3.49598	3.50958				P62869	67673		P62307	Snrpf
P62259	14-3-3 protein epsilon (14-3-3E)	22627	Ywhae	3.70152	3.71728	3.70394	3.72101	3.71248	3.71547	3.78414	3.74995	3.7321	3.74675	3.74164	3.75254	3.77226	3.7672	3.77963	3.77272	3.73717	3.75297	3.74406	3.73445	3.726	3.76169	3.74284	3.74039				P62874	14688		P62309	Snrpg
P62264	40S ribosomal protein S14	20044	Rps14	3.67604	3.67915	3.63794	3.7002	3.67331	3.64881	3.72802	3.68631	3.67463	3.69237	3.6835	3.66887	3.66581	3.69449	3.67431	3.68351	3.69669	3.68747	3.65428	3.67772	3.61232	3.67706	3.66826	3.66594				P62878	56438		P62311	Lsm3
P62267	40S ribosomal protein S23	66475	Rps23	3.62183	3.54044	3.54363	3.55978	3.5661	3.56751	3.5846	3.58391	3.6166	3.63069	3.57623	3.60253	3.54057	3.52619	3.5638	3.58044	3.60079	3.60843	3.59797	3.57291	3.41907	3.59417	3.56795	3.58203				P62880	14693		P62313	Lsm6
P62270	40S ribosomal protein S18 (Ke-3) (Ke3)	20084	Rps18	3.65357	3.61504	3.67409	3.66688	3.63794	3.65167	3.67289	3.65709	3.65799	3.63752	3.63987	3.64816	3.62009	3.57464	3.57166	3.61665	3.66435	3.68445	3.66405	3.66764	3.50701	3.59632	3.66393	3.63745				P62889	19946		P62315	Snrpd1
P62274	40S ribosomal protein S29	20090	Rps29	3.73152	3.78898	3.7061	3.73831	3.78116	3.72215	3.80558	3.77814	3.76901	3.82193	3.78962	3.7236	3.80296	3.80978	3.74243	3.84258	3.76937	3.7462	3.74467	3.71654	3.68689	3.74694	3.7127	3.78352				P62892	67248		P62317	Snrpd2
P62281	40S ribosomal protein S11	27207	Rps11	3.74994	3.69456	3.75199	3.7321	3.72721	3.71184	3.73453	3.75111	3.7602	3.75252	3.73917	3.76062	3.74187	3.67184	3.62474	3.77124	3.76451	3.75156	3.7423	3.75725	3.64609	3.69995	3.74869	3.74694				P62897	13063		P62320	Snrpd3
P62301	40S ribosomal protein S13	68052	Rps13	3.70535	3.6359	3.70482	3.66695	3.63035	3.69272	3.6594	3.69299	3.71399	3.66524	3.66951	3.72663	3.64127	3.59197	3.57454	3.66093	3.70096	3.74086	3.73058	3.72608	3.56265	3.59852	3.7241	3.7291				P62900	114641		P62322	Lsm5
P62305	Small nuclear ribonucleoprotein E (snRNP-E) (Sm protein E) (Sm-E) (SmE)	20643	Snrpe	3.48696	3.59951	3.62545	3.50845	3.5841	3.56291	3.65677	3.55969	3.58493	3.59889	3.55815	3.51434	3.66899	3.62975	3.6179	3.6038	3.5997	3.53989	3.53782	3.52387	3.64669	3.61014	3.52983	3.5528				P62908	27050		P62331	Arf6
P62307	Small nuclear ribonucleoprotein F (snRNP-F) (Sm protein F) (Sm-F) (SmF)	69878	Snrpf	NA	3.6269	3.61081	3.57126	3.62793	NA	NA	3.72911	3.66822	3.65969	3.6644	NA	NA	3.71492	3.66322	3.62739	3.63698	NA	NA	3.67609	3.55479	3.69716	3.68918	NA				P62911	19951		P62334	Psmc6
P62309	Small nuclear ribonucleoprotein G (snRNP-G) (Sm protein G) (Sm-G) (SmG)	68011	Snrpg	3.50026	3.48918	NA	NA	3.47432	3.49706	3.62933	3.50352	NA	NA	3.51424	3.56069	3.51163	3.55862	NA	NA	3.52123	3.55869	3.55497	3.49888	NA	NA	3.48774	3.49194				P62915	229906		P62500	Tsc22d1
P62311	U6 snRNA-associated Sm-like protein LSm3	67678	Lsm3	3.65928	3.59199	NA	NA	3.58654	3.63526	3.65511	3.62046	NA	NA	3.61038	3.68858	3.55163	3.63548	NA	NA	3.63574	3.64336	3.65959	3.64398	NA	NA	3.6003	3.62669				P62918	26961		P62627	Dynlrb1
P62313	U6 snRNA-associated Sm-like protein LSm6	78651	Lsm6	3.74277	3.68823	3.66762	3.71121	3.69708	3.72077	3.71208	3.77108	3.7296	3.72456	3.73149	3.77872	3.65433	3.63159	3.73743	3.76929	3.79805	3.74914	3.76862	3.80672	3.71591	3.71866	3.77117	3.73279				P62960	22608		P62702	Rps4x
P62315	Small nuclear ribonucleoprotein Sm D1 (Sm-D1) (Sm-D autoantigen) (snRNP core protein D1)	20641	Snrpd1	3.71404	3.65732	3.71577	3.72331	3.69867	3.68357	3.70869	3.74243	3.72001	3.71819	3.76052	3.66239	3.71177	3.76019	3.70713	3.74524	3.70615	3.67713	3.70238	3.71029	3.59388	3.72677	3.69422	3.65367				P62983	78294		P62715	Ppp2cb
P62317	Small nuclear ribonucleoprotein Sm D2 (Sm-D2) (snRNP core protein D2)	107686	Snrpd2	3.66053	3.70465	3.67925	3.69274	3.70599	3.69793	3.77369	3.75446	3.73584	3.78423	3.75047	3.77524	3.80083	3.77473	3.80848	3.7733	3.74848	3.76546	3.78004	3.75447	3.81396	3.85034	3.74922	3.75079				P62984	22186		P62717	Rpl18a
P62320	Small nuclear ribonucleoprotein Sm D3 (Sm-D3) (snRNP core protein D3)	67332	Snrpd3	3.60706	3.59662	3.57872	3.579	3.58527	3.58359	3.64309	3.63636	3.64093	3.63942	3.6478	3.64032	3.65213	3.66158	3.68596	3.64654	3.63187	3.64426	3.63731	3.6562	3.72866	3.67351	3.63255	3.62412				P62996	20462		P62743	Ap2s1
P62322	U6 snRNA-associated Sm-like protein LSm5	66373	Lsm5	3.43447	3.49951	3.54856	3.58883	3.48209	3.42453	3.55513	3.48797	3.51554	3.56939	3.56874	3.58783	3.53239	3.53671	3.52279	3.54374	3.54298	3.53659	3.4936	3.55587	3.7617	3.51701	3.47451	3.48706				P63001	19353		P62748	Hpcal1
P62331	ADP-ribosylation factor 6	11845	Arf6	3.79644	3.71971	3.81665	3.82523	3.74227	3.78727	3.68937	3.72742	3.79314	3.623	3.69894	3.76325	3.66461	3.65627	3.64031	3.6268	3.72993	3.77381	3.83354	3.81447	3.71252	3.6502	3.80879	3.74693				P63002	14797		P62751	Rpl23a
P62334	26S proteasome regulatory subunit 10B (26S proteasome AAA-ATPase subunit RPT4) (Proteasome 26S subunit ATPase 6) (Proteasome subunit p42)	67089	Psmc6	3.60011	3.62951	3.58239	3.61819	3.61565	3.61252	3.63807	3.61283	3.60735	3.64001	3.60579	3.6138	3.63005	3.62054	3.61537	3.6076	3.63264	3.63016	3.6186	3.62994	3.57224	3.61017	3.62876	3.62696				P63005	18472		P62754	Rps6
P62500	TSC22 domain family protein 1 (Regulatory protein TSC-22) (TGFB-stimulated clone 22 homolog) (TSC22-related inducible leucine zipper 1b) (Transforming growth factor beta-1-induced transcript 4 protein)	21807	Tsc22d1	3.49514	3.47995	3.48994	3.57054	3.46416	3.50675	3.57418	3.56801	3.53222	3.64967	3.60834	3.63059	3.67047	3.49742	3.5001	3.65871	3.66391	3.69984	3.73083	3.77712	3.46429	3.47762	3.66712	3.62535				P63017	15481		P62774	Mtpn
P62627	Dynein light chain roadblock-type 1 (Dynein light chain 2A, cytoplasmic)	67068	Dynlrb1	3.6826	3.68411	3.68381	3.64667	3.68554	3.66536	3.66312	3.71484	3.69935	3.73069	3.69324	3.73865	3.71387	3.72501	3.59501	3.73923	3.72746	3.75132	3.71575	3.69749	3.59782	3.57959	3.70933	3.74076				P63024	22319		P62806	Hist1h4a
P62702	40S ribosomal protein S4, X isoform	20102	Rps4x	3.68921	3.67118	3.65614	3.68182	3.67309	3.67894	3.66794	3.70262	3.69673	3.70365	3.68981	3.73541	3.69794	3.6296	3.60227	3.69664	3.7333	3.74982	3.73915	3.71784	3.58626	3.58558	3.72834	3.72611				P63028	22070		P62806	Hist1h4b
P62715	Serine/threonine-protein phosphatase 2A catalytic subunit beta isoform (PP2A-beta) (EC 3.1.3.16)	19053	Ppp2cb	3.60337	3.59905	3.53487	3.58234	3.60358	3.56129	3.69757	3.6224	3.64718	3.70589	3.7281	3.64761	3.75599	3.63621	3.70284	3.69399	3.63783	3.61271	3.69425	3.67982	3.58189	3.69599	3.60366	3.66559				P63030	55951		P62806	Hist1h4c
P62717	60S ribosomal protein L18a	76808	Rpl18a	3.72576	3.68641	3.71766	3.70465	3.70847	3.69682	3.73796	3.73853	3.7048	3.72764	3.73386	3.72887	3.74154	3.73938	3.73382	3.74896	3.72582	3.7351	3.73386	3.71038	3.62704	3.74872	3.70062	3.71495				P63037	15502		P62806	Hist1h4d
P62743	AP-2 complex subunit sigma (Adaptor protein complex AP-2 subunit sigma) (Adaptor-related protein complex 2 subunit sigma) (Clathrin assembly protein 2 sigma small chain) (Clathrin coat assembly protein AP17) (Clathrin coat-associated protein AP17) (Plasma membrane adaptor AP-2 17 kDa protein) (Sigma-adaptin 3b) (Sigma2-adaptin)	232910	Ap2s1	3.70033	3.67479	3.6494	3.66477	3.65328	3.66079	3.60694	3.61711	3.58777	3.64468	3.64485	3.62719	3.67884	3.59016	3.56678	3.64265	3.62082	3.64154	3.61672	3.63367	3.41616	3.56452	3.65344	3.64331				P63038	15510		P62806	Hist1h4f
P62748	Hippocalcin-like protein 1 (Neural visinin-like protein 3) (NVL-3) (NVP-3) (Visinin-like protein 3) (VILIP-3)	53602	Hpcal1	NA	3.59014	3.72758	3.71433	3.61069	NA	NA	3.62125	3.71509	3.6146	3.52534	NA	NA	3.48111	3.61794	3.55911	3.6166	NA	NA	3.72258	3.70336	3.62584	3.69863	NA				P63044	22318		P62806	Hist1h4h
P62751	60S ribosomal protein L23a	268449	Rpl23a	3.70516	3.66943	3.6591	3.70055	3.67654	3.70504	3.75394	3.69958	3.70093	3.71684	3.6898	3.7642	3.72555	3.70962	3.70131	3.68984	3.68865	3.78196	3.76704	3.66896	3.68396	3.71986	3.65895	3.70979				P63073	13684		P62806	Hist1h4i
P62754	40S ribosomal protein S6 (Phosphoprotein NP33)	105244208	Rps6	3.70383	3.68738	3.71851	3.72854	3.69553	3.70812	3.69281	3.70141	3.74462	3.70873	3.69717	3.76638	3.6906	3.71493	3.66119	3.70636	3.72372	3.78149	3.77166	3.74609	3.6322	3.68432	3.72563	3.73312				P63082	11984		P62806	Hist1h4j
P62774	Myotrophin (Granule cell differentiation protein) (Protein V-1)	14489	Mtpn	3.66352	3.72558	3.7135	3.71126	3.72385	3.69664	3.76981	3.74636	3.76295	3.78822	3.79336	3.74975	3.77066	3.83253	3.88235	3.80855	3.7583	3.71738	3.77722	3.74534	3.7933	3.82295	3.7322	3.73245				P63085	26413		P62806	Hist1h4k
P62806	Histone H4	100041230	Hist1h4a	3.70011	3.65905	3.7323	3.70128	3.6646	3.68297	3.70779	3.73725	3.73764	3.69855	3.70728	3.81326	3.68666	3.69907	3.5936	3.67596	3.75316	3.77642	3.77086	3.82452	3.58065	3.5664	3.79632	3.76141				P63087	19047		P62806	Hist1h4m
P62814	V-type proton ATPase subunit B, brain isoform (V-ATPase subunit B 2) (Endomembrane proton pump 58 kDa subunit) (Vacuolar proton pump subunit B 2)	11966	Atp6v1b2	3.76194	3.77638	3.77355	3.76978	3.76505	3.75952	3.71272	3.68721	3.70874	3.70733	3.68218	3.69627	3.68163	3.71469	3.71625	3.71489	3.70979	3.68132	3.68458	3.69509	3.7015	3.66706	3.68974	3.6959				P63087	434233		P62806	Hist2h4a
P62821	Ras-related protein Rab-1A (YPT1-related protein)	19324	Rab1A	3.73943	3.77825	3.78159	3.79989	3.78264	3.74403	3.77463	3.73688	3.77247	3.75121	3.77657	3.74351	3.79786	3.77343	3.73216	3.76296	3.74496	3.72627	3.76478	3.74574	3.62568	3.7294	3.75339	3.75548				P63101	22631		P62806	Hist4h4
P62827	GTP-binding nuclear protein Ran (GTPase Ran) (Ras-like protein TC4) (Ras-related nuclear protein)	19384	Ran	3.69869	3.64661	3.60481	3.61109	3.66876	3.6694	3.78689	3.73909	3.67168	3.7673	3.75273	3.71661	3.78359	3.72642	3.69562	3.7779	3.71972	3.68828	3.70609	3.69438	3.58722	3.6927	3.7111	3.71174				P63154	66877		P62814	Atp6v1b2
P62830	60S ribosomal protein L23	100044627	Rpl23	3.67782	3.63798	3.68783	3.66528	3.63781	3.66544	3.65873	3.67265	3.68086	3.69016	3.66932	3.72061	3.65867	3.6393	3.59812	3.69176	3.69285	3.72806	3.68808	3.69444	3.60974	3.60348	3.70221	3.69158				P63158	100862258		P62821	Rab1A
P62835	Ras-related protein Rap-1A (Ras-related protein Krev-1)	109905	Rap1a	3.70265	3.66958	3.66966	3.63892	3.6726	3.65836	3.67029	3.57339	3.63425	3.63583	3.63249	3.56674	3.69149	3.6666	3.65192	3.64195	3.62804	3.62128	3.64317	3.61277	3.64926	3.61586	3.60926	3.63865				P63158	15289		P62827	Ran
P62843	40S ribosomal protein S15 (RIG protein)	20054	Rps15	3.71919	3.72675	3.58832	3.6813	3.71967	3.7235	3.72101	3.71342	3.72915	3.7482	3.72178	3.77707	3.71223	3.69948	3.7071	3.74605	3.73583	3.78876	3.77271	3.7614	3.61355	3.71638	3.75781	3.76032				P63166	22218		P62830	Rpl23
P62849	40S ribosomal protein S24	20088	Rps24	3.65459	3.64765	3.65757	3.66154	3.62234	3.64073	3.65928	3.64342	3.60095	3.67393	3.64523	3.66837	3.65153	3.66275	3.60381	3.66886	3.64518	3.70442	3.69159	3.68759	3.47419	3.56324	3.67941	3.66998				P63168	56455		P62835	Rap1a
P62852	40S ribosomal protein S25	75617	Rps25	3.71819	3.52322	3.72823	3.71052	3.66917	3.7067	3.60962	3.66912	3.74631	3.60876	3.55832	3.76112	3.53356	3.56202	3.60756	3.49748	3.67728	3.75975	3.7473	3.66796	3.59913	3.58262	3.73172	3.70182				P63242	276770		P62843	Rps15
P62855	40S ribosomal protein S26	27370	Rps26	3.39054	3.42717	3.3338	3.35956	3.42875	3.34491	3.47499	3.44843	3.43735	3.4735	3.46476	3.36896	3.44024	3.38651	3.40618	3.45083	3.49682	3.38661	3.39608	3.44239	2.99509	3.43799	3.44111	3.40694				P63254	12925		P62849	Rps24
P62858	40S ribosomal protein S28	54127	Rps28	3.63712	3.69857	3.62485	3.65015	3.68603	3.67143	3.77144	3.69571	3.6749	3.74619	3.71142	3.64952	3.77464	3.76873	3.77388	3.69041	3.68742	3.66208	3.64159	3.66028	3.72563	3.77892	3.66204	3.69281				P63260	11465		P62852	Rps25
P62862	40S ribosomal protein S30	#N/A	Fau	3.55927	3.4621	3.4362	3.48607	3.43774	3.51733	3.64445	3.52671	3.51449	3.55496	3.54944	3.52189	3.57598	3.45078	3.60326	3.52924	3.54074	3.55704	3.51339	3.55876	3.71173	3.53023	3.57725	3.5318				P63276	20068		P62855	Rps26
P62869	Elongin-B (EloB) (Elongin 18 kDa subunit) (RNA polymerase II transcription factor SIII subunit B) (SIII p18) (Transcription elongation factor B polypeptide 2)	67673	Elob	3.66965	3.66898	3.68269	3.69087	3.66301	3.66014	3.66319	3.6619	3.69164	3.72325	3.67665	3.70247	3.69738	3.68426	3.48814	3.65546	3.68341	3.72776	3.68656	3.74061	3.48921	3.53868	3.71563	3.71553				P63280	22196		P62858	Rps28
P62874	Guanine nucleotide-binding protein G(I)/G(S)/G(T) subunit beta-1 (Transducin beta chain 1)	14688	Gnb1	3.69937	3.7319	3.69341	3.69655	3.6998	3.70873	3.69885	3.67264	3.68204	3.72084	3.71875	3.67103	3.7078	3.74412	3.71808	3.72762	3.733	3.62634	3.66304	3.71871	3.65743	3.73291	3.6849	3.70178				P63321	56044		P62862	Fau
P62878	E3 ubiquitin-protein ligase RBX1 (EC 2.3.2.27) (EC 2.3.2.32) (E3 ubiquitin-protein transferase RBX1) (RING finger protein 75) (RING-box protein 1) (Rbx1) [Cleaved into: E3 ubiquitin-protein ligase RBX1, N-terminally processed]	56438	Rbx1	3.63915	3.6683	3.59793	3.62684	3.66756	3.62109	3.70204	3.69221	3.66302	3.73796	3.72522	3.67135	3.75458	3.7596	3.74742	3.70242	3.62947	3.70838	3.68276	3.6724	3.69106	3.73955	3.62709	3.68567				P63325	67097		P62869	Elob
P62880	Guanine nucleotide-binding protein G(I)/G(S)/G(T) subunit beta-2 (G protein subunit beta-2) (Transducin beta chain 2)	14693	Gnb2	3.68462	3.74587	3.67358	3.68154	3.6982	3.70858	3.71152	3.68314	3.72301	3.70061	3.71228	3.65953	3.70842	3.75022	3.76404	3.70263	3.68547	3.65515	3.63744	3.63307	3.78467	3.75963	3.66728	3.67213				P63330	19052		P62874	Gnb1
P62889	60S ribosomal protein L30	19946	Rpl30	3.67958	3.68292	3.71759	3.70115	3.70133	3.67116	3.78128	3.73121	3.73631	3.75105	3.72666	3.72981	3.73453	3.72511	3.72835	3.72922	3.7137	3.70341	3.7156	3.72141	3.70593	3.72158	3.71967	3.70647				P67778	18673		P62878	Rbx1
P62892	60S ribosomal protein L39	67248	Rpl39	3.61028	3.61184	3.6213	3.61039	3.57933	3.58094	3.56249	3.57597	3.62349	3.58403	3.58419	3.66831	3.52084	3.49046	3.52944	3.58649	3.66143	3.67967	3.63628	3.69379	3.49787	3.49701	3.71158	3.61931				P67871	13001		P62880	Gnb2
P62897	Cytochrome c, somatic	13063	Cycs	3.7947	3.92489	3.83058	3.78478	3.79171	3.79512	3.62832	3.62912	3.6324	3.78647	3.66066	3.7264	3.6352	3.59883	3.58837	3.62393	3.69474	3.70707	3.61134	3.67544	3.5494	3.52574	3.76923	3.67045				P67984	19934		P62889	Rpl30
P62900	60S ribosomal protein L31	114641	Rpl31	3.69043	3.71224	3.6969	3.69436	3.68269	3.68137	3.75119	3.73455	3.72722	3.76208	3.75905	3.73968	3.75086	3.6628	3.77041	3.74923	3.73333	3.74214	3.72026	3.73032	3.61201	3.76867	3.74608	3.72438				P68037	22195		P62892	Rpl39
P62908	40S ribosomal protein S3 (EC 4.2.99.18)	27050	Rps3	3.74469	3.70678	3.71387	3.72683	3.73212	3.72149	3.68748	3.75524	3.73671	3.74685	3.7364	3.74878	3.69796	3.66321	3.66775	3.74819	3.76397	3.77064	3.76737	3.75474	3.61048	3.68566	3.75058	3.73205				P68040	14694		P62897	Cycs
P62911	60S ribosomal protein L32	19951	Rpl32	3.66014	3.60444	3.71186	3.64332	3.60845	3.6565	3.62924	3.64084	3.72215	3.61185	3.62118	3.6929	3.58828	3.47302	3.5798	3.57041	3.68181	3.70894	3.68571	3.73045	3.57595	3.54443	3.70685	3.6604				P68181	18749		P62900	Rpl31
P62915	Transcription initiation factor IIB (EC 2.3.1.48) (General transcription factor TFIIB) (RNA polymerase II alpha initiation factor)	229906	Gtf2b	3.58777	3.58407	NA	NA	3.58112	3.61731	3.65413	3.58735	NA	NA	3.59794	3.59466	3.62783	3.66145	NA	NA	3.63455	3.5905	3.63522	3.65315	NA	NA	3.64637	3.60731				P68254	22630		P62908	Rps3
P62918	60S ribosomal protein L8	26961	Rpl8	3.64393	3.6121	3.62148	3.62092	3.6045	3.61019	3.64779	3.62559	3.63973	3.65151	3.62878	3.64079	3.60662	3.58624	3.58666	3.64173	3.65825	3.67018	3.66138	3.65146	3.54332	3.59069	3.65048	3.62846				P68368	22145		P62911	Rpl32
P62960	Nuclease-sensitive element-binding protein 1 (CCAAT-binding transcription factor I subunit A) (CBF-A) (DNA-binding protein B) (DBPB) (Enhancer factor I subunit A) (EFI-A) (Y-box transcription factor) (Y-box-binding protein 1) (YB-1)	22608	Ybx1	3.48455	3.50248	3.52915	3.53301	3.47572	3.52232	3.59526	3.5401	3.54218	3.56572	3.55528	3.54467	3.61526	3.6725	3.66892	3.54772	3.53622	3.55777	3.53058	3.49811	3.68976	3.62203	3.49814	3.51578				P68372	227613		P62915	Gtf2b
P62983	Ubiquitin-40S ribosomal protein S27a (Ubiquitin carboxyl extension protein 80) [Cleaved into: Ubiquitin; 40S ribosomal protein S27a]	78294	Rps27a	3.75472	3.77878	3.75523	3.75232	3.79234	3.74908	3.84284	3.83306	3.78304	3.80594	3.82608	3.77368	3.86182	3.83456	3.83977	3.83859	3.78165	3.79188	3.80844	3.81511	3.86153	3.92877	3.80758	3.81664				P68373	22146		P62918	Rpl8
P62984	Ubiquitin-60S ribosomal protein L40 (Ubiquitin A-52 residue ribosomal protein fusion product 1) [Cleaved into: Ubiquitin; 60S ribosomal protein L40 (CEP52)]	22186	Uba52	3.49033	3.56849	3.57822	3.50707	3.57679	3.5341	3.73819	3.64413	3.58843	3.7003	3.63105	3.46595	3.68541	3.6976	3.68429	3.68761	3.53207	3.47444	3.45162	3.60864	3.68015	3.61531	3.58282	3.62592				P68510	22629		P62960	Ybx1
P62996	Transformer-2 protein homolog beta (TRA-2 beta) (TRA2-beta) (Silica-induced gene 41 protein) (SIG-41) (Splicing factor, arginine/serine-rich 10) (Transformer-2 protein homolog B)	20462	Tra2b	3.5767	3.56919	3.57217	3.50737	3.5406	3.60406	3.64318	3.59474	3.57512	3.60233	3.60777	3.6034	3.63792	3.6295	3.64297	3.67801	3.64996	3.60807	3.58001	3.63987	3.48607	3.55934	3.61963	3.59054				P70122	66711		P62983	Rps27a
P63001	Ras-related C3 botulinum toxin substrate 1 (EC 3.6.5.2) (p21-Rac1)	19353	Rac1	3.72021	3.74253	3.69153	3.68434	3.72749	3.69973	3.71267	3.68238	3.67547	3.75336	3.71732	3.71292	3.69989	3.63644	3.61177	3.72472	3.70506	3.69668	3.70861	3.72335	3.62694	3.5598	3.70654	3.6978				P70158	57319		P62984	Uba52
P63002	TLE family member 5 (Amino-terminal enhancer of split) (Amino enhancer of split) (Grg-5) (Groucho-related protein 5) (Protein ESP1) (Protein GRG)	14797	Tle5	3.5933	3.57619	NA	NA	3.64909	3.60194	3.60683	3.64813	NA	NA	3.61476	3.63144	3.54038	3.60294	NA	NA	3.63299	3.63689	3.61351	3.67049	NA	NA	3.64952	3.54794				P70168	16211		P62996	Tra2b
P63005	Platelet-activating factor acetylhydrolase IB subunit alpha (Lissencephaly-1 protein) (LIS-1) (PAF acetylhydrolase 45 kDa subunit) (PAF-AH 45 kDa subunit) (PAF-AH alpha) (PAFAH alpha)	18472	Pafah1b1	3.70906	3.70603	3.66148	3.68736	3.70531	3.69091	3.74666	3.73636	3.70335	3.73727	3.72609	3.70516	3.75258	3.74675	3.72319	3.75704	3.74385	3.71791	3.74805	3.72455	3.72142	3.71785	3.71379	3.72475				P70172	20494		P63001	Rac1
P63017	Heat shock cognate 71 kDa protein (Heat shock 70 kDa protein 8)	15481	Hspa8	3.68639	3.69321	3.69135	3.72891	3.6884	3.69342	3.71241	3.70776	3.69912	3.70615	3.69239	3.72012	3.71704	3.67266	3.67734	3.68997	3.71236	3.73569	3.72786	3.73882	3.60299	3.64926	3.73601	3.71027				P70195	19177		P63002	Tle5
P63024	Vesicle-associated membrane protein 3 (VAMP-3) (Cellubrevin) (CEB) (Synaptobrevin-3)	22319	Vamp3	3.54159	3.58044	3.56594	3.51496	3.53003	3.56401	3.62632	3.5428	3.6159	3.62566	3.55976	3.62103	3.63477	3.67853	3.72483	3.60928	3.5771	3.61448	3.59984	3.5462	3.64955	3.62667	3.57134	3.57428				P70202	17035		P63005	Pafah1b1
P63028	Translationally-controlled tumor protein (TCTP) (21 kDa polypeptide) (p21) (p23)	22070	Tpt1	3.72162	3.73134	3.71383	3.74569	3.71027	3.72961	3.66139	3.70876	3.73082	3.73779	3.72663	3.75641	3.84229	3.67836	3.63358	3.73121	3.73888	3.75192	3.74463	3.7969	3.69271	3.66403	3.77923	3.72946				P70236	26399		P63017	Hspa8
P63030	Mitochondrial pyruvate carrier 1 (Brain protein 44-like protein)	55951	Mpc1	3.82094	3.78414	3.75591	3.76767	3.79042	3.80169	3.64045	3.68521	3.64891	3.70598	3.64281	3.6277	3.63075	3.69255	3.62082	3.67846	3.70041	3.71659	3.61824	3.61415	3.6167	3.66731	3.66734	3.65384				P70245	13595		P63024	Vamp3
P63037	DnaJ homolog subfamily A member 1 (DnaJ protein homolog 2) (Heat shock 40 kDa protein 4) (Heat shock protein J2) (HSJ-2)	15502	Dnaja1	3.75255	3.73671	3.78759	3.7775	3.7249	3.72784	3.78661	3.74125	3.76723	3.7074	3.74216	3.7133	3.76177	3.73377	3.73558	3.76905	3.74993	3.69965	3.73103	3.74057	3.73695	3.79445	3.72278	3.73389				P70255	18029		P63028	Tpt1
P63038	60 kDa heat shock protein, mitochondrial (EC 5.6.1.7) (60 kDa chaperonin) (Chaperonin 60) (CPN60) (HSP-65) (Heat shock protein 60) (HSP-60) (Hsp60) (Mitochondrial matrix protein P1)	15510	Hspd1	3.79226	3.8388	3.82784	3.81256	3.82431	3.80194	3.6984	3.69019	3.69995	3.73729	3.67718	3.71099	3.77811	3.72287	3.67365	3.71234	3.72013	3.74787	3.68257	3.65751	3.62108	3.63802	3.70244	3.7173				P70268	320795		P63030	Mpc1
P63044	Vesicle-associated membrane protein 2 (VAMP-2) (Synaptobrevin-2)	22318	Vamp2	3.55723	3.57135	3.6117	3.58819	3.52114	3.54018	3.55152	3.58145	3.56615	3.62269	3.61302	3.64855	3.55152	3.53305	3.57261	3.63233	3.6296	3.6637	3.6333	3.59811	3.64697	3.49537	3.60236	3.53113				P70271	30794		P63037	Dnaja1
P63073	Eukaryotic translation initiation factor 4E (eIF-4E) (eIF4E) (mRNA cap-binding protein) (eIF-4F 25 kDa subunit)	13684	Eif4e	3.75135	3.74814	3.72839	3.73807	3.72143	3.74711	3.77412	3.75307	3.72119	3.77979	3.73548	3.72766	3.79801	3.72752	3.73608	3.76621	3.7518	3.75076	3.76595	3.73659	3.68837	3.746	3.75156	3.75134				P70279	20935		P63038	Hspd1
P63082	V-type proton ATPase 16 kDa proteolipid subunit (V-ATPase 16 kDa proteolipid subunit) (PL16) (Vacuolar proton pump 16 kDa proteolipid subunit)	11984	Atp6v0c	3.8107	3.76624	3.84769	3.79583	3.74672	3.76738	3.68943	3.74968	3.8644	3.75379	3.7489	3.823	3.7429	3.69417	3.64158	3.74948	3.79592	3.80976	3.85133	3.83627	3.51966	3.55353	3.85193	3.79743				P70280	20955		P63044	Vamp2
P63085	Mitogen-activated protein kinase 1 (MAP kinase 1) (MAPK 1) (EC 2.7.11.24) (ERT1) (Extracellular signal-regulated kinase 2) (ERK-2) (MAP kinase isoform p42) (p42-MAPK) (Mitogen-activated protein kinase 2) (MAP kinase 2) (MAPK 2)	26413	Mapk1	3.66384	3.6067	3.61705	3.63842	3.62903	3.65828	3.63924	3.64147	3.60907	3.64218	3.63491	3.66449	3.63239	3.66837	3.71962	3.66678	3.66386	3.69929	3.66576	3.66944	3.73776	3.68964	3.64599	3.66922				P70288	15182		P63073	Eif4e
P63087	Serine/threonine-protein phosphatase PP1-gamma catalytic subunit (PP-1G) (EC 3.1.3.16) (Protein phosphatase 1C catalytic subunit)	19047	Ppp1cc	3.6352	3.63564	3.68727	3.66805	3.5967	3.65051	3.75531	3.63848	3.62753	3.60313	3.6943	3.62887	3.71757	3.64723	3.70392	3.65395	3.67085	3.66461	3.65759	3.66667	3.69074	3.70157	3.66626	3.65172				P70290	17524		P63082	Atp6v0c
P63101	14-3-3 protein zeta/delta (Protein kinase C inhibitor protein 1) (KCIP-1) (SEZ-2)	22631	Ywhaz	3.74684	3.76535	3.69336	3.7709	3.75941	3.76047	3.86025	3.78786	3.7246	3.82958	3.79596	3.76055	3.82221	3.84827	3.84349	3.73588	3.74569	3.76153	3.81745	3.79958	3.77355	3.85123	3.77206	3.78907				P70296	23980		P63085	Mapk1
P63154	Crooked neck-like protein 1 (Crooked neck homolog)	66877	Crnkl1	3.67262	3.62757	3.66466	3.67926	3.68093	3.65883	3.80522	3.7304	3.6805	3.72913	3.73262	3.72226	3.75712	3.74182	3.69029	3.75512	3.68981	3.69273	3.70951	3.71673	3.54111	3.69792	3.63771	3.74464				P70297	20844		P63087	Ppp1cc
P63158	High mobility group protein B1 (High mobility group protein 1) (HMG-1)	100862258	Hmgb1	3.70087	3.69453	3.66487	3.71097	3.70505	3.68655	3.74102	3.77018	3.74037	3.74811	3.7621	3.82311	3.72613	3.69163	3.70012	3.79588	3.75746	3.76778	3.79197	3.77765	3.57593	3.69349	3.76367	3.76217				P70302	20866		P63101	Ywhaz
P63166	Small ubiquitin-related modifier 1 (SUMO-1) (SMT3 homolog 3) (Ubiquitin-homology domain protein PIC1) (Ubiquitin-like protein SMT3C) (Smt3C)	22218	Sumo1	3.62917	3.69627	3.64511	3.6715	3.69716	3.61755	3.74224	3.71789	3.6439	3.75541	3.70767	3.74426	3.77882	3.72113	3.72036	3.73601	3.69787	3.73181	3.76172	3.74139	3.71882	3.75347	3.72787	3.72164				P70303	55936		P63154	Crnkl1
P63168	Dynein light chain 1, cytoplasmic (8 kDa dynein light chain) (DLC8) (Dynein light chain LC8-type 1) (Protein inhibitor of neuronal nitric oxide synthase) (PIN) (mPIN)	56455	Dynll1	3.60822	3.50786	3.48667	3.53211	3.51899	3.53619	3.56381	3.56167	3.48482	3.57855	3.56894	3.63541	3.58154	3.57756	3.48219	3.57283	3.61398	3.54654	3.62066	3.60205	3.41639	3.472	3.58273	3.60928				P70318	21843		P63158	Hmgb1
P63242	Eukaryotic translation initiation factor 5A-1 (eIF-5A-1) (eIF-5A1) (Eukaryotic initiation factor 5A isoform 1) (eIF-5A) (eIF-4D)	276770	Eif5a	3.66164	3.68626	3.67935	3.73559	3.66906	3.6615	3.6829	3.72731	3.72487	3.6812	3.72057	3.79913	3.74427	3.74297	3.72475	3.75305	3.73729	3.75764	3.75679	3.74283	3.787	3.773	3.7395	3.70901				P70333	56258		P63166	Sumo1
P63254	Cysteine-rich protein 1 (CRP-1) (Cysteine-rich intestinal protein) (CRIP)	12925	Crip1	3.58282	3.56087	3.61113	3.6163	3.57154	3.53814	3.79979	3.65883	3.80175	3.6302	3.74087	3.69472	3.685	3.62368	3.68453	3.72392	3.64896	3.65674	3.67574	3.70398	3.67704	3.69346	3.74576	3.68801				P70335	19877		P63168	Dynll1
P63260	Actin, cytoplasmic 2 (Gamma-actin) [Cleaved into: Actin, cytoplasmic 2, N-terminally processed]	11465	Actg1	3.74248	3.70783	3.80294	3.7664	3.7612	3.72994	3.84519	3.83825	3.6622	3.77128	3.76386	3.75641	3.67228	3.72232	3.78936	3.7227	3.70887	3.61548	3.71531	3.76521	3.89805	3.90905	3.76375	3.6576				P70336	19878		P63242	Eif5a
[truncated: 3,099 more rows]

## Sheet: ROAST VpR vs WT cortex
REACTOME and MSigDB HALLMARK gene sets that are differentially enriched in sets of proteins that are up or downregulated in the comparison of VpR and WT cortex
[truncated: 497 more rows]

## Sheet: ROAST VpRH1 vs VpR
REACTOME and MSigDB HALLMARK gene sets that are differentially enriched in sets of proteins that are up or downregulated in the comparison of VpRH1 and VpR
[truncated: 22 more rows]

[truncated: 6 more sheets: ROAST VpRH2 vs VpR, GSEA Up in VpR vs WT cortex, GSEA Up in VpR vs VpRH1, GSEA Down in VpR vs VpRH1, GSEA Up in VpR vs VpRH2, GSEA Down in VpR vs VpRH2]
