# Supplementary material for: HIF-1α and HIF-2α differently regulate tumour development and inflammation of clear cell renal cell carcinoma in mice
Source: Nat Commun. 2020 Aug 17;11:4111. doi: 10.1038/s41467-020-17873-3 (PMC7431415; doi:10.1038/s41467-020-17873-3)
Supplement: Supplementary file 7 — Supplementary Data 4 [file 41467_2020_17873_MOESM7_ESM.xlsx]

## Sheet: Sheet1
Correlation analyses of HIF2A mRNA abundance with mRNA abundance of MHC I, MHC II and other antigen processing and presenting genes in human ccRCC (n=534, TGCA KIRC Firehose Legacy data set)
		Correlation with HIF2A
	Gene	Spearman	P-value	q-value (FDR)	Correlation
MHC class I	HLA-A	-0.236	3.54e-08	1.06e-07	Negative
MHC class I	HLA-B	-0.147	0.000656	0.00123	Negative
MHC class I	HLA-C	-0.104	0.016	0.0246	Negative
MHC class I	HLA-E	0.384	2.99e-20	2.44e-19	Positive
MHC class I	HLA-F	-0.115	0.297	0.353	None
MHC class I	HLA-G	-0.0076	0.861	0.884	None
MHC class II	HLA-DOA	-0.105	0.0151	0.0268	Negative
MHC class II	HLA-DOB	-0.25	5.05e-09	1.65e-08	Negative
MHC class II	HLA-DRA	-0.144	0.0008808	0.001626	Negative
MHC class II	HLA-DRB1	-0.0909	0.0357	0.0517	None
MHC class II	HLA-DRB5	0.0035	0.936	0.947	None
MHC class II	HLA-DRB6	-0.158	0.0002402	0.0004766	Negative
MHC class II	HLA-DPA1	-0.103	0.0175	0.0268	Negative
MHC class II	HLA-DPB1	-0.129	0.002903	0.005002	Negative
MHC class II	HLA-DPB2	-0.195	5.968e-06	1.427e-05	Negative
MHC class II	HLA-DMA	-0.177	3.743e-05	8.186e-05	Negative
MHC class II	HLA-DMB	-0.195	5.845e-06	1.399e-05	Negative
MHC class II	HLA-DQA1	-0.108	0.0122	0.0192	Negative
MHC class II	HLA-DQA2	-0.106	0.014	0.0218	Negative
MHC class II	HLA-DQB1	-0.058	0.181	0.227	None
MHC class II	HLA-DQB2	-0.152	0.0004241	0.0008162	Negative
Antigen presentation	AP3B1	0.0545	0.209	0.258	None
Antigen presentation	ATG5	-0.0457	0.292	0.348	None
Antigen presentation	AZGP1	-0.0587	0.175	0.221	None
Antigen presentation	B2M	-0.107	0.0132	0.0205	Negative
Antigen presentation	BAG6	0.108	0.0122	0.0192	None
Antigen presentation	CALR	-0.338	1.01e-15	5.84e-15	Negative
Antigen presentation	CD74	-0.239	2.24e-08	6.87e-08	Negative
Antigen presentation	CLEC4A	-0.135	0.001714	0.003049	Negative
Antigen presentation	CTSE	0.006989	0.872	0.893	None
Antigen presentation	ERAP1	-0.00201	0.963	0.97	None
Antigen presentation	FCER1G	-0.325	1.46e-14	7.69e-14	Negative
Antigen presentation	FCGR1A	-0.343	3.19e-16	1.92e-15	Negative
Antigen presentation	FCGR1B	-0.355	2.7e-17	1.78e-16	Negative
Antigen presentation	FCGR2B	-0.216	4.72e-07	1.271e-06	Negative
Antigen presentation	FCGR3A	-0.172	6.749e-05	0.000143	Negative
Antigen presentation	FCGRT	0.149	0.0005306	0.00101	Positive
Antigen presentation	FLT3	0.102	0.0187	0.0285	Positive
Antigen presentation	HFE	0.151	0.0004624	0.0008869	Positive
Antigen presentation	IDE	0.0568	0.19	0.237	None
Antigen presentation	IFI30	-0.523	9.31e-39	2.43e-37	Negative
Antigen presentation	KDM5D	-0.0395	0.362	0.421	None
Antigen presentation	MFSD6	0.469	1.53e-30	2.48e-29	Positive
Antigen presentation	MR1	-0.365	2.7e-18	1.9e-17	Negative
Antigen presentation	PSAP	-0.289	1.06e-11	4.35e-11	Negative
Antigen presentation	PSMB8	-0.341	4.73e-16	2.82e-15	Negative
Antigen presentation	PSMB9	-0.262	7.34e-10	2.59e-09	Negative
Antigen presentation	PSME1	-0.156	0.0002911	0.0005706	Negative
Antigen presentation	PSME2	-0.483	1.66e-32	3.04e-31	Negative
Antigen presentation	PYCARD	-0.402	3.62e-22	3.37e-21	Negative
Antigen presentation	RAB10	-0.0746	0.0852	0.115	None
Antigen presentation	RAB27A	0.00796	0.854	0.878	None
Antigen presentation	RAB32	-0.317	6.61e-14	3.28e-13	Negative
Antigen presentation	RAB33A	0.0351	0.418	0.478	None
Antigen presentation	RAB34	-0.212	7.23e-07	1.913e-06	Negative
Antigen presentation	RAB35	0.0202	0.642	0.692	None
Antigen presentation	RAB3B	-0.257	1.57e-09	5.38e-09	Negative
Antigen presentation	RAB3C	0.263	7.06e-10	2.49e-09	Positive
Antigen presentation	RAB4A	0.128	0.003107	0.00533	None
Antigen presentation	RAB5B	-0.0311	0.474	0.533	None
Antigen presentation	RAB6A	0.342	4.71e-16	2.81e-15	Positive
Antigen presentation	RAB8B	0.198	4.027e-06	9.824e-06	Positive
Antigen presentation	RELB	-0.219	3.05e-07	8.37e-07	Negative
Antigen presentation	RFTN1	0.347	1.39e-16	8.62e-16	Positive
Antigen presentation	TAP1	-0.171	7.45e-05	0.000157	Negative
Antigen presentation	TAP2	0.169	8.469e-05	0.0001775	Positive
Antigen presentation	TAPBP	-0.208	1.182e-06	3.06e-06	Negative
Antigen presentation	TAPBPL	-0.213	6.76e-07	1.795e-06	Negative
Antigen presentation	THBS1	0.395	2.09e-21	1.84e-20	Positive
Antigen presentation	UNC93B1	-0.373	4.57e-19	3.43e-18	Negative
Antigen presentation	WDFY4	-0.067	0.122	0.159	None
Antigen presentation	YTHDF1	-0.246	8.34e-09	2.67e-08	Negative
