# Supplementary material for: HIF-1α and HIF-2α differently regulate tumour development and inflammation of clear cell renal cell carcinoma in mice
Source: Nat Commun. 2020 Aug 17;11:4111. doi: 10.1038/s41467-020-17873-3 (PMC7431415; doi:10.1038/s41467-020-17873-3)
Supplement: Supplementary file 8 — Supplementary Data 5 [file 41467_2020_17873_MOESM8_ESM.xlsx]

## Sheet: Immune signatures
Summary of gene signatures used for ssGSEA immune cell deconvolution
				T_cell			CD8_T_cell			Treg			T_helper			Th1			Th2			Tfh			B_cell			Macrophages			Neutrophils			Eosinophils			NK_cells			NK_CD56_bright			NK_CD56_dim			Dendritic_cells			iDC
Overlap				Bindea	eTME		Bindea	eTME		Bindea	eTME		Bindea	eTME		Bindea	eTME		Bindea	eTME		Bindea	eTME		Bindea	eTME		Bindea	eTME		Bindea	eTME		Bindea	eTME		Bindea	eTME		Bindea	eTME		Bindea	eTME		Bindea	eTME		Bindea
	Bindea to eTME	eTME to Bindea		BCL11B	CD2		ABT1	ZFP36L2		FOXP3	FOXP3		ANP32B	BATF		APBB2	APOD		ADCY1	ADCY1		B3GAT1	ICA1		ABCB4	TNFRSF17		APOE	APOE		ALPL	BCL2A1		ABHD2	RNASE2		ADARB1	ADARB1		DUSP4	DUSP4		EDG8	ASCL2		CCL13	CD80		ABCG2
T_cell	0.74	0.93		CD2	CD3D		AES	KLF9					ASF1A	ICOS		APOD	CD38		AHI1	GATA3		BLR1	MYO7A		BACH2	BLK		ATG7	BCAT1		BST1	BCL6		ACACB			AF107846	SPN		FOXJ1			FLJ20699	CD7		CCL17	CD86		BLVRB
CD8_T_cell	0.19	0.78		CD28	CD3E		APBA2	CD8A					ATF2			ATP9A	CTLA4		ANK1	PTGIS		C18orf1	PDCD1		BCL11A	CD19		BCAT1	CHI3L1		CD93	CSF3R		C9orf156			ALDH1B1	TBXA2R		LPCAT4			GTF3C1	CX3CR1		CCL22	CISH		CARD9
T_reg	1	1		CD3D	CD3G		ARHGAP8	CD8B					BATF			BST2	HBEGF		BIRC5	CXCR6		CDK5R1	ST8SIA1		BLK	MS4A1		CCL7	CHIT1		CEACAM3	ETS2		CAT	TIPARP		APBB2			MADD			GZMB	GNGT2		CD209	CLIC2		CD1A
T_helper	0.08	1		CD3E	CD6		C12orf47	TSC22D3					C13orf34			BTG3	IL12RB2		CDC25C			CHGB	TSHR		BLNK	CD72		CD163	COL8A2		CREB5	FCGR3B		CCR3	CYSLTR2		ATL2			MARCGF6			IL21R	GZMB		HSD11B1	CSF2RA		CD1B
Th1	0.33	1		CD3G	CD28		C19orf6	GZMM					CD28			CCL4	CCL4		CDC7			CHI3L2	CXCL13		CCR9	GNG7		CD68	CTSK		CRISPLD2	FPR1		CLC			BCL2			MPPED1			KIR2DL3	IL2RB		NPR1	HSD11B1		CD1C
Th2	0.15	1		CD6	LCK		C4orf15	PRF1					DDX50			CD38	SYNGR3		CENPF			CXCL13	HEY1		CD19	HLA-DQA1		CD84	CYBB		CSF3R	IFNGR1		CYSLTR2			CDC5L			MUC3B			KIR2DS1	KLRB1		PPFIBP2	IRF4		CD1E
Tfh	0.25	1		CD96	SH2D1A		CAMLG	ZEB1					FAM111A			CD70	DGKI		CXCR6			HEY1	SIRPG		CD72	IGHA1		CHI3L1	EMP1		CYP4F3	IGF1		EMR1			FGF18			NIBP			KIR2DS2	KLRD1			LY75		CH25H
B_cell	0.4	0.68		GIMAP5	ITM2A		CD8A	TMC6					FRYL			CMAH	EGFL6		DHFR			HIST1H4K			COCH	IGHD		CHIT1	KCNJ5		DYSF	LCP2		EPN2			FUT5			PLA2G6			KIR2DS5	NKG7			NPR1		CLEC10A
Macrophages	0.45	0.71		ITM2A	CD96		CD8B						GOLGA8A			CSF2			EVI5			ICA1			CR2	IGHG1		CLEC5A	MSR1		FCAR	NFKBIA		GALC			FZR1			RRAD			KIR3DL1	PRF1			ENPP2		CSF1R
Neutrophils	0.35	0.35		LCK	TRBC1		CDKN2AIP						ICOS			CTLA4			GATA3			KCNK5			DTNB	IGHM		COL8A2	MARCO		FCGR3B	PDE4B		GPR44			GAGE2A			XCL1			KIR3DL2	PTGDR			PTGIR		CTNS
Eosinophils	0.1	1		NCALD	TRAC		DNAJB1						ITM2A			DGKI			GSTA4			KIAA1324			FCRL2	IGKC		COLEC12	CD84		FLJ11151	S100A12		HES1			IGFBP5						KIR3DL3	COLQ			CCL13		F13A1
NK_cells	0.09	1		PRKCQ	TRAT1		FLT3LG						LRBA			DOK5			HELLS			MAF			GLDC	MEF2C		CTSK	CD163		FPR1	TLR2		HIST1H1C			KANK2						KIR3DS1	CST7			CCL22		FABP4
NK.CD56_bright	0.09	1		SH2D1A	GIMAP5		GADD45A						NAP1L4			DPP4			IL26			MAGEH1			GNG7	FAM30A		CXCL5	JAKMIP2		FPRL1	TNFAIP3		HRH4			LDB3						SPON2	SH2D2A			ST8SIA4		FZD2
NK.CD56_dim	0.13	0.08		SKAP1	BCL11B		GZMM						NUP107			DUSP5			LAIR2			MKL2			HLA-DOB	IGHV4-34		CYBB	GPNMB		G0S2	TNNT3		IGSF2			MAPRE3						TMEPAI	CHST2			NR4A3		GSTT1
Dendridic_cell	0.71	0.15		TRA			KLF9						PHF10			EGFL6			LIMA1			MYO6			HLA-DQA1	BLNK		DNASE2B	CLEC5A		HIST1H2BC	DYSF		IL5RA			MCM3AP							NMUR1			SYNGR3		GUCA1A
iDC	0.45	1		TRAC			LEPROTL1						PPP2R5C			GGT1			MB			MYO7A			IGHA1	FCRL2		EMP1	RGCC		HPSE	LILRB2		KBTBD11			MRC2							GNLY			BCL2L11		HS3ST2
aDC	0.4	1		TRAT1			LIME1						RPA1			HBEGF			MICAL2			PASK			IGHG1	FCRL1		FDX1	MS4A4A		IL8RA	HPSE		KCNH2			NCR1							TRDC			TNFSF13B		LMAN2L
pDC	1	1		TRBC1			MYST3						SEC24C			IFNG			NEIL3			PDCD1			IGHM	FAM177B		FN1	ADA2		IL8RB	IRAK3		LRP5L			PDLIM4							TBX21			RFTN1		MMP12
							PF4						SLC25A12			IL12RB2			PHEX			POMT1			IGKC			GM2A	COLEC12		KCNJ15	CD93		MYO15B			PRX							IL21R			LAMP3		MS4A6A
							PPP1R2						SRSF10			IL22			PMCH			PTPN13			IGL			GPC4	LINC00900		LILRB2	CYTH4		RCOR3			PSMD4							ABI3			CD209		NUDT9
							PRF1						TRA			LRP8			PTGIS			PVALB			KIAA0125			KAL1			MGAM	SLC25A37		RNASE2			RP5-886K2.1							KLRF1			IL21R		PDXK
							PRR5						UBE2L3			LRRN3			SLC39A14			SH3TC1			MEF2C			MARCO			MME	TMCC3		RRP12			SGMS1							CD244			SYT17		PPARG
							RBM3						YME1L1			LTA			SMAD2			SIRPG			MICAL3			ME1			PDE4B	CRISPLD2		SIAH1			SLC30A5							PDGFD			ADAMTSL4		PREP
							SF1									SGCB			SNRPD1			SLC7A10			MS4A1			MS4A4A			S100A12	ITPRIP		SMPD3			SMEK1							B3GNT7			CHST7		RAP1GAP
							SFRS7									SYNGR3			WDHD1			SMAD1			OSBPL10			MSR1			SIGLEC5	NLRP6		SYNJ1			SPN										WDFY4		SLC26A6
							SLC16A7									ZBTB32						ST8SIA1			PNOC			PCOLCE2			SLC22A4	RILPL2		TGIF1			TBXA2R										PDCD1LG2		SLC7A8
							TBCC															STK39			QRSL1			PTGDS			SLC25A37	C9orf72		THBS1			TCTN2										TMPRSS13		SYT17
							THUMPD1															THADA			SCN3A			RAI14			TECPR2	SNHG28		THBS4			TINAGL1										N4BP2L1		TACSTD2
							TMC6															TOX			SLC15A2			SCARB2			TNFRSF10C	C10orf105		TIPARP			TRPV6										TTYH2		TM7SF4
							TSC22D3															TSHR			SPIB			SCG5			VNN3	NAMPTP1		TKTL1			XCL1										ANTXR2		VASH1
							VAMP2															ZNF764			TCL1A			SGMS1									XCL2										SYNPO2
							ZEB1																		TNFRSF17			SULT1C2									ZNF205										SAMD9L
							ZFP36L2																														ZNF528
							ZNF22																														ZNF747
							ZNF609
							ZNF91
[truncated: 5 more columns]
