# Supplementary material for: HIF-1α and HIF-2α differently regulate tumour development and inflammation of clear cell renal cell carcinoma in mice
Source: Nat Commun. 2020 Aug 17;11:4111. doi: 10.1038/s41467-020-17873-3 (PMC7431415; doi:10.1038/s41467-020-17873-3)
Supplement: Supplementary file 9 — Supplementary Data 6 [file 41467_2020_17873_MOESM9_ESM.xlsx]

## Sheet: Source data for Figure 6a
		pvalue	mean_Z_diff	p.adjust	pvalue	mean_Z_diff	p.adjust	pvalue	mean_Z_diff	p.adjust	pvalue	mean_Z_diff	p.adjust	pvalue	mean_Z_diff	p.adjust	pvalue	mean_Z_diff	p.adjust
Source	Population	VpR / WT Cortex	VpR / WT Cortex	VpR / WT Cortex	VpRH1 / WT Cortex	VpRH1 / WT Cortex	VpRH1 / WT Cortex	VpRH2 / WT Cortex	VpRH2 / WT Cortex	VpRH2 / WT Cortex	VpRH1/ VpR	VpRH1/ VpR	VpRH1/ VpR	VpRH2 / VpR	VpRH2 / VpR	VpRH2 / VpR	VpRH2 / VpRH1	VpRH2 / VpRH1	VpRH2 / VpRH1
Bindea	IIS	0.0815432	0.700654	0.118608	0.541423	0.501365	0.577518	0.00413518	1.24805	0.00882173	0.571358	-0.187421	0.794933	0.159327	0.732143	0.384415	0.0675991	0.855154	0.154512
Immune CC	ImmuneCC	0.0227129	1.05888	0.0652996	0.092719	0.878408	0.170148	2.16502e-05	1.69149	0.000165985	0.792077	-0.142034	0.949099	0.00564451	1.16752	0.0324559	0.0342794	1.18336	0.137336
Bindea	T.cells	0.277318	-0.545136	0.354967	0.138791	-0.690099	0.1931	0.842105	-0.219393	0.86927	0.343145	-0.144294	0.756269	0.417582	0.349083	0.556777	0.203071	0.494999	0.342015
eTME	T.cells	0.75437	-0.268846	0.819967	0.742986	0.0111972	0.807594	0.446968	0.32667	0.55871	0.571358	0.266685	0.737425	0.254303	0.556575	0.635757	0.236985	0.299299	0.348508
Bindea	T.helper.cells	0.000455891	1.51683	0.00162095	0.00789798	1.25821	0.0210613	0.000974258	1.42266	0.00311763	0.969929	-0.141953	1	0.02058	-0.735412	0.0731735	0.572604	-0.43656	0.732933
eTME	Th.cells	0.651053	0.138902	0.813816	0.167174	0.681118	0.321488	0.277512	0.651359	0.365147	0.426864	0.481859	0.711439	0.582414	0.454363	0.808909	0.633438	-0.041457	0.659832
Immune CC	T.Cells.CD4.Follicular	0.0364215	0.741907	0.0837694	0.345779	0.515388	0.448358	0.0947256	0.735589	0.128158	0.18297	-0.521052	0.780442	0.540579	-0.344954	0.891162	0.46418	0.305259	0.711742
Immune CC	T.Cells.CD4.Memory	0.0826225	-0.68445	0.127519	0.0632004	-0.863863	0.161512	0.0333603	-1.02154	0.0697534	0.852321	-0.222696	0.949099	0.619119	-0.412696	0.891162	0.870756	-0.325487	0.953686
Immune CC	T.Cells.CD4.Naive	0.0102655	1.03254	0.0337295	0.0299773	0.990144	0.098497	0.00614252	0.865842	0.0235463	0.426864	-0.453936	0.896826	0.674397	-0.0113075	0.912419	0.633438	0.362782	0.857005
Bindea	Th1.cells	0.0408941	1.0315	0.0727006	0.0152201	1.01901	0.0347887	0.242807	-0.380993	0.287771	0.472668	-0.35721	0.756269	0.00895699	-1.12013	0.055078	0.00854701	-1.06836	0.039072
Immune CC	Th1.Cells	0.719264	0.189648	0.751958	0.0945089	-0.473062	0.170148	0.135493	-0.344745	0.155817	0.283879	-0.519158	0.780442	0.446259	-0.438833	0.891162	0.769802	0.13039	0.931866
eTME	Th1.cells	0.00562039	-1.29388	0.0200728	8.22707e-05	-1.70008	0.000514192	4.33004e-05	-1.6268	0.000270627	0.0690958	-0.882951	0.520719	0.346279	-0.505137	0.652473	0.359934	0.536483	0.449918
Bindea	Th2.cells	6.80434e-06	1.87797	7.25796e-05	8.22707e-05	1.86261	0.000526532	2.16502e-05	1.85648	0.000173201	0.383742	-0.443181	0.756269	0.180194	-0.55194	0.384415	1	-0.133007	1
Immune CC	Th2.Cells	0.491606	0.511432	0.565347	0.555093	0.414171	0.607959	0.00477448	1.026	0.0219626	0.782624	-0.166408	0.949099	0.0372569	0.821485	0.139874	0.0555844	0.864857	0.182634
eTME	Th2.cells	6.80434e-06	-1.63432	8.50543e-05	8.22707e-05	-1.72297	0.000514192	0.000151551	-1.62226	0.000631463	0.115266	-0.722891	0.520719	0.771303	0.0620268	0.838373	0.0545272	0.789428	0.136318
Bindea	Tfh cells	0.00020413	-1.4824	0.000816521	8.22707e-05	-1.69935	0.000526532	4.33004e-05	-1.61823	0.000230935	0.343145	-0.476713	0.756269	0.582414	0.172235	0.665617	0.0675991	0.801134	0.154512
eTME	Tfh.cells	0.507876	-0.717835	0.705383	0.00551213	-1.35095	0.0196862	0.842105	0.49413	0.842105	0.678431	-0.0712478	0.737425	0.0804211	0.872161	0.335088	0.0030623	1.30366	0.0255191
eTME	CD8.T.cells	0.00130643	-1.40408	0.00653217	0.00156314	-1.4013	0.00651309	0.00567235	-1.30957	0.0118174	0.969929	0.0875519	0.969929	0.456151	0.309635	0.67081	0.572604	0.236565	0.650686
Bindea	CD8.Tcells	0.0490729	-0.703306	0.0826491	0.092719	0.77654	0.141286	0.112754	0.735529	0.144325	0.0252441	1.07867	0.201089	0.0137695	1.02374	0.055078	1	0.180018	1
Immune CC	T.Cells.CD8.Activated	0.0831644	0.576172	0.127519	0.00448801	1.35457	0.0516121	0.187539	0.50543	0.196063	0.111017	0.112155	0.780442	0.864435	-0.275345	0.974236	0.0358268	-0.614748	0.137336
Immune CC	T.Cells.CD8.Memory	0.213025	-0.267201	0.306224	0.0961705	-0.815101	0.170148	2.16502e-05	1.39508	0.000165985	0.907834	0.364108	0.949099	0.00137954	1.3516	0.0105765	0.00854701	0.711442	0.0982906
Immune CC	T.Cells.CD8.Naive	0.418891	-0.126965	0.507079	0.321267	0.221976	0.448358	0.0623519	-0.855681	0.0917387	0.266717	-0.464082	0.780442	0.209368	-0.486096	0.481546	1	0	1
Bindea	Tcm.cells	0.651053	-0.183226	0.718403	0.0464007	-1.01302	0.0824901	0.0220182	-1.13453	0.0370833	0.0690958	-0.875358	0.263987	0.00895699	-0.889416	0.055078	0.315417	0.293301	0.458788
Bindea	Tem.cells	0.0584833	0.882322	0.0891174	0.092719	0.833572	0.141286	0.00145056	1.25797	0.00386816	0.969929	0.193294	1	0.254303	0.360196	0.478688	0.828557	0.0629693	0.883794
eTME	Tm.cells	0.0584833	-0.729845	0.12184	0.092719	-0.887371	0.210725	0.0534759	-0.774772	0.0954927	0.520807	-0.214951	0.723342	0.92287	0.136816	0.92287	0.236985	0.370493	0.348508
Bindea	Th17.cells	0.0954513	0.732952	0.132802	0.0464007	1.11038	0.0824901	0.0434736	1.02773	0.0662454	0.472668	0.358104	0.756269	1	0.0493786	1	0.459756	-0.441147	0.613008
Immune CC	Th17.Cells	0.000441961	-1.37416	0.0101651	0.00305037	-1.28539	0.0516121	0.130895	-0.428166	0.155817	1	0	1	0.053216	0.703651	0.152996	0.115771	0.640776	0.332841
Bindea	Treg.cells	0.75437	0.338118	0.778705	0.23587	0.613939	0.290302	0.112754	0.752808	0.144325	0.520807	0.29137	0.757537	0.380972	0.48376	0.554141	0.408245	0.303575	0.567994
Immune CC	Treg.Cells	0.972272	-0.00897892	0.972272	0.370383	0.673894	0.448358	0.1333	0.784725	0.155817	0.30539	0.780534	0.780442	0.0425704	0.884847	0.139874	0.696467	0.123144	0.88993
eTME	Treg.cells	0.75437	0.338118	0.819967	0.23587	0.613939	0.368547	0.112754	0.752808	0.156603	0.520807	0.29137	0.723342	0.380972	0.48376	0.652473	0.408245	0.303575	0.486006
Immune CC	GammaDelta.T.Cells	0.310026	-0.0940028	0.396145	0.423447	-0.329008	0.486964	0.0534759	0.952623	0.0917387	0.623879	-0.166426	0.896826	0.0137695	0.932578	0.0633398	0.0266466	1.03218	0.137336
Bindea	Tgd cells	0.00020413	-1.51269	0.000816521	0.00370218	-1.29678	0.011847	0.000151551	-1.53339	0.000606205	0.270271	0.48555	0.720722	0.538659	-0.284064	0.662966	0.14571	-0.691665	0.310849
eTME	CD56bright.NK.cells	0.862069	-0.173896	0.862069	0.167174	-0.693094	0.321488	0.66072	0.0479106	0.750818	0.237977	-0.515245	0.540857	0.87176	0.172667	0.908083	0.203071	0.582231	0.338452
eTME	CD56dim.NK.cells	0.382445	0.354847	0.637408	0.423447	0.0878169	0.504104	0.000411353	1.27378	0.00114265	0.472668	-0.241182	0.723342	0.0503243	0.930682	0.29568	0.00621601	1.10743	0.0259
Bindea	NK.CD56.bright.cells	0.0584833	-0.80884	0.0891174	0.000329083	-1.6128	0.00131633	0.277512	-0.349714	0.317157	0.0252441	-0.889983	0.201089	0.202967	0.539255	0.405935	0.00621601	1.38233	0.039072
Bindea	NK.CD56.dim.cells	0.000129282	-1.50303	0.000689507	0.000164541	-1.72311	0.000752189	0.00762086	-1.01285	0.0152417	0.910106	0.171002	1	0.313618	0.729335	0.501789	0.172814	0.71901	0.342015
Bindea	NK.cells	0.422107	-0.170165	0.482408	0.138791	0.924161	0.1931	0.0101323	1.21938	0.0180129	0.0473446	0.80782	0.216432	0.0111529	1.09457	0.055078	0.236985	0.496324	0.379176
eTME	NK.cells	0.0183853	-1.02908	0.0459633	8.22707e-05	-1.48903	0.000514192	0.0101323	-1.24679	0.0194852	0.734492	0.0644571	0.765096	0.771303	0.138418	0.838373	0.89675	0.125612	0.89675
Immune CC	NK.Resting	0.00121816	1.33538	0.0138242	0.0732656	1.12783	0.168511	0.00793605	1.1313	0.0250923	0.511801	-0.423701	0.896826	0.974236	0.220891	0.974236	0.50494	0.498398	0.725852
Bindea	TIS	0.000938999	1.33281	0.00273163	0.0111065	1.1805	0.0273392	0.00210007	1.24765	0.00480015	0.734492	0.0101303	0.903991	0.627738	-0.201476	0.692676	0.828557	-0.1694	0.883794
Bindea	CYT	0.0147722	-0.949757	0.0295444	0.199589	-0.688115	0.255473	1	-0.0154076	1	0.472668	0.431982	0.756269	0.0137695	1.0968	0.055078	0.0434206	0.830472	0.138946
Bindea	Cytotoxic.cells	0.169421	0.553913	0.225895	0.814809	0.191758	0.814809	0.0788932	0.810515	0.109765	0.520807	-0.270323	0.757537	0.722343	0.268348	0.770499	0.315417	0.491412	0.458788
Bindea	REACTOME.IFNG	6.80434e-06	1.76259	7.25796e-05	8.22707e-05	1.82283	0.000526532	2.16502e-05	1.9069	0.000173201	0.623879	-0.304019	0.798565	0.00442901	1.28435	0.0472427	4.57059e-05	1.57848	0.00146259
Bindea	PD1	0.00130643	1.41826	0.00348382	0.00789798	1.2581	0.0210613	2.16502e-05	1.72458	0.000173201	0.208288	-0.407441	0.605928	0.0358279	1.15788	0.114649	0.000548471	1.45465	0.00877554
Bindea	PDL1	0.310026	-0.22312	0.381571	0.0359523	-1.03987	0.0719046	0.842105	0.102108	0.86927	1	-0.270613	1	0.417582	0.267754	0.556777	0.0675991	0.86886	0.154512
Bindea	CTLA4	0.917007	-0.0396227	0.917007	0.276594	0.379587	0.316107	0.0788932	0.882794	0.109765	0.623879	0.323403	0.798565	0.313618	0.661883	0.501789	0.696467	0.403477	0.85719
Bindea	B cells	1.36087e-05	-1.6367	0.000108869	0.000164541	-1.51757	0.000752189	0.00210007	-1.25348	0.00480015	0.792077	0.0832117	0.905231	0.380972	0.501683	0.554141	0.761826	0.383062	0.870659
eTME	B.cells	0.0227129	-0.968201	0.0516202	0.276594	-0.483085	0.384158	0.780186	0.120027	0.812693	0.623879	0.291593	0.737425	0.0591359	0.844724	0.29568	0.633438	0.4841	0.659832
Immune CC	B.Cells.Memory	0.0291277	1.00136	0.0744374	0.354679	0.293858	0.448358	0.0638182	0.916339	0.0917387	0.164756	-0.894419	0.780442	0.843147	0.172591	0.974236	0.154918	0.823562	0.356312
Immune CC	B.Cells.Naive	0.00867332	-0.98878	0.0332477	0.0406681	-0.89595	0.116921	0.02357	-0.83249	0.0542111	0.882274	0.0832448	0.949099	0.894876	0.134731	0.974236	1	0.0617626	1
Immune CC	Plasma.Cells	0.0408941	-0.79267	0.0855058	0.962567	0.232098	0.962567	0.156401	-0.38514	0.171296	0.134937	0.700581	0.780442	0.538659	0.290594	0.891162	0.408245	-0.458092	0.670689
eTME	Dendritic.cells	0.601599	-0.26776	0.791578	0.0111065	-1.17293	0.0347079	0.112754	0.842678	0.156603	0.134937	-0.654963	0.520719	0.0503243	0.860827	0.29568	0.0030623	1.34146	0.0255191
Bindea	DC	0.422107	-0.445034	0.482408	0.370383	0.55163	0.408698	0.0101323	1.19253	0.0180129	0.0824958	0.828198	0.263987	0.00151861	1.32412	0.0472427	0.203071	0.633162	0.342015
Bindea	iDC	0.0338652	-0.917537	0.0637463	0.000987248	-1.54261	0.00351022	0.211024	-0.159244	0.259722	0.426864	-0.526764	0.756269	0.180194	0.704608	0.384415	0.00854701	1.20391	0.039072
eTME	iDCs	0.00725343	1.08627	0.022667	0.199589	0.7531	0.356408	2.16502e-05	1.63989	0.000270627	0.208288	-0.589996	0.520719	0.180194	0.535046	0.50054	0.00854701	1.2099	0.030525
Immune CC	DC.Immature	0.0812629	0.784057	0.127519	0.123428	0.762978	0.202774	0.0370032	1.14599	0.0709228	0.615498	-0.301312	0.896826	0.619939	-0.0880702	0.891162	0.229367	0.328675	0.451191
Immune CC	DC.Activated	0.00867332	0.706717	0.0332477	0.0236622	0.684782	0.0907051	0.00872775	0.883459	0.0250923	0.903429	0.166085	0.949099	0.918409	-0.0660467	0.974236	0.816201	-0.227184	0.938631
Bindea	aDC	6.80434e-06	1.33324	7.25796e-05	0.092719	0.983658	0.141286	0.000259802	1.4307	0.000923741	0.00549337	-1.03453	0.0878939	0.87176	-0.106108	0.899881	0.0030623	1.11746	0.0326645
eTME	aDCs	0.000455891	1.41485	0.00284932	0.605841	0.418408	0.688456	0.112754	0.935788	0.156603	0.00298484	-1.20235	0.0373105	0.00895699	-1.13596	0.211244	0.359934	0.453396	0.449918
Bindea	pDC	2.72174e-05	1.6295	0.000174191	8.22707e-05	1.76118	0.000526532	4.33004e-05	1.64585	0.000230935	0.00106375	1.31382	0.0340399	0.282934	0.529618	0.501789	0.0434206	-0.956662	0.138946
eTME	pDCs	2.72174e-05	1.6295	0.000226811	8.22707e-05	1.76118	0.000514192	4.33004e-05	1.64585	0.000270627	0.00106375	1.31382	0.0265936	0.282934	0.529618	0.643031	0.0434206	-0.956662	0.120613
Bindea	APM1	0.000660021	1.26739	0.00211207	8.22707e-05	1.80718	0.000526532	2.16502e-05	1.88702	0.000173201	0.0824958	0.642124	0.263987	0.00343619	1.14599	0.0472427	0.0545272	1.10297	0.154512
Bindea	APM2	0.0117579	0.631517	0.0250835	0.0206499	0.893747	0.0440532	0.0434736	0.835423	0.0662454	0.792077	0.181685	0.905231	0.0804211	-0.248199	0.233952	0.203071	-0.522467	0.342015
Immune CC	Monocyte	0.0692818	-0.859658	0.127519	0.605841	-0.308821	0.633379	0.0132716	1.02467	0.0339162	0.279906	0.535748	0.780442	0.00030001	1.4765	0.00690022	0.020522	1.16095	0.137336
eTME	Monocytes	0.0147722	1.12706	0.041034	0.0152201	1.23037	0.042278	0.000411353	1.52914	0.00114265	0.383742	-0.344391	0.685254	0.771303	0.192798	0.838373	0.121989	0.723198	0.254144
Bindea	Macrophages	0.00180315	1.37251	0.00443852	0.167174	0.805139	0.222899	8.66007e-05	1.62241	0.000395889	0.0387076	-0.930836	0.206441	0.582414	0.251174	0.665617	0.00621601	1.22729	0.039072
eTME	Macrophages	0.00325928	1.22576	0.0135803	0.0273961	1.0214	0.0684903	8.66007e-05	1.54935	0.000433004	0.208288	-0.66991	0.520719	0.417582	0.332864	0.652473	0.00438777	1.14532	0.0259
Immune CC	M0.Macrophage	0.00505274	1.06306	0.0290533	0.00737926	1.0208	0.0565743	0.00283045	1.21292	0.0162751	0.472668	-0.450547	0.896826	0.552773	0.259699	0.891162	0.14571	0.690793	0.356312
Immune CC	M1.Macrophage	0.00180315	1.11318	0.0138242	0.0206499	1.22887	0.0907051	2.16502e-05	1.70379	0.000165985	0.571358	-0.438729	0.896826	0.000831985	1.28499	0.00956783	4.57059e-05	1.51736	0.00105124
eTME	M1.macrophages	0.0815432	0.887563	0.156814	0.370383	0.761724	0.487345	0.000259802	1.37261	0.000927865	0.623879	-0.350509	0.737425	0.180194	0.341946	0.50054	0.172814	0.855188	0.332335
Immune CC	M2.Macrophage	0.280888	-0.451894	0.380024	0.0139348	-1.09706	0.0801253	0.266109	-0.521849	0.266109	0.216267	-0.709387	0.780442	0.972761	-0.0760943	0.974236	0.235404	0.661358	0.451191
eTME	M2.macrophages	0.75437	0.402593	0.819967	0.276594	-0.470485	0.384158	0.00145056	1.3535	0.0036264	0.208288	-0.644084	0.520719	0.180194	0.677299	0.50054	0.00621601	1.2872	0.0259
Bindea	Neutrophils	0.00430034	1.13871	0.00982936	0.276594	0.535197	0.316107	0.00145056	1.36861	0.00386816	0.0314202	-0.850009	0.201089	0.538659	0.375943	0.662966	0.011655	1.17669	0.04662
eTME	Neutrophils	6.80434e-06	1.71171	8.50543e-05	0.000987248	1.66439	0.00493624	2.16502e-05	1.81068	0.000270627	0.134937	-0.692966	0.520719	0.417582	0.449269	0.652473	0.020522	1.1349	0.0641311
Bindea	Eosinophils	0.702086	0.242214	0.748891	0.742986	-0.3219	0.766954	0.446968	-0.565471	0.493206	0.426864	-0.476904	0.756269	0.180194	-0.689227	0.384415	0.761826	-0.284983	0.870659
eTME	Eosinophils	0.507876	-0.233307	0.705383	0.814809	-0.010972	0.814809	0.00413518	-1.30346	0.00939814	0.678431	0.24019	0.737425	0.0168995	-1.05394	0.211244	0.00205677	-1.41573	0.0255191
Immune CC	Mast.Cells	0.562545	-0.477161	0.61612	0.271784	-0.552442	0.416736	0.0623519	-0.66575	0.0917387	0.581083	-0.242326	0.896826	0.109208	-0.480471	0.279086	0.314305	-0.53033	0.556077
eTME	Mast.cells	0.422107	-0.634328	0.659543	0.814809	-0.29718	0.814809	0.0947195	-0.744857	0.156603	0.30539	0.541795	0.587289	0.346279	-0.294712	0.652473	0.121989	-0.718733	0.254144
eTME	Pericytes	0.807805	0.272617	0.841463	0.423447	-0.560482	0.504104	0.66072	0.221839	0.750818	0.181345	-0.883259	0.520719	0.771303	0.0134926	0.838373	0.315417	0.726278	0.438079
eTME	Endothelial.cells	0.345103	-0.551987	0.616255	0.23587	-0.766965	0.368547	0.719695	-0.300894	0.782277	0.270271	-0.441285	0.563064	0.674397	0.365937	0.838373	0.203071	0.755852	0.338452

## Sheet: Source data for Figure 7n
		pvalue	mean_Z_diff	p.adjust	pvalue	mean_Z_diff	p.adjust	pvalue	mean_Z_diff	p.adjust	pvalue	mean_Z_diff	p.adjust
Source	Population	HIF1A (Q4 vs. Q1)	HIF1A (Q4 vs. Q1)	HIF1A (Q4 vs. Q1)	HIF2A (Q4 vs. Q1)	HIF2A (Q4 vs. Q1)	HIF2A (Q4 vs. Q1)	HIF1A loss	HIF1A loss	HIF1A loss	HIF2A gain	HIF2A gain	HIF2A gain
Bindea	StromalScore	2.80262e-10	0.701644	2.66663e-09	6.22922e-18	1.13036	3.94518e-17	0.699995	-0.0478715	0.738884	0.180569	-0.164374	0.425409
Bindea	ImmuneScore	0.773586	-0.119258	0.816563	0.0113372	-0.304552	0.0172326	1.01368e-07	0.482868	7.70394e-07	0.151618	-0.158321	0.425409
Bindea	ESTIMATEScore	0.00338985	0.249078	0.00613402	0.0752026	0.327875	0.0952566	0.000333806	0.292922	0.000746156	0.139442	-0.179946	0.425409
Bindea	IIS	0.00139218	0.327089	0.00311192	4.67675e-05	0.599583	0.00012694	0.180104	0.0999248	0.228132	0.16356	-0.150862	0.425409
Bindea	T.cells	0.113133	-0.237692	0.13868	0.0391172	-0.286832	0.0571712	3.45354e-07	0.509269	1.87478e-06	0.736536	0.0476847	0.823187
eTME	T.cells	0.0987718	-0.251274	0.129963	0.084182	-0.232866	0.110766	1.43133e-06	0.467302	3.97591e-06	0.914586	-0.0108434	0.93611
Bindea	T.helper.cells	1.86518e-05	0.605969	6.44334e-05	9.3079e-05	0.396673	0.0002358	0.638073	0.0844113	0.692765	0.0336982	-0.296892	0.320133
eTME	Th.cells	7.24202e-05	-0.535117	0.00018105	1.50465e-08	-0.781782	3.76162e-08	1.24097e-08	0.578973	4.43202e-08	0.935212	0.0136309	0.93611
CiberSort	T.folli.hel	7.24002e-08	-0.610405	1.2291e-06	2.72794e-11	-0.803023	3.13714e-10	7.33803e-08	0.467784	1.68775e-06	0.178174	0.111403	0.539272
CiberSort	T.CD4.mem.rest	0.00038439	0.445862	0.00126299	0.0007673	0.238248	0.00220599	0.296307	0.11344	0.400886	0.851335	-0.0528016	0.932414
CiberSort	T.CD4.mem.act	0.0102079	0.144169	0.0195652	0.00361577	-0.501804	0.00756025	5.94848e-05	0.195572	0.000228025	0.101545	0.250758	0.492002
Bindea	Th1.cells	0.00188674	0.290928	0.00377347	0.0576821	0.376244	0.0811822	0.0136114	0.173743	0.0215514	0.47412	0.0777324	0.688917
eTME	Th1.cells	0.00042959	0.476861	0.000826135	0.589396	-0.130974	0.613954	0.000516294	0.26805	0.000921954	0.898483	0.0647249	0.93611
Bindea	Th2.cells	7.83155e-08	0.720149	4.25141e-07	0.923603	-0.0897724	0.923603	0.000654058	0.319856	0.00138079	0.88064	0.113969	0.90027
CiberSort	Th2.Cells	0.000507392	0.430904	0.000906057	0.437817	0.108374	0.497519	0.0412327	0.177442	0.0553641	0.433315	0.144751	0.833298
Bindea	Tfh cells	0.0163696	0.22743	0.0248818	0.106102	0.10374	0.125996	0.0032481	0.315638	0.0064962	0.00416452	0.341168	0.0791259
eTME	Tfh.cells	0.00539305	-0.437843	0.00793096	0.216625	-0.276961	0.270781	0.000119594	0.405328	0.000271805	0.536116	0.0784785	0.893527
eTME	CD8.T.cells	0.114583	-0.314359	0.143229	0.000126353	0.473414	0.00022563	0.895133	0.0551094	0.895133	0.268053	-0.145736	0.558444
Bindea	CD8.Tcells	0.730282	-0.104529	0.792878	1.00481e-06	0.553783	3.18189e-06	0.0891173	-0.139794	0.120945	0.11631	-0.203979	0.425409
CiberSort	T.CD8	1.18376e-05	-0.524177	6.80662e-05	0.133534	-0.437369	0.170627	0.00138985	0.399662	0.00399582	0.562466	0.0333379	0.806117
Bindea	Tcm.cells	3.50873e-10	0.837367	2.66663e-09	0.00369568	0.353094	0.00638345	0.368153	0.106936	0.411465	0.34698	-0.153593	0.591625
Bindea	Tem.cells	1.06302e-06	0.656768	5.04932e-06	4.85556e-20	1.17702	3.69022e-19	0.0104164	-0.240858	0.0172098	0.00384921	-0.352284	0.0791259
eTME	Tm.cells	0.00208823	0.406364	0.00348038	0.000229183	0.506821	0.000358098	0.295335	0.113846	0.351589	0.0467914	-0.261963	0.194964
Bindea	Th17.cells	4.16437e-05	-0.55823	0.000121728	0.00117284	0.499218	0.00222839	0.00347601	-0.263223	0.00660442	0.146842	-0.17479	0.425409
Bindea	Treg.cells	0.024199	-0.259845	0.0353678	1.83106e-09	-0.690456	7.73115e-09	4.52622e-09	0.560462	7.45766e-08	0.517317	0.0769488	0.688917
CiberSort	T.reg	3.95307e-05	-0.387748	0.000181841	1.42784e-07	-0.554038	1.09468e-06	4.5951e-07	0.518762	5.28436e-06	0.106957	0.0515034	0.492002
eTME	Treg.cells	0.024199	-0.259845	0.0336098	1.83106e-09	-0.690456	5.72207e-09	4.52622e-09	0.560462	2.26311e-08	0.517317	0.0769488	0.893527
CiberSort	T.g.d	0.0119421	-0.360743	0.0211283	6.20983e-05	-0.556841	0.000204037	0.000172765	0.397598	0.000567655	0.27394	0.0470188	0.647272
Bindea	Tgd cells	0.0984485	-0.291094	0.129001	0.459646	-0.0252883	0.499045	0.731437	0.0847035	0.751205	0.116048	-0.160719	0.425409
eTME	CD56bright.NK.cells	0.000304366	0.456167	0.000673994	0.0411171	0.145525	0.057107	0.0420767	0.245859	0.0553641	0.869074	0.0590754	0.93611
eTME	CD56dim.NK.cells	1.01669e-05	-0.628401	2.82415e-05	0.486033	0.179326	0.528296	0.0900718	0.165479	0.11259	0.129454	-0.168322	0.359595
Bindea	NK.CD56.bright.cells	3.47316e-10	-0.827143	2.66663e-09	3.27707e-14	-0.973037	1.77898e-13	7.48241e-06	0.44778	2.36943e-05	0.697736	0.0574962	0.803453
Bindea	NK.CD56.dim.cells	0.0583112	-0.330535	0.0791366	0.000136492	0.534054	0.000324168	0.296892	-0.0840262	0.363932	0.298425	-0.0621927	0.540007
Bindea	NK.cells	0.444396	-0.197234	0.496678	2.00224e-30	1.50774	3.80425e-29	1.19801e-06	-0.372419	4.13858e-06	0.400918	-0.0390293	0.609396
eTME	NK.cells	0.697179	0.014443	0.726228	8.90909e-30	1.48855	7.42424e-29	0.00268793	-0.26543	0.00447988	0.0185171	-0.248697	0.15431
CiberSort	NK.rest	0.791693	-0.124725	0.867093	2.52524e-06	0.592966	1.16161e-05	2.50322e-05	-0.33804	0.000143935	0.187573	-0.227826	0.539272
CiberSort	NK.act	0.000634522	-0.470963	0.00182425	0.783444	-0.22776	0.819055	0.887836	0.172685	0.928192	0.390866	0.0908112	0.647272
Bindea	TIS	0.00663938	0.340157	0.011468	0.000295197	0.392909	0.000659852	0.0291216	0.218513	0.0442648	0.190314	-0.164259	0.425409
Bindea	CYT	0.00212179	-0.452694	0.00403139	0.208485	-0.253702	0.240073	0.107041	0.31911	0.140261	0.235836	-0.109972	0.471672
Bindea	Cytotoxic.cells	3.24109e-08	-0.742016	2.05269e-07	0.684326	0.0691806	0.722344	0.0537106	0.192308	0.0755927	0.143723	-0.164971	0.425409
Bindea	REACTOME.IFNG	0.158567	-0.260754	0.182592	0.00109686	-0.326273	0.00219372	2.99799e-08	0.494794	2.84809e-07	0.296331	-0.111036	0.540007
Bindea	PD1	1.55416e-05	-0.605334	5.90581e-05	1.07299e-07	-0.759399	3.70669e-07	2.61194e-07	0.528089	1.65423e-06	0.174759	0.139584	0.425409
Bindea	PDL1	0.0122662	0.479747	0.0194215	0.0663147	-0.373865	0.0868951	0.841125	0.0202552	0.841125	0.90027	0.0728068	0.90027
Bindea	CTLA4	0.106789	-0.161401	0.135265	5.74859e-08	-0.611836	2.18446e-07	5.38093e-07	0.504284	2.55594e-06	0.895803	0.0154179	0.90027
Bindea	B cells	0.152569	0.140744	0.181176	0.00175934	-0.422554	0.00318356	4.33833e-05	0.310586	0.000126813	0.0942898	0.1539	0.425409
eTME	B.cells	0.400419	0.0497954	0.476689	0.808996	-0.0434238	0.808996	5.64458e-05	0.303152	0.000141114	0.855763	-0.0461652	0.93611
CiberSort	B.Cells.Memory	0.279904	-0.0273773	0.357655	0.0446548	-0.295682	0.0855885	0.51022	0.0459209	0.617635	0.365338	-0.0059414	0.647272
CiberSort	B.Cells.Naive	0.00377843	0.18946	0.00869039	0.0496464	0.0413661	0.0878359	0.689056	-0.0565843	0.754681	0.331839	-0.106257	0.647272
CiberSort	Plasma.Cells	0.0391104	-0.0510208	0.0599692	0.0576734	-0.257112	0.0884326	0.0108532	0.0405608	0.027736	0.295285	-0.0119403	0.647272
eTME	Dendritic.cells	1.18782e-10	0.823968	9.8985e-10	8.90754e-06	0.556354	1.71299e-05	0.014433	0.221901	0.021225	0.93611	-0.0375954	0.93611
Bindea	DC	0.000414437	0.400378	0.000984289	0.000991397	0.316067	0.00209295	0.345305	-0.0551709	0.410049	0.385899	-0.050661	0.609396
Bindea	iDC	5.6572e-06	0.598619	2.3886e-05	0.0051102	0.346384	0.00844294	0.0051766	-0.314239	0.0089414	0.108892	-0.19604	0.425409
eTME	iDCs	2.96048e-11	0.825564	6.7368e-10	1.18932e-12	0.879528	4.24758e-12	0.0118909	-0.241707	0.0185795	0.00959912	-0.309747	0.119989
CiberSort	Dendritic.rest	0.0378315	-0.0036255	0.0599692	0.319044	-0.34276	0.349429	0.377634	0.0576978	0.482532	0.595826	0.0750516	0.806117
CiberSort	Dendritic.act	0.331103	0.241093	0.400809	0.00127987	0.0561354	0.00327079	0.0190343	-0.116275	0.043779	0.660334	0.0345696	0.84376
Bindea	aDC	0.802861	-0.0902271	0.82456	0.877182	-0.0330134	0.900889	5.60429e-05	0.366854	0.000141975	0.358089	-0.0882161	0.591625
eTME	aDCs	0.553838	-0.107211	0.601998	1.41744e-06	-0.669519	3.22144e-06	1.93879e-10	0.612643	1.21174e-09	0.879749	0.0407572	0.93611
Bindea	pDC	0.866571	-0.142335	0.866571	6.61709e-28	1.52062	8.38165e-27	5.88762e-09	-0.515003	7.45766e-08	0.20464	-0.111344	0.432018
eTME	pDCs	0.866571	-0.142335	0.866571	6.61709e-28	1.52062	3.30855e-27	5.88762e-09	-0.515003	2.45318e-08	0.20464	-0.111344	0.465092
Bindea	APM1	3.36415e-05	-0.521868	0.000106531	0.243051	-0.115897	0.271645	0.000254736	0.353343	0.000604998	0.0692823	-0.241325	0.425409
Bindea	APM2	0.0487217	-0.28457	0.0685713	0.0104951	-0.190008	0.0166172	7.21997e-07	0.410897	2.74359e-06	0.525753	-0.0791895	0.688917
CiberSort	Mono	0.929255	0.104678	0.971494	3.83016e-07	0.470803	2.20234e-06	0.0822159	-0.131954	0.145459	0.0265173	-0.285894	0.492002
eTME	Monocytes	2.636e-06	0.471849	9.41429e-06	3.22246e-06	0.693303	6.71345e-06	0.34876	-0.0598612	0.379086	0.0830907	-0.196723	0.296753
Bindea	Macrophages	5.11102e-13	0.985872	9.71094e-12	0.0604495	-0.212489	0.0820386	5.29165e-05	0.337428	0.000141975	0.85045	-0.0191985	0.90027
eTME	Macrophages	5.38944e-11	0.896169	6.7368e-10	0.274439	-0.0988327	0.326713	0.000221776	0.307881	0.000462034	0.815214	-0.0930919	0.93611
CiberSort	Macro.M0	0.000868743	0.393854	0.00222012	8.18763e-06	-0.49999	3.13859e-05	0.11981	0.235788	0.183709	0.911782	0.0156284	0.953227
CiberSort	Macro.M1	0.270284	-0.0948093	0.357655	0.247558	-0.0658693	0.299675	0.0485962	0.20914	0.10161	0.393991	-0.0801162	0.647272
eTME	M1.macrophages	0.499024	0.0285722	0.567072	0.000161148	-0.478203	0.00026858	0.000280117	0.336457	0.000538686	0.645871	0.0732026	0.93611
CiberSort	Macro.M2	4.74072e-07	0.670448	3.63455e-06	0.285015	-0.174041	0.327767	0.104408	0.166418	0.171527	0.769539	-0.00868513	0.931547
eTME	M2.macrophages	1.03627e-07	0.547819	4.31781e-07	3.86074e-13	1.01928	1.60864e-12	0.315603	-0.101515	0.358639	0.000982203	-0.390333	0.0245551
Bindea	Neutrophils	0.00185661	0.374018	0.00377347	8.95292e-10	0.775866	4.25264e-09	0.00477336	-0.23955	0.0086375	0.560184	-0.0550949	0.709566
eTME	Neutrophils	2.77406e-10	0.677568	1.73379e-09	1.23865e-08	0.849123	3.44071e-08	0.782674	0.00627148	0.815286	0.0460475	-0.293018	0.194964
CiberSort	Neutrophils	1.06878e-07	0.122259	1.2291e-06	0.063811	-0.298716	0.0917283	0.061414	0.195454	0.11771	0.832601	-0.02676	0.932414
Bindea	Eosinophils	0.0104951	0.287399	0.0173397	0.0955765	0.26471	0.117158	0.0391851	0.210378	0.0572705	0.517683	-0.130101	0.688917
eTME	Eosinophils	0.000323517	0.45253	0.000673994	0.000456	-0.43844	0.000670588	4.96417e-19	0.888355	1.24104e-17	0.598806	0.0186799	0.935635
CiberSort	Eosinophils	0.00650036	0.174004	0.0135917	0.0700331	-0.135512	0.0947506	0.539929	0.0528145	0.620918	0.099142	-0.140598	0.492002
Bindea	Mast_cells	3.64091e-13	0.924772	9.71094e-12	1.50849e-20	1.25294	1.43306e-19	6.82421e-07	-0.493139	2.74359e-06	0.593327	-0.0840782	0.727304
CiberSort	Mast.rest	0.000205037	0.514458	0.000785974	6.45416e-15	0.993766	1.48446e-13	5.90372e-05	-0.350358	0.000228025	0.148674	-0.235915	0.539272
CiberSort	Mast.act	0.0549848	0.013368	0.0790406	0.00156343	-0.0280474	0.00359588	0.129382	0.0793157	0.185987	0.0775443	0.13251	0.492002
eTME	Mast.cells	6.28342e-06	0.624467	1.96357e-05	2.87455e-29	1.57998	1.79659e-28	1.89412e-11	-0.656499	2.36765e-10	0.192232	-0.167204	0.465092
eTME	Pericytes	0.00465305	0.0816162	0.0072704	3.3197e-34	1.6752	4.14963e-33	7.42451e-11	-0.438665	6.18709e-10	0.0972139	-0.095734	0.303793
eTME	Endothelial.cells	1.41034e-08	0.612904	7.05172e-08	2.43149e-41	1.92298	6.07873e-40	6.50575e-07	-0.415616	2.03305e-06	0.0347512	-0.176336	0.194964
Bindea	Angiogenesis	0.00018876	0.28631	0.000478192	2.71537e-45	2.18308	1.03184e-43	1.65958e-18	-0.669298	6.30642e-17	0.00938099	-0.248325	0.118826
