# Supplementary material for: HIF-1α and HIF-2α differently regulate tumour development and inflammation of clear cell renal cell carcinoma in mice
Source: Nat Commun. 2020 Aug 17;11:4111. doi: 10.1038/s41467-020-17873-3 (PMC7431415; doi:10.1038/s41467-020-17873-3)
Supplement: Supplementary file 11 — Source Data [file 41467_2020_17873_MOESM11_ESM.xlsx]

## Sheet: Suppl. Figure 2
Supplementary Figure 2
a
	Hif1a recombination-specific PCR							Hif2a recombination-specific PCR
	Hif1a (Fwd II GCAGTTAAGAGCACTAGTTG, Rev GGAGCTATCTCTCTAGACC)							Hif2a (P1 CAGGCAGTATGCCTGGCTAATTCCAGTT, P3 GCTAACACTGTACTGTCTGAAAGAGTAGC)

## Sheet: Suppl. Figure 5
Supplementary Figure 5
c (right panel)
	anti-HIF1a							anti-p53							anti-pVHL								anti-beta-ACTIN
d
	anti-pVHL						anti-RB1						anti-p53						anti-HIF-1a							anti-beta-ACTIN
e
	anti-pVHL
							anti-b-ACTIN
g
								anti-LAMIN A/C
	anti-HIF1a
h
	anti-PDK1
								anti-VINCULIN
	anti-LDHA
